# Supplementary material for: Expressivity of the key genes associated with seed and pod development is highly regulated via lncRNAs and miRNAs in Pigeonpea
Source: Sci Rep. 2019 Dec 3;9:18191. doi: 10.1038/s41598-019-54340-6 (PMC6890743; doi:10.1038/s41598-019-54340-6)
Supplement: Supplementary file 2 — Supplementary S1 [file 41598_2019_54340_MOESM2_ESM.xlsx]

## Sheet: Transcripts read information
Expressivity of the key genes associated with seed and pod development is highly regulated via lncRNAs and miRNAs in Pigeonpea
Antara Das1, Deepti Nigam1, Alim Junaid1, Kishor U Tribhuvan1, Kuldeep Kumar1, Kumar Durgesh2, Singh NK1, Kishor Gaikwad1*
1 ICAR- National Research Centre on Plant Biotechnology, New Delhi, India
2 Division of Genetics, ICAR-IARI, New Delhi, India
*Corresponding author's email ID: kish2012@nrcpb.org, kish2012@gmail.com
Sequence	Data Source	Replicate	Data type	Raw Reads	Clean reads Unpaired	Clean reads Paired	Total clean reads	Mapped Reads	% Mapping
SRR4341972.sra	Embryo sac after anthesis (0DAA)- Asha	Three biological replicates of sample was pooled in equimolar concentration prior to library preparation	Paired end	176515468	3987167	167709660	171696827	162940289	0.949
SRR4341973.sra	Seed(5 DAA)-Asha	Three biological replicates of sample was pooled in equimolar concentration prior to library preparation	Paired end	145784224	3382916	138276140	141659056	134009467	0.946
SRR4341974.sra	Seed(10 DAA)-Asha	Three biological replicates of sample was pooled in equimolar concentration prior to library preparation	Paired end	165611922	3268014	158383355	161651369	153730452	0.951
SRR4341975.sra	Seed(20 DAA)-Asha	Three biological replicates of sample was pooled in equimolar concentration prior to library preparation	Paired end	189115662	3691520	180982219	184673739	164913649	0.893
SRR4341976.sra	Seed(30 DAA)-Asha	Three biological replicates of sample was pooled in equimolar concentration prior to library preparation	Paired end	117952312	3343956	110584308	113928264	107092568	0.94
SRR4341977.sra	Pod wall(5 DAA)-Asha	Three biological replicates of sample was pooled in equimolar concentration prior to library preparation	Paired end	136333724	3017464	129599940	132617404	125588682	0.952
SRR4341978.sra	Pod wall(10 DAA)-Asha	Three biological replicates of sample was pooled in equimolar concentration prior to library preparation	Paired end	137676608	2719820	131632193	134352013	127231356	0.947
SRR4341979.sra	Pod wall(20 DAA)-Asha	Three biological replicates of sample was pooled in equimolar concentration prior to library preparation	Paired end	159401696	3081404	152547604	155629008	147536300	0.948
SRR4341980.sra	Pod wall(30 DAA)-Asha	Three biological replicates of sample was pooled in equimolar concentration prior to library preparation	Paired end	139599648	2798334	133379064	136177398	128959996	0.947
SRR054580.sra	Leaf –Asha	Three biological replicates of sample was pooled in equimolar concentration prior to library preparation	Singel end	3625200	-	3625200	3625200	1830726	0.505
Total				1371616464	29290595	1306719683	1336010278	1253833485	0.914128
