# Supplementary material for: Expressivity of the key genes associated with seed and pod development is highly regulated via lncRNAs and miRNAs in Pigeonpea
Source: Sci Rep. 2019 Dec 3;9:18191. doi: 10.1038/s41598-019-54340-6 (PMC6890743; doi:10.1038/s41598-019-54340-6)
Supplement: Supplementary file 3 — Supplementary S2 [file 41598_2019_54340_MOESM3_ESM.xlsx]

## Sheet: Physical properties of lnc-RNAs
Expressivity of the key genes associated with seed and pod development is highly regulated via lncRNAs and miRNAs in Pigeonpea
Antara Das1, Deepti Nigam1, Alim Junaid1, Kishor U Tribhuvan1, Kuldeep Kumar1, Kumar Durgesh2, Singh NK1, Kishor Gaikwad1*
1 ICAR- National Research Centre on Plant Biotechnology, New Delhi, India
2 Division of Genetics, ICAR-IARI, New Delhi, India
*Corresponding author's email ID: kish2012@nrcpb.org, kish2012@gmail.com
All Physical properties of predicted lncRNAs
SeqName	Seq_ID	Length(bp)	Exon number	Chromosome/Scaffold_ID	Start	End	Length (bp)	No of lncRNAs	Chromosome	No of lncRNAs	Exon_Number	No_lncRNAs
AGCT01015679.1:733-2189	Cc_lncRNA-1	1456	2	AGCT01015679.1	733	2189	>200-1000	1340	Chr_1	87	1	1638
AGCT01015763.1:1135-1690	Cc_lncRNA-2	555	4	AGCT01015763.1	1135	1690	1001-2000	790	Chr_2	227	2	580
AGCT01015913.1:147-1360	Cc_lncRNA-3	1213	2	AGCT01015913.1	147	1360	2001-3000	380	Chr_3	159	3	232
AGCT01016317.1:20619-21610	Cc_lncRNA-4	991	2	AGCT01016317.1	20619	21610	3001-4000	225	Chr_4	89	4	181
AGCT01016574.1:466-943	Cc_lncRNA-5	477	2	AGCT01016574.1	466	943	4001-5000	115	Chr_5	16	5	119
AGCT01016729.1:39594-41448	Cc_lncRNA-6	1854	1	AGCT01016729.1	39594	41448	5001-6000	52	Chr_6	138	6	76
AGCT01016750.1:72-576	Cc_lncRNA-7	504	1	AGCT01016750.1	72	576	6001-7000	29	Chr_7	130	7	44
AGCT01016992.1:18827-19482	Cc_lncRNA-8	655	2	AGCT01016992.1	18827	19482	7001-8000	32	Chr_8	116	8	55
AGCT01017079.1:31316-34182	Cc_lncRNA-9	2866	1	AGCT01017079.1	31316	34182	8001-9000	15	Chr_9	56	9	21
AGCT01017094.1:5-528	Cc_lncRNA-10	523	2	AGCT01017094.1	5	528	>9000	41	Chr_10	114	10	22
AGCT01017113.1:1157-1441	Cc_lncRNA-11	284	1	AGCT01017113.1	1157	1441			Chr_11	244	11	8
AGCT01017133.1:0-243	Cc_lncRNA-12	243	1	AGCT01017133.1	0	243			Scaffold	1643	12	17
AGCT01017205.1:911-2412	Cc_lncRNA-13	1501	1	AGCT01017205.1	911	2412					13	8
AGCT01017338.1:7-471	Cc_lncRNA-14	464	1	AGCT01017338.1	7	471					14	6
AGCT01017438.1:18-290	Cc_lncRNA-15	272	2	AGCT01017438.1	18	290					15	4
AGCT01017672.1:0-263	Cc_lncRNA-16	263	1	AGCT01017672.1	0	263					16	3
AGCT01017789.1:21-1872	Cc_lncRNA-17	1851	5	AGCT01017789.1	21	1872					17	1
AGCT01017903.1:2-583	Cc_lncRNA-18	581	1	AGCT01017903.1	2	583					18	2
AGCT01017957.1:142-633	Cc_lncRNA-19	491	1	AGCT01017957.1	142	633					28	1
AGCT01018483.1:3-1074	Cc_lncRNA-20	1071	3	AGCT01018483.1	3	1074					36	1
AGCT01018632.1:25918-26594	Cc_lncRNA-21	676	1	AGCT01018632.1	25918	26594
AGCT01018780.1:0-283	Cc_lncRNA-22	283	1	AGCT01018780.1	0	283
AGCT01019250.1:2610-7012	Cc_lncRNA-23	4402	6	AGCT01019250.1	2610	7012
AGCT01019275.1:51-546	Cc_lncRNA-24	495	2	AGCT01019275.1	51	546
AGCT01019709.1:4-257	Cc_lncRNA-25	253	1	AGCT01019709.1	4	257
AGCT01020320.1:4915-15191	Cc_lncRNA-26	10276	15	AGCT01020320.1	4915	15191
AGCT01020476.1:185-797	Cc_lncRNA-27	612	1	AGCT01020476.1	185	797
AGCT01020516.1:1-355	Cc_lncRNA-28	354	1	AGCT01020516.1	1	355
AGCT01020542.1:215-1275	Cc_lncRNA-29	1060	3	AGCT01020542.1	215	1275
AGCT01020732.1:0-345	Cc_lncRNA-30	345	1	AGCT01020732.1	0	345
AGCT01020907.1:0-494	Cc_lncRNA-31	494	3	AGCT01020907.1	0	494
AGCT01021019.1:17-461	Cc_lncRNA-32	444	1	AGCT01021019.1	17	461
AGCT01021102.1:0-288	Cc_lncRNA-33	288	1	AGCT01021102.1	0	288
AGCT01021301.1:23305-24930	Cc_lncRNA-34	1625	5	AGCT01021301.1	23305	24930
AGCT01021305.1:15697-15897	Cc_lncRNA-35	200	1	AGCT01021305.1	15697	15897
AGCT01021417.1:2658-6833	Cc_lncRNA-36	4175	3	AGCT01021417.1	2658	6833
AGCT01021580.1:0-568	Cc_lncRNA-37	568	1	AGCT01021580.1	0	568
AGCT01021878.1:6804-8451	Cc_lncRNA-38	1647	1	AGCT01021878.1	6804	8451
AGCT01021927.1:17727-18264	Cc_lncRNA-39	537	1	AGCT01021927.1	17727	18264
AGCT01021927.1:18466-19059	Cc_lncRNA-40	593	2	AGCT01021927.1	18466	19059
AGCT01022067.1:4399-7524	Cc_lncRNA-41	3125	2	AGCT01022067.1	4399	7524
AGCT01022143.1:83-734	Cc_lncRNA-42	651	1	AGCT01022143.1	83	734
AGCT01022550.1:6541-8065	Cc_lncRNA-43	1524	4	AGCT01022550.1	6541	8065
AGCT01022595.1:690-1122	Cc_lncRNA-44	432	1	AGCT01022595.1	690	1122
AGCT01022859.1:0-253	Cc_lncRNA-45	253	1	AGCT01022859.1	0	253
AGCT01022911.1:184-1627	Cc_lncRNA-46	1443	6	AGCT01022911.1	184	1627
AGCT01022928.1:682-1048	Cc_lncRNA-47	366	1	AGCT01022928.1	682	1048
AGCT01023060.1:16-391	Cc_lncRNA-48	375	1	AGCT01023060.1	16	391
AGCT01023458.1:1021-4075	Cc_lncRNA-49	3054	4	AGCT01023458.1	1021	4075
AGCT01023568.1:3663-4750	Cc_lncRNA-50	1087	1	AGCT01023568.1	3663	4750
AGCT01023668.1:0-529	Cc_lncRNA-51	529	1	AGCT01023668.1	0	529
AGCT01023874.1:55-1115	Cc_lncRNA-52	1060	1	AGCT01023874.1	55	1115
AGCT01023899.1:6772-8517	Cc_lncRNA-53	1745	4	AGCT01023899.1	6772	8517
AGCT01024106.1:0-245	Cc_lncRNA-54	245	1	AGCT01024106.1	0	245
AGCT01024171.1:48-343	Cc_lncRNA-55	295	2	AGCT01024171.1	48	343
AGCT01024395.1:0-318	Cc_lncRNA-56	318	1	AGCT01024395.1	0	318
AGCT01025036.1:12-407	Cc_lncRNA-57	395	1	AGCT01025036.1	12	407
AGCT01025421.1:2773-4221	Cc_lncRNA-58	1448	3	AGCT01025421.1	2773	4221
AGCT01025714.1:1909-2583	Cc_lncRNA-59	674	1	AGCT01025714.1	1909	2583
AGCT01026298.1:0-389	Cc_lncRNA-60	389	1	AGCT01026298.1	0	389
AGCT01026363.1:70-449	Cc_lncRNA-61	379	1	AGCT01026363.1	70	449
AGCT01027815.1:11-804	Cc_lncRNA-62	793	1	AGCT01027815.1	11	804
AGCT01028229.1:5-583	Cc_lncRNA-63	578	1	AGCT01028229.1	5	583
AGCT01028591.1:10163-11331	Cc_lncRNA-64	1168	1	AGCT01028591.1	10163	11331
AGCT01028599.1:1-1226	Cc_lncRNA-65	1225	3	AGCT01028599.1	1	1226
AGCT01028887.1:5-3659	Cc_lncRNA-66	3654	4	AGCT01028887.1	5	3659
AGCT01029161.1:0-452	Cc_lncRNA-67	452	1	AGCT01029161.1	0	452
AGCT01029546.1:276-574	Cc_lncRNA-68	298	1	AGCT01029546.1	276	574
AGCT01029617.1:2-601	Cc_lncRNA-69	599	1	AGCT01029617.1	2	601
AGCT01029906.1:65-450	Cc_lncRNA-70	385	1	AGCT01029906.1	65	450
AGCT01030264.1:0-1057	Cc_lncRNA-71	1057	4	AGCT01030264.1	0	1057
AGCT01030519.1:154-816	Cc_lncRNA-72	662	1	AGCT01030519.1	154	816
AGCT01030702.1:100-343	Cc_lncRNA-73	243	1	AGCT01030702.1	100	343
AGCT01031004.1:10-1119	Cc_lncRNA-74	1109	2	AGCT01031004.1	10	1119
AGCT01031055.1:6-247	Cc_lncRNA-75	241	1	AGCT01031055.1	6	247
AGCT01031585.1:0-516	Cc_lncRNA-76	516	1	AGCT01031585.1	0	516
AGCT01032545.1:0-335	Cc_lncRNA-77	335	1	AGCT01032545.1	0	335
AGCT01033087.1:1-817	Cc_lncRNA-78	816	2	AGCT01033087.1	1	817
AGCT01033099.1:5760-6920	Cc_lncRNA-79	1160	1	AGCT01033099.1	5760	6920
AGCT01033430.1:0-212	Cc_lncRNA-80	212	1	AGCT01033430.1	0	212
AGCT01033795.1:2427-3380	Cc_lncRNA-81	953	1	AGCT01033795.1	2427	3380
AGCT01034130.1:64-375	Cc_lncRNA-82	311	1	AGCT01034130.1	64	375
AGCT01034551.1:1522-1804	Cc_lncRNA-83	282	1	AGCT01034551.1	1522	1804
AGCT01034803.1:1427-3108	Cc_lncRNA-84	1681	1	AGCT01034803.1	1427	3108
AGCT01035502.1:9-567	Cc_lncRNA-85	558	2	AGCT01035502.1	9	567
AGCT01035551.1:2-237	Cc_lncRNA-86	235	1	AGCT01035551.1	2	237
AGCT01036096.1:4-645	Cc_lncRNA-87	641	1	AGCT01036096.1	4	645
AGCT01036804.1:497-821	Cc_lncRNA-88	324	1	AGCT01036804.1	497	821
AGCT01037220.1:0-245	Cc_lncRNA-89	245	1	AGCT01037220.1	0	245
AGCT01037289.1:239-1297	Cc_lncRNA-90	1058	1	AGCT01037289.1	239	1297
AGCT01038193.1:3015-4784	Cc_lncRNA-91	1769	1	AGCT01038193.1	3015	4784
AGCT01038449.1:0-203	Cc_lncRNA-92	203	1	AGCT01038449.1	0	203
AGCT01038791.1:8591-9634	Cc_lncRNA-93	1043	1	AGCT01038791.1	8591	9634
AGCT01038979.1:16449-17356	Cc_lncRNA-94	907	2	AGCT01038979.1	16449	17356
AGCT01038993.1:2864-3442	Cc_lncRNA-95	578	1	AGCT01038993.1	2864	3442
AGCT01039227.1:37-769	Cc_lncRNA-96	732	1	AGCT01039227.1	37	769
AGCT01039391.1:819-4058	Cc_lncRNA-97	3239	4	AGCT01039391.1	819	4058
AGCT01039715.1:1613-2653	Cc_lncRNA-98	1040	2	AGCT01039715.1	1613	2653
AGCT01040082.1:657-1375	Cc_lncRNA-99	718	1	AGCT01040082.1	657	1375
AGCT01040162.1:0-903	Cc_lncRNA-100	903	1	AGCT01040162.1	0	903
AGCT01040268.1:0-3837	Cc_lncRNA-101	3837	4	AGCT01040268.1	0	3837
AGCT01040444.1:5-793	Cc_lncRNA-102	788	1	AGCT01040444.1	5	793
AGCT01040621.1:0-341	Cc_lncRNA-103	341	1	AGCT01040621.1	0	341
AGCT01040747.1:24-371	Cc_lncRNA-104	347	1	AGCT01040747.1	24	371
AGCT01041248.1:290-886	Cc_lncRNA-105	596	1	AGCT01041248.1	290	886
AGCT01042095.1:50320-50888	Cc_lncRNA-106	568	1	AGCT01042095.1	50320	50888
AGCT01042395.1:3131-6095	Cc_lncRNA-107	2964	7	AGCT01042395.1	3131	6095
AGCT01042610.1:1589-2522	Cc_lncRNA-108	933	1	AGCT01042610.1	1589	2522
AGCT01042929.1:9-3378	Cc_lncRNA-109	3369	2	AGCT01042929.1	9	3378
AGCT01043048.1:120-417	Cc_lncRNA-110	297	1	AGCT01043048.1	120	417
AGCT01043097.1:0-493	Cc_lncRNA-111	493	2	AGCT01043097.1	0	493
AGCT01043165.1:1-225	Cc_lncRNA-112	224	1	AGCT01043165.1	1	225
AGCT01043353.1:3862-4375	Cc_lncRNA-113	513	1	AGCT01043353.1	3862	4375
AGCT01043607.1:4-589	Cc_lncRNA-114	585	2	AGCT01043607.1	4	589
AGCT01043623.1:3183-4297	Cc_lncRNA-115	1114	2	AGCT01043623.1	3183	4297
AGCT01043727.1:370-2076	Cc_lncRNA-116	1706	3	AGCT01043727.1	370	2076
AGCT01043733.1:1400-1662	Cc_lncRNA-117	262	1	AGCT01043733.1	1400	1662
AGCT01044235.1:20-249	Cc_lncRNA-118	229	1	AGCT01044235.1	20	249
AGCT01044491.1:567-1824	Cc_lncRNA-119	1257	3	AGCT01044491.1	567	1824
AGCT01044577.1:8485-9068	Cc_lncRNA-120	583	2	AGCT01044577.1	8485	9068
AGCT01044597.1:9-251	Cc_lncRNA-121	242	1	AGCT01044597.1	9	251
AGCT01044798.1:520-867	Cc_lncRNA-122	347	1	AGCT01044798.1	520	867
AGCT01044896.1:0-369	Cc_lncRNA-123	369	1	AGCT01044896.1	0	369
AGCT01044958.1:114-610	Cc_lncRNA-124	496	2	AGCT01044958.1	114	610
AGCT01045139.1:9-1305	Cc_lncRNA-125	1296	3	AGCT01045139.1	9	1305
AGCT01045239.1:0-633	Cc_lncRNA-126	633	1	AGCT01045239.1	0	633
AGCT01045779.1:563-2206	Cc_lncRNA-127	1643	2	AGCT01045779.1	563	2206
AGCT01045937.1:123-2142	Cc_lncRNA-128	2019	1	AGCT01045937.1	123	2142
AGCT01045941.1:697-4729	Cc_lncRNA-129	4032	1	AGCT01045941.1	697	4729
AGCT01046180.1:1400-1630	Cc_lncRNA-130	230	1	AGCT01046180.1	1400	1630
AGCT01046597.1:24-1442	Cc_lncRNA-131	1418	4	AGCT01046597.1	24	1442
AGCT01046626.1:102-500	Cc_lncRNA-132	398	2	AGCT01046626.1	102	500
AGCT01046792.1:21-722	Cc_lncRNA-133	701	1	AGCT01046792.1	21	722
AGCT01046923.1:0-401	Cc_lncRNA-134	401	1	AGCT01046923.1	0	401
AGCT01047162.1:329-1901	Cc_lncRNA-135	1572	4	AGCT01047162.1	329	1901
AGCT01047282.1:1-215	Cc_lncRNA-136	214	1	AGCT01047282.1	1	215
AGCT01047305.1:0-1050	Cc_lncRNA-137	1050	3	AGCT01047305.1	0	1050
AGCT01047419.1:198-754	Cc_lncRNA-138	556	1	AGCT01047419.1	198	754
AGCT01048304.1:9274-10917	Cc_lncRNA-139	1643	2	AGCT01048304.1	9274	10917
AGCT01049275.1:516-2465	Cc_lncRNA-140	1949	4	AGCT01049275.1	516	2465
AGCT01049481.1:194-2622	Cc_lncRNA-141	2428	7	AGCT01049481.1	194	2622
AGCT01051104.1:325-729	Cc_lncRNA-142	404	1	AGCT01051104.1	325	729
AGCT01051415.1:0-2198	Cc_lncRNA-143	2198	6	AGCT01051415.1	0	2198
AGCT01051978.1:1107-5568	Cc_lncRNA-144	4461	1	AGCT01051978.1	1107	5568
AGCT01052561.1:2621-2927	Cc_lncRNA-145	306	1	AGCT01052561.1	2621	2927
AGCT01052561.1:3679-4345	Cc_lncRNA-146	666	1	AGCT01052561.1	3679	4345
AGCT01053343.1:8938-10013	Cc_lncRNA-147	1075	1	AGCT01053343.1	8938	10013
AGCT01053588.1:0-644	Cc_lncRNA-148	644	2	AGCT01053588.1	0	644
AGCT01053681.1:0-292	Cc_lncRNA-149	292	1	AGCT01053681.1	0	292
AGCT01053972.1:0-475	Cc_lncRNA-150	475	1	AGCT01053972.1	0	475
AGCT01054001.1:18-335	Cc_lncRNA-151	317	1	AGCT01054001.1	18	335
AGCT01054163.1:7-266	Cc_lncRNA-152	259	1	AGCT01054163.1	7	266
AGCT01054248.1:2491-3059	Cc_lncRNA-153	568	1	AGCT01054248.1	2491	3059
AGCT01055321.1:29-453	Cc_lncRNA-154	424	1	AGCT01055321.1	29	453
AGCT01055338.1:0-1528	Cc_lncRNA-155	1528	1	AGCT01055338.1	0	1528
AGCT01055398.1:3-1544	Cc_lncRNA-156	1541	1	AGCT01055398.1	3	1544
AGCT01055540.1:1024-2386	Cc_lncRNA-157	1362	1	AGCT01055540.1	1024	2386
AGCT01055846.1:308-3372	Cc_lncRNA-158	3064	4	AGCT01055846.1	308	3372
AGCT01056086.1:23150-26553	Cc_lncRNA-159	3403	4	AGCT01056086.1	23150	26553
AGCT01056253.1:60-401	Cc_lncRNA-160	341	1	AGCT01056253.1	60	401
AGCT01056380.1:4-307	Cc_lncRNA-161	303	1	AGCT01056380.1	4	307
AGCT01056918.1:0-777	Cc_lncRNA-162	777	2	AGCT01056918.1	0	777
AGCT01056936.1:166-1664	Cc_lncRNA-163	1498	2	AGCT01056936.1	166	1664
AGCT01057840.1:1761-2617	Cc_lncRNA-164	856	3	AGCT01057840.1	1761	2617
AGCT01057840.1:35601-36076	Cc_lncRNA-165	475	1	AGCT01057840.1	35601	36076
AGCT01058058.1:180-981	Cc_lncRNA-166	801	1	AGCT01058058.1	180	981
AGCT01058493.1:9-507	Cc_lncRNA-167	498	2	AGCT01058493.1	9	507
AGCT01058561.1:715-2428	Cc_lncRNA-168	1713	3	AGCT01058561.1	715	2428
AGCT01058646.1:2090-2569	Cc_lncRNA-169	479	2	AGCT01058646.1	2090	2569
AGCT01059032.1:0-400	Cc_lncRNA-170	400	1	AGCT01059032.1	0	400
AGCT01059202.1:0-700	Cc_lncRNA-171	700	1	AGCT01059202.1	0	700
AGCT01059431.1:5-258	Cc_lncRNA-172	253	1	AGCT01059431.1	5	258
AGCT01059434.1:523-1064	Cc_lncRNA-173	541	2	AGCT01059434.1	523	1064
AGCT01059569.1:0-389	Cc_lncRNA-174	389	1	AGCT01059569.1	0	389
AGCT01059646.1:0-1452	Cc_lncRNA-175	1452	1	AGCT01059646.1	0	1452
AGCT01059850.1:0-239	Cc_lncRNA-176	239	1	AGCT01059850.1	0	239
AGCT01059903.1:3986-9271	Cc_lncRNA-177	5285	1	AGCT01059903.1	3986	9271
AGCT01059903.1:421-2436	Cc_lncRNA-178	2015	1	AGCT01059903.1	421	2436
AGCT01060069.1:3703-4058	Cc_lncRNA-179	355	1	AGCT01060069.1	3703	4058
AGCT01060493.1:103-1165	Cc_lncRNA-180	1062	1	AGCT01060493.1	103	1165
AGCT01060572.1:140-917	Cc_lncRNA-181	777	2	AGCT01060572.1	140	917
AGCT01060844.1:2-294	Cc_lncRNA-182	292	1	AGCT01060844.1	2	294
AGCT01061053.1:12-568	Cc_lncRNA-183	556	1	AGCT01061053.1	12	568
AGCT01061528.1:353-674	Cc_lncRNA-184	321	1	AGCT01061528.1	353	674
AGCT01061687.1:882-2450	Cc_lncRNA-185	1568	4	AGCT01061687.1	882	2450
AGCT01061842.1:2-340	Cc_lncRNA-186	338	1	AGCT01061842.1	2	340
AGCT01061934.1:0-433	Cc_lncRNA-187	433	1	AGCT01061934.1	0	433
AGCT01062131.1:6-297	Cc_lncRNA-188	291	1	AGCT01062131.1	6	297
AGCT01063022.1:122-2124	Cc_lncRNA-189	2002	1	AGCT01063022.1	122	2124
AGCT01064121.1:8-291	Cc_lncRNA-190	283	1	AGCT01064121.1	8	291
AGCT01064500.1:173-793	Cc_lncRNA-191	620	2	AGCT01064500.1	173	793
AGCT01064517.1:29-3424	Cc_lncRNA-192	3395	6	AGCT01064517.1	29	3424
AGCT01065439.1:13-1904	Cc_lncRNA-193	1891	1	AGCT01065439.1	13	1904
AGCT01065718.1:5-3295	Cc_lncRNA-194	3290	9	AGCT01065718.1	5	3295
AGCT01065792.1:11-793	Cc_lncRNA-195	782	2	AGCT01065792.1	11	793
AGCT01066223.1:0-743	Cc_lncRNA-196	743	1	AGCT01066223.1	0	743
AGCT01066372.1:0-451	Cc_lncRNA-197	451	1	AGCT01066372.1	0	451
AGCT01066822.1:44-583	Cc_lncRNA-198	539	1	AGCT01066822.1	44	583
AGCT01067115.1:0-250	Cc_lncRNA-199	250	2	AGCT01067115.1	0	250
AGCT01067601.1:10219-12693	Cc_lncRNA-200	2474	1	AGCT01067601.1	10219	12693
AGCT01067807.1:1220-2279	Cc_lncRNA-201	1059	1	AGCT01067807.1	1220	2279
AGCT01067810.1:500-1817	Cc_lncRNA-202	1317	2	AGCT01067810.1	500	1817
AGCT01068249.1:0-372	Cc_lncRNA-203	372	1	AGCT01068249.1	0	372
AGCT01068337.1:15165-19202	Cc_lncRNA-204	4037	1	AGCT01068337.1	15165	19202
AGCT01068357.1:45-460	Cc_lncRNA-205	415	1	AGCT01068357.1	45	460
AGCT01068843.1:182-568	Cc_lncRNA-206	386	1	AGCT01068843.1	182	568
AGCT01069240.1:1821-2442	Cc_lncRNA-207	621	1	AGCT01069240.1	1821	2442
AGCT01069255.1:232-971	Cc_lncRNA-208	739	1	AGCT01069255.1	232	971
AGCT01069429.1:2924-4334	Cc_lncRNA-209	1410	1	AGCT01069429.1	2924	4334
AGCT01069816.1:33-1706	Cc_lncRNA-210	1673	1	AGCT01069816.1	33	1706
AGCT01069917.1:0-263	Cc_lncRNA-211	263	1	AGCT01069917.1	0	263
AGCT01070020.1:2691-3709	Cc_lncRNA-212	1018	2	AGCT01070020.1	2691	3709
AGCT01070039.1:20-245	Cc_lncRNA-213	225	1	AGCT01070039.1	20	245
AGCT01070320.1:164-833	Cc_lncRNA-214	669	2	AGCT01070320.1	164	833
AGCT01070398.1:12331-13232	Cc_lncRNA-215	901	1	AGCT01070398.1	12331	13232
AGCT01070780.1:578-1048	Cc_lncRNA-216	470	1	AGCT01070780.1	578	1048
AGCT01070831.1:306-666	Cc_lncRNA-217	360	1	AGCT01070831.1	306	666
AGCT01071019.1:0-559	Cc_lncRNA-218	559	1	AGCT01071019.1	0	559
AGCT01071049.1:0-783	Cc_lncRNA-219	783	2	AGCT01071049.1	0	783
AGCT01071095.1:14-939	Cc_lncRNA-220	925	2	AGCT01071095.1	14	939
AGCT01071366.1:297-663	Cc_lncRNA-221	366	1	AGCT01071366.1	297	663
AGCT01071589.1:9-390	Cc_lncRNA-222	381	1	AGCT01071589.1	9	390
AGCT01072323.1:0-700	Cc_lncRNA-223	700	1	AGCT01072323.1	0	700
AGCT01072363.1:1-259	Cc_lncRNA-224	258	1	AGCT01072363.1	1	259
AGCT01072854.1:4238-6246	Cc_lncRNA-225	2008	1	AGCT01072854.1	4238	6246
CM003603.1:10094924-10095622	Cc_lncRNA-226	698	2	CM003603.1	10094924	10095622
CM003603.1:10622067-10622629	Cc_lncRNA-227	562	1	CM003603.1	10622067	10622629
CM003603.1:10857282-10858789	Cc_lncRNA-228	1507	1	CM003603.1	10857282	10858789
CM003603.1:1092283-1094843	Cc_lncRNA-229	2560	3	CM003603.1	1092283	1094843
CM003603.1:11097982-11101512	Cc_lncRNA-230	3530	1	CM003603.1	11097982	11101512
CM003603.1:11117729-11118010	Cc_lncRNA-231	281	1	CM003603.1	11117729	11118010
CM003603.1:11262485-11264550	Cc_lncRNA-232	2065	2	CM003603.1	11262485	11264550
CM003603.1:11288596-11289715	Cc_lncRNA-233	1119	2	CM003603.1	11288596	11289715
CM003603.1:11506017-11506752	Cc_lncRNA-234	735	1	CM003603.1	11506017	11506752
CM003603.1:11747448-11748280	Cc_lncRNA-235	832	1	CM003603.1	11747448	11748280
CM003603.1:11796522-11796780	Cc_lncRNA-236	258	1	CM003603.1	11796522	11796780
CM003603.1:11800012-11800539	Cc_lncRNA-237	527	1	CM003603.1	11800012	11800539
CM003603.1:1209909-1212543	Cc_lncRNA-238	2634	2	CM003603.1	1209909	1212543
CM003603.1:12295118-12299992	Cc_lncRNA-239	4874	7	CM003603.1	12295118	12299992
CM003603.1:12907770-12908796	Cc_lncRNA-240	1026	1	CM003603.1	12907770	12908796
CM003603.1:12908854-12909344	Cc_lncRNA-241	490	1	CM003603.1	12908854	12909344
CM003603.1:13172038-13173155	Cc_lncRNA-242	1117	1	CM003603.1	13172038	13173155
CM003603.1:1321331-1322598	Cc_lncRNA-243	1267	1	CM003603.1	1321331	1322598
CM003603.1:13548682-13551117	Cc_lncRNA-244	2435	3	CM003603.1	13548682	13551117
CM003603.1:14012699-14013225	Cc_lncRNA-245	526	1	CM003603.1	14012699	14013225
CM003603.1:14080540-14083865	Cc_lncRNA-246	3325	5	CM003603.1	14080540	14083865
CM003603.1:1414822-1415966	Cc_lncRNA-247	1144	1	CM003603.1	1414822	1415966
CM003603.1:14515262-14516848	Cc_lncRNA-248	1586	2	CM003603.1	14515262	14516848
CM003603.1:15080991-15084547	Cc_lncRNA-249	3556	1	CM003603.1	15080991	15084547
CM003603.1:15157275-15170539	Cc_lncRNA-250	13264	12	CM003603.1	15157275	15170539
CM003603.1:15263062-15267661	Cc_lncRNA-251	4599	8	CM003603.1	15263062	15267661
CM003603.1:15544022-15547284	Cc_lncRNA-252	3262	1	CM003603.1	15544022	15547284
CM003603.1:15565271-15565491	Cc_lncRNA-253	220	1	CM003603.1	15565271	15565491
CM003603.1:15566549-15566932	Cc_lncRNA-254	383	1	CM003603.1	15566549	15566932
CM003603.1:15699039-15704968	Cc_lncRNA-255	5929	1	CM003603.1	15699039	15704968
CM003603.1:15759374-15760986	Cc_lncRNA-256	1612	2	CM003603.1	15759374	15760986
CM003603.1:15780897-15782122	Cc_lncRNA-257	1225	2	CM003603.1	15780897	15782122
CM003603.1:15803768-15804899	Cc_lncRNA-258	1131	2	CM003603.1	15803768	15804899
CM003603.1:15815649-15816687	Cc_lncRNA-259	1038	2	CM003603.1	15815649	15816687
CM003603.1:15837213-15838537	Cc_lncRNA-260	1324	2	CM003603.1	15837213	15838537
CM003603.1:15990850-15999730	Cc_lncRNA-261	8880	8	CM003603.1	15990850	15999730
CM003603.1:16026249-16027888	Cc_lncRNA-262	1639	3	CM003603.1	16026249	16027888
CM003603.1:16363699-16372153	Cc_lncRNA-263	8454	7	CM003603.1	16363699	16372153
CM003603.1:16472944-16479614	Cc_lncRNA-264	6670	2	CM003603.1	16472944	16479614
CM003603.1:16659740-16660654	Cc_lncRNA-265	914	1	CM003603.1	16659740	16660654
CM003603.1:16664502-16664846	Cc_lncRNA-266	344	1	CM003603.1	16664502	16664846
CM003603.1:17233663-17234998	Cc_lncRNA-267	1335	1	CM003603.1	17233663	17234998
CM003603.1:17446177-17446887	Cc_lncRNA-268	710	1	CM003603.1	17446177	17446887
CM003603.1:17636049-17636981	Cc_lncRNA-269	932	2	CM003603.1	17636049	17636981
CM003603.1:2257706-2257955	Cc_lncRNA-270	249	1	CM003603.1	2257706	2257955
CM003603.1:2284692-2284938	Cc_lncRNA-271	246	1	CM003603.1	2284692	2284938
CM003603.1:2602848-2604475	Cc_lncRNA-272	1627	2	CM003603.1	2602848	2604475
CM003603.1:2644929-2645723	Cc_lncRNA-273	794	1	CM003603.1	2644929	2645723
CM003603.1:2871133-2872310	Cc_lncRNA-274	1177	1	CM003603.1	2871133	2872310
CM003603.1:3035879-3037691	Cc_lncRNA-275	1812	4	CM003603.1	3035879	3037691
CM003603.1:3184278-3187121	Cc_lncRNA-276	2843	4	CM003603.1	3184278	3187121
CM003603.1:3193092-3194391	Cc_lncRNA-277	1299	2	CM003603.1	3193092	3194391
CM003603.1:3434948-3436311	Cc_lncRNA-278	1363	1	CM003603.1	3434948	3436311
CM003603.1:3666913-3671325	Cc_lncRNA-279	4412	5	CM003603.1	3666913	3671325
CM003603.1:3745817-3746478	Cc_lncRNA-280	661	2	CM003603.1	3745817	3746478
CM003603.1:4145605-4147561	Cc_lncRNA-281	1956	5	CM003603.1	4145605	4147561
CM003603.1:4458886-4461281	Cc_lncRNA-282	2395	2	CM003603.1	4458886	4461281
CM003603.1:4947770-4955615	Cc_lncRNA-283	7845	8	CM003603.1	4947770	4955615
CM003603.1:4961091-4968047	Cc_lncRNA-284	6956	13	CM003603.1	4961091	4968047
CM003603.1:5118460-5119628	Cc_lncRNA-285	1168	3	CM003603.1	5118460	5119628
CM003603.1:5126398-5127147	Cc_lncRNA-286	749	2	CM003603.1	5126398	5127147
CM003603.1:5127506-5128727	Cc_lncRNA-287	1221	3	CM003603.1	5127506	5128727
CM003603.1:5218141-5221918	Cc_lncRNA-288	3777	5	CM003603.1	5218141	5221918
CM003603.1:5229524-5230534	Cc_lncRNA-289	1010	1	CM003603.1	5229524	5230534
CM003603.1:5263116-5263897	Cc_lncRNA-290	781	2	CM003603.1	5263116	5263897
CM003603.1:5639347-5644224	Cc_lncRNA-291	4877	4	CM003603.1	5639347	5644224
CM003603.1:579959-580786	Cc_lncRNA-292	827	1	CM003603.1	579959	580786
CM003603.1:6437164-6441496	Cc_lncRNA-293	4332	7	CM003603.1	6437164	6441496
CM003603.1:6591303-6593431	Cc_lncRNA-294	2128	4	CM003603.1	6591303	6593431
CM003603.1:665286-665593	Cc_lncRNA-295	307	1	CM003603.1	665286	665593
CM003603.1:6952134-6952639	Cc_lncRNA-296	505	1	CM003603.1	6952134	6952639
CM003603.1:7348554-7348977	Cc_lncRNA-297	423	2	CM003603.1	7348554	7348977
CM003603.1:7371219-7372388	Cc_lncRNA-298	1169	3	CM003603.1	7371219	7372388
CM003603.1:7513937-7515292	Cc_lncRNA-299	1355	1	CM003603.1	7513937	7515292
CM003603.1:7699070-7707324	Cc_lncRNA-300	8254	8	CM003603.1	7699070	7707324
CM003603.1:7907710-7909457	Cc_lncRNA-301	1747	3	CM003603.1	7907710	7909457
CM003603.1:8641544-8646347	Cc_lncRNA-302	4803	2	CM003603.1	8641544	8646347
CM003603.1:8823571-8827055	Cc_lncRNA-303	3484	8	CM003603.1	8823571	8827055
CM003603.1:8961671-8969816	Cc_lncRNA-304	8145	9	CM003603.1	8961671	8969816
CM003603.1:9244529-9244916	Cc_lncRNA-305	387	1	CM003603.1	9244529	9244916
CM003603.1:9311152-9312466	Cc_lncRNA-306	1314	2	CM003603.1	9311152	9312466
CM003603.1:9776137-9777062	Cc_lncRNA-307	925	2	CM003603.1	9776137	9777062
CM003603.1:9797094-9797742	Cc_lncRNA-308	648	1	CM003603.1	9797094	9797742
CM003603.1:9868067-9868781	Cc_lncRNA-309	714	3	CM003603.1	9868067	9868781
CM003603.1:9871965-9873014	Cc_lncRNA-310	1049	2	CM003603.1	9871965	9873014
CM003603.1:988100-989345	Cc_lncRNA-311	1245	2	CM003603.1	988100	989345
CM003603.1:9914293-9916938	Cc_lncRNA-312	2645	2	CM003603.1	9914293	9916938
CM003604.1:10015598-10017726	Cc_lncRNA-313	2128	4	CM003604.1	10015598	10017726
CM003604.1:10099958-10100910	Cc_lncRNA-314	952	1	CM003604.1	10099958	10100910
CM003604.1:10119875-10121023	Cc_lncRNA-315	1148	2	CM003604.1	10119875	10121023
CM003604.1:10703570-10704230	Cc_lncRNA-316	660	1	CM003604.1	10703570	10704230
CM003604.1:10709712-10710178	Cc_lncRNA-317	466	1	CM003604.1	10709712	10710178
CM003604.1:10740361-10747704	Cc_lncRNA-318	7343	12	CM003604.1	10740361	10747704
CM003604.1:10804170-10805049	Cc_lncRNA-319	879	1	CM003604.1	10804170	10805049
CM003604.1:10935798-10937675	Cc_lncRNA-320	1877	1	CM003604.1	10935798	10937675
CM003604.1:10953825-10954589	Cc_lncRNA-321	764	1	CM003604.1	10953825	10954589
CM003604.1:11289806-11290628	Cc_lncRNA-322	822	1	CM003604.1	11289806	11290628
CM003604.1:11374817-11375241	Cc_lncRNA-323	424	1	CM003604.1	11374817	11375241
CM003604.1:11404656-11405057	Cc_lncRNA-324	401	1	CM003604.1	11404656	11405057
CM003604.1:11496065-11497420	Cc_lncRNA-325	1355	2	CM003604.1	11496065	11497420
CM003604.1:11624970-11626145	Cc_lncRNA-326	1175	3	CM003604.1	11624970	11626145
CM003604.1:11793614-11795496	Cc_lncRNA-327	1882	2	CM003604.1	11793614	11795496
CM003604.1:11819692-11820756	Cc_lncRNA-328	1064	2	CM003604.1	11819692	11820756
CM003604.1:11882685-11885341	Cc_lncRNA-329	2656	2	CM003604.1	11882685	11885341
CM003604.1:11890487-11892369	Cc_lncRNA-330	1882	2	CM003604.1	11890487	11892369
CM003604.1:11900291-11901358	Cc_lncRNA-331	1067	2	CM003604.1	11900291	11901358
CM003604.1:12042553-12046446	Cc_lncRNA-332	3893	9	CM003604.1	12042553	12046446
CM003604.1:12204669-12207243	Cc_lncRNA-333	2574	4	CM003604.1	12204669	12207243
CM003604.1:12334853-12335438	Cc_lncRNA-334	585	1	CM003604.1	12334853	12335438
CM003604.1:12338431-12338743	Cc_lncRNA-335	312	1	CM003604.1	12338431	12338743
CM003604.1:12473105-12474296	Cc_lncRNA-336	1191	2	CM003604.1	12473105	12474296
CM003604.1:12539001-12540405	Cc_lncRNA-337	1404	3	CM003604.1	12539001	12540405
CM003604.1:12550478-12553384	Cc_lncRNA-338	2906	5	CM003604.1	12550478	12553384
CM003604.1:12603310-12605083	Cc_lncRNA-339	1773	3	CM003604.1	12603310	12605083
CM003604.1:13286765-13297379	Cc_lncRNA-340	10614	14	CM003604.1	13286765	13297379
CM003604.1:13657033-13662273	Cc_lncRNA-341	5240	9	CM003604.1	13657033	13662273
CM003604.1:13864558-13865236	Cc_lncRNA-342	678	2	CM003604.1	13864558	13865236
CM003604.1:14139558-14139791	Cc_lncRNA-343	233	1	CM003604.1	14139558	14139791
CM003604.1:14287488-14292383	Cc_lncRNA-344	4895	1	CM003604.1	14287488	14292383
CM003604.1:14355819-14360536	Cc_lncRNA-345	4717	4	CM003604.1	14355819	14360536
CM003604.1:14361747-14364810	Cc_lncRNA-346	3063	6	CM003604.1	14361747	14364810
CM003604.1:14718707-14719773	Cc_lncRNA-347	1066	1	CM003604.1	14718707	14719773
CM003604.1:14762147-14763267	Cc_lncRNA-348	1120	2	CM003604.1	14762147	14763267
CM003604.1:14784551-14786389	Cc_lncRNA-349	1838	2	CM003604.1	14784551	14786389
CM003604.1:14880231-14880825	Cc_lncRNA-350	594	1	CM003604.1	14880231	14880825
CM003604.1:15021532-15028098	Cc_lncRNA-351	6566	1	CM003604.1	15021532	15028098
CM003604.1:15225003-15228624	Cc_lncRNA-352	3621	1	CM003604.1	15225003	15228624
CM003604.1:15245870-15252921	Cc_lncRNA-353	7051	8	CM003604.1	15245870	15252921
CM003604.1:15334992-15335919	Cc_lncRNA-354	927	1	CM003604.1	15334992	15335919
CM003604.1:15683915-15691251	Cc_lncRNA-355	7336	1	CM003604.1	15683915	15691251
CM003604.1:15714172-15714372	Cc_lncRNA-356	200	1	CM003604.1	15714172	15714372
CM003604.1:15884539-15886510	Cc_lncRNA-357	1971	4	CM003604.1	15884539	15886510
CM003604.1:16021980-16023736	Cc_lncRNA-358	1756	2	CM003604.1	16021980	16023736
CM003604.1:16965825-16970692	Cc_lncRNA-359	4867	9	CM003604.1	16965825	16970692
CM003604.1:17771749-17777173	Cc_lncRNA-360	5424	10	CM003604.1	17771749	17777173
CM003604.1:17835935-17838232	Cc_lncRNA-361	2297	5	CM003604.1	17835935	17838232
CM003604.1:17855207-17859103	Cc_lncRNA-362	3896	11	CM003604.1	17855207	17859103
CM003604.1:17931176-17935933	Cc_lncRNA-363	4757	9	CM003604.1	17931176	17935933
CM003604.1:18001168-18002723	Cc_lncRNA-364	1555	1	CM003604.1	18001168	18002723
CM003604.1:18302954-18303589	Cc_lncRNA-365	635	1	CM003604.1	18302954	18303589
CM003604.1:18689963-18692895	Cc_lncRNA-366	2932	1	CM003604.1	18689963	18692895
CM003604.1:19230610-19233921	Cc_lncRNA-367	3311	1	CM003604.1	19230610	19233921
CM003604.1:19500978-19504286	Cc_lncRNA-368	3308	7	CM003604.1	19500978	19504286
CM003604.1:20077895-20085934	Cc_lncRNA-369	8039	5	CM003604.1	20077895	20085934
CM003604.1:20112888-20113111	Cc_lncRNA-370	223	2	CM003604.1	20112888	20113111
CM003604.1:20332111-20332541	Cc_lncRNA-371	430	1	CM003604.1	20332111	20332541
CM003604.1:20618294-20623545	Cc_lncRNA-372	5251	2	CM003604.1	20618294	20623545
CM003604.1:20743831-20747287	Cc_lncRNA-373	3456	2	CM003604.1	20743831	20747287
CM003604.1:20773858-20774410	Cc_lncRNA-374	552	1	CM003604.1	20773858	20774410
CM003604.1:20874826-20875431	Cc_lncRNA-375	605	1	CM003604.1	20874826	20875431
CM003604.1:21004427-21007613	Cc_lncRNA-376	3186	5	CM003604.1	21004427	21007613
CM003604.1:21462894-21465482	Cc_lncRNA-377	2588	4	CM003604.1	21462894	21465482
CM003604.1:21520036-21526240	Cc_lncRNA-378	6204	6	CM003604.1	21520036	21526240
CM003604.1:21564159-21567037	Cc_lncRNA-379	2878	6	CM003604.1	21564159	21567037
CM003604.1:22308739-22309861	Cc_lncRNA-380	1122	2	CM003604.1	22308739	22309861
CM003604.1:22445186-22451629	Cc_lncRNA-381	6443	1	CM003604.1	22445186	22451629
CM003604.1:22687989-22689796	Cc_lncRNA-382	1807	4	CM003604.1	22687989	22689796
CM003604.1:22710178-22711960	Cc_lncRNA-383	1782	2	CM003604.1	22710178	22711960
CM003604.1:23022501-23023496	Cc_lncRNA-384	995	2	CM003604.1	23022501	23023496
CM003604.1:23029069-23031396	Cc_lncRNA-385	2327	5	CM003604.1	23029069	23031396
CM003604.1:23084843-23086845	Cc_lncRNA-386	2002	1	CM003604.1	23084843	23086845
CM003604.1:23347953-23348614	Cc_lncRNA-387	661	1	CM003604.1	23347953	23348614
CM003604.1:23682534-23684815	Cc_lncRNA-388	2281	6	CM003604.1	23682534	23684815
CM003604.1:23898685-23899033	Cc_lncRNA-389	348	1	CM003604.1	23898685	23899033
CM003604.1:23990909-23993208	Cc_lncRNA-390	2299	5	CM003604.1	23990909	23993208
CM003604.1:24124885-24126300	Cc_lncRNA-391	1415	1	CM003604.1	24124885	24126300
CM003604.1:24310711-24312344	Cc_lncRNA-392	1633	4	CM003604.1	24310711	24312344
CM003604.1:24368305-24382656	Cc_lncRNA-393	14351	15	CM003604.1	24368305	24382656
CM003604.1:24420357-24423615	Cc_lncRNA-394	3258	9	CM003604.1	24420357	24423615
CM003604.1:24438689-24440028	Cc_lncRNA-395	1339	1	CM003604.1	24438689	24440028
CM003604.1:24549245-24551580	Cc_lncRNA-396	2335	2	CM003604.1	24549245	24551580
CM003604.1:24817803-24818826	Cc_lncRNA-397	1023	1	CM003604.1	24817803	24818826
CM003604.1:24818989-24819833	Cc_lncRNA-398	844	1	CM003604.1	24818989	24819833
CM003604.1:24820475-24820893	Cc_lncRNA-399	418	1	CM003604.1	24820475	24820893
CM003604.1:25144997-25147469	Cc_lncRNA-400	2472	5	CM003604.1	25144997	25147469
CM003604.1:25267718-25269031	Cc_lncRNA-401	1313	1	CM003604.1	25267718	25269031
CM003604.1:25864460-25866243	Cc_lncRNA-402	1783	2	CM003604.1	25864460	25866243
CM003604.1:26056012-26056242	Cc_lncRNA-403	230	1	CM003604.1	26056012	26056242
CM003604.1:26060992-26061195	Cc_lncRNA-404	203	1	CM003604.1	26060992	26061195
CM003604.1:26114075-26114455	Cc_lncRNA-405	380	1	CM003604.1	26114075	26114455
CM003604.1:26137432-26137961	Cc_lncRNA-406	529	1	CM003604.1	26137432	26137961
CM003604.1:26215150-26215521	Cc_lncRNA-407	371	1	CM003604.1	26215150	26215521
CM003604.1:26253475-26254130	Cc_lncRNA-408	655	3	CM003604.1	26253475	26254130
CM003604.1:262775-265660	Cc_lncRNA-409	2885	5	CM003604.1	262775	265660
CM003604.1:26356358-26357287	Cc_lncRNA-410	929	2	CM003604.1	26356358	26357287
CM003604.1:26579219-26580943	Cc_lncRNA-411	1724	2	CM003604.1	26579219	26580943
CM003604.1:26651105-26653400	Cc_lncRNA-412	2295	6	CM003604.1	26651105	26653400
CM003604.1:26656109-26657623	Cc_lncRNA-413	1514	2	CM003604.1	26656109	26657623
CM003604.1:26845381-26850877	Cc_lncRNA-414	5496	10	CM003604.1	26845381	26850877
CM003604.1:26911708-26919475	Cc_lncRNA-415	7767	9	CM003604.1	26911708	26919475
CM003604.1:26973900-26974964	Cc_lncRNA-416	1064	1	CM003604.1	26973900	26974964
CM003604.1:27034583-27035190	Cc_lncRNA-417	607	1	CM003604.1	27034583	27035190
CM003604.1:27091870-27095235	Cc_lncRNA-418	3365	3	CM003604.1	27091870	27095235
CM003604.1:27389620-27392990	Cc_lncRNA-419	3370	5	CM003604.1	27389620	27392990
CM003604.1:27395650-27397985	Cc_lncRNA-420	2335	5	CM003604.1	27395650	27397985
CM003604.1:27466283-27466536	Cc_lncRNA-421	253	1	CM003604.1	27466283	27466536
CM003604.1:27483051-27484173	Cc_lncRNA-422	1122	2	CM003604.1	27483051	27484173
CM003604.1:27661041-27663581	Cc_lncRNA-423	2540	4	CM003604.1	27661041	27663581
CM003604.1:27680861-27681452	Cc_lncRNA-424	591	2	CM003604.1	27680861	27681452
CM003604.1:27887217-27887599	Cc_lncRNA-425	382	1	CM003604.1	27887217	27887599
CM003604.1:27896394-27897811	Cc_lncRNA-426	1417	4	CM003604.1	27896394	27897811
CM003604.1:28130812-28138510	Cc_lncRNA-427	7698	5	CM003604.1	28130812	28138510
CM003604.1:28206193-28206741	Cc_lncRNA-428	548	2	CM003604.1	28206193	28206741
CM003604.1:28222316-28226498	Cc_lncRNA-429	4182	6	CM003604.1	28222316	28226498
CM003604.1:28278801-28286056	Cc_lncRNA-430	7255	5	CM003604.1	28278801	28286056
CM003604.1:28512410-28514153	Cc_lncRNA-431	1743	1	CM003604.1	28512410	28514153
CM003604.1:2859031-2859657	Cc_lncRNA-432	626	1	CM003604.1	2859031	2859657
CM003604.1:28594281-28594799	Cc_lncRNA-433	518	1	CM003604.1	28594281	28594799
CM003604.1:28747030-28747338	Cc_lncRNA-434	308	1	CM003604.1	28747030	28747338
CM003604.1:28941135-28941960	Cc_lncRNA-435	825	1	CM003604.1	28941135	28941960
CM003604.1:29109881-29110159	Cc_lncRNA-436	278	1	CM003604.1	29109881	29110159
CM003604.1:29225430-29229399	Cc_lncRNA-437	3969	3	CM003604.1	29225430	29229399
CM003604.1:29990315-29990635	Cc_lncRNA-438	320	1	CM003604.1	29990315	29990635
CM003604.1:30045314-30046966	Cc_lncRNA-439	1652	3	CM003604.1	30045314	30046966
CM003604.1:3011719-3013592	Cc_lncRNA-440	1873	1	CM003604.1	3011719	3013592
CM003604.1:30146049-30148440	Cc_lncRNA-441	2391	2	CM003604.1	30146049	30148440
CM003604.1:30210607-30212978	Cc_lncRNA-442	2371	1	CM003604.1	30210607	30212978
CM003604.1:30249278-30249668	Cc_lncRNA-443	390	1	CM003604.1	30249278	30249668
CM003604.1:30423871-30424255	Cc_lncRNA-444	384	1	CM003604.1	30423871	30424255
CM003604.1:30633789-30634525	Cc_lncRNA-445	736	1	CM003604.1	30633789	30634525
CM003604.1:31414286-31414574	Cc_lncRNA-446	288	1	CM003604.1	31414286	31414574
CM003604.1:31424008-31424550	Cc_lncRNA-447	542	1	CM003604.1	31424008	31424550
CM003604.1:31463335-31466709	Cc_lncRNA-448	3374	9	CM003604.1	31463335	31466709
CM003604.1:31513347-31515253	Cc_lncRNA-449	1906	5	CM003604.1	31513347	31515253
CM003604.1:31543282-31545053	Cc_lncRNA-450	1771	1	CM003604.1	31543282	31545053
CM003604.1:31551692-31552327	Cc_lncRNA-451	635	1	CM003604.1	31551692	31552327
CM003604.1:31566220-31566749	Cc_lncRNA-452	529	1	CM003604.1	31566220	31566749
CM003604.1:31674675-31675785	Cc_lncRNA-453	1110	1	CM003604.1	31674675	31675785
CM003604.1:31762329-31763487	Cc_lncRNA-454	1158	1	CM003604.1	31762329	31763487
CM003604.1:31769028-31769683	Cc_lncRNA-455	655	1	CM003604.1	31769028	31769683
CM003604.1:31778827-31779472	Cc_lncRNA-456	645	1	CM003604.1	31778827	31779472
CM003604.1:31785764-31786605	Cc_lncRNA-457	841	1	CM003604.1	31785764	31786605
CM003604.1:31791381-31792776	Cc_lncRNA-458	1395	4	CM003604.1	31791381	31792776
CM003604.1:32029511-32030880	Cc_lncRNA-459	1369	1	CM003604.1	32029511	32030880
CM003604.1:32378154-32378677	Cc_lncRNA-460	523	1	CM003604.1	32378154	32378677
CM003604.1:32794702-32795306	Cc_lncRNA-461	604	1	CM003604.1	32794702	32795306
CM003604.1:32906125-32909545	Cc_lncRNA-462	3420	8	CM003604.1	32906125	32909545
CM003604.1:3313084-3315103	Cc_lncRNA-463	2019	1	CM003604.1	3313084	3315103
CM003604.1:33156108-33159146	Cc_lncRNA-464	3038	1	CM003604.1	33156108	33159146
CM003604.1:33269309-33269637	Cc_lncRNA-465	328	1	CM003604.1	33269309	33269637
CM003604.1:33270332-33270547	Cc_lncRNA-466	215	1	CM003604.1	33270332	33270547
CM003604.1:33429869-33431838	Cc_lncRNA-467	1969	4	CM003604.1	33429869	33431838
CM003604.1:33771977-33773894	Cc_lncRNA-468	1917	5	CM003604.1	33771977	33773894
CM003604.1:33986711-33987409	Cc_lncRNA-469	698	1	CM003604.1	33986711	33987409
CM003604.1:34021351-34022830	Cc_lncRNA-470	1479	6	CM003604.1	34021351	34022830
CM003604.1:34075450-34078652	Cc_lncRNA-471	3202	1	CM003604.1	34075450	34078652
CM003604.1:34441873-34442675	Cc_lncRNA-472	802	1	CM003604.1	34441873	34442675
CM003604.1:3449032-3449992	Cc_lncRNA-473	960	1	CM003604.1	3449032	3449992
CM003604.1:3460669-3462058	Cc_lncRNA-474	1389	1	CM003604.1	3460669	3462058
CM003604.1:34615889-34617239	Cc_lncRNA-475	1350	4	CM003604.1	34615889	34617239
CM003604.1:34623267-34623771	Cc_lncRNA-476	504	1	CM003604.1	34623267	34623771
CM003604.1:34658782-34661387	Cc_lncRNA-477	2605	5	CM003604.1	34658782	34661387
CM003604.1:34721433-34724098	Cc_lncRNA-478	2665	1	CM003604.1	34721433	34724098
CM003604.1:34773019-34773247	Cc_lncRNA-479	228	1	CM003604.1	34773019	34773247
CM003604.1:34806233-34808839	Cc_lncRNA-480	2606	2	CM003604.1	34806233	34808839
CM003604.1:34831940-34832277	Cc_lncRNA-481	337	1	CM003604.1	34831940	34832277
CM003604.1:34856603-34858180	Cc_lncRNA-482	1577	2	CM003604.1	34856603	34858180
CM003604.1:34880427-34881319	Cc_lncRNA-483	892	3	CM003604.1	34880427	34881319
CM003604.1:35032362-35032582	Cc_lncRNA-484	220	1	CM003604.1	35032362	35032582
CM003604.1:35166111-35168311	Cc_lncRNA-485	2200	2	CM003604.1	35166111	35168311
CM003604.1:35249498-35251380	Cc_lncRNA-486	1882	5	CM003604.1	35249498	35251380
CM003604.1:35361588-35363092	Cc_lncRNA-487	1504	3	CM003604.1	35361588	35363092
CM003604.1:36226095-36228495	Cc_lncRNA-488	2400	3	CM003604.1	36226095	36228495
CM003604.1:36323446-36326105	Cc_lncRNA-489	2659	2	CM003604.1	36323446	36326105
CM003604.1:36501443-36502362	Cc_lncRNA-490	919	1	CM003604.1	36501443	36502362
CM003604.1:3650612-3651367	Cc_lncRNA-491	755	2	CM003604.1	3650612	3651367
CM003604.1:3826881-3830549	Cc_lncRNA-492	3668	6	CM003604.1	3826881	3830549
CM003604.1:4033871-4038538	Cc_lncRNA-493	4667	5	CM003604.1	4033871	4038538
CM003604.1:4221367-4225940	Cc_lncRNA-494	4573	12	CM003604.1	4221367	4225940
CM003604.1:4387975-4388668	Cc_lncRNA-495	693	1	CM003604.1	4387975	4388668
CM003604.1:5010220-5011071	Cc_lncRNA-496	851	3	CM003604.1	5010220	5011071
CM003604.1:5193163-5193489	Cc_lncRNA-497	326	2	CM003604.1	5193163	5193489
CM003604.1:5286382-5286615	Cc_lncRNA-498	233	1	CM003604.1	5286382	5286615
CM003604.1:5330241-5338742	Cc_lncRNA-499	8501	1	CM003604.1	5330241	5338742
CM003604.1:5343007-5343800	Cc_lncRNA-500	793	1	CM003604.1	5343007	5343800
CM003604.1:5353669-5355516	Cc_lncRNA-501	1847	3	CM003604.1	5353669	5355516
CM003604.1:5373991-5380514	Cc_lncRNA-502	6523	1	CM003604.1	5373991	5380514
CM003604.1:5624641-5625121	Cc_lncRNA-503	480	1	CM003604.1	5624641	5625121
CM003604.1:5808839-5809057	Cc_lncRNA-504	218	1	CM003604.1	5808839	5809057
CM003604.1:5816873-5820608	Cc_lncRNA-505	3735	1	CM003604.1	5816873	5820608
CM003604.1:5821211-5823030	Cc_lncRNA-506	1819	1	CM003604.1	5821211	5823030
CM003604.1:5827169-5827406	Cc_lncRNA-507	237	1	CM003604.1	5827169	5827406
CM003604.1:5987238-5987794	Cc_lncRNA-508	556	1	CM003604.1	5987238	5987794
CM003604.1:6076229-6079842	Cc_lncRNA-509	3613	9	CM003604.1	6076229	6079842
CM003604.1:6144004-6144884	Cc_lncRNA-510	880	2	CM003604.1	6144004	6144884
CM003604.1:6276694-6279401	Cc_lncRNA-511	2707	1	CM003604.1	6276694	6279401
CM003604.1:6338228-6339164	Cc_lncRNA-512	936	1	CM003604.1	6338228	6339164
CM003604.1:6400015-6400682	Cc_lncRNA-513	667	1	CM003604.1	6400015	6400682
CM003604.1:6419120-6420078	Cc_lncRNA-514	958	1	CM003604.1	6419120	6420078
CM003604.1:6672229-6674090	Cc_lncRNA-515	1861	2	CM003604.1	6672229	6674090
CM003604.1:738642-740574	Cc_lncRNA-516	1932	1	CM003604.1	738642	740574
CM003604.1:7388232-7393774	Cc_lncRNA-517	5542	12	CM003604.1	7388232	7393774
CM003604.1:7441410-7443090	Cc_lncRNA-518	1680	1	CM003604.1	7441410	7443090
CM003604.1:751972-752736	Cc_lncRNA-519	764	2	CM003604.1	751972	752736
CM003604.1:7749649-7753376	Cc_lncRNA-520	3727	1	CM003604.1	7749649	7753376
CM003604.1:7822675-7822951	Cc_lncRNA-521	276	1	CM003604.1	7822675	7822951
CM003604.1:7830510-7830984	Cc_lncRNA-522	474	1	CM003604.1	7830510	7830984
CM003604.1:7832669-7833180	Cc_lncRNA-523	511	1	CM003604.1	7832669	7833180
CM003604.1:7902364-7907013	Cc_lncRNA-524	4649	3	CM003604.1	7902364	7907013
CM003604.1:8086502-8089563	Cc_lncRNA-525	3061	2	CM003604.1	8086502	8089563
CM003604.1:8272946-8275548	Cc_lncRNA-526	2602	3	CM003604.1	8272946	8275548
CM003604.1:8301645-8305617	Cc_lncRNA-527	3972	4	CM003604.1	8301645	8305617
CM003604.1:8396840-8397166	Cc_lncRNA-528	326	1	CM003604.1	8396840	8397166
CM003604.1:8524996-8527574	Cc_lncRNA-529	2578	3	CM003604.1	8524996	8527574
CM003604.1:8529071-8529606	Cc_lncRNA-530	535	2	CM003604.1	8529071	8529606
CM003604.1:8647726-8649003	Cc_lncRNA-531	1277	1	CM003604.1	8647726	8649003
CM003604.1:8849375-8851312	Cc_lncRNA-532	1937	1	CM003604.1	8849375	8851312
CM003604.1:8970029-8971381	Cc_lncRNA-533	1352	2	CM003604.1	8970029	8971381
CM003604.1:9013243-9014917	Cc_lncRNA-534	1674	1	CM003604.1	9013243	9014917
CM003604.1:9100483-9101642	Cc_lncRNA-535	1159	2	CM003604.1	9100483	9101642
CM003604.1:9712513-9713089	Cc_lncRNA-536	576	1	CM003604.1	9712513	9713089
CM003604.1:9739194-9739824	Cc_lncRNA-537	630	2	CM003604.1	9739194	9739824
CM003604.1:9792159-9792407	Cc_lncRNA-538	248	1	CM003604.1	9792159	9792407
CM003604.1:9962606-9963338	Cc_lncRNA-539	732	2	CM003604.1	9962606	9963338
CM003605.1:0-2095	Cc_lncRNA-540	2095	3	CM003605.1	0	2095
CM003605.1:10037644-10047947	Cc_lncRNA-541	10303	10	CM003605.1	10037644	10047947
CM003605.1:10116435-10118654	Cc_lncRNA-542	2219	3	CM003605.1	10116435	10118654
CM003605.1:10255117-10256455	Cc_lncRNA-543	1338	1	CM003605.1	10255117	10256455
CM003605.1:10311116-10314692	Cc_lncRNA-544	3576	6	CM003605.1	10311116	10314692
CM003605.1:10363030-10364992	Cc_lncRNA-545	1962	2	CM003605.1	10363030	10364992
CM003605.1:10604013-10604904	Cc_lncRNA-546	891	1	CM003605.1	10604013	10604904
CM003605.1:10730603-10731360	Cc_lncRNA-547	757	1	CM003605.1	10730603	10731360
CM003605.1:10894004-10894296	Cc_lncRNA-548	292	1	CM003605.1	10894004	10894296
CM003605.1:10983361-10984961	Cc_lncRNA-549	1600	3	CM003605.1	10983361	10984961
CM003605.1:11093651-11108169	Cc_lncRNA-550	14518	14	CM003605.1	11093651	11108169
CM003605.1:11352728-11353088	Cc_lncRNA-551	360	2	CM003605.1	11352728	11353088
CM003605.1:11477568-11479569	Cc_lncRNA-552	2001	4	CM003605.1	11477568	11479569
CM003605.1:11517451-11518715	Cc_lncRNA-553	1264	2	CM003605.1	11517451	11518715
CM003605.1:11630243-11632171	Cc_lncRNA-554	1928	7	CM003605.1	11630243	11632171
CM003605.1:11655847-11656859	Cc_lncRNA-555	1012	2	CM003605.1	11655847	11656859
CM003605.1:12078599-12080288	Cc_lncRNA-556	1689	1	CM003605.1	12078599	12080288
CM003605.1:12145718-12148116	Cc_lncRNA-557	2398	1	CM003605.1	12145718	12148116
CM003605.1:12287138-12288710	Cc_lncRNA-558	1572	1	CM003605.1	12287138	12288710
CM003605.1:12328333-12332742	Cc_lncRNA-559	4409	13	CM003605.1	12328333	12332742
CM003605.1:12404559-12406960	Cc_lncRNA-560	2401	1	CM003605.1	12404559	12406960
CM003605.1:1256912-1257299	Cc_lncRNA-561	387	1	CM003605.1	1256912	1257299
CM003605.1:12635624-12636380	Cc_lncRNA-562	756	1	CM003605.1	12635624	12636380
CM003605.1:12677173-12677689	Cc_lncRNA-563	516	1	CM003605.1	12677173	12677689
CM003605.1:13155107-13156060	Cc_lncRNA-564	953	2	CM003605.1	13155107	13156060
CM003605.1:13198067-13198482	Cc_lncRNA-565	415	1	CM003605.1	13198067	13198482
CM003605.1:13632586-13634171	Cc_lncRNA-566	1585	1	CM003605.1	13632586	13634171
CM003605.1:14111331-14112050	Cc_lncRNA-567	719	2	CM003605.1	14111331	14112050
CM003605.1:14382847-14383560	Cc_lncRNA-568	713	1	CM003605.1	14382847	14383560
CM003605.1:14385284-14386872	Cc_lncRNA-569	1588	1	CM003605.1	14385284	14386872
CM003605.1:14452513-14452971	Cc_lncRNA-570	458	1	CM003605.1	14452513	14452971
CM003605.1:1468132-1468529	Cc_lncRNA-571	397	1	CM003605.1	1468132	1468529
CM003605.1:14698576-14700439	Cc_lncRNA-572	1863	2	CM003605.1	14698576	14700439
CM003605.1:14804746-14806415	Cc_lncRNA-573	1669	3	CM003605.1	14804746	14806415
CM003605.1:14887894-14889133	Cc_lncRNA-574	1239	1	CM003605.1	14887894	14889133
CM003605.1:15061550-15062857	Cc_lncRNA-575	1307	1	CM003605.1	15061550	15062857
CM003605.1:15063887-15065708	Cc_lncRNA-576	1821	4	CM003605.1	15063887	15065708
CM003605.1:15142382-15143456	Cc_lncRNA-577	1074	2	CM003605.1	15142382	15143456
CM003605.1:1524601-1529229	Cc_lncRNA-578	4628	1	CM003605.1	1524601	1529229
CM003605.1:15265339-15270856	Cc_lncRNA-579	5517	1	CM003605.1	15265339	15270856
CM003605.1:15419859-15421840	Cc_lncRNA-580	1981	3	CM003605.1	15419859	15421840
CM003605.1:15745959-15749650	Cc_lncRNA-581	3691	1	CM003605.1	15745959	15749650
CM003605.1:15755166-15757313	Cc_lncRNA-582	2147	1	CM003605.1	15755166	15757313
CM003605.1:15816134-15819704	Cc_lncRNA-583	3570	5	CM003605.1	15816134	15819704
CM003605.1:16149916-16150334	Cc_lncRNA-584	418	1	CM003605.1	16149916	16150334
CM003605.1:16337327-16340979	Cc_lncRNA-585	3652	8	CM003605.1	16337327	16340979
CM003605.1:16587111-16589310	Cc_lncRNA-586	2199	2	CM003605.1	16587111	16589310
CM003605.1:16889780-16898678	Cc_lncRNA-587	8898	5	CM003605.1	16889780	16898678
CM003605.1:16940773-16941596	Cc_lncRNA-588	823	2	CM003605.1	16940773	16941596
CM003605.1:1712709-1713810	Cc_lncRNA-589	1101	3	CM003605.1	1712709	1713810
CM003605.1:17170929-17172589	Cc_lncRNA-590	1660	2	CM003605.1	17170929	17172589
CM003605.1:1717555-1718461	Cc_lncRNA-591	906	3	CM003605.1	1717555	1718461
CM003605.1:1727966-1728751	Cc_lncRNA-592	785	3	CM003605.1	1727966	1728751
CM003605.1:1757175-1761727	Cc_lncRNA-593	4552	8	CM003605.1	1757175	1761727
CM003605.1:17959120-17959919	Cc_lncRNA-594	799	1	CM003605.1	17959120	17959919
CM003605.1:18151089-18152796	Cc_lncRNA-595	1707	1	CM003605.1	18151089	18152796
CM003605.1:18156988-18157997	Cc_lncRNA-596	1009	1	CM003605.1	18156988	18157997
CM003605.1:18371722-18374657	Cc_lncRNA-597	2935	1	CM003605.1	18371722	18374657
CM003605.1:18639852-18642045	Cc_lncRNA-598	2193	2	CM003605.1	18639852	18642045
CM003605.1:18813997-18815950	Cc_lncRNA-599	1953	3	CM003605.1	18813997	18815950
CM003605.1:19029336-19029794	Cc_lncRNA-600	458	1	CM003605.1	19029336	19029794
CM003605.1:1904708-1905233	Cc_lncRNA-601	525	1	CM003605.1	1904708	1905233
CM003605.1:19298175-19298429	Cc_lncRNA-602	254	1	CM003605.1	19298175	19298429
CM003605.1:19350860-19353231	Cc_lncRNA-603	2371	4	CM003605.1	19350860	19353231
CM003605.1:19363177-19364319	Cc_lncRNA-604	1142	2	CM003605.1	19363177	19364319
CM003605.1:19369851-19373326	Cc_lncRNA-605	3475	4	CM003605.1	19369851	19373326
CM003605.1:19387036-19387623	Cc_lncRNA-606	587	1	CM003605.1	19387036	19387623
CM003605.1:19387844-19389175	Cc_lncRNA-607	1331	2	CM003605.1	19387844	19389175
CM003605.1:19651739-19652686	Cc_lncRNA-608	947	2	CM003605.1	19651739	19652686
CM003605.1:19854177-19856366	Cc_lncRNA-609	2189	2	CM003605.1	19854177	19856366
CM003605.1:20153134-20155128	Cc_lncRNA-610	1994	1	CM003605.1	20153134	20155128
CM003605.1:20547838-20548969	Cc_lncRNA-611	1131	1	CM003605.1	20547838	20548969
CM003605.1:20551195-20552189	Cc_lncRNA-612	994	3	CM003605.1	20551195	20552189
CM003605.1:2056377-2061774	Cc_lncRNA-613	5397	3	CM003605.1	2056377	2061774
CM003605.1:20687685-20687944	Cc_lncRNA-614	259	1	CM003605.1	20687685	20687944
CM003605.1:20724368-20724773	Cc_lncRNA-615	405	1	CM003605.1	20724368	20724773
CM003605.1:20842316-20843390	Cc_lncRNA-616	1074	1	CM003605.1	20842316	20843390
CM003605.1:20862113-20863501	Cc_lncRNA-617	1388	2	CM003605.1	20862113	20863501
CM003605.1:20884750-20886390	Cc_lncRNA-618	1640	4	CM003605.1	20884750	20886390
CM003605.1:20916010-20917008	Cc_lncRNA-619	998	2	CM003605.1	20916010	20917008
CM003605.1:21029345-21029769	Cc_lncRNA-620	424	1	CM003605.1	21029345	21029769
CM003605.1:2130461-2132635	Cc_lncRNA-621	2174	4	CM003605.1	2130461	2132635
CM003605.1:21405854-21408111	Cc_lncRNA-622	2257	4	CM003605.1	21405854	21408111
CM003605.1:21832699-21835334	Cc_lncRNA-623	2635	2	CM003605.1	21832699	21835334
CM003605.1:22074623-22075144	Cc_lncRNA-624	521	1	CM003605.1	22074623	22075144
CM003605.1:22211654-22212330	Cc_lncRNA-625	676	3	CM003605.1	22211654	22212330
CM003605.1:22212539-22213392	Cc_lncRNA-626	853	1	CM003605.1	22212539	22213392
CM003605.1:2231418-2232377	Cc_lncRNA-627	959	2	CM003605.1	2231418	2232377
CM003605.1:22371443-22377606	Cc_lncRNA-628	6163	7	CM003605.1	22371443	22377606
CM003605.1:22577517-22578554	Cc_lncRNA-629	1037	3	CM003605.1	22577517	22578554
CM003605.1:22763532-22763941	Cc_lncRNA-630	409	1	CM003605.1	22763532	22763941
CM003605.1:23031873-23037221	Cc_lncRNA-631	5348	6	CM003605.1	23031873	23037221
CM003605.1:23267708-23270742	Cc_lncRNA-632	3034	3	CM003605.1	23267708	23270742
CM003605.1:23353599-23353979	Cc_lncRNA-633	380	1	CM003605.1	23353599	23353979
CM003605.1:23698483-23700401	Cc_lncRNA-634	1918	1	CM003605.1	23698483	23700401
CM003605.1:24250693-24251572	Cc_lncRNA-635	879	1	CM003605.1	24250693	24251572
CM003605.1:24816570-24818625	Cc_lncRNA-636	2055	2	CM003605.1	24816570	24818625
CM003605.1:24971303-24971895	Cc_lncRNA-637	592	1	CM003605.1	24971303	24971895
CM003605.1:252789-253712	Cc_lncRNA-638	923	1	CM003605.1	252789	253712
CM003605.1:25383443-25383970	Cc_lncRNA-639	527	1	CM003605.1	25383443	25383970
CM003605.1:25632899-25633695	Cc_lncRNA-640	796	2	CM003605.1	25632899	25633695
CM003605.1:25693246-25694615	Cc_lncRNA-641	1369	1	CM003605.1	25693246	25694615
CM003605.1:26342279-26343589	Cc_lncRNA-642	1310	2	CM003605.1	26342279	26343589
CM003605.1:26390709-26391308	Cc_lncRNA-643	599	2	CM003605.1	26390709	26391308
CM003605.1:26392135-26396153	Cc_lncRNA-644	4018	1	CM003605.1	26392135	26396153
CM003605.1:26398497-26402621	Cc_lncRNA-645	4124	6	CM003605.1	26398497	26402621
CM003605.1:26445230-26446093	Cc_lncRNA-646	863	2	CM003605.1	26445230	26446093
CM003605.1:26612450-26613426	Cc_lncRNA-647	976	1	CM003605.1	26612450	26613426
CM003605.1:26796372-26803152	Cc_lncRNA-648	6780	11	CM003605.1	26796372	26803152
CM003605.1:26833636-26839402	Cc_lncRNA-649	5766	10	CM003605.1	26833636	26839402
CM003605.1:26949674-26954636	Cc_lncRNA-650	4962	12	CM003605.1	26949674	26954636
CM003605.1:27235312-27236680	Cc_lncRNA-651	1368	4	CM003605.1	27235312	27236680
CM003605.1:27286345-27288544	Cc_lncRNA-652	2199	2	CM003605.1	27286345	27288544
CM003605.1:27292815-27294097	Cc_lncRNA-653	1282	2	CM003605.1	27292815	27294097
CM003605.1:27406785-27407354	Cc_lncRNA-654	569	1	CM003605.1	27406785	27407354
CM003605.1:27533908-27535073	Cc_lncRNA-655	1165	1	CM003605.1	27533908	27535073
CM003605.1:27662405-27662792	Cc_lncRNA-656	387	1	CM003605.1	27662405	27662792
CM003605.1:27796990-27797201	Cc_lncRNA-657	211	2	CM003605.1	27796990	27797201
CM003605.1:27827119-27828133	Cc_lncRNA-658	1014	2	CM003605.1	27827119	27828133
CM003605.1:27834688-27834938	Cc_lncRNA-659	250	1	CM003605.1	27834688	27834938
CM003605.1:27843158-27843361	Cc_lncRNA-660	203	1	CM003605.1	27843158	27843361
CM003605.1:27844270-27844553	Cc_lncRNA-661	283	1	CM003605.1	27844270	27844553
CM003605.1:27845139-27845376	Cc_lncRNA-662	237	1	CM003605.1	27845139	27845376
CM003605.1:27846304-27848015	Cc_lncRNA-663	1711	3	CM003605.1	27846304	27848015
CM003605.1:27849519-27849969	Cc_lncRNA-664	450	1	CM003605.1	27849519	27849969
CM003605.1:27850246-27850575	Cc_lncRNA-665	329	1	CM003605.1	27850246	27850575
CM003605.1:27850930-27851274	Cc_lncRNA-666	344	1	CM003605.1	27850930	27851274
CM003605.1:27888200-27888450	Cc_lncRNA-667	250	1	CM003605.1	27888200	27888450
CM003605.1:27889988-27890226	Cc_lncRNA-668	238	1	CM003605.1	27889988	27890226
CM003605.1:2824087-2824332	Cc_lncRNA-669	245	1	CM003605.1	2824087	2824332
CM003605.1:28375461-28377781	Cc_lncRNA-670	2320	1	CM003605.1	28375461	28377781
CM003605.1:28530944-28531961	Cc_lncRNA-671	1017	2	CM003605.1	28530944	28531961
CM003605.1:28537917-28540322	Cc_lncRNA-672	2405	2	CM003605.1	28537917	28540322
CM003605.1:28681147-28683483	Cc_lncRNA-673	2336	2	CM003605.1	28681147	28683483
CM003605.1:29147086-29148441	Cc_lncRNA-674	1355	2	CM003605.1	29147086	29148441
CM003605.1:29164430-29164997	Cc_lncRNA-675	567	1	CM003605.1	29164430	29164997
CM003605.1:29222492-29223302	Cc_lncRNA-676	810	1	CM003605.1	29222492	29223302
CM003605.1:29361256-29361787	Cc_lncRNA-677	531	1	CM003605.1	29361256	29361787
CM003605.1:29385046-29386295	Cc_lncRNA-678	1249	1	CM003605.1	29385046	29386295
CM003605.1:3065710-3067010	Cc_lncRNA-679	1300	2	CM003605.1	3065710	3067010
CM003605.1:3112257-3112513	Cc_lncRNA-680	256	1	CM003605.1	3112257	3112513
CM003605.1:3410303-3411574	Cc_lncRNA-681	1271	1	CM003605.1	3410303	3411574
CM003605.1:3551061-3551307	Cc_lncRNA-682	246	1	CM003605.1	3551061	3551307
CM003605.1:3556777-3558025	Cc_lncRNA-683	1248	6	CM003605.1	3556777	3558025
CM003605.1:3675597-3677894	Cc_lncRNA-684	2297	4	CM003605.1	3675597	3677894
CM003605.1:6079665-6079939	Cc_lncRNA-685	274	1	CM003605.1	6079665	6079939
CM003605.1:6835015-6835862	Cc_lncRNA-686	847	1	CM003605.1	6835015	6835862
CM003605.1:6868771-6869581	Cc_lncRNA-687	810	1	CM003605.1	6868771	6869581
CM003605.1:697803-698146	Cc_lncRNA-688	343	1	CM003605.1	697803	698146
CM003605.1:7377417-7390023	Cc_lncRNA-689	12606	2	CM003605.1	7377417	7390023
CM003605.1:777755-778482	Cc_lncRNA-690	727	2	CM003605.1	777755	778482
CM003605.1:7942418-7942648	Cc_lncRNA-691	230	1	CM003605.1	7942418	7942648
CM003605.1:8111020-8112244	Cc_lncRNA-692	1224	1	CM003605.1	8111020	8112244
CM003605.1:8112446-8112919	Cc_lncRNA-693	473	2	CM003605.1	8112446	8112919
CM003605.1:8747986-8751443	Cc_lncRNA-694	3457	6	CM003605.1	8747986	8751443
CM003605.1:8844958-8845206	Cc_lncRNA-695	248	1	CM003605.1	8844958	8845206
CM003605.1:928242-930877	Cc_lncRNA-696	2635	1	CM003605.1	928242	930877
CM003605.1:9909583-9910800	Cc_lncRNA-697	1217	2	CM003605.1	9909583	9910800
CM003605.1:9998187-10001012	Cc_lncRNA-698	2825	1	CM003605.1	9998187	10001012
CM003606.1:10484971-10486890	Cc_lncRNA-699	1919	1	CM003606.1	10484971	10486890
CM003606.1:10534452-10537100	Cc_lncRNA-700	2648	2	CM003606.1	10534452	10537100
CM003606.1:11524003-11524650	Cc_lncRNA-701	647	1	CM003606.1	11524003	11524650
CM003606.1:12049408-12058727	Cc_lncRNA-702	9319	1	CM003606.1	12049408	12058727
CM003606.1:12282840-12286404	Cc_lncRNA-703	3564	5	CM003606.1	12282840	12286404
CM003606.1:1297578-1299637	Cc_lncRNA-704	2059	2	CM003606.1	1297578	1299637
CM003606.1:1477631-1480414	Cc_lncRNA-705	2783	4	CM003606.1	1477631	1480414
CM003606.1:1537343-1537819	Cc_lncRNA-706	476	1	CM003606.1	1537343	1537819
CM003606.1:1545849-1548074	Cc_lncRNA-707	2225	4	CM003606.1	1545849	1548074
CM003606.1:1641741-1647700	Cc_lncRNA-708	5959	10	CM003606.1	1641741	1647700
CM003606.1:1749293-1750953	Cc_lncRNA-709	1660	2	CM003606.1	1749293	1750953
CM003606.1:186758-187900	Cc_lncRNA-710	1142	1	CM003606.1	186758	187900
CM003606.1:1885637-1886734	Cc_lncRNA-711	1097	2	CM003606.1	1885637	1886734
CM003606.1:190387-191769	Cc_lncRNA-712	1382	1	CM003606.1	190387	191769
CM003606.1:1926677-1928828	Cc_lncRNA-713	2151	3	CM003606.1	1926677	1928828
CM003606.1:2121700-2122053	Cc_lncRNA-714	353	1	CM003606.1	2121700	2122053
CM003606.1:2137456-2138094	Cc_lncRNA-715	638	1	CM003606.1	2137456	2138094
CM003606.1:2140002-2140750	Cc_lncRNA-716	748	1	CM003606.1	2140002	2140750
CM003606.1:2283227-2286128	Cc_lncRNA-717	2901	4	CM003606.1	2283227	2286128
CM003606.1:2294371-2294949	Cc_lncRNA-718	578	1	CM003606.1	2294371	2294949
CM003606.1:2295413-2296004	Cc_lncRNA-719	591	1	CM003606.1	2295413	2296004
CM003606.1:2375190-2378143	Cc_lncRNA-720	2953	6	CM003606.1	2375190	2378143
CM003606.1:2653885-2659490	Cc_lncRNA-721	5605	12	CM003606.1	2653885	2659490
CM003606.1:2927878-2929896	Cc_lncRNA-722	2018	2	CM003606.1	2927878	2929896
CM003606.1:3110871-3112023	Cc_lncRNA-723	1152	3	CM003606.1	3110871	3112023
CM003606.1:3525519-3525945	Cc_lncRNA-724	426	1	CM003606.1	3525519	3525945
CM003606.1:3548497-3549562	Cc_lncRNA-725	1065	1	CM003606.1	3548497	3549562
CM003606.1:3549842-3551151	Cc_lncRNA-726	1309	3	CM003606.1	3549842	3551151
CM003606.1:3561108-3561466	Cc_lncRNA-727	358	1	CM003606.1	3561108	3561466
CM003606.1:3577735-3577971	Cc_lncRNA-728	236	1	CM003606.1	3577735	3577971
CM003606.1:3607699-3609314	Cc_lncRNA-729	1615	2	CM003606.1	3607699	3609314
CM003606.1:4000487-4001645	Cc_lncRNA-730	1158	2	CM003606.1	4000487	4001645
CM003606.1:4002215-4003368	Cc_lncRNA-731	1153	2	CM003606.1	4002215	4003368
CM003606.1:4141924-4142952	Cc_lncRNA-732	1028	2	CM003606.1	4141924	4142952
CM003606.1:4278738-4291510	Cc_lncRNA-733	12772	6	CM003606.1	4278738	4291510
CM003606.1:4401256-4402185	Cc_lncRNA-734	929	2	CM003606.1	4401256	4402185
CM003606.1:4720655-4720869	Cc_lncRNA-735	214	1	CM003606.1	4720655	4720869
CM003606.1:4780168-4780396	Cc_lncRNA-736	228	1	CM003606.1	4780168	4780396
CM003606.1:4801579-4802287	Cc_lncRNA-737	708	2	CM003606.1	4801579	4802287
CM003606.1:4830054-4830289	Cc_lncRNA-738	235	1	CM003606.1	4830054	4830289
CM003606.1:4830579-4830942	Cc_lncRNA-739	363	1	CM003606.1	4830579	4830942
CM003606.1:4857564-4858000	Cc_lncRNA-740	436	1	CM003606.1	4857564	4858000
CM003606.1:4867473-4867892	Cc_lncRNA-741	419	1	CM003606.1	4867473	4867892
CM003606.1:500633-501334	Cc_lncRNA-742	701	2	CM003606.1	500633	501334
CM003606.1:5309763-5314528	Cc_lncRNA-743	4765	8	CM003606.1	5309763	5314528
CM003606.1:5903207-5903699	Cc_lncRNA-744	492	1	CM003606.1	5903207	5903699
CM003606.1:5972750-5973581	Cc_lncRNA-745	831	1	CM003606.1	5972750	5973581
CM003606.1:6014165-6014455	Cc_lncRNA-746	290	1	CM003606.1	6014165	6014455
CM003606.1:630373-630636	Cc_lncRNA-747	263	1	CM003606.1	630373	630636
CM003606.1:6311050-6312528	Cc_lncRNA-748	1478	2	CM003606.1	6311050	6312528
CM003606.1:6382064-6382846	Cc_lncRNA-749	782	1	CM003606.1	6382064	6382846
CM003606.1:6404726-6405611	Cc_lncRNA-750	885	1	CM003606.1	6404726	6405611
CM003606.1:6577177-6578362	Cc_lncRNA-751	1185	1	CM003606.1	6577177	6578362
CM003606.1:6654113-6655339	Cc_lncRNA-752	1226	2	CM003606.1	6654113	6655339
CM003606.1:6886424-6889031	Cc_lncRNA-753	2607	4	CM003606.1	6886424	6889031
CM003606.1:7048767-7052030	Cc_lncRNA-754	3263	7	CM003606.1	7048767	7052030
CM003606.1:7064892-7065505	Cc_lncRNA-755	613	1	CM003606.1	7064892	7065505
CM003606.1:7065818-7067138	Cc_lncRNA-756	1320	2	CM003606.1	7065818	7067138
CM003606.1:7068438-7070080	Cc_lncRNA-757	1642	3	CM003606.1	7068438	7070080
CM003606.1:7102173-7104077	Cc_lncRNA-758	1904	3	CM003606.1	7102173	7104077
CM003606.1:7209302-7209825	Cc_lncRNA-759	523	1	CM003606.1	7209302	7209825
CM003606.1:7398501-7400314	Cc_lncRNA-760	1813	2	CM003606.1	7398501	7400314
CM003606.1:7447134-7451410	Cc_lncRNA-761	4276	8	CM003606.1	7447134	7451410
CM003606.1:7546546-7547953	Cc_lncRNA-762	1407	2	CM003606.1	7546546	7547953
CM003606.1:7589904-7592017	Cc_lncRNA-763	2113	3	CM003606.1	7589904	7592017
CM003606.1:8067567-8068681	Cc_lncRNA-764	1114	1	CM003606.1	8067567	8068681
CM003606.1:808609-817245	Cc_lncRNA-765	8636	7	CM003606.1	808609	817245
CM003606.1:8113843-8115164	Cc_lncRNA-766	1321	2	CM003606.1	8113843	8115164
CM003606.1:8155410-8155919	Cc_lncRNA-767	509	1	CM003606.1	8155410	8155919
CM003606.1:8266534-8267040	Cc_lncRNA-768	506	1	CM003606.1	8266534	8267040
CM003606.1:8293466-8294826	Cc_lncRNA-769	1360	3	CM003606.1	8293466	8294826
CM003606.1:8308401-8309941	Cc_lncRNA-770	1540	2	CM003606.1	8308401	8309941
CM003606.1:8608336-8608738	Cc_lncRNA-771	402	1	CM003606.1	8608336	8608738
CM003606.1:868638-868883	Cc_lncRNA-772	245	2	CM003606.1	868638	868883
CM003606.1:8724791-8729542	Cc_lncRNA-773	4751	6	CM003606.1	8724791	8729542
CM003606.1:8768269-8771678	Cc_lncRNA-774	3409	7	CM003606.1	8768269	8771678
CM003606.1:8815334-8818414	Cc_lncRNA-775	3080	8	CM003606.1	8815334	8818414
CM003606.1:8961276-8963776	Cc_lncRNA-776	2500	5	CM003606.1	8961276	8963776
CM003606.1:8988516-8990360	Cc_lncRNA-777	1844	2	CM003606.1	8988516	8990360
CM003606.1:9022453-9023117	Cc_lncRNA-778	664	1	CM003606.1	9022453	9023117
CM003606.1:9111108-9113750	Cc_lncRNA-779	2642	6	CM003606.1	9111108	9113750
CM003606.1:9247005-9247334	Cc_lncRNA-780	329	2	CM003606.1	9247005	9247334
CM003606.1:9248154-9248853	Cc_lncRNA-781	699	2	CM003606.1	9248154	9248853
CM003606.1:9249705-9250115	Cc_lncRNA-782	410	1	CM003606.1	9249705	9250115
CM003606.1:9460404-9462642	Cc_lncRNA-783	2238	5	CM003606.1	9460404	9462642
CM003606.1:9469284-9470646	Cc_lncRNA-784	1362	1	CM003606.1	9469284	9470646
CM003606.1:9590349-9592219	Cc_lncRNA-785	1870	5	CM003606.1	9590349	9592219
CM003606.1:960152-960850	Cc_lncRNA-786	698	1	CM003606.1	960152	960850
CM003606.1:9959158-9960010	Cc_lncRNA-787	852	1	CM003606.1	9959158	9960010
CM003607.1:1114825-1118088	Cc_lncRNA-788	3263	1	CM003607.1	1114825	1118088
CM003607.1:1710559-1713892	Cc_lncRNA-789	3333	1	CM003607.1	1710559	1713892
CM003607.1:2142858-2144664	Cc_lncRNA-790	1806	1	CM003607.1	2142858	2144664
CM003607.1:2334464-2335932	Cc_lncRNA-791	1468	2	CM003607.1	2334464	2335932
CM003607.1:2873366-2877097	Cc_lncRNA-792	3731	1	CM003607.1	2873366	2877097
CM003607.1:3985290-3988591	Cc_lncRNA-793	3301	2	CM003607.1	3985290	3988591
CM003607.1:4151397-4153255	Cc_lncRNA-794	1858	4	CM003607.1	4151397	4153255
CM003607.1:4197977-4200459	Cc_lncRNA-795	2482	4	CM003607.1	4197977	4200459
CM003607.1:4342340-4344388	Cc_lncRNA-796	2048	5	CM003607.1	4342340	4344388
CM003607.1:4606250-4607846	Cc_lncRNA-797	1596	2	CM003607.1	4606250	4607846
CM003607.1:4748544-4748870	Cc_lncRNA-798	326	1	CM003607.1	4748544	4748870
CM003607.1:4906802-4907087	Cc_lncRNA-799	285	1	CM003607.1	4906802	4907087
CM003607.1:4977317-4978874	Cc_lncRNA-800	1557	3	CM003607.1	4977317	4978874
CM003607.1:5085837-5086200	Cc_lncRNA-801	363	3	CM003607.1	5085837	5086200
CM003607.1:627553-630800	Cc_lncRNA-802	3247	2	CM003607.1	627553	630800
CM003607.1:650895-654876	Cc_lncRNA-803	3981	1	CM003607.1	650895	654876
CM003608.1:10175562-10178001	Cc_lncRNA-804	2439	4	CM003608.1	10175562	10178001
CM003608.1:10213933-10215202	Cc_lncRNA-805	1269	1	CM003608.1	10213933	10215202
CM003608.1:10274228-10275519	Cc_lncRNA-806	1291	1	CM003608.1	10274228	10275519
CM003608.1:10374482-10377524	Cc_lncRNA-807	3042	2	CM003608.1	10374482	10377524
CM003608.1:10456624-10456884	Cc_lncRNA-808	260	2	CM003608.1	10456624	10456884
CM003608.1:10461976-10466232	Cc_lncRNA-809	4256	8	CM003608.1	10461976	10466232
CM003608.1:10650992-10652126	Cc_lncRNA-810	1134	2	CM003608.1	10650992	10652126
CM003608.1:10652720-10653726	Cc_lncRNA-811	1006	2	CM003608.1	10652720	10653726
CM003608.1:10699986-10706027	Cc_lncRNA-812	6041	1	CM003608.1	10699986	10706027
CM003608.1:10778357-10778871	Cc_lncRNA-813	514	1	CM003608.1	10778357	10778871
CM003608.1:10919897-10922307	Cc_lncRNA-814	2410	4	CM003608.1	10919897	10922307
CM003608.1:1109033-1109854	Cc_lncRNA-815	821	1	CM003608.1	1109033	1109854
CM003608.1:1109964-1111303	Cc_lncRNA-816	1339	1	CM003608.1	1109964	1111303
CM003608.1:11148262-11152418	Cc_lncRNA-817	4156	7	CM003608.1	11148262	11152418
CM003608.1:11172384-11173359	Cc_lncRNA-818	975	1	CM003608.1	11172384	11173359
CM003608.1:1119168-1119375	Cc_lncRNA-819	207	1	CM003608.1	1119168	1119375
CM003608.1:11230114-11231247	Cc_lncRNA-820	1133	2	CM003608.1	11230114	11231247
CM003608.1:11345723-11346258	Cc_lncRNA-821	535	2	CM003608.1	11345723	11346258
CM003608.1:12013293-12015289	Cc_lncRNA-822	1996	2	CM003608.1	12013293	12015289
CM003608.1:12047311-12047567	Cc_lncRNA-823	256	1	CM003608.1	12047311	12047567
CM003608.1:12430683-12431032	Cc_lncRNA-824	349	1	CM003608.1	12430683	12431032
CM003608.1:12446493-12450534	Cc_lncRNA-825	4041	4	CM003608.1	12446493	12450534
CM003608.1:12715196-12715904	Cc_lncRNA-826	708	1	CM003608.1	12715196	12715904
CM003608.1:13053590-13054889	Cc_lncRNA-827	1299	2	CM003608.1	13053590	13054889
CM003608.1:1312039-1312892	Cc_lncRNA-828	853	1	CM003608.1	1312039	1312892
CM003608.1:13176427-13177174	Cc_lncRNA-829	747	1	CM003608.1	13176427	13177174
CM003608.1:13350945-13351212	Cc_lncRNA-830	267	1	CM003608.1	13350945	13351212
CM003608.1:13839580-13841126	Cc_lncRNA-831	1546	2	CM003608.1	13839580	13841126
CM003608.1:14411328-14414411	Cc_lncRNA-832	3083	4	CM003608.1	14411328	14414411
CM003608.1:14459483-14460031	Cc_lncRNA-833	548	1	CM003608.1	14459483	14460031
CM003608.1:14631609-14634592	Cc_lncRNA-834	2983	3	CM003608.1	14631609	14634592
CM003608.1:14698111-14699588	Cc_lncRNA-835	1477	2	CM003608.1	14698111	14699588
CM003608.1:14907248-14908019	Cc_lncRNA-836	771	1	CM003608.1	14907248	14908019
CM003608.1:14960212-14960935	Cc_lncRNA-837	723	2	CM003608.1	14960212	14960935
CM003608.1:14961028-14961810	Cc_lncRNA-838	782	1	CM003608.1	14961028	14961810
CM003608.1:14962338-14962558	Cc_lncRNA-839	220	1	CM003608.1	14962338	14962558
CM003608.1:15035003-15036528	Cc_lncRNA-840	1525	1	CM003608.1	15035003	15036528
CM003608.1:15076519-15077357	Cc_lncRNA-841	838	1	CM003608.1	15076519	15077357
CM003608.1:15268517-15273017	Cc_lncRNA-842	4500	5	CM003608.1	15268517	15273017
CM003608.1:15484588-15485490	Cc_lncRNA-843	902	1	CM003608.1	15484588	15485490
CM003608.1:15744990-15745981	Cc_lncRNA-844	991	1	CM003608.1	15744990	15745981
CM003608.1:16036489-16036763	Cc_lncRNA-845	274	1	CM003608.1	16036489	16036763
CM003608.1:16451755-16452323	Cc_lncRNA-846	568	2	CM003608.1	16451755	16452323
CM003608.1:16509171-16509585	Cc_lncRNA-847	414	1	CM003608.1	16509171	16509585
CM003608.1:16534800-16535587	Cc_lncRNA-848	787	1	CM003608.1	16534800	16535587
CM003608.1:16536962-16537260	Cc_lncRNA-849	298	1	CM003608.1	16536962	16537260
CM003608.1:16557599-16558317	Cc_lncRNA-850	718	1	CM003608.1	16557599	16558317
CM003608.1:16558597-16559475	Cc_lncRNA-851	878	1	CM003608.1	16558597	16559475
CM003608.1:16726562-16727842	Cc_lncRNA-852	1280	1	CM003608.1	16726562	16727842
CM003608.1:17271997-17272700	Cc_lncRNA-853	703	1	CM003608.1	17271997	17272700
CM003608.1:17363485-17364410	Cc_lncRNA-854	925	3	CM003608.1	17363485	17364410
CM003608.1:17887804-17889904	Cc_lncRNA-855	2100	2	CM003608.1	17887804	17889904
CM003608.1:18470580-18473746	Cc_lncRNA-856	3166	6	CM003608.1	18470580	18473746
CM003608.1:18501904-18502340	Cc_lncRNA-857	436	1	CM003608.1	18501904	18502340
CM003608.1:18572865-18573553	Cc_lncRNA-858	688	1	CM003608.1	18572865	18573553
CM003608.1:18592001-18596787	Cc_lncRNA-859	4786	6	CM003608.1	18592001	18596787
CM003608.1:18662054-18664526	Cc_lncRNA-860	2472	2	CM003608.1	18662054	18664526
CM003608.1:18834183-18837607	Cc_lncRNA-861	3424	6	CM003608.1	18834183	18837607
CM003608.1:18914831-18918436	Cc_lncRNA-862	3605	3	CM003608.1	18914831	18918436
CM003608.1:19009387-19010293	Cc_lncRNA-863	906	3	CM003608.1	19009387	19010293
CM003608.1:19474871-19477429	Cc_lncRNA-864	2558	5	CM003608.1	19474871	19477429
CM003608.1:1977626-1990005	Cc_lncRNA-865	12379	1	CM003608.1	1977626	1990005
CM003608.1:19843257-19843578	Cc_lncRNA-866	321	1	CM003608.1	19843257	19843578
CM003608.1:19885474-19885826	Cc_lncRNA-867	352	1	CM003608.1	19885474	19885826
CM003608.1:19938716-19938978	Cc_lncRNA-868	262	1	CM003608.1	19938716	19938978
CM003608.1:19957367-19958142	Cc_lncRNA-869	775	1	CM003608.1	19957367	19958142
CM003608.1:19961465-19961676	Cc_lncRNA-870	211	1	CM003608.1	19961465	19961676
CM003608.1:19994539-19994782	Cc_lncRNA-871	243	1	CM003608.1	19994539	19994782
CM003608.1:19999667-19999962	Cc_lncRNA-872	295	1	CM003608.1	19999667	19999962
CM003608.1:20027444-20029753	Cc_lncRNA-873	2309	1	CM003608.1	20027444	20029753
CM003608.1:20083859-20085541	Cc_lncRNA-874	1682	4	CM003608.1	20083859	20085541
CM003608.1:20413207-20415673	Cc_lncRNA-875	2466	1	CM003608.1	20413207	20415673
CM003608.1:20562547-20562867	Cc_lncRNA-876	320	1	CM003608.1	20562547	20562867
CM003608.1:2058120-2061966	Cc_lncRNA-877	3846	4	CM003608.1	2058120	2061966
CM003608.1:20610018-20610850	Cc_lncRNA-878	832	1	CM003608.1	20610018	20610850
CM003608.1:20623789-20625179	Cc_lncRNA-879	1390	2	CM003608.1	20623789	20625179
CM003608.1:20651564-20652882	Cc_lncRNA-880	1318	2	CM003608.1	20651564	20652882
CM003608.1:20820010-20823819	Cc_lncRNA-881	3809	8	CM003608.1	20820010	20823819
CM003608.1:212234-215046	Cc_lncRNA-882	2812	8	CM003608.1	212234	215046
CM003608.1:21273393-21278583	Cc_lncRNA-883	5190	5	CM003608.1	21273393	21278583
CM003608.1:2128366-2128778	Cc_lncRNA-884	412	1	CM003608.1	2128366	2128778
CM003608.1:21421793-21423097	Cc_lncRNA-885	1304	2	CM003608.1	21421793	21423097
CM003608.1:21544340-21550903	Cc_lncRNA-886	6563	1	CM003608.1	21544340	21550903
CM003608.1:21668304-21670396	Cc_lncRNA-887	2092	8	CM003608.1	21668304	21670396
CM003608.1:21969915-21972276	Cc_lncRNA-888	2361	4	CM003608.1	21969915	21972276
CM003608.1:22127682-22128805	Cc_lncRNA-889	1123	2	CM003608.1	22127682	22128805
CM003608.1:22132910-22133890	Cc_lncRNA-890	980	2	CM003608.1	22132910	22133890
CM003608.1:22275250-22279042	Cc_lncRNA-891	3792	7	CM003608.1	22275250	22279042
CM003608.1:22358591-22359733	Cc_lncRNA-892	1142	3	CM003608.1	22358591	22359733
CM003608.1:22458847-22463256	Cc_lncRNA-893	4409	5	CM003608.1	22458847	22463256
CM003608.1:22470756-22474052	Cc_lncRNA-894	3296	5	CM003608.1	22470756	22474052
CM003608.1:22707259-22708875	Cc_lncRNA-895	1616	2	CM003608.1	22707259	22708875
CM003608.1:22880617-22881944	Cc_lncRNA-896	1327	2	CM003608.1	22880617	22881944
CM003608.1:23331810-23332905	Cc_lncRNA-897	1095	2	CM003608.1	23331810	23332905
CM003608.1:2337007-2339338	Cc_lncRNA-898	2331	4	CM003608.1	2337007	2339338
CM003608.1:23379758-23382051	Cc_lncRNA-899	2293	2	CM003608.1	23379758	23382051
CM003608.1:23573499-23573923	Cc_lncRNA-900	424	1	CM003608.1	23573499	23573923
CM003608.1:3412187-3420951	Cc_lncRNA-901	8764	1	CM003608.1	3412187	3420951
CM003608.1:391486-393109	Cc_lncRNA-902	1623	3	CM003608.1	391486	393109
CM003608.1:4017971-4023180	Cc_lncRNA-903	5209	10	CM003608.1	4017971	4023180
CM003608.1:4088787-4091314	Cc_lncRNA-904	2527	1	CM003608.1	4088787	4091314
CM003608.1:4341208-4343428	Cc_lncRNA-905	2220	1	CM003608.1	4341208	4343428
CM003608.1:444067-448375	Cc_lncRNA-906	4308	6	CM003608.1	444067	448375
CM003608.1:4515697-4516728	Cc_lncRNA-907	1031	1	CM003608.1	4515697	4516728
CM003608.1:4650408-4651927	Cc_lncRNA-908	1519	1	CM003608.1	4650408	4651927
CM003608.1:4820172-4820932	Cc_lncRNA-909	760	2	CM003608.1	4820172	4820932
CM003608.1:4822988-4826005	Cc_lncRNA-910	3017	5	CM003608.1	4822988	4826005
CM003608.1:487268-488279	Cc_lncRNA-911	1011	1	CM003608.1	487268	488279
CM003608.1:495882-497004	Cc_lncRNA-912	1122	1	CM003608.1	495882	497004
CM003608.1:5647089-5649782	Cc_lncRNA-913	2693	2	CM003608.1	5647089	5649782
CM003608.1:5714056-5723744	Cc_lncRNA-914	9688	28	CM003608.1	5714056	5723744
CM003608.1:5987132-5990709	Cc_lncRNA-915	3577	10	CM003608.1	5987132	5990709
CM003608.1:6049944-6050810	Cc_lncRNA-916	866	1	CM003608.1	6049944	6050810
CM003608.1:6638557-6640389	Cc_lncRNA-917	1832	3	CM003608.1	6638557	6640389
CM003608.1:7043869-7046480	Cc_lncRNA-918	2611	1	CM003608.1	7043869	7046480
CM003608.1:7210396-7212405	Cc_lncRNA-919	2009	1	CM003608.1	7210396	7212405
CM003608.1:7374129-7378753	Cc_lncRNA-920	4624	8	CM003608.1	7374129	7378753
CM003608.1:7853522-7855223	Cc_lncRNA-921	1701	1	CM003608.1	7853522	7855223
CM003608.1:7866533-7869076	Cc_lncRNA-922	2543	2	CM003608.1	7866533	7869076
CM003608.1:7917333-7918716	Cc_lncRNA-923	1383	2	CM003608.1	7917333	7918716
CM003608.1:8007930-8009939	Cc_lncRNA-924	2009	1	CM003608.1	8007930	8009939
CM003608.1:8094285-8095386	Cc_lncRNA-925	1101	1	CM003608.1	8094285	8095386
CM003608.1:8303122-8303563	Cc_lncRNA-926	441	1	CM003608.1	8303122	8303563
CM003608.1:8367033-8367486	Cc_lncRNA-927	453	1	CM003608.1	8367033	8367486
CM003608.1:8500451-8501214	Cc_lncRNA-928	763	2	CM003608.1	8500451	8501214
CM003608.1:8798028-8798412	Cc_lncRNA-929	384	1	CM003608.1	8798028	8798412
CM003608.1:8799344-8799761	Cc_lncRNA-930	417	1	CM003608.1	8799344	8799761
CM003608.1:900458-901511	Cc_lncRNA-931	1053	2	CM003608.1	900458	901511
CM003608.1:9082372-9083316	Cc_lncRNA-932	944	2	CM003608.1	9082372	9083316
CM003608.1:9254192-9258501	Cc_lncRNA-933	4309	3	CM003608.1	9254192	9258501
CM003608.1:9326454-9330861	Cc_lncRNA-934	4407	8	CM003608.1	9326454	9330861
CM003608.1:9366664-9367504	Cc_lncRNA-935	840	1	CM003608.1	9366664	9367504
CM003608.1:9368304-9369190	Cc_lncRNA-936	886	1	CM003608.1	9368304	9369190
CM003608.1:9369396-9370732	Cc_lncRNA-937	1336	1	CM003608.1	9369396	9370732
CM003608.1:9462268-9462983	Cc_lncRNA-938	715	1	CM003608.1	9462268	9462983
CM003608.1:9500191-9502196	Cc_lncRNA-939	2005	2	CM003608.1	9500191	9502196
CM003608.1:9703183-9707911	Cc_lncRNA-940	4728	13	CM003608.1	9703183	9707911
CM003608.1:9807379-9810304	Cc_lncRNA-941	2925	4	CM003608.1	9807379	9810304
CM003609.1:10007055-10007601	Cc_lncRNA-942	546	1	CM003609.1	10007055	10007601
CM003609.1:10235472-10238424	Cc_lncRNA-943	2952	6	CM003609.1	10235472	10238424
CM003609.1:10327583-10328310	Cc_lncRNA-944	727	3	CM003609.1	10327583	10328310
CM003609.1:1042943-1045158	Cc_lncRNA-945	2215	1	CM003609.1	1042943	1045158
CM003609.1:10877013-10879157	Cc_lncRNA-946	2144	2	CM003609.1	10877013	10879157
CM003609.1:10910267-10910574	Cc_lncRNA-947	307	1	CM003609.1	10910267	10910574
CM003609.1:10933590-10933822	Cc_lncRNA-948	232	1	CM003609.1	10933590	10933822
CM003609.1:10934321-10934908	Cc_lncRNA-949	587	1	CM003609.1	10934321	10934908
CM003609.1:10944554-10944875	Cc_lncRNA-950	321	1	CM003609.1	10944554	10944875
CM003609.1:10946287-10946613	Cc_lncRNA-951	326	1	CM003609.1	10946287	10946613
CM003609.1:10967435-10968365	Cc_lncRNA-952	930	2	CM003609.1	10967435	10968365
CM003609.1:10971565-10971827	Cc_lncRNA-953	262	1	CM003609.1	10971565	10971827
CM003609.1:10989786-10990095	Cc_lncRNA-954	309	1	CM003609.1	10989786	10990095
CM003609.1:10997867-10998140	Cc_lncRNA-955	273	1	CM003609.1	10997867	10998140
CM003609.1:10999205-10999522	Cc_lncRNA-956	317	1	CM003609.1	10999205	10999522
CM003609.1:11020102-11021339	Cc_lncRNA-957	1237	1	CM003609.1	11020102	11021339
CM003609.1:11029604-11029864	Cc_lncRNA-958	260	1	CM003609.1	11029604	11029864
CM003609.1:11101743-11101954	Cc_lncRNA-959	211	1	CM003609.1	11101743	11101954
CM003609.1:11102901-11103681	Cc_lncRNA-960	780	1	CM003609.1	11102901	11103681
CM003609.1:11104097-11104820	Cc_lncRNA-961	723	1	CM003609.1	11104097	11104820
CM003609.1:11109238-11109610	Cc_lncRNA-962	372	1	CM003609.1	11109238	11109610
CM003609.1:11115130-11115340	Cc_lncRNA-963	210	1	CM003609.1	11115130	11115340
CM003609.1:11141909-11142237	Cc_lncRNA-964	328	1	CM003609.1	11141909	11142237
CM003609.1:11197555-11200966	Cc_lncRNA-965	3411	3	CM003609.1	11197555	11200966
CM003609.1:11210069-11213009	Cc_lncRNA-966	2940	1	CM003609.1	11210069	11213009
CM003609.1:1136217-1144660	Cc_lncRNA-967	8443	3	CM003609.1	1136217	1144660
CM003609.1:12050633-12054299	Cc_lncRNA-968	3666	2	CM003609.1	12050633	12054299
CM003609.1:12310253-12310614	Cc_lncRNA-969	361	1	CM003609.1	12310253	12310614
CM003609.1:12498228-12503789	Cc_lncRNA-970	5561	1	CM003609.1	12498228	12503789
CM003609.1:12593530-12595581	Cc_lncRNA-971	2051	4	CM003609.1	12593530	12595581
CM003609.1:12770251-12771119	Cc_lncRNA-972	868	2	CM003609.1	12770251	12771119
CM003609.1:12787251-12788519	Cc_lncRNA-973	1268	2	CM003609.1	12787251	12788519
CM003609.1:12920063-12920547	Cc_lncRNA-974	484	1	CM003609.1	12920063	12920547
CM003609.1:13179262-13179734	Cc_lncRNA-975	472	1	CM003609.1	13179262	13179734
CM003609.1:13180364-13180715	Cc_lncRNA-976	351	1	CM003609.1	13180364	13180715
CM003609.1:13184176-13184702	Cc_lncRNA-977	526	1	CM003609.1	13184176	13184702
CM003609.1:13316047-13319607	Cc_lncRNA-978	3560	7	CM003609.1	13316047	13319607
CM003609.1:13372586-13373212	Cc_lncRNA-979	626	1	CM003609.1	13372586	13373212
CM003609.1:13662725-13663105	Cc_lncRNA-980	380	1	CM003609.1	13662725	13663105
CM003609.1:13676496-13678207	Cc_lncRNA-981	1711	3	CM003609.1	13676496	13678207
CM003609.1:13998887-14000492	Cc_lncRNA-982	1605	2	CM003609.1	13998887	14000492
CM003609.1:14050690-14051534	Cc_lncRNA-983	844	2	CM003609.1	14050690	14051534
CM003609.1:14081440-14083283	Cc_lncRNA-984	1843	3	CM003609.1	14081440	14083283
CM003609.1:14184748-14188719	Cc_lncRNA-985	3971	8	CM003609.1	14184748	14188719
CM003609.1:14350001-14360764	Cc_lncRNA-986	10763	18	CM003609.1	14350001	14360764
CM003609.1:14481110-14483620	Cc_lncRNA-987	2510	1	CM003609.1	14481110	14483620
CM003609.1:14541109-14542152	Cc_lncRNA-988	1043	2	CM003609.1	14541109	14542152
CM003609.1:14614858-14619325	Cc_lncRNA-989	4467	10	CM003609.1	14614858	14619325
CM003609.1:14844280-14847551	Cc_lncRNA-990	3271	6	CM003609.1	14844280	14847551
CM003609.1:15110487-15111396	Cc_lncRNA-991	909	3	CM003609.1	15110487	15111396
CM003609.1:15374816-15378942	Cc_lncRNA-992	4126	1	CM003609.1	15374816	15378942
CM003609.1:15632729-15633455	Cc_lncRNA-993	726	1	CM003609.1	15632729	15633455
CM003609.1:15753200-15753903	Cc_lncRNA-994	703	1	CM003609.1	15753200	15753903
CM003609.1:16191704-16195131	Cc_lncRNA-995	3427	5	CM003609.1	16191704	16195131
CM003609.1:16249971-16252792	Cc_lncRNA-996	2821	4	CM003609.1	16249971	16252792
CM003609.1:17240951-17242711	Cc_lncRNA-997	1760	3	CM003609.1	17240951	17242711
CM003609.1:18001195-18004743	Cc_lncRNA-998	3548	2	CM003609.1	18001195	18004743
CM003609.1:18094958-18097700	Cc_lncRNA-999	2742	6	CM003609.1	18094958	18097700
CM003609.1:18188282-18193790	Cc_lncRNA-1000	5508	10	CM003609.1	18188282	18193790
CM003609.1:18257786-18259034	Cc_lncRNA-1001	1248	2	CM003609.1	18257786	18259034
CM003609.1:18262613-18263615	Cc_lncRNA-1002	1002	1	CM003609.1	18262613	18263615
CM003609.1:18325721-18327956	Cc_lncRNA-1003	2235	3	CM003609.1	18325721	18327956
CM003609.1:1847653-1850045	Cc_lncRNA-1004	2392	4	CM003609.1	1847653	1850045
CM003609.1:18479681-18480594	Cc_lncRNA-1005	913	1	CM003609.1	18479681	18480594
CM003609.1:18530573-18535068	Cc_lncRNA-1006	4495	10	CM003609.1	18530573	18535068
CM003609.1:1855927-1856238	Cc_lncRNA-1007	311	1	CM003609.1	1855927	1856238
CM003609.1:18590984-18591827	Cc_lncRNA-1008	843	1	CM003609.1	18590984	18591827
CM003609.1:18622118-18625003	Cc_lncRNA-1009	2885	7	CM003609.1	18622118	18625003
CM003609.1:18709474-18709749	Cc_lncRNA-1010	275	1	CM003609.1	18709474	18709749
CM003609.1:1871483-1872061	Cc_lncRNA-1011	578	1	CM003609.1	1871483	1872061
CM003609.1:18752102-18753798	Cc_lncRNA-1012	1696	3	CM003609.1	18752102	18753798
CM003609.1:18893818-18894520	Cc_lncRNA-1013	702	1	CM003609.1	18893818	18894520
CM003609.1:1931114-1934532	Cc_lncRNA-1014	3418	5	CM003609.1	1931114	1934532
CM003609.1:19358786-19359565	Cc_lncRNA-1015	779	1	CM003609.1	19358786	19359565
CM003609.1:19429040-19429570	Cc_lncRNA-1016	530	1	CM003609.1	19429040	19429570
CM003609.1:2259902-2263480	Cc_lncRNA-1017	3578	1	CM003609.1	2259902	2263480
CM003609.1:2313294-2314316	Cc_lncRNA-1018	1022	1	CM003609.1	2313294	2314316
CM003609.1:2392324-2394373	Cc_lncRNA-1019	2049	4	CM003609.1	2392324	2394373
CM003609.1:2462642-2464744	Cc_lncRNA-1020	2102	1	CM003609.1	2462642	2464744
CM003609.1:2721931-2725114	Cc_lncRNA-1021	3183	5	CM003609.1	2721931	2725114
CM003609.1:2794127-2798852	Cc_lncRNA-1022	4725	12	CM003609.1	2794127	2798852
CM003609.1:2898027-2903029	Cc_lncRNA-1023	5002	4	CM003609.1	2898027	2903029
CM003609.1:3169752-3170143	Cc_lncRNA-1024	391	1	CM003609.1	3169752	3170143
CM003609.1:3246061-3246518	Cc_lncRNA-1025	457	2	CM003609.1	3246061	3246518
CM003609.1:3318386-3318889	Cc_lncRNA-1026	503	1	CM003609.1	3318386	3318889
CM003609.1:3325652-3327208	Cc_lncRNA-1027	1556	1	CM003609.1	3325652	3327208
CM003609.1:3506223-3510535	Cc_lncRNA-1028	4312	8	CM003609.1	3506223	3510535
CM003609.1:3547945-3549397	Cc_lncRNA-1029	1452	2	CM003609.1	3547945	3549397
CM003609.1:3612414-3613531	Cc_lncRNA-1030	1117	3	CM003609.1	3612414	3613531
CM003609.1:3806732-3807222	Cc_lncRNA-1031	490	1	CM003609.1	3806732	3807222
CM003609.1:3961216-3961986	Cc_lncRNA-1032	770	3	CM003609.1	3961216	3961986
CM003609.1:4101627-4106587	Cc_lncRNA-1033	4960	6	CM003609.1	4101627	4106587
CM003609.1:410339-419438	Cc_lncRNA-1034	9099	2	CM003609.1	410339	419438
CM003609.1:4516599-4519546	Cc_lncRNA-1035	2947	3	CM003609.1	4516599	4519546
CM003609.1:4574577-4575058	Cc_lncRNA-1036	481	1	CM003609.1	4574577	4575058
CM003609.1:4787115-4790097	Cc_lncRNA-1037	2982	8	CM003609.1	4787115	4790097
CM003609.1:4833004-4833510	Cc_lncRNA-1038	506	1	CM003609.1	4833004	4833510
CM003609.1:4833799-4834183	Cc_lncRNA-1039	384	1	CM003609.1	4833799	4834183
CM003609.1:5027605-5027861	Cc_lncRNA-1040	256	1	CM003609.1	5027605	5027861
CM003609.1:5360180-5374236	Cc_lncRNA-1041	14056	11	CM003609.1	5360180	5374236
CM003609.1:5653711-5662230	Cc_lncRNA-1042	8519	9	CM003609.1	5653711	5662230
CM003609.1:5829715-5831921	Cc_lncRNA-1043	2206	1	CM003609.1	5829715	5831921
CM003609.1:58985-59491	Cc_lncRNA-1044	506	1	CM003609.1	58985	59491
CM003609.1:602335-603700	Cc_lncRNA-1045	1365	5	CM003609.1	602335	603700
CM003609.1:604429-604682	Cc_lncRNA-1046	253	1	CM003609.1	604429	604682
CM003609.1:605443-606041	Cc_lncRNA-1047	598	2	CM003609.1	605443	606041
CM003609.1:606393-606747	Cc_lncRNA-1048	354	1	CM003609.1	606393	606747
CM003609.1:606800-607585	Cc_lncRNA-1049	785	1	CM003609.1	606800	607585
CM003609.1:6127883-6128468	Cc_lncRNA-1050	585	1	CM003609.1	6127883	6128468
CM003609.1:620372-621530	Cc_lncRNA-1051	1158	1	CM003609.1	620372	621530
CM003609.1:6861988-6862672	Cc_lncRNA-1052	684	1	CM003609.1	6861988	6862672
CM003609.1:6926719-6927828	Cc_lncRNA-1053	1109	3	CM003609.1	6926719	6927828
CM003609.1:7276812-7278392	Cc_lncRNA-1054	1580	1	CM003609.1	7276812	7278392
CM003609.1:7285917-7286901	Cc_lncRNA-1055	984	1	CM003609.1	7285917	7286901
CM003609.1:7801295-7802714	Cc_lncRNA-1056	1419	3	CM003609.1	7801295	7802714
CM003609.1:7925164-7928560	Cc_lncRNA-1057	3396	5	CM003609.1	7925164	7928560
CM003609.1:7966105-7968625	Cc_lncRNA-1058	2520	2	CM003609.1	7966105	7968625
CM003609.1:8125590-8126172	Cc_lncRNA-1059	582	1	CM003609.1	8125590	8126172
CM003609.1:8933742-8935605	Cc_lncRNA-1060	1863	1	CM003609.1	8933742	8935605
CM003609.1:9141818-9143100	Cc_lncRNA-1061	1282	2	CM003609.1	9141818	9143100
CM003609.1:9208680-9213030	Cc_lncRNA-1062	4350	5	CM003609.1	9208680	9213030
CM003609.1:9214310-9216116	Cc_lncRNA-1063	1806	1	CM003609.1	9214310	9216116
CM003609.1:9217685-9218525	Cc_lncRNA-1064	840	4	CM003609.1	9217685	9218525
CM003609.1:9370906-9372280	Cc_lncRNA-1065	1374	1	CM003609.1	9370906	9372280
CM003609.1:9471002-9472536	Cc_lncRNA-1066	1534	2	CM003609.1	9471002	9472536
CM003609.1:9511125-9513321	Cc_lncRNA-1067	2196	2	CM003609.1	9511125	9513321
CM003609.1:9564511-9566670	Cc_lncRNA-1068	2159	2	CM003609.1	9564511	9566670
CM003609.1:9585470-9589026	Cc_lncRNA-1069	3556	3	CM003609.1	9585470	9589026
CM003609.1:9806995-9809177	Cc_lncRNA-1070	2182	2	CM003609.1	9806995	9809177
CM003609.1:9845797-9846833	Cc_lncRNA-1071	1036	1	CM003609.1	9845797	9846833
CM003610.1:10408113-10408400	Cc_lncRNA-1072	287	1	CM003610.1	10408113	10408400
CM003610.1:10657707-10658231	Cc_lncRNA-1073	524	2	CM003610.1	10657707	10658231
CM003610.1:10724987-10729275	Cc_lncRNA-1074	4288	10	CM003610.1	10724987	10729275
CM003610.1:10739137-10741225	Cc_lncRNA-1075	2088	3	CM003610.1	10739137	10741225
CM003610.1:10753994-10757029	Cc_lncRNA-1076	3035	6	CM003610.1	10753994	10757029
CM003610.1:11286593-11287070	Cc_lncRNA-1077	477	1	CM003610.1	11286593	11287070
CM003610.1:117168-117632	Cc_lncRNA-1078	464	1	CM003610.1	117168	117632
CM003610.1:1174090-1184277	Cc_lncRNA-1079	10187	11	CM003610.1	1174090	1184277
CM003610.1:11954756-11955429	Cc_lncRNA-1080	673	1	CM003610.1	11954756	11955429
CM003610.1:12106784-12109330	Cc_lncRNA-1081	2546	4	CM003610.1	12106784	12109330
CM003610.1:1214645-1220313	Cc_lncRNA-1082	5668	2	CM003610.1	1214645	1220313
CM003610.1:12360060-12361210	Cc_lncRNA-1083	1150	1	CM003610.1	12360060	12361210
CM003610.1:12634375-12636098	Cc_lncRNA-1084	1723	2	CM003610.1	12634375	12636098
CM003610.1:1269220-1270899	Cc_lncRNA-1085	1679	1	CM003610.1	1269220	1270899
CM003610.1:12816626-12818203	Cc_lncRNA-1086	1577	4	CM003610.1	12816626	12818203
CM003610.1:12821859-12822125	Cc_lncRNA-1087	266	1	CM003610.1	12821859	12822125
CM003610.1:13059321-13060228	Cc_lncRNA-1088	907	2	CM003610.1	13059321	13060228
CM003610.1:13310831-13311843	Cc_lncRNA-1089	1012	2	CM003610.1	13310831	13311843
CM003610.1:13643180-13644498	Cc_lncRNA-1090	1318	2	CM003610.1	13643180	13644498
CM003610.1:13900951-13903465	Cc_lncRNA-1091	2514	2	CM003610.1	13900951	13903465
CM003610.1:14252891-14253288	Cc_lncRNA-1092	397	1	CM003610.1	14252891	14253288
CM003610.1:14680791-14681842	Cc_lncRNA-1093	1051	4	CM003610.1	14680791	14681842
CM003610.1:14969899-14971188	Cc_lncRNA-1094	1289	2	CM003610.1	14969899	14971188
CM003610.1:15009172-15016911	Cc_lncRNA-1095	7739	13	CM003610.1	15009172	15016911
CM003610.1:15034655-15036331	Cc_lncRNA-1096	1676	1	CM003610.1	15034655	15036331
CM003610.1:15043477-15044683	Cc_lncRNA-1097	1206	1	CM003610.1	15043477	15044683
CM003610.1:15122225-15123510	Cc_lncRNA-1098	1285	1	CM003610.1	15122225	15123510
CM003610.1:15281768-15281981	Cc_lncRNA-1099	213	1	CM003610.1	15281768	15281981
CM003610.1:15447285-15450800	Cc_lncRNA-1100	3515	6	CM003610.1	15447285	15450800
CM003610.1:15495091-15495587	Cc_lncRNA-1101	496	1	CM003610.1	15495091	15495587
CM003610.1:15517086-15517506	Cc_lncRNA-1102	420	1	CM003610.1	15517086	15517506
CM003610.1:15963190-15964408	Cc_lncRNA-1103	1218	1	CM003610.1	15963190	15964408
CM003610.1:16312884-16316292	Cc_lncRNA-1104	3408	6	CM003610.1	16312884	16316292
CM003610.1:16337457-16339153	Cc_lncRNA-1105	1696	1	CM003610.1	16337457	16339153
CM003610.1:16728116-16728817	Cc_lncRNA-1106	701	1	CM003610.1	16728116	16728817
CM003610.1:16955157-16962237	Cc_lncRNA-1107	7080	11	CM003610.1	16955157	16962237
CM003610.1:17106289-17108632	Cc_lncRNA-1108	2343	4	CM003610.1	17106289	17108632
CM003610.1:17116372-17119046	Cc_lncRNA-1109	2674	1	CM003610.1	17116372	17119046
CM003610.1:17267643-17268379	Cc_lncRNA-1110	736	1	CM003610.1	17267643	17268379
CM003610.1:17280202-17280842	Cc_lncRNA-1111	640	1	CM003610.1	17280202	17280842
CM003610.1:17369387-17370801	Cc_lncRNA-1112	1414	2	CM003610.1	17369387	17370801
CM003610.1:17510785-17511828	Cc_lncRNA-1113	1043	1	CM003610.1	17510785	17511828
CM003610.1:17770760-17774051	Cc_lncRNA-1114	3291	6	CM003610.1	17770760	17774051
CM003610.1:17854592-17855998	Cc_lncRNA-1115	1406	1	CM003610.1	17854592	17855998
CM003610.1:18018675-18019118	Cc_lncRNA-1116	443	1	CM003610.1	18018675	18019118
CM003610.1:18033370-18033692	Cc_lncRNA-1117	322	1	CM003610.1	18033370	18033692
CM003610.1:18040167-18044233	Cc_lncRNA-1118	4066	4	CM003610.1	18040167	18044233
CM003610.1:18209720-18210723	Cc_lncRNA-1119	1003	1	CM003610.1	18209720	18210723
CM003610.1:18228520-18228903	Cc_lncRNA-1120	383	1	CM003610.1	18228520	18228903
CM003610.1:18717117-18718778	Cc_lncRNA-1121	1661	2	CM003610.1	18717117	18718778
CM003610.1:18901843-18903183	Cc_lncRNA-1122	1340	1	CM003610.1	18901843	18903183
CM003610.1:19009419-19010392	Cc_lncRNA-1123	973	3	CM003610.1	19009419	19010392
CM003610.1:19178691-19180172	Cc_lncRNA-1124	1481	2	CM003610.1	19178691	19180172
CM003610.1:19369774-19373851	Cc_lncRNA-1125	4077	10	CM003610.1	19369774	19373851
CM003610.1:19392184-19393127	Cc_lncRNA-1126	943	2	CM003610.1	19392184	19393127
CM003610.1:19397271-19398019	Cc_lncRNA-1127	748	2	CM003610.1	19397271	19398019
CM003610.1:19435347-19436200	Cc_lncRNA-1128	853	1	CM003610.1	19435347	19436200
CM003610.1:19672075-19675813	Cc_lncRNA-1129	3738	7	CM003610.1	19672075	19675813
CM003610.1:19708393-19712114	Cc_lncRNA-1130	3721	3	CM003610.1	19708393	19712114
CM003610.1:1979972-1982002	Cc_lncRNA-1131	2030	1	CM003610.1	1979972	1982002
CM003610.1:20083071-20090945	Cc_lncRNA-1132	7874	12	CM003610.1	20083071	20090945
CM003610.1:2210767-2211078	Cc_lncRNA-1133	311	2	CM003610.1	2210767	2211078
CM003610.1:2216625-2216906	Cc_lncRNA-1134	281	1	CM003610.1	2216625	2216906
CM003610.1:2321506-2322532	Cc_lncRNA-1135	1026	2	CM003610.1	2321506	2322532
CM003610.1:2442223-2444296	Cc_lncRNA-1136	2073	2	CM003610.1	2442223	2444296
CM003610.1:2538721-2539805	Cc_lncRNA-1137	1084	1	CM003610.1	2538721	2539805
CM003610.1:2661347-2663619	Cc_lncRNA-1138	2272	6	CM003610.1	2661347	2663619
CM003610.1:2750957-2751650	Cc_lncRNA-1139	693	1	CM003610.1	2750957	2751650
CM003610.1:2751747-2752755	Cc_lncRNA-1140	1008	2	CM003610.1	2751747	2752755
CM003610.1:2939379-2942484	Cc_lncRNA-1141	3105	1	CM003610.1	2939379	2942484
CM003610.1:3136882-3137498	Cc_lncRNA-1142	616	1	CM003610.1	3136882	3137498
CM003610.1:336070-346824	Cc_lncRNA-1143	10754	17	CM003610.1	336070	346824
CM003610.1:3489888-3490856	Cc_lncRNA-1144	968	1	CM003610.1	3489888	3490856
CM003610.1:3681837-3682273	Cc_lncRNA-1145	436	1	CM003610.1	3681837	3682273
CM003610.1:3709080-3714568	Cc_lncRNA-1146	5488	2	CM003610.1	3709080	3714568
CM003610.1:3717589-3722198	Cc_lncRNA-1147	4609	3	CM003610.1	3717589	3722198
CM003610.1:3952721-3957178	Cc_lncRNA-1148	4457	7	CM003610.1	3952721	3957178
CM003610.1:409634-411300	Cc_lncRNA-1149	1666	2	CM003610.1	409634	411300
CM003610.1:4431616-4433679	Cc_lncRNA-1150	2063	2	CM003610.1	4431616	4433679
CM003610.1:4646666-4648238	Cc_lncRNA-1151	1572	1	CM003610.1	4646666	4648238
CM003610.1:488991-492084	Cc_lncRNA-1152	3093	4	CM003610.1	488991	492084
CM003610.1:5056118-5056466	Cc_lncRNA-1153	348	1	CM003610.1	5056118	5056466
CM003610.1:5221136-5221578	Cc_lncRNA-1154	442	2	CM003610.1	5221136	5221578
CM003610.1:5257749-5260518	Cc_lncRNA-1155	2769	4	CM003610.1	5257749	5260518
CM003610.1:5372371-5372798	Cc_lncRNA-1156	427	1	CM003610.1	5372371	5372798
CM003610.1:5375953-5376173	Cc_lncRNA-1157	220	1	CM003610.1	5375953	5376173
CM003610.1:5376361-5376561	Cc_lncRNA-1158	200	1	CM003610.1	5376361	5376561
CM003610.1:5382153-5382372	Cc_lncRNA-1159	219	1	CM003610.1	5382153	5382372
CM003610.1:5424489-5427783	Cc_lncRNA-1160	3294	1	CM003610.1	5424489	5427783
CM003610.1:5429591-5430500	Cc_lncRNA-1161	909	2	CM003610.1	5429591	5430500
CM003610.1:5679307-5683265	Cc_lncRNA-1162	3958	3	CM003610.1	5679307	5683265
CM003610.1:623338-623869	Cc_lncRNA-1163	531	1	CM003610.1	623338	623869
CM003610.1:629799-630279	Cc_lncRNA-1164	480	1	CM003610.1	629799	630279
CM003610.1:633665-639507	Cc_lncRNA-1165	5842	1	CM003610.1	633665	639507
CM003610.1:6405312-6406448	Cc_lncRNA-1166	1136	2	CM003610.1	6405312	6406448
CM003610.1:6485766-6486343	Cc_lncRNA-1167	577	1	CM003610.1	6485766	6486343
CM003610.1:6538391-6539473	Cc_lncRNA-1168	1082	3	CM003610.1	6538391	6539473
CM003610.1:6579132-6580202	Cc_lncRNA-1169	1070	1	CM003610.1	6579132	6580202
CM003610.1:6768015-6769484	Cc_lncRNA-1170	1469	1	CM003610.1	6768015	6769484
CM003610.1:6771414-6773404	Cc_lncRNA-1171	1990	2	CM003610.1	6771414	6773404
CM003610.1:6950603-6950814	Cc_lncRNA-1172	211	1	CM003610.1	6950603	6950814
CM003610.1:7067157-7067909	Cc_lncRNA-1173	752	1	CM003610.1	7067157	7067909
CM003610.1:7412466-7413427	Cc_lncRNA-1174	961	1	CM003610.1	7412466	7413427
CM003610.1:7414154-7415237	Cc_lncRNA-1175	1083	1	CM003610.1	7414154	7415237
CM003610.1:7416323-7416563	Cc_lncRNA-1176	240	1	CM003610.1	7416323	7416563
CM003610.1:743589-744934	Cc_lncRNA-1177	1345	3	CM003610.1	743589	744934
CM003610.1:7518432-7520572	Cc_lncRNA-1178	2140	2	CM003610.1	7518432	7520572
CM003610.1:830685-831484	Cc_lncRNA-1179	799	1	CM003610.1	830685	831484
CM003610.1:8508510-8509442	Cc_lncRNA-1180	932	1	CM003610.1	8508510	8509442
CM003610.1:884898-885349	Cc_lncRNA-1181	451	1	CM003610.1	884898	885349
CM003610.1:8966784-8976097	Cc_lncRNA-1182	9313	12	CM003610.1	8966784	8976097
CM003610.1:908853-909191	Cc_lncRNA-1183	338	2	CM003610.1	908853	909191
CM003610.1:9153116-9155558	Cc_lncRNA-1184	2442	1	CM003610.1	9153116	9155558
CM003610.1:9206589-9207393	Cc_lncRNA-1185	804	1	CM003610.1	9206589	9207393
CM003610.1:9414959-9416240	Cc_lncRNA-1186	1281	2	CM003610.1	9414959	9416240
CM003610.1:9745643-9746117	Cc_lncRNA-1187	474	1	CM003610.1	9745643	9746117
CM003611.1:10060451-10062363	Cc_lncRNA-1188	1912	5	CM003611.1	10060451	10062363
CM003611.1:10071718-10076890	Cc_lncRNA-1189	5172	6	CM003611.1	10071718	10076890
CM003611.1:10297800-10298871	Cc_lncRNA-1190	1071	1	CM003611.1	10297800	10298871
CM003611.1:10303039-10306032	Cc_lncRNA-1191	2993	1	CM003611.1	10303039	10306032
CM003611.1:1390459-1390768	Cc_lncRNA-1192	309	1	CM003611.1	1390459	1390768
CM003611.1:1611913-1612576	Cc_lncRNA-1193	663	1	CM003611.1	1611913	1612576
CM003611.1:168691-172547	Cc_lncRNA-1194	3856	3	CM003611.1	168691	172547
CM003611.1:1835116-1845533	Cc_lncRNA-1195	10417	12	CM003611.1	1835116	1845533
CM003611.1:2440070-2444655	Cc_lncRNA-1196	4585	7	CM003611.1	2440070	2444655
CM003611.1:2447239-2450063	Cc_lncRNA-1197	2824	3	CM003611.1	2447239	2450063
CM003611.1:2696263-2697381	Cc_lncRNA-1198	1118	3	CM003611.1	2696263	2697381
CM003611.1:296547-298649	Cc_lncRNA-1199	2102	4	CM003611.1	296547	298649
CM003611.1:3451390-3451951	Cc_lncRNA-1200	561	1	CM003611.1	3451390	3451951
CM003611.1:3740048-3741737	Cc_lncRNA-1201	1689	1	CM003611.1	3740048	3741737
CM003611.1:3900549-3900820	Cc_lncRNA-1202	271	1	CM003611.1	3900549	3900820
CM003611.1:3905727-3906250	Cc_lncRNA-1203	523	1	CM003611.1	3905727	3906250
CM003611.1:3907197-3907531	Cc_lncRNA-1204	334	1	CM003611.1	3907197	3907531
CM003611.1:4192668-4202075	Cc_lncRNA-1205	9407	9	CM003611.1	4192668	4202075
CM003611.1:4408918-4412809	Cc_lncRNA-1206	3891	10	CM003611.1	4408918	4412809
CM003611.1:4417982-4422839	Cc_lncRNA-1207	4857	8	CM003611.1	4417982	4422839
CM003611.1:4429830-4431062	Cc_lncRNA-1208	1232	2	CM003611.1	4429830	4431062
CM003611.1:4436821-4437639	Cc_lncRNA-1209	818	2	CM003611.1	4436821	4437639
CM003611.1:4560753-4561930	Cc_lncRNA-1210	1177	2	CM003611.1	4560753	4561930
CM003611.1:4606213-4607726	Cc_lncRNA-1211	1513	5	CM003611.1	4606213	4607726
CM003611.1:4616081-4618474	Cc_lncRNA-1212	2393	5	CM003611.1	4616081	4618474
CM003611.1:5203060-5206584	Cc_lncRNA-1213	3524	5	CM003611.1	5203060	5206584
CM003611.1:5538034-5538601	Cc_lncRNA-1214	567	1	CM003611.1	5538034	5538601
CM003611.1:5800228-5802760	Cc_lncRNA-1215	2532	1	CM003611.1	5800228	5802760
CM003611.1:5931807-5932975	Cc_lncRNA-1216	1168	1	CM003611.1	5931807	5932975
CM003611.1:626429-629635	Cc_lncRNA-1217	3206	2	CM003611.1	626429	629635
CM003611.1:6564944-6565164	Cc_lncRNA-1218	220	1	CM003611.1	6564944	6565164
CM003611.1:6648011-6649520	Cc_lncRNA-1219	1509	1	CM003611.1	6648011	6649520
CM003611.1:6658207-6659526	Cc_lncRNA-1220	1319	1	CM003611.1	6658207	6659526
CM003611.1:6724634-6725811	Cc_lncRNA-1221	1177	3	CM003611.1	6724634	6725811
CM003611.1:7144402-7144636	Cc_lncRNA-1222	234	1	CM003611.1	7144402	7144636
CM003611.1:7700065-7701875	Cc_lncRNA-1223	1810	5	CM003611.1	7700065	7701875
CM003611.1:7807531-7817211	Cc_lncRNA-1224	9680	15	CM003611.1	7807531	7817211
CM003611.1:8107019-8107544	Cc_lncRNA-1225	525	1	CM003611.1	8107019	8107544
CM003611.1:8241650-8242486	Cc_lncRNA-1226	836	4	CM003611.1	8241650	8242486
CM003611.1:8256873-8259087	Cc_lncRNA-1227	2214	4	CM003611.1	8256873	8259087
CM003611.1:844864-845559	Cc_lncRNA-1228	695	1	CM003611.1	844864	845559
CM003611.1:8799637-8801762	Cc_lncRNA-1229	2125	5	CM003611.1	8799637	8801762
CM003611.1:9002013-9002379	Cc_lncRNA-1230	366	1	CM003611.1	9002013	9002379
CM003611.1:9002648-9003068	Cc_lncRNA-1231	420	1	CM003611.1	9002648	9003068
CM003611.1:9003174-9003401	Cc_lncRNA-1232	227	1	CM003611.1	9003174	9003401
CM003611.1:9022757-9026963	Cc_lncRNA-1233	4206	2	CM003611.1	9022757	9026963
CM003611.1:9050692-9053666	Cc_lncRNA-1234	2974	5	CM003611.1	9050692	9053666
CM003611.1:9142189-9143077	Cc_lncRNA-1235	888	1	CM003611.1	9142189	9143077
CM003611.1:9182195-9182931	Cc_lncRNA-1236	736	1	CM003611.1	9182195	9182931
CM003611.1:9223807-9225354	Cc_lncRNA-1237	1547	2	CM003611.1	9223807	9225354
CM003611.1:9324105-9325586	Cc_lncRNA-1238	1481	1	CM003611.1	9324105	9325586
CM003611.1:9351250-9355310	Cc_lncRNA-1239	4060	6	CM003611.1	9351250	9355310
CM003611.1:9356208-9359280	Cc_lncRNA-1240	3072	1	CM003611.1	9356208	9359280
CM003611.1:9644592-9645409	Cc_lncRNA-1241	817	1	CM003611.1	9644592	9645409
CM003611.1:9693345-9696780	Cc_lncRNA-1242	3435	7	CM003611.1	9693345	9696780
CM003611.1:9846659-9847212	Cc_lncRNA-1243	553	2	CM003611.1	9846659	9847212
CM003612.1:10215270-10217518	Cc_lncRNA-1244	2248	2	CM003612.1	10215270	10217518
CM003612.1:10267573-10268799	Cc_lncRNA-1245	1226	1	CM003612.1	10267573	10268799
CM003612.1:10926104-10926460	Cc_lncRNA-1246	356	1	CM003612.1	10926104	10926460
CM003612.1:1136359-1137006	Cc_lncRNA-1247	647	1	CM003612.1	1136359	1137006
CM003612.1:11823408-11824060	Cc_lncRNA-1248	652	1	CM003612.1	11823408	11824060
CM003612.1:1182708-1183940	Cc_lncRNA-1249	1232	1	CM003612.1	1182708	1183940
CM003612.1:11828033-11828997	Cc_lncRNA-1250	964	1	CM003612.1	11828033	11828997
CM003612.1:12005701-12007258	Cc_lncRNA-1251	1557	1	CM003612.1	12005701	12007258
CM003612.1:12311770-12314982	Cc_lncRNA-1252	3212	4	CM003612.1	12311770	12314982
CM003612.1:12363471-12380411	Cc_lncRNA-1253	16940	8	CM003612.1	12363471	12380411
CM003612.1:1257438-1257671	Cc_lncRNA-1254	233	1	CM003612.1	1257438	1257671
CM003612.1:12908255-12908916	Cc_lncRNA-1255	661	1	CM003612.1	12908255	12908916
CM003612.1:13013533-13014481	Cc_lncRNA-1256	948	1	CM003612.1	13013533	13014481
CM003612.1:13095994-13097283	Cc_lncRNA-1257	1289	3	CM003612.1	13095994	13097283
CM003612.1:13098591-13099794	Cc_lncRNA-1258	1203	1	CM003612.1	13098591	13099794
CM003612.1:13342321-13346053	Cc_lncRNA-1259	3732	1	CM003612.1	13342321	13346053
CM003612.1:13369940-13370527	Cc_lncRNA-1260	587	1	CM003612.1	13369940	13370527
CM003612.1:13681842-13682524	Cc_lncRNA-1261	682	1	CM003612.1	13681842	13682524
CM003612.1:13712802-13714707	Cc_lncRNA-1262	1905	1	CM003612.1	13712802	13714707
CM003612.1:14496005-14499639	Cc_lncRNA-1263	3634	7	CM003612.1	14496005	14499639
CM003612.1:14710073-14711666	Cc_lncRNA-1264	1593	1	CM003612.1	14710073	14711666
CM003612.1:1535783-1536206	Cc_lncRNA-1265	423	1	CM003612.1	1535783	1536206
CM003612.1:1537256-1537663	Cc_lncRNA-1266	407	1	CM003612.1	1537256	1537663
CM003612.1:15644020-15644567	Cc_lncRNA-1267	547	1	CM003612.1	15644020	15644567
CM003612.1:15654848-15656061	Cc_lncRNA-1268	1213	1	CM003612.1	15654848	15656061
CM003612.1:16147323-16148181	Cc_lncRNA-1269	858	1	CM003612.1	16147323	16148181
CM003612.1:16371663-16372449	Cc_lncRNA-1270	786	1	CM003612.1	16371663	16372449
CM003612.1:16431584-16433003	Cc_lncRNA-1271	1419	1	CM003612.1	16431584	16433003
CM003612.1:16433824-16434182	Cc_lncRNA-1272	358	1	CM003612.1	16433824	16434182
CM003612.1:168156-170610	Cc_lncRNA-1273	2454	1	CM003612.1	168156	170610
CM003612.1:1732225-1732944	Cc_lncRNA-1274	719	2	CM003612.1	1732225	1732944
CM003612.1:17394758-17398732	Cc_lncRNA-1275	3974	2	CM003612.1	17394758	17398732
CM003612.1:17972529-17980862	Cc_lncRNA-1276	8333	12	CM003612.1	17972529	17980862
CM003612.1:1832435-1832939	Cc_lncRNA-1277	504	1	CM003612.1	1832435	1832939
CM003612.1:1836202-1837399	Cc_lncRNA-1278	1197	2	CM003612.1	1836202	1837399
CM003612.1:18478415-18478870	Cc_lncRNA-1279	455	1	CM003612.1	18478415	18478870
CM003612.1:18753866-18754240	Cc_lncRNA-1280	374	3	CM003612.1	18753866	18754240
CM003612.1:19309170-19310490	Cc_lncRNA-1281	1320	5	CM003612.1	19309170	19310490
CM003612.1:19738028-19739242	Cc_lncRNA-1282	1214	1	CM003612.1	19738028	19739242
CM003612.1:19918763-19925784	Cc_lncRNA-1283	7021	4	CM003612.1	19918763	19925784
CM003612.1:20064313-20066704	Cc_lncRNA-1284	2391	1	CM003612.1	20064313	20066704
CM003612.1:2026777-2027314	Cc_lncRNA-1285	537	1	CM003612.1	2026777	2027314
CM003612.1:20398860-20400211	Cc_lncRNA-1286	1351	1	CM003612.1	20398860	20400211
CM003612.1:20604770-20605000	Cc_lncRNA-1287	230	1	CM003612.1	20604770	20605000
CM003612.1:20742281-20742503	Cc_lncRNA-1288	222	1	CM003612.1	20742281	20742503
CM003612.1:20754715-20755536	Cc_lncRNA-1289	821	1	CM003612.1	20754715	20755536
CM003612.1:20835884-20844274	Cc_lncRNA-1290	8390	1	CM003612.1	20835884	20844274
CM003612.1:20846910-20849560	Cc_lncRNA-1291	2650	1	CM003612.1	20846910	20849560
CM003612.1:20907301-20909324	Cc_lncRNA-1292	2023	4	CM003612.1	20907301	20909324
CM003612.1:20917383-20919014	Cc_lncRNA-1293	1631	2	CM003612.1	20917383	20919014
CM003612.1:20919404-20919905	Cc_lncRNA-1294	501	1	CM003612.1	20919404	20919905
CM003612.1:20920903-20921173	Cc_lncRNA-1295	270	1	CM003612.1	20920903	20921173
CM003612.1:20929167-20941402	Cc_lncRNA-1296	12235	14	CM003612.1	20929167	20941402
CM003612.1:21798253-21800184	Cc_lncRNA-1297	1931	1	CM003612.1	21798253	21800184
CM003612.1:21875821-21878219	Cc_lncRNA-1298	2398	2	CM003612.1	21875821	21878219
CM003612.1:21999226-22000561	Cc_lncRNA-1299	1335	1	CM003612.1	21999226	22000561
CM003612.1:2203760-2206544	Cc_lncRNA-1300	2784	1	CM003612.1	2203760	2206544
CM003612.1:22166664-22166898	Cc_lncRNA-1301	234	1	CM003612.1	22166664	22166898
CM003612.1:2306288-2307726	Cc_lncRNA-1302	1438	4	CM003612.1	2306288	2307726
CM003612.1:2375684-2376577	Cc_lncRNA-1303	893	1	CM003612.1	2375684	2376577
CM003612.1:2562917-2564374	Cc_lncRNA-1304	1457	2	CM003612.1	2562917	2564374
CM003612.1:2865476-2865877	Cc_lncRNA-1305	401	1	CM003612.1	2865476	2865877
CM003612.1:2876496-2877327	Cc_lncRNA-1306	831	1	CM003612.1	2876496	2877327
CM003612.1:3097725-3099889	Cc_lncRNA-1307	2164	5	CM003612.1	3097725	3099889
CM003612.1:3350696-3353489	Cc_lncRNA-1308	2793	1	CM003612.1	3350696	3353489
CM003612.1:342318-343293	Cc_lncRNA-1309	975	1	CM003612.1	342318	343293
CM003612.1:3423272-3427067	Cc_lncRNA-1310	3795	5	CM003612.1	3423272	3427067
CM003612.1:3488012-3488765	Cc_lncRNA-1311	753	1	CM003612.1	3488012	3488765
CM003612.1:3493333-3494440	Cc_lncRNA-1312	1107	2	CM003612.1	3493333	3494440
CM003612.1:3587206-3590323	Cc_lncRNA-1313	3117	8	CM003612.1	3587206	3590323
CM003612.1:3599702-3600569	Cc_lncRNA-1314	867	3	CM003612.1	3599702	3600569
CM003612.1:3657054-3661951	Cc_lncRNA-1315	4897	4	CM003612.1	3657054	3661951
CM003612.1:3663715-3664352	Cc_lncRNA-1316	637	1	CM003612.1	3663715	3664352
CM003612.1:3729480-3730633	Cc_lncRNA-1317	1153	1	CM003612.1	3729480	3730633
CM003612.1:3998296-3999928	Cc_lncRNA-1318	1632	1	CM003612.1	3998296	3999928
CM003612.1:4061894-4063642	Cc_lncRNA-1319	1748	3	CM003612.1	4061894	4063642
CM003612.1:4146478-4147402	Cc_lncRNA-1320	924	1	CM003612.1	4146478	4147402
CM003612.1:427796-431350	Cc_lncRNA-1321	3554	1	CM003612.1	427796	431350
CM003612.1:4498575-4500082	Cc_lncRNA-1322	1507	2	CM003612.1	4498575	4500082
CM003612.1:470125-471191	Cc_lncRNA-1323	1066	1	CM003612.1	470125	471191
CM003612.1:4910101-4911909	Cc_lncRNA-1324	1808	2	CM003612.1	4910101	4911909
CM003612.1:4922455-4925832	Cc_lncRNA-1325	3377	5	CM003612.1	4922455	4925832
CM003612.1:5035106-5036567	Cc_lncRNA-1326	1461	4	CM003612.1	5035106	5036567
CM003612.1:5345138-5345759	Cc_lncRNA-1327	621	1	CM003612.1	5345138	5345759
CM003612.1:5550117-5555516	Cc_lncRNA-1328	5399	10	CM003612.1	5550117	5555516
CM003612.1:5713611-5714359	Cc_lncRNA-1329	748	1	CM003612.1	5713611	5714359
CM003612.1:6169360-6171523	Cc_lncRNA-1330	2163	1	CM003612.1	6169360	6171523
CM003612.1:6698281-6699231	Cc_lncRNA-1331	950	2	CM003612.1	6698281	6699231
CM003612.1:675195-676653	Cc_lncRNA-1332	1458	3	CM003612.1	675195	676653
CM003612.1:6829326-6830689	Cc_lncRNA-1333	1363	1	CM003612.1	6829326	6830689
CM003612.1:6858456-6858885	Cc_lncRNA-1334	429	1	CM003612.1	6858456	6858885
CM003612.1:7239570-7242788	Cc_lncRNA-1335	3218	5	CM003612.1	7239570	7242788
CM003612.1:7269980-7282487	Cc_lncRNA-1336	12507	1	CM003612.1	7269980	7282487
CM003612.1:731773-732192	Cc_lncRNA-1337	419	2	CM003612.1	731773	732192
CM003612.1:7360633-7361121	Cc_lncRNA-1338	488	1	CM003612.1	7360633	7361121
CM003612.1:7362722-7363436	Cc_lncRNA-1339	714	1	CM003612.1	7362722	7363436
CM003612.1:7371934-7372379	Cc_lncRNA-1340	445	1	CM003612.1	7371934	7372379
CM003612.1:7384948-7385154	Cc_lncRNA-1341	206	1	CM003612.1	7384948	7385154
CM003612.1:7479591-7480165	Cc_lncRNA-1342	574	1	CM003612.1	7479591	7480165
CM003612.1:7569934-7572859	Cc_lncRNA-1343	2925	1	CM003612.1	7569934	7572859
CM003612.1:7964321-7964917	Cc_lncRNA-1344	596	1	CM003612.1	7964321	7964917
CM003612.1:7988625-7989270	Cc_lncRNA-1345	645	1	CM003612.1	7988625	7989270
CM003612.1:827304-827939	Cc_lncRNA-1346	635	1	CM003612.1	827304	827939
CM003612.1:850498-853325	Cc_lncRNA-1347	2827	5	CM003612.1	850498	853325
CM003612.1:855866-867157	Cc_lncRNA-1348	11291	16	CM003612.1	855866	867157
CM003612.1:8628868-8629486	Cc_lncRNA-1349	618	1	CM003612.1	8628868	8629486
CM003612.1:8645881-8646572	Cc_lncRNA-1350	691	1	CM003612.1	8645881	8646572
CM003612.1:8648593-8649297	Cc_lncRNA-1351	704	1	CM003612.1	8648593	8649297
CM003612.1:8714985-8718589	Cc_lncRNA-1352	3604	1	CM003612.1	8714985	8718589
CM003612.1:8843543-8845725	Cc_lncRNA-1353	2182	2	CM003612.1	8843543	8845725
CM003612.1:8992029-8992823	Cc_lncRNA-1354	794	1	CM003612.1	8992029	8992823
CM003612.1:9280021-9280335	Cc_lncRNA-1355	314	1	CM003612.1	9280021	9280335
CM003612.1:9688129-9688788	Cc_lncRNA-1356	659	1	CM003612.1	9688129	9688788
CM003612.1:9705701-9706653	Cc_lncRNA-1357	952	1	CM003612.1	9705701	9706653
CM003613.1:10152961-10153894	Cc_lncRNA-1358	933	4	CM003613.1	10152961	10153894
CM003613.1:10176645-10177174	Cc_lncRNA-1359	529	2	CM003613.1	10176645	10177174
CM003613.1:10562796-10568288	Cc_lncRNA-1360	5492	4	CM003613.1	10562796	10568288
CM003613.1:10570199-10573543	Cc_lncRNA-1361	3344	6	CM003613.1	10570199	10573543
CM003613.1:10808887-10816294	Cc_lncRNA-1362	7407	10	CM003613.1	10808887	10816294
CM003613.1:11045918-11046384	Cc_lncRNA-1363	466	1	CM003613.1	11045918	11046384
CM003613.1:11566845-11567605	Cc_lncRNA-1364	760	1	CM003613.1	11566845	11567605
CM003613.1:12041328-12043158	Cc_lncRNA-1365	1830	5	CM003613.1	12041328	12043158
CM003613.1:12320929-12331141	Cc_lncRNA-1366	10212	10	CM003613.1	12320929	12331141
CM003613.1:12574656-12575123	Cc_lncRNA-1367	467	1	CM003613.1	12574656	12575123
CM003613.1:12873866-12874180	Cc_lncRNA-1368	314	1	CM003613.1	12873866	12874180
CM003613.1:13425480-13426942	Cc_lncRNA-1369	1462	1	CM003613.1	13425480	13426942
CM003613.1:13503915-13504422	Cc_lncRNA-1370	507	1	CM003613.1	13503915	13504422
CM003613.1:13508459-13509198	Cc_lncRNA-1371	739	2	CM003613.1	13508459	13509198
CM003613.1:13775768-13776206	Cc_lncRNA-1372	438	1	CM003613.1	13775768	13776206
CM003613.1:13805726-13806893	Cc_lncRNA-1373	1167	1	CM003613.1	13805726	13806893
CM003613.1:1386837-1388352	Cc_lncRNA-1374	1515	1	CM003613.1	1386837	1388352
CM003613.1:1395132-1397853	Cc_lncRNA-1375	2721	3	CM003613.1	1395132	1397853
CM003613.1:13984251-13988529	Cc_lncRNA-1376	4278	3	CM003613.1	13984251	13988529
CM003613.1:14251123-14251576	Cc_lncRNA-1377	453	1	CM003613.1	14251123	14251576
CM003613.1:14251860-14255138	Cc_lncRNA-1378	3278	7	CM003613.1	14251860	14255138
CM003613.1:14277736-14278255	Cc_lncRNA-1379	519	1	CM003613.1	14277736	14278255
CM003613.1:14285425-14286676	Cc_lncRNA-1380	1251	3	CM003613.1	14285425	14286676
CM003613.1:14395117-14395601	Cc_lncRNA-1381	484	1	CM003613.1	14395117	14395601
CM003613.1:14451936-14454054	Cc_lncRNA-1382	2118	4	CM003613.1	14451936	14454054
CM003613.1:14508246-14511515	Cc_lncRNA-1383	3269	2	CM003613.1	14508246	14511515
CM003613.1:14685672-14692067	Cc_lncRNA-1384	6395	8	CM003613.1	14685672	14692067
CM003613.1:14842097-14842367	Cc_lncRNA-1385	270	1	CM003613.1	14842097	14842367
CM003613.1:15472802-15475391	Cc_lncRNA-1386	2589	2	CM003613.1	15472802	15475391
CM003613.1:1569488-1569810	Cc_lncRNA-1387	322	1	CM003613.1	1569488	1569810
CM003613.1:1577710-1578658	Cc_lncRNA-1388	948	2	CM003613.1	1577710	1578658
CM003613.1:16093719-16094465	Cc_lncRNA-1389	746	1	CM003613.1	16093719	16094465
CM003613.1:16165497-16166837	Cc_lncRNA-1390	1340	2	CM003613.1	16165497	16166837
CM003613.1:16716820-16717825	Cc_lncRNA-1391	1005	3	CM003613.1	16716820	16717825
CM003613.1:1731097-1731590	Cc_lncRNA-1392	493	1	CM003613.1	1731097	1731590
CM003613.1:17341309-17343955	Cc_lncRNA-1393	2646	1	CM003613.1	17341309	17343955
CM003613.1:17572807-17575915	Cc_lncRNA-1394	3108	7	CM003613.1	17572807	17575915
CM003613.1:1777919-1778659	Cc_lncRNA-1395	740	1	CM003613.1	1777919	1778659
CM003613.1:178783-179067	Cc_lncRNA-1396	284	1	CM003613.1	178783	179067
CM003613.1:18001177-18002050	Cc_lncRNA-1397	873	2	CM003613.1	18001177	18002050
CM003613.1:18324619-18327125	Cc_lncRNA-1398	2506	3	CM003613.1	18324619	18327125
CM003613.1:1835147-1838048	Cc_lncRNA-1399	2901	4	CM003613.1	1835147	1838048
CM003613.1:18482095-18486896	Cc_lncRNA-1400	4801	1	CM003613.1	18482095	18486896
CM003613.1:18527373-18529128	Cc_lncRNA-1401	1755	3	CM003613.1	18527373	18529128
CM003613.1:18529325-18531651	Cc_lncRNA-1402	2326	4	CM003613.1	18529325	18531651
CM003613.1:18597539-18598615	Cc_lncRNA-1403	1076	2	CM003613.1	18597539	18598615
CM003613.1:18784436-18787497	Cc_lncRNA-1404	3061	2	CM003613.1	18784436	18787497
CM003613.1:18801271-18802244	Cc_lncRNA-1405	973	3	CM003613.1	18801271	18802244
CM003613.1:18845334-18849033	Cc_lncRNA-1406	3699	3	CM003613.1	18845334	18849033
CM003613.1:1885796-1887695	Cc_lncRNA-1407	1899	3	CM003613.1	1885796	1887695
CM003613.1:19064013-19066819	Cc_lncRNA-1408	2806	6	CM003613.1	19064013	19066819
CM003613.1:19068785-19073196	Cc_lncRNA-1409	4411	8	CM003613.1	19068785	19073196
CM003613.1:19202233-19203452	Cc_lncRNA-1410	1219	2	CM003613.1	19202233	19203452
CM003613.1:1970366-1971988	Cc_lncRNA-1411	1622	2	CM003613.1	1970366	1971988
CM003613.1:19719759-19720920	Cc_lncRNA-1412	1161	2	CM003613.1	19719759	19720920
CM003613.1:19767358-19767828	Cc_lncRNA-1413	470	1	CM003613.1	19767358	19767828
CM003613.1:19939468-19940571	Cc_lncRNA-1414	1103	2	CM003613.1	19939468	19940571
CM003613.1:20167735-20170274	Cc_lncRNA-1415	2539	1	CM003613.1	20167735	20170274
CM003613.1:20234494-20236302	Cc_lncRNA-1416	1808	4	CM003613.1	20234494	20236302
CM003613.1:20293140-20296731	Cc_lncRNA-1417	3591	1	CM003613.1	20293140	20296731
CM003613.1:2042473-2043994	Cc_lncRNA-1418	1521	2	CM003613.1	2042473	2043994
CM003613.1:20760983-20762072	Cc_lncRNA-1419	1089	1	CM003613.1	20760983	20762072
CM003613.1:21294969-21295408	Cc_lncRNA-1420	439	1	CM003613.1	21294969	21295408
CM003613.1:21442079-21442739	Cc_lncRNA-1421	660	1	CM003613.1	21442079	21442739
CM003613.1:21529401-21530313	Cc_lncRNA-1422	912	1	CM003613.1	21529401	21530313
CM003613.1:2156875-2160872	Cc_lncRNA-1423	3997	5	CM003613.1	2156875	2160872
CM003613.1:22044327-22044996	Cc_lncRNA-1424	669	1	CM003613.1	22044327	22044996
CM003613.1:22051457-22052733	Cc_lncRNA-1425	1276	2	CM003613.1	22051457	22052733
CM003613.1:22053372-22053907	Cc_lncRNA-1426	535	1	CM003613.1	22053372	22053907
CM003613.1:22814359-22816309	Cc_lncRNA-1427	1950	3	CM003613.1	22814359	22816309
CM003613.1:23116381-23116794	Cc_lncRNA-1428	413	1	CM003613.1	23116381	23116794
CM003613.1:23123421-23123912	Cc_lncRNA-1429	491	1	CM003613.1	23123421	23123912
CM003613.1:23178908-23180321	Cc_lncRNA-1430	1413	3	CM003613.1	23178908	23180321
CM003613.1:23265762-23266843	Cc_lncRNA-1431	1081	1	CM003613.1	23265762	23266843
CM003613.1:23282286-23283030	Cc_lncRNA-1432	744	1	CM003613.1	23282286	23283030
CM003613.1:2329547-2330000	Cc_lncRNA-1433	453	1	CM003613.1	2329547	2330000
CM003613.1:23386957-23387853	Cc_lncRNA-1434	896	1	CM003613.1	23386957	23387853
CM003613.1:23631594-23633608	Cc_lncRNA-1435	2014	2	CM003613.1	23631594	23633608
CM003613.1:23938761-23940251	Cc_lncRNA-1436	1490	2	CM003613.1	23938761	23940251
CM003613.1:24066467-24068880	Cc_lncRNA-1437	2413	5	CM003613.1	24066467	24068880
CM003613.1:24398585-24399663	Cc_lncRNA-1438	1078	2	CM003613.1	24398585	24399663
CM003613.1:2513109-2514148	Cc_lncRNA-1439	1039	2	CM003613.1	2513109	2514148
CM003613.1:25255929-25258585	Cc_lncRNA-1440	2656	2	CM003613.1	25255929	25258585
CM003613.1:25401154-25402162	Cc_lncRNA-1441	1008	1	CM003613.1	25401154	25402162
CM003613.1:25666051-25669719	Cc_lncRNA-1442	3668	1	CM003613.1	25666051	25669719
CM003613.1:26214902-26218160	Cc_lncRNA-1443	3258	2	CM003613.1	26214902	26218160
CM003613.1:26233676-26235214	Cc_lncRNA-1444	1538	3	CM003613.1	26233676	26235214
CM003613.1:26870015-26873913	Cc_lncRNA-1445	3898	7	CM003613.1	26870015	26873913
CM003613.1:26903300-26903788	Cc_lncRNA-1446	488	1	CM003613.1	26903300	26903788
CM003613.1:27250881-27253530	Cc_lncRNA-1447	2649	4	CM003613.1	27250881	27253530
CM003613.1:27317019-27317433	Cc_lncRNA-1448	414	1	CM003613.1	27317019	27317433
CM003613.1:27349456-27350658	Cc_lncRNA-1449	1202	1	CM003613.1	27349456	27350658
CM003613.1:27366158-27368073	Cc_lncRNA-1450	1915	1	CM003613.1	27366158	27368073
CM003613.1:27419475-27420699	Cc_lncRNA-1451	1224	4	CM003613.1	27419475	27420699
CM003613.1:27423481-27423994	Cc_lncRNA-1452	513	1	CM003613.1	27423481	27423994
CM003613.1:27667222-27671569	Cc_lncRNA-1453	4347	5	CM003613.1	27667222	27671569
CM003613.1:28102086-28105929	Cc_lncRNA-1454	3843	4	CM003613.1	28102086	28105929
CM003613.1:28337794-28338812	Cc_lncRNA-1455	1018	2	CM003613.1	28337794	28338812
CM003613.1:28371132-28375580	Cc_lncRNA-1456	4448	9	CM003613.1	28371132	28375580
CM003613.1:28589975-28594434	Cc_lncRNA-1457	4459	10	CM003613.1	28589975	28594434
CM003613.1:28597709-28601055	Cc_lncRNA-1458	3346	2	CM003613.1	28597709	28601055
CM003613.1:29244730-29246922	Cc_lncRNA-1459	2192	1	CM003613.1	29244730	29246922
CM003613.1:29440935-29441913	Cc_lncRNA-1460	978	2	CM003613.1	29440935	29441913
CM003613.1:29506328-29509823	Cc_lncRNA-1461	3495	4	CM003613.1	29506328	29509823
CM003613.1:29819221-29820260	Cc_lncRNA-1462	1039	1	CM003613.1	29819221	29820260
CM003613.1:299327-301261	Cc_lncRNA-1463	1934	2	CM003613.1	299327	301261
CM003613.1:29990717-29990987	Cc_lncRNA-1464	270	1	CM003613.1	29990717	29990987
CM003613.1:3001707-3003905	Cc_lncRNA-1465	2198	6	CM003613.1	3001707	3003905
CM003613.1:30082747-30084099	Cc_lncRNA-1466	1352	3	CM003613.1	30082747	30084099
CM003613.1:3022920-3023301	Cc_lncRNA-1467	381	1	CM003613.1	3022920	3023301
CM003613.1:30382935-30386409	Cc_lncRNA-1468	3474	6	CM003613.1	30382935	30386409
CM003613.1:30617103-30618040	Cc_lncRNA-1469	937	2	CM003613.1	30617103	30618040
CM003613.1:30926959-30927335	Cc_lncRNA-1470	376	2	CM003613.1	30926959	30927335
CM003613.1:3113779-3114066	Cc_lncRNA-1471	287	1	CM003613.1	3113779	3114066
CM003613.1:315842-316925	Cc_lncRNA-1472	1083	2	CM003613.1	315842	316925
CM003613.1:31741811-31743920	Cc_lncRNA-1473	2109	3	CM003613.1	31741811	31743920
CM003613.1:3178259-3180347	Cc_lncRNA-1474	2088	3	CM003613.1	3178259	3180347
CM003613.1:32065042-32065248	Cc_lncRNA-1475	206	1	CM003613.1	32065042	32065248
CM003613.1:32181566-32182734	Cc_lncRNA-1476	1168	3	CM003613.1	32181566	32182734
CM003613.1:32200546-32202570	Cc_lncRNA-1477	2024	1	CM003613.1	32200546	32202570
CM003613.1:32573583-32573825	Cc_lncRNA-1478	242	1	CM003613.1	32573583	32573825
CM003613.1:32588044-32588418	Cc_lncRNA-1479	374	1	CM003613.1	32588044	32588418
CM003613.1:32868704-32869392	Cc_lncRNA-1480	688	2	CM003613.1	32868704	32869392
CM003613.1:32936892-32940607	Cc_lncRNA-1481	3715	1	CM003613.1	32936892	32940607
CM003613.1:33221104-33225795	Cc_lncRNA-1482	4691	2	CM003613.1	33221104	33225795
CM003613.1:33238883-33241200	Cc_lncRNA-1483	2317	1	CM003613.1	33238883	33241200
CM003613.1:3348785-3349257	Cc_lncRNA-1484	472	1	CM003613.1	3348785	3349257
CM003613.1:33855073-33855895	Cc_lncRNA-1485	822	4	CM003613.1	33855073	33855895
CM003613.1:33862185-33862548	Cc_lncRNA-1486	363	1	CM003613.1	33862185	33862548
CM003613.1:34057664-34058008	Cc_lncRNA-1487	344	1	CM003613.1	34057664	34058008
CM003613.1:34808041-34808826	Cc_lncRNA-1488	785	2	CM003613.1	34808041	34808826
CM003613.1:35154884-35156997	Cc_lncRNA-1489	2113	5	CM003613.1	35154884	35156997
CM003613.1:3518750-3519675	Cc_lncRNA-1490	925	4	CM003613.1	3518750	3519675
CM003613.1:35411206-35411953	Cc_lncRNA-1491	747	2	CM003613.1	35411206	35411953
CM003613.1:35426060-35427151	Cc_lncRNA-1492	1091	2	CM003613.1	35426060	35427151
CM003613.1:3565816-3567949	Cc_lncRNA-1493	2133	4	CM003613.1	3565816	3567949
CM003613.1:3571265-3571704	Cc_lncRNA-1494	439	2	CM003613.1	3571265	3571704
CM003613.1:36013281-36014624	Cc_lncRNA-1495	1343	2	CM003613.1	36013281	36014624
CM003613.1:36045688-36046049	Cc_lncRNA-1496	361	1	CM003613.1	36045688	36046049
CM003613.1:36729568-36731568	Cc_lncRNA-1497	2000	3	CM003613.1	36729568	36731568
CM003613.1:3673620-3673831	Cc_lncRNA-1498	211	1	CM003613.1	3673620	3673831
CM003613.1:3675058-3675454	Cc_lncRNA-1499	396	1	CM003613.1	3675058	3675454
CM003613.1:36760355-36763673	Cc_lncRNA-1500	3318	7	CM003613.1	36760355	36763673
CM003613.1:36982718-36983189	Cc_lncRNA-1501	471	1	CM003613.1	36982718	36983189
CM003613.1:36996560-36996858	Cc_lncRNA-1502	298	1	CM003613.1	36996560	36996858
CM003613.1:3706869-3707734	Cc_lncRNA-1503	865	1	CM003613.1	3706869	3707734
CM003613.1:37698407-37698734	Cc_lncRNA-1504	327	1	CM003613.1	37698407	37698734
CM003613.1:37711046-37712066	Cc_lncRNA-1505	1020	1	CM003613.1	37711046	37712066
CM003613.1:37733398-37734435	Cc_lncRNA-1506	1037	1	CM003613.1	37733398	37734435
CM003613.1:37735415-37735673	Cc_lncRNA-1507	258	1	CM003613.1	37735415	37735673
CM003613.1:37825443-37826590	Cc_lncRNA-1508	1147	1	CM003613.1	37825443	37826590
CM003613.1:3808372-3809217	Cc_lncRNA-1509	845	1	CM003613.1	3808372	3809217
CM003613.1:38322431-38325206	Cc_lncRNA-1510	2775	5	CM003613.1	38322431	38325206
CM003613.1:3834819-3835350	Cc_lncRNA-1511	531	1	CM003613.1	3834819	3835350
CM003613.1:38434288-38436138	Cc_lncRNA-1512	1850	2	CM003613.1	38434288	38436138
CM003613.1:38686333-38691546	Cc_lncRNA-1513	5213	1	CM003613.1	38686333	38691546
CM003613.1:38692577-38695344	Cc_lncRNA-1514	2767	1	CM003613.1	38692577	38695344
CM003613.1:39038523-39039777	Cc_lncRNA-1515	1254	3	CM003613.1	39038523	39039777
CM003613.1:39274879-39276688	Cc_lncRNA-1516	1809	2	CM003613.1	39274879	39276688
CM003613.1:39626343-39627147	Cc_lncRNA-1517	804	1	CM003613.1	39626343	39627147
CM003613.1:39728532-39730986	Cc_lncRNA-1518	2454	6	CM003613.1	39728532	39730986
CM003613.1:39750448-39750812	Cc_lncRNA-1519	364	1	CM003613.1	39750448	39750812
CM003613.1:40577619-40578248	Cc_lncRNA-1520	629	2	CM003613.1	40577619	40578248
CM003613.1:40859189-40862337	Cc_lncRNA-1521	3148	7	CM003613.1	40859189	40862337
CM003613.1:40906076-40912485	Cc_lncRNA-1522	6409	5	CM003613.1	40906076	40912485
CM003613.1:41129081-41130408	Cc_lncRNA-1523	1327	4	CM003613.1	41129081	41130408
CM003613.1:41132219-41137221	Cc_lncRNA-1524	5002	2	CM003613.1	41132219	41137221
CM003613.1:41138329-41138880	Cc_lncRNA-1525	551	1	CM003613.1	41138329	41138880
CM003613.1:41201477-41205854	Cc_lncRNA-1526	4377	5	CM003613.1	41201477	41205854
CM003613.1:41254557-41255947	Cc_lncRNA-1527	1390	5	CM003613.1	41254557	41255947
CM003613.1:41592718-41597796	Cc_lncRNA-1528	5078	12	CM003613.1	41592718	41597796
CM003613.1:41623274-41624412	Cc_lncRNA-1529	1138	1	CM003613.1	41623274	41624412
CM003613.1:41723896-41725146	Cc_lncRNA-1530	1250	2	CM003613.1	41723896	41725146
CM003613.1:41730143-41731580	Cc_lncRNA-1531	1437	2	CM003613.1	41730143	41731580
CM003613.1:42176815-42177623	Cc_lncRNA-1532	808	2	CM003613.1	42176815	42177623
CM003613.1:42251385-42257179	Cc_lncRNA-1533	5794	8	CM003613.1	42251385	42257179
CM003613.1:42285335-42287109	Cc_lncRNA-1534	1774	2	CM003613.1	42285335	42287109
CM003613.1:423062-424454	Cc_lncRNA-1535	1392	2	CM003613.1	423062	424454
CM003613.1:42420857-42427545	Cc_lncRNA-1536	6688	10	CM003613.1	42420857	42427545
CM003613.1:42539198-42539668	Cc_lncRNA-1537	470	1	CM003613.1	42539198	42539668
CM003613.1:42807769-42809617	Cc_lncRNA-1538	1848	1	CM003613.1	42807769	42809617
CM003613.1:42827744-42830637	Cc_lncRNA-1539	2893	1	CM003613.1	42827744	42830637
CM003613.1:42863745-42864837	Cc_lncRNA-1540	1092	2	CM003613.1	42863745	42864837
CM003613.1:42925139-42927106	Cc_lncRNA-1541	1967	3	CM003613.1	42925139	42927106
CM003613.1:43352982-43356044	Cc_lncRNA-1542	3062	5	CM003613.1	43352982	43356044
CM003613.1:43385546-43388896	Cc_lncRNA-1543	3350	4	CM003613.1	43385546	43388896
CM003613.1:43459374-43462405	Cc_lncRNA-1544	3031	5	CM003613.1	43459374	43462405
CM003613.1:43823770-43824051	Cc_lncRNA-1545	281	1	CM003613.1	43823770	43824051
CM003613.1:43895090-43895697	Cc_lncRNA-1546	607	1	CM003613.1	43895090	43895697
CM003613.1:43918997-43919930	Cc_lncRNA-1547	933	1	CM003613.1	43918997	43919930
CM003613.1:44088675-44088900	Cc_lncRNA-1548	225	1	CM003613.1	44088675	44088900
CM003613.1:44432462-44433707	Cc_lncRNA-1549	1245	2	CM003613.1	44432462	44433707
CM003613.1:44481839-44483654	Cc_lncRNA-1550	1815	2	CM003613.1	44481839	44483654
CM003613.1:44618252-44618517	Cc_lncRNA-1551	265	1	CM003613.1	44618252	44618517
CM003613.1:44667191-44667976	Cc_lncRNA-1552	785	2	CM003613.1	44667191	44667976
CM003613.1:44746434-44747297	Cc_lncRNA-1553	863	2	CM003613.1	44746434	44747297
CM003613.1:44951227-44952420	Cc_lncRNA-1554	1193	2	CM003613.1	44951227	44952420
CM003613.1:45700524-45701776	Cc_lncRNA-1555	1252	1	CM003613.1	45700524	45701776
CM003613.1:45702088-45702537	Cc_lncRNA-1556	449	1	CM003613.1	45702088	45702537
CM003613.1:45707579-45708849	Cc_lncRNA-1557	1270	1	CM003613.1	45707579	45708849
CM003613.1:45981104-45984339	Cc_lncRNA-1558	3235	1	CM003613.1	45981104	45984339
CM003613.1:4656654-4658157	Cc_lncRNA-1559	1503	1	CM003613.1	4656654	4658157
CM003613.1:46761438-46763050	Cc_lncRNA-1560	1612	3	CM003613.1	46761438	46763050
CM003613.1:4680166-4680504	Cc_lncRNA-1561	338	1	CM003613.1	4680166	4680504
CM003613.1:4682443-4683365	Cc_lncRNA-1562	922	1	CM003613.1	4682443	4683365
CM003613.1:46938588-46940492	Cc_lncRNA-1563	1904	1	CM003613.1	46938588	46940492
CM003613.1:46940914-46942787	Cc_lncRNA-1564	1873	2	CM003613.1	46940914	46942787
CM003613.1:47138515-47139566	Cc_lncRNA-1565	1051	2	CM003613.1	47138515	47139566
CM003613.1:47276639-47278710	Cc_lncRNA-1566	2071	1	CM003613.1	47276639	47278710
CM003613.1:47361939-47363148	Cc_lncRNA-1567	1209	3	CM003613.1	47361939	47363148
CM003613.1:47415316-47419100	Cc_lncRNA-1568	3784	7	CM003613.1	47415316	47419100
CM003613.1:47426192-47430279	Cc_lncRNA-1569	4087	7	CM003613.1	47426192	47430279
CM003613.1:47529226-47530042	Cc_lncRNA-1570	816	1	CM003613.1	47529226	47530042
CM003613.1:47599199-47603977	Cc_lncRNA-1571	4778	7	CM003613.1	47599199	47603977
CM003613.1:47613548-47616564	Cc_lncRNA-1572	3016	8	CM003613.1	47613548	47616564
CM003613.1:47652383-47652728	Cc_lncRNA-1573	345	1	CM003613.1	47652383	47652728
CM003613.1:47675577-47677474	Cc_lncRNA-1574	1897	4	CM003613.1	47675577	47677474
CM003613.1:47712095-47714002	Cc_lncRNA-1575	1907	2	CM003613.1	47712095	47714002
CM003613.1:47968714-47969745	Cc_lncRNA-1576	1031	1	CM003613.1	47968714	47969745
CM003613.1:48045784-48047016	Cc_lncRNA-1577	1232	2	CM003613.1	48045784	48047016
CM003613.1:48081229-48084521	Cc_lncRNA-1578	3292	8	CM003613.1	48081229	48084521
CM003613.1:48426634-48429927	Cc_lncRNA-1579	3293	6	CM003613.1	48426634	48429927
CM003613.1:48525056-48525885	Cc_lncRNA-1580	829	2	CM003613.1	48525056	48525885
CM003613.1:502741-503158	Cc_lncRNA-1581	417	1	CM003613.1	502741	503158
CM003613.1:5452547-5453630	Cc_lncRNA-1582	1083	2	CM003613.1	5452547	5453630
CM003613.1:5454568-5455621	Cc_lncRNA-1583	1053	1	CM003613.1	5454568	5455621
CM003613.1:5460098-5460890	Cc_lncRNA-1584	792	1	CM003613.1	5460098	5460890
CM003613.1:5551958-5556222	Cc_lncRNA-1585	4264	5	CM003613.1	5551958	5556222
CM003613.1:5808898-5811157	Cc_lncRNA-1586	2259	3	CM003613.1	5808898	5811157
CM003613.1:5885652-5890552	Cc_lncRNA-1587	4900	7	CM003613.1	5885652	5890552
CM003613.1:5929557-5936545	Cc_lncRNA-1588	6988	12	CM003613.1	5929557	5936545
CM003613.1:6202402-6203222	Cc_lncRNA-1589	820	2	CM003613.1	6202402	6203222
CM003613.1:6261500-6262876	Cc_lncRNA-1590	1376	3	CM003613.1	6261500	6262876
CM003613.1:6290545-6291701	Cc_lncRNA-1591	1156	3	CM003613.1	6290545	6291701
CM003613.1:7673925-7674148	Cc_lncRNA-1592	223	1	CM003613.1	7673925	7674148
CM003613.1:8132671-8135152	Cc_lncRNA-1593	2481	1	CM003613.1	8132671	8135152
CM003613.1:815937-820822	Cc_lncRNA-1594	4885	7	CM003613.1	815937	820822
CM003613.1:8231818-8232389	Cc_lncRNA-1595	571	1	CM003613.1	8231818	8232389
CM003613.1:8280050-8280828	Cc_lncRNA-1596	778	1	CM003613.1	8280050	8280828
CM003613.1:8496093-8498124	Cc_lncRNA-1597	2031	2	CM003613.1	8496093	8498124
CM003613.1:9414642-9415025	Cc_lncRNA-1598	383	1	CM003613.1	9414642	9415025
CM003613.1:9550005-9552840	Cc_lncRNA-1599	2835	2	CM003613.1	9550005	9552840
CM003613.1:9559032-9561672	Cc_lncRNA-1600	2640	3	CM003613.1	9559032	9561672
CM003613.1:9919327-9919959	Cc_lncRNA-1601	632	1	CM003613.1	9919327	9919959
KQ483411.1:1198793-1202393	Cc_lncRNA-1602	3600	1	KQ483411.1	1198793	1202393
KQ483411.1:1448810-1449385	Cc_lncRNA-1603	575	1	KQ483411.1	1448810	1449385
KQ483411.1:1453254-1454004	Cc_lncRNA-1604	750	2	KQ483411.1	1453254	1454004
KQ483411.1:1480489-1481684	Cc_lncRNA-1605	1195	1	KQ483411.1	1480489	1481684
KQ483411.1:1486974-1487953	Cc_lncRNA-1606	979	2	KQ483411.1	1486974	1487953
KQ483411.1:1555347-1555971	Cc_lncRNA-1607	624	2	KQ483411.1	1555347	1555971
KQ483411.1:1814084-1815043	Cc_lncRNA-1608	959	2	KQ483411.1	1814084	1815043
KQ483411.1:1848576-1849580	Cc_lncRNA-1609	1004	1	KQ483411.1	1848576	1849580
KQ483411.1:691332-694070	Cc_lncRNA-1610	2738	1	KQ483411.1	691332	694070
KQ483412.1:1149406-1149982	Cc_lncRNA-1611	576	1	KQ483412.1	1149406	1149982
KQ483412.1:1306585-1307425	Cc_lncRNA-1612	840	1	KQ483412.1	1306585	1307425
KQ483412.1:1578990-1580145	Cc_lncRNA-1613	1155	1	KQ483412.1	1578990	1580145
KQ483412.1:1764462-1765218	Cc_lncRNA-1614	756	1	KQ483412.1	1764462	1765218
KQ483412.1:1765623-1766468	Cc_lncRNA-1615	845	2	KQ483412.1	1765623	1766468
KQ483412.1:333631-343994	Cc_lncRNA-1616	10363	14	KQ483412.1	333631	343994
KQ483412.1:657420-662028	Cc_lncRNA-1617	4608	6	KQ483412.1	657420	662028
KQ483412.1:887701-889080	Cc_lncRNA-1618	1379	1	KQ483412.1	887701	889080
KQ483412.1:984774-986649	Cc_lncRNA-1619	1875	4	KQ483412.1	984774	986649
KQ483413.1:1251523-1251764	Cc_lncRNA-1620	241	1	KQ483413.1	1251523	1251764
KQ483413.1:375757-379454	Cc_lncRNA-1621	3697	8	KQ483413.1	375757	379454
KQ483413.1:488486-491362	Cc_lncRNA-1622	2876	2	KQ483413.1	488486	491362
KQ483413.1:537265-537774	Cc_lncRNA-1623	509	1	KQ483413.1	537265	537774
KQ483413.1:567364-568123	Cc_lncRNA-1624	759	2	KQ483413.1	567364	568123
KQ483413.1:689896-690432	Cc_lncRNA-1625	536	1	KQ483413.1	689896	690432
KQ483413.1:690735-692188	Cc_lncRNA-1626	1453	2	KQ483413.1	690735	692188
KQ483414.1:244643-245314	Cc_lncRNA-1627	671	2	KQ483414.1	244643	245314
KQ483414.1:27433-27928	Cc_lncRNA-1628	495	1	KQ483414.1	27433	27928
KQ483414.1:334573-334933	Cc_lncRNA-1629	360	1	KQ483414.1	334573	334933
KQ483414.1:565666-566287	Cc_lncRNA-1630	621	1	KQ483414.1	565666	566287
KQ483414.1:664510-665259	Cc_lncRNA-1631	749	2	KQ483414.1	664510	665259
KQ483414.1:684422-685728	Cc_lncRNA-1632	1306	1	KQ483414.1	684422	685728
KQ483414.1:710352-712387	Cc_lncRNA-1633	2035	2	KQ483414.1	710352	712387
KQ483414.1:781042-783952	Cc_lncRNA-1634	2910	2	KQ483414.1	781042	783952
KQ483414.1:858582-859061	Cc_lncRNA-1635	479	1	KQ483414.1	858582	859061
KQ483414.1:918772-919179	Cc_lncRNA-1636	407	1	KQ483414.1	918772	919179
KQ483414.1:934474-935381	Cc_lncRNA-1637	907	2	KQ483414.1	934474	935381
KQ483415.1:412027-418648	Cc_lncRNA-1638	6621	2	KQ483415.1	412027	418648
KQ483415.1:530284-534530	Cc_lncRNA-1639	4246	6	KQ483415.1	530284	534530
KQ483415.1:551224-552439	Cc_lncRNA-1640	1215	1	KQ483415.1	551224	552439
KQ483415.1:998669-999782	Cc_lncRNA-1641	1113	1	KQ483415.1	998669	999782
KQ483416.1:149515-153443	Cc_lncRNA-1642	3928	1	KQ483416.1	149515	153443
KQ483416.1:227222-228292	Cc_lncRNA-1643	1070	2	KQ483416.1	227222	228292
KQ483416.1:698687-705234	Cc_lncRNA-1644	6547	1	KQ483416.1	698687	705234
KQ483416.1:719571-725676	Cc_lncRNA-1645	6105	1	KQ483416.1	719571	725676
KQ483416.1:726923-728318	Cc_lncRNA-1646	1395	5	KQ483416.1	726923	728318
KQ483416.1:734795-736545	Cc_lncRNA-1647	1750	4	KQ483416.1	734795	736545
KQ483416.1:782104-785217	Cc_lncRNA-1648	3113	5	KQ483416.1	782104	785217
KQ483416.1:867505-868278	Cc_lncRNA-1649	773	3	KQ483416.1	867505	868278
KQ483417.1:1019556-1019986	Cc_lncRNA-1650	430	1	KQ483417.1	1019556	1019986
KQ483417.1:1100281-1100626	Cc_lncRNA-1651	345	1	KQ483417.1	1100281	1100626
KQ483417.1:30998-34666	Cc_lncRNA-1652	3668	3	KQ483417.1	30998	34666
KQ483417.1:369904-370315	Cc_lncRNA-1653	411	1	KQ483417.1	369904	370315
KQ483417.1:507779-509108	Cc_lncRNA-1654	1329	1	KQ483417.1	507779	509108
KQ483417.1:983402-984448	Cc_lncRNA-1655	1046	1	KQ483417.1	983402	984448
KQ483418.1:364503-365563	Cc_lncRNA-1656	1060	1	KQ483418.1	364503	365563
KQ483418.1:367701-370414	Cc_lncRNA-1657	2713	2	KQ483418.1	367701	370414
KQ483418.1:437733-438550	Cc_lncRNA-1658	817	1	KQ483418.1	437733	438550
KQ483418.1:695790-699521	Cc_lncRNA-1659	3731	4	KQ483418.1	695790	699521
KQ483418.1:977916-985074	Cc_lncRNA-1660	7158	9	KQ483418.1	977916	985074
KQ483419.1:234236-235587	Cc_lncRNA-1661	1351	2	KQ483419.1	234236	235587
KQ483419.1:568458-569948	Cc_lncRNA-1662	1490	2	KQ483419.1	568458	569948
KQ483419.1:979878-981214	Cc_lncRNA-1663	1336	4	KQ483419.1	979878	981214
KQ483419.1:982504-982971	Cc_lncRNA-1664	467	1	KQ483419.1	982504	982971
KQ483421.1:347775-348365	Cc_lncRNA-1665	590	1	KQ483421.1	347775	348365
KQ483421.1:557231-560205	Cc_lncRNA-1666	2974	7	KQ483421.1	557231	560205
KQ483421.1:562774-577187	Cc_lncRNA-1667	14413	36	KQ483421.1	562774	577187
KQ483421.1:59247-62034	Cc_lncRNA-1668	2787	1	KQ483421.1	59247	62034
KQ483421.1:762904-767399	Cc_lncRNA-1669	4495	6	KQ483421.1	762904	767399
KQ483421.1:904896-905597	Cc_lncRNA-1670	701	1	KQ483421.1	904896	905597
KQ483422.1:417415-420242	Cc_lncRNA-1671	2827	1	KQ483422.1	417415	420242
KQ483422.1:456142-457170	Cc_lncRNA-1672	1028	1	KQ483422.1	456142	457170
KQ483422.1:979544-983901	Cc_lncRNA-1673	4357	1	KQ483422.1	979544	983901
KQ483423.1:165213-165886	Cc_lncRNA-1674	673	1	KQ483423.1	165213	165886
KQ483423.1:272541-273161	Cc_lncRNA-1675	620	1	KQ483423.1	272541	273161
KQ483423.1:298680-302653	Cc_lncRNA-1676	3973	8	KQ483423.1	298680	302653
KQ483423.1:727371-730921	Cc_lncRNA-1677	3550	4	KQ483423.1	727371	730921
KQ483424.1:114847-116267	Cc_lncRNA-1678	1420	2	KQ483424.1	114847	116267
KQ483424.1:484314-486666	Cc_lncRNA-1679	2352	4	KQ483424.1	484314	486666
KQ483424.1:504234-504505	Cc_lncRNA-1680	271	1	KQ483424.1	504234	504505
KQ483424.1:523252-525306	Cc_lncRNA-1681	2054	3	KQ483424.1	523252	525306
KQ483424.1:582589-585095	Cc_lncRNA-1682	2506	2	KQ483424.1	582589	585095
KQ483424.1:609944-610431	Cc_lncRNA-1683	487	1	KQ483424.1	609944	610431
KQ483424.1:702867-705612	Cc_lncRNA-1684	2745	3	KQ483424.1	702867	705612
KQ483424.1:729605-730523	Cc_lncRNA-1685	918	2	KQ483424.1	729605	730523
KQ483424.1:832874-835411	Cc_lncRNA-1686	2537	4	KQ483424.1	832874	835411
KQ483425.1:294512-295382	Cc_lncRNA-1687	870	1	KQ483425.1	294512	295382
KQ483425.1:295575-296436	Cc_lncRNA-1688	861	1	KQ483425.1	295575	296436
KQ483425.1:492558-492920	Cc_lncRNA-1689	362	1	KQ483425.1	492558	492920
KQ483425.1:492991-493434	Cc_lncRNA-1690	443	1	KQ483425.1	492991	493434
KQ483425.1:610566-611126	Cc_lncRNA-1691	560	1	KQ483425.1	610566	611126
KQ483425.1:742394-743041	Cc_lncRNA-1692	647	1	KQ483425.1	742394	743041
KQ483426.1:739918-740267	Cc_lncRNA-1693	349	1	KQ483426.1	739918	740267
KQ483426.1:815764-819037	Cc_lncRNA-1694	3273	4	KQ483426.1	815764	819037
KQ483426.1:863144-869417	Cc_lncRNA-1695	6273	16	KQ483426.1	863144	869417
KQ483427.1:141413-143570	Cc_lncRNA-1696	2157	4	KQ483427.1	141413	143570
KQ483427.1:158733-161174	Cc_lncRNA-1697	2441	6	KQ483427.1	158733	161174
KQ483427.1:162272-165240	Cc_lncRNA-1698	2968	1	KQ483427.1	162272	165240
KQ483427.1:298164-300334	Cc_lncRNA-1699	2170	2	KQ483427.1	298164	300334
KQ483427.1:548807-555352	Cc_lncRNA-1700	6545	5	KQ483427.1	548807	555352
KQ483427.1:718770-721121	Cc_lncRNA-1701	2351	5	KQ483427.1	718770	721121
KQ483427.1:810852-813789	Cc_lncRNA-1702	2937	4	KQ483427.1	810852	813789
KQ483428.1:631928-638081	Cc_lncRNA-1703	6153	9	KQ483428.1	631928	638081
KQ483428.1:746120-748599	Cc_lncRNA-1704	2479	2	KQ483428.1	746120	748599
KQ483429.1:507579-507921	Cc_lncRNA-1705	342	1	KQ483429.1	507579	507921
KQ483429.1:577206-577596	Cc_lncRNA-1706	390	1	KQ483429.1	577206	577596
KQ483429.1:577927-578133	Cc_lncRNA-1707	206	1	KQ483429.1	577927	578133
KQ483429.1:578911-579246	Cc_lncRNA-1708	335	1	KQ483429.1	578911	579246
KQ483429.1:580717-581950	Cc_lncRNA-1709	1233	1	KQ483429.1	580717	581950
KQ483429.1:583786-584424	Cc_lncRNA-1710	638	1	KQ483429.1	583786	584424
KQ483429.1:713899-714190	Cc_lncRNA-1711	291	1	KQ483429.1	713899	714190
KQ483429.1:727785-730290	Cc_lncRNA-1712	2505	1	KQ483429.1	727785	730290
KQ483429.1:83788-88674	Cc_lncRNA-1713	4886	5	KQ483429.1	83788	88674
KQ483430.1:201245-203083	Cc_lncRNA-1714	1838	1	KQ483430.1	201245	203083
KQ483430.1:273470-273833	Cc_lncRNA-1715	363	1	KQ483430.1	273470	273833
KQ483431.1:351129-353189	Cc_lncRNA-1716	2060	4	KQ483431.1	351129	353189
KQ483431.1:490273-490911	Cc_lncRNA-1717	638	1	KQ483431.1	490273	490911
KQ483431.1:54714-56174	Cc_lncRNA-1718	1460	1	KQ483431.1	54714	56174
KQ483431.1:582479-584933	Cc_lncRNA-1719	2454	1	KQ483431.1	582479	584933
KQ483431.1:650535-651358	Cc_lncRNA-1720	823	2	KQ483431.1	650535	651358
KQ483431.1:98926-100188	Cc_lncRNA-1721	1262	1	KQ483431.1	98926	100188
KQ483432.1:267019-267399	Cc_lncRNA-1722	380	1	KQ483432.1	267019	267399
KQ483432.1:274558-275420	Cc_lncRNA-1723	862	1	KQ483432.1	274558	275420
KQ483432.1:479174-479722	Cc_lncRNA-1724	548	1	KQ483432.1	479174	479722
KQ483432.1:705843-709178	Cc_lncRNA-1725	3335	9	KQ483432.1	705843	709178
KQ483432.1:742420-743297	Cc_lncRNA-1726	877	3	KQ483432.1	742420	743297
KQ483432.1:743900-744949	Cc_lncRNA-1727	1049	1	KQ483432.1	743900	744949
KQ483432.1:813059-814672	Cc_lncRNA-1728	1613	6	KQ483432.1	813059	814672
KQ483433.1:379315-380394	Cc_lncRNA-1729	1079	1	KQ483433.1	379315	380394
KQ483433.1:535581-535975	Cc_lncRNA-1730	394	1	KQ483433.1	535581	535975
KQ483433.1:816183-816845	Cc_lncRNA-1731	662	2	KQ483433.1	816183	816845
KQ483435.1:104306-104848	Cc_lncRNA-1732	542	1	KQ483435.1	104306	104848
KQ483435.1:349181-349558	Cc_lncRNA-1733	377	1	KQ483435.1	349181	349558
KQ483435.1:685690-687981	Cc_lncRNA-1734	2291	4	KQ483435.1	685690	687981
KQ483436.1:294489-297111	Cc_lncRNA-1735	2622	1	KQ483436.1	294489	297111
KQ483436.1:347789-348142	Cc_lncRNA-1736	353	1	KQ483436.1	347789	348142
KQ483436.1:447271-449668	Cc_lncRNA-1737	2397	4	KQ483436.1	447271	449668
KQ483436.1:648630-649093	Cc_lncRNA-1738	463	1	KQ483436.1	648630	649093
KQ483437.1:133974-135083	Cc_lncRNA-1739	1109	1	KQ483437.1	133974	135083
KQ483437.1:463791-465154	Cc_lncRNA-1740	1363	5	KQ483437.1	463791	465154
KQ483437.1:546005-548047	Cc_lncRNA-1741	2042	4	KQ483437.1	546005	548047
KQ483437.1:682142-683617	Cc_lncRNA-1742	1475	2	KQ483437.1	682142	683617
KQ483438.1:130701-136497	Cc_lncRNA-1743	5796	5	KQ483438.1	130701	136497
KQ483438.1:22130-22526	Cc_lncRNA-1744	396	1	KQ483438.1	22130	22526
KQ483438.1:268916-271650	Cc_lncRNA-1745	2734	4	KQ483438.1	268916	271650
KQ483438.1:511856-513118	Cc_lncRNA-1746	1262	2	KQ483438.1	511856	513118
KQ483438.1:543028-543296	Cc_lncRNA-1747	268	1	KQ483438.1	543028	543296
KQ483438.1:659387-659871	Cc_lncRNA-1748	484	2	KQ483438.1	659387	659871
KQ483438.1:723365-724072	Cc_lncRNA-1749	707	2	KQ483438.1	723365	724072
KQ483439.1:187610-188424	Cc_lncRNA-1750	814	1	KQ483439.1	187610	188424
KQ483439.1:500585-505350	Cc_lncRNA-1751	4765	6	KQ483439.1	500585	505350
KQ483440.1:121969-129271	Cc_lncRNA-1752	7302	2	KQ483440.1	121969	129271
KQ483440.1:139005-144095	Cc_lncRNA-1753	5090	6	KQ483440.1	139005	144095
KQ483440.1:307676-309333	Cc_lncRNA-1754	1657	4	KQ483440.1	307676	309333
KQ483440.1:363300-366214	Cc_lncRNA-1755	2914	4	KQ483440.1	363300	366214
KQ483440.1:534010-540949	Cc_lncRNA-1756	6939	5	KQ483440.1	534010	540949
KQ483440.1:590659-590996	Cc_lncRNA-1757	337	1	KQ483440.1	590659	590996
KQ483440.1:591421-591901	Cc_lncRNA-1758	480	1	KQ483440.1	591421	591901
KQ483441.1:1158-2353	Cc_lncRNA-1759	1195	2	KQ483441.1	1158	2353
KQ483441.1:14185-14839	Cc_lncRNA-1760	654	1	KQ483441.1	14185	14839
KQ483441.1:284622-286325	Cc_lncRNA-1761	1703	2	KQ483441.1	284622	286325
KQ483442.1:595315-596616	Cc_lncRNA-1762	1301	2	KQ483442.1	595315	596616
KQ483442.1:731284-731508	Cc_lncRNA-1763	224	1	KQ483442.1	731284	731508
KQ483442.1:731666-731903	Cc_lncRNA-1764	237	1	KQ483442.1	731666	731903
KQ483443.1:141098-142459	Cc_lncRNA-1765	1361	2	KQ483443.1	141098	142459
KQ483443.1:176831-178338	Cc_lncRNA-1766	1507	1	KQ483443.1	176831	178338
KQ483443.1:288775-292132	Cc_lncRNA-1767	3357	4	KQ483443.1	288775	292132
KQ483443.1:375263-376876	Cc_lncRNA-1768	1613	4	KQ483443.1	375263	376876
KQ483443.1:384452-384855	Cc_lncRNA-1769	403	1	KQ483443.1	384452	384855
KQ483443.1:420117-420747	Cc_lncRNA-1770	630	1	KQ483443.1	420117	420747
KQ483443.1:546055-547380	Cc_lncRNA-1771	1325	1	KQ483443.1	546055	547380
KQ483443.1:569051-571468	Cc_lncRNA-1772	2417	8	KQ483443.1	569051	571468
KQ483444.1:255114-256460	Cc_lncRNA-1773	1346	2	KQ483444.1	255114	256460
KQ483444.1:298943-302141	Cc_lncRNA-1774	3198	5	KQ483444.1	298943	302141
KQ483444.1:577447-578048	Cc_lncRNA-1775	601	1	KQ483444.1	577447	578048
KQ483444.1:633943-636327	Cc_lncRNA-1776	2384	4	KQ483444.1	633943	636327
KQ483445.1:309213-311348	Cc_lncRNA-1777	2135	5	KQ483445.1	309213	311348
KQ483445.1:424114-425027	Cc_lncRNA-1778	913	2	KQ483445.1	424114	425027
KQ483445.1:500164-500946	Cc_lncRNA-1779	782	2	KQ483445.1	500164	500946
KQ483445.1:564219-566349	Cc_lncRNA-1780	2130	4	KQ483445.1	564219	566349
KQ483445.1:660494-662153	Cc_lncRNA-1781	1659	2	KQ483445.1	660494	662153
KQ483446.1:151573-152432	Cc_lncRNA-1782	859	1	KQ483446.1	151573	152432
KQ483446.1:23861-24078	Cc_lncRNA-1783	217	1	KQ483446.1	23861	24078
KQ483446.1:590464-590906	Cc_lncRNA-1784	442	1	KQ483446.1	590464	590906
KQ483446.1:614857-615381	Cc_lncRNA-1785	524	2	KQ483446.1	614857	615381
KQ483447.1:340973-348504	Cc_lncRNA-1786	7531	1	KQ483447.1	340973	348504
KQ483447.1:423062-425429	Cc_lncRNA-1787	2367	1	KQ483447.1	423062	425429
KQ483447.1:645091-645512	Cc_lncRNA-1788	421	1	KQ483447.1	645091	645512
KQ483447.1:660472-660839	Cc_lncRNA-1789	367	2	KQ483447.1	660472	660839
KQ483448.1:385430-385883	Cc_lncRNA-1790	453	1	KQ483448.1	385430	385883
KQ483448.1:665343-665893	Cc_lncRNA-1791	550	1	KQ483448.1	665343	665893
KQ483449.1:564923-565797	Cc_lncRNA-1792	874	2	KQ483449.1	564923	565797
KQ483449.1:58470-60182	Cc_lncRNA-1793	1712	2	KQ483449.1	58470	60182
KQ483450.1:449359-449782	Cc_lncRNA-1794	423	1	KQ483450.1	449359	449782
KQ483450.1:594747-597431	Cc_lncRNA-1795	2684	3	KQ483450.1	594747	597431
KQ483451.1:34227-34507	Cc_lncRNA-1796	280	1	KQ483451.1	34227	34507
KQ483451.1:344500-345974	Cc_lncRNA-1797	1474	4	KQ483451.1	344500	345974
KQ483451.1:432254-432551	Cc_lncRNA-1798	297	2	KQ483451.1	432254	432551
KQ483452.1:392755-393252	Cc_lncRNA-1799	497	1	KQ483452.1	392755	393252
KQ483452.1:432599-434068	Cc_lncRNA-1800	1469	1	KQ483452.1	432599	434068
KQ483452.1:471898-472703	Cc_lncRNA-1801	805	2	KQ483452.1	471898	472703
KQ483452.1:479707-480508	Cc_lncRNA-1802	801	2	KQ483452.1	479707	480508
KQ483452.1:497023-497861	Cc_lncRNA-1803	838	2	KQ483452.1	497023	497861
KQ483452.1:621686-623630	Cc_lncRNA-1804	1944	4	KQ483452.1	621686	623630
KQ483452.1:624058-624672	Cc_lncRNA-1805	614	2	KQ483452.1	624058	624672
KQ483453.1:151995-152417	Cc_lncRNA-1806	422	1	KQ483453.1	151995	152417
KQ483453.1:322801-324881	Cc_lncRNA-1807	2080	4	KQ483453.1	322801	324881
KQ483453.1:527504-529486	Cc_lncRNA-1808	1982	2	KQ483453.1	527504	529486
KQ483455.1:156616-158159	Cc_lncRNA-1809	1543	2	KQ483455.1	156616	158159
KQ483455.1:367846-370639	Cc_lncRNA-1810	2793	8	KQ483455.1	367846	370639
KQ483455.1:375810-378041	Cc_lncRNA-1811	2231	2	KQ483455.1	375810	378041
KQ483455.1:404992-405704	Cc_lncRNA-1812	712	1	KQ483455.1	404992	405704
KQ483456.1:315749-316439	Cc_lncRNA-1813	690	2	KQ483456.1	315749	316439
KQ483456.1:544200-544644	Cc_lncRNA-1814	444	1	KQ483456.1	544200	544644
KQ483456.1:565287-565553	Cc_lncRNA-1815	266	2	KQ483456.1	565287	565553
KQ483457.1:220176-220566	Cc_lncRNA-1816	390	1	KQ483457.1	220176	220566
KQ483457.1:327873-329360	Cc_lncRNA-1817	1487	3	KQ483457.1	327873	329360
KQ483458.1:177012-177614	Cc_lncRNA-1818	602	1	KQ483458.1	177012	177614
KQ483458.1:313869-318266	Cc_lncRNA-1819	4397	2	KQ483458.1	313869	318266
KQ483458.1:500824-506308	Cc_lncRNA-1820	5484	7	KQ483458.1	500824	506308
KQ483458.1:566647-567489	Cc_lncRNA-1821	842	1	KQ483458.1	566647	567489
KQ483458.1:567827-568042	Cc_lncRNA-1822	215	1	KQ483458.1	567827	568042
KQ483459.1:155977-156283	Cc_lncRNA-1823	306	1	KQ483459.1	155977	156283
KQ483459.1:393255-393500	Cc_lncRNA-1824	245	1	KQ483459.1	393255	393500
KQ483459.1:417470-422053	Cc_lncRNA-1825	4583	8	KQ483459.1	417470	422053
KQ483459.1:439934-443748	Cc_lncRNA-1826	3814	8	KQ483459.1	439934	443748
KQ483459.1:565304-566564	Cc_lncRNA-1827	1260	1	KQ483459.1	565304	566564
KQ483460.1:174577-175974	Cc_lncRNA-1828	1397	1	KQ483460.1	174577	175974
KQ483460.1:571585-573743	Cc_lncRNA-1829	2158	3	KQ483460.1	571585	573743
KQ483461.1:143925-144965	Cc_lncRNA-1830	1040	1	KQ483461.1	143925	144965
KQ483461.1:328030-330796	Cc_lncRNA-1831	2766	1	KQ483461.1	328030	330796
KQ483461.1:375372-377145	Cc_lncRNA-1832	1773	1	KQ483461.1	375372	377145
KQ483461.1:424177-427475	Cc_lncRNA-1833	3298	1	KQ483461.1	424177	427475
KQ483461.1:473443-475534	Cc_lncRNA-1834	2091	1	KQ483461.1	473443	475534
KQ483461.1:552861-554359	Cc_lncRNA-1835	1498	1	KQ483461.1	552861	554359
KQ483463.1:264590-265234	Cc_lncRNA-1836	644	1	KQ483463.1	264590	265234
KQ483463.1:73472-76073	Cc_lncRNA-1837	2601	4	KQ483463.1	73472	76073
KQ483464.1:340846-341330	Cc_lncRNA-1838	484	1	KQ483464.1	340846	341330
KQ483464.1:399539-400963	Cc_lncRNA-1839	1424	1	KQ483464.1	399539	400963
KQ483464.1:404039-404843	Cc_lncRNA-1840	804	1	KQ483464.1	404039	404843
KQ483464.1:432591-433857	Cc_lncRNA-1841	1266	1	KQ483464.1	432591	433857
KQ483464.1:533649-535613	Cc_lncRNA-1842	1964	1	KQ483464.1	533649	535613
KQ483464.1:551561-553729	Cc_lncRNA-1843	2168	1	KQ483464.1	551561	553729
KQ483464.1:558585-559506	Cc_lncRNA-1844	921	1	KQ483464.1	558585	559506
KQ483465.1:159852-163187	Cc_lncRNA-1845	3335	2	KQ483465.1	159852	163187
KQ483465.1:487870-488197	Cc_lncRNA-1846	327	1	KQ483465.1	487870	488197
KQ483466.1:484421-484643	Cc_lncRNA-1847	222	1	KQ483466.1	484421	484643
KQ483466.1:490072-490376	Cc_lncRNA-1848	304	1	KQ483466.1	490072	490376
KQ483466.1:494983-495250	Cc_lncRNA-1849	267	1	KQ483466.1	494983	495250
KQ483466.1:496201-496524	Cc_lncRNA-1850	323	1	KQ483466.1	496201	496524
KQ483466.1:497290-497532	Cc_lncRNA-1851	242	1	KQ483466.1	497290	497532
KQ483466.1:500399-500702	Cc_lncRNA-1852	303	1	KQ483466.1	500399	500702
KQ483467.1:291757-294805	Cc_lncRNA-1853	3048	1	KQ483467.1	291757	294805
KQ483469.1:394906-406708	Cc_lncRNA-1854	11802	13	KQ483469.1	394906	406708
KQ483471.1:261677-262922	Cc_lncRNA-1855	1245	3	KQ483471.1	261677	262922
KQ483471.1:323793-325942	Cc_lncRNA-1856	2149	5	KQ483471.1	323793	325942
KQ483471.1:59998-60842	Cc_lncRNA-1857	844	1	KQ483471.1	59998	60842
KQ483472.1:199020-202995	Cc_lncRNA-1858	3975	6	KQ483472.1	199020	202995
KQ483472.1:279914-281685	Cc_lncRNA-1859	1771	3	KQ483472.1	279914	281685
KQ483472.1:416788-420153	Cc_lncRNA-1860	3365	2	KQ483472.1	416788	420153
KQ483473.1:139063-141633	Cc_lncRNA-1861	2570	1	KQ483473.1	139063	141633
KQ483473.1:516903-517916	Cc_lncRNA-1862	1013	1	KQ483473.1	516903	517916
KQ483474.1:373291-380578	Cc_lncRNA-1863	7287	12	KQ483474.1	373291	380578
KQ483474.1:457756-458495	Cc_lncRNA-1864	739	2	KQ483474.1	457756	458495
KQ483474.1:458929-459226	Cc_lncRNA-1865	297	1	KQ483474.1	458929	459226
KQ483474.1:486653-487215	Cc_lncRNA-1866	562	2	KQ483474.1	486653	487215
KQ483475.1:34229-35325	Cc_lncRNA-1867	1096	2	KQ483475.1	34229	35325
KQ483475.1:345156-345589	Cc_lncRNA-1868	433	2	KQ483475.1	345156	345589
KQ483475.1:46694-47861	Cc_lncRNA-1869	1167	1	KQ483475.1	46694	47861
KQ483476.1:259666-261256	Cc_lncRNA-1870	1590	2	KQ483476.1	259666	261256
KQ483476.1:354476-358928	Cc_lncRNA-1871	4452	7	KQ483476.1	354476	358928
KQ483477.1:213178-217726	Cc_lncRNA-1872	4548	6	KQ483477.1	213178	217726
KQ483477.1:420986-422045	Cc_lncRNA-1873	1059	1	KQ483477.1	420986	422045
KQ483478.1:123800-124979	Cc_lncRNA-1874	1179	2	KQ483478.1	123800	124979
KQ483479.1:358941-359200	Cc_lncRNA-1875	259	1	KQ483479.1	358941	359200
KQ483479.1:359480-359952	Cc_lncRNA-1876	472	1	KQ483479.1	359480	359952
KQ483479.1:360365-360684	Cc_lncRNA-1877	319	1	KQ483479.1	360365	360684
KQ483479.1:365957-366163	Cc_lncRNA-1878	206	1	KQ483479.1	365957	366163
KQ483479.1:377478-379180	Cc_lncRNA-1879	1702	4	KQ483479.1	377478	379180
KQ483479.1:409660-410103	Cc_lncRNA-1880	443	1	KQ483479.1	409660	410103
KQ483479.1:446871-448425	Cc_lncRNA-1881	1554	2	KQ483479.1	446871	448425
KQ483480.1:26783-27179	Cc_lncRNA-1882	396	1	KQ483480.1	26783	27179
KQ483480.1:299863-301332	Cc_lncRNA-1883	1469	2	KQ483480.1	299863	301332
KQ483480.1:303992-304382	Cc_lncRNA-1884	390	1	KQ483480.1	303992	304382
KQ483481.1:46786-48215	Cc_lncRNA-1885	1429	4	KQ483481.1	46786	48215
KQ483482.1:166552-169724	Cc_lncRNA-1886	3172	1	KQ483482.1	166552	169724
KQ483482.1:180801-185551	Cc_lncRNA-1887	4750	3	KQ483482.1	180801	185551
KQ483482.1:487246-488535	Cc_lncRNA-1888	1289	5	KQ483482.1	487246	488535
KQ483483.1:345195-346240	Cc_lncRNA-1889	1045	3	KQ483483.1	345195	346240
KQ483483.1:356770-358101	Cc_lncRNA-1890	1331	3	KQ483483.1	356770	358101
KQ483483.1:385723-387003	Cc_lncRNA-1891	1280	2	KQ483483.1	385723	387003
KQ483483.1:409456-410300	Cc_lncRNA-1892	844	2	KQ483483.1	409456	410300
KQ483483.1:96918-98896	Cc_lncRNA-1893	1978	4	KQ483483.1	96918	98896
KQ483485.1:242489-245051	Cc_lncRNA-1894	2562	6	KQ483485.1	242489	245051
KQ483485.1:442045-443780	Cc_lncRNA-1895	1735	2	KQ483485.1	442045	443780
KQ483487.1:171654-173667	Cc_lncRNA-1896	2013	6	KQ483487.1	171654	173667
KQ483487.1:346845-347405	Cc_lncRNA-1897	560	1	KQ483487.1	346845	347405
KQ483487.1:74363-74770	Cc_lncRNA-1898	407	1	KQ483487.1	74363	74770
KQ483489.1:368625-371106	Cc_lncRNA-1899	2481	1	KQ483489.1	368625	371106
KQ483489.1:460467-460985	Cc_lncRNA-1900	518	1	KQ483489.1	460467	460985
KQ483489.1:463204-465631	Cc_lncRNA-1901	2427	1	KQ483489.1	463204	465631
KQ483491.1:179070-180989	Cc_lncRNA-1902	1919	1	KQ483491.1	179070	180989
KQ483491.1:183281-184068	Cc_lncRNA-1903	787	1	KQ483491.1	183281	184068
KQ483491.1:215068-215364	Cc_lncRNA-1904	296	1	KQ483491.1	215068	215364
KQ483491.1:258302-258605	Cc_lncRNA-1905	303	1	KQ483491.1	258302	258605
KQ483491.1:260714-261273	Cc_lncRNA-1906	559	1	KQ483491.1	260714	261273
KQ483491.1:261510-261733	Cc_lncRNA-1907	223	1	KQ483491.1	261510	261733
KQ483491.1:262290-262668	Cc_lncRNA-1908	378	2	KQ483491.1	262290	262668
KQ483491.1:263641-264333	Cc_lncRNA-1909	692	1	KQ483491.1	263641	264333
KQ483493.1:178799-179411	Cc_lncRNA-1910	612	1	KQ483493.1	178799	179411
KQ483493.1:37655-38441	Cc_lncRNA-1911	786	1	KQ483493.1	37655	38441
KQ483494.1:449844-453192	Cc_lncRNA-1912	3348	6	KQ483494.1	449844	453192
KQ483494.1:6662-6870	Cc_lncRNA-1913	208	1	KQ483494.1	6662	6870
KQ483495.1:341016-341484	Cc_lncRNA-1914	468	1	KQ483495.1	341016	341484
KQ483495.1:376690-377320	Cc_lncRNA-1915	630	1	KQ483495.1	376690	377320
KQ483495.1:454889-462761	Cc_lncRNA-1916	7872	1	KQ483495.1	454889	462761
KQ483495.1:80287-81698	Cc_lncRNA-1917	1411	1	KQ483495.1	80287	81698
KQ483495.1:82770-83712	Cc_lncRNA-1918	942	1	KQ483495.1	82770	83712
KQ483495.1:83851-84896	Cc_lncRNA-1919	1045	1	KQ483495.1	83851	84896
KQ483495.1:89672-90480	Cc_lncRNA-1920	808	1	KQ483495.1	89672	90480
KQ483496.1:140155-142806	Cc_lncRNA-1921	2651	3	KQ483496.1	140155	142806
KQ483496.1:190161-191502	Cc_lncRNA-1922	1341	6	KQ483496.1	190161	191502
KQ483496.1:257837-259292	Cc_lncRNA-1923	1455	2	KQ483496.1	257837	259292
KQ483496.1:276127-280834	Cc_lncRNA-1924	4707	5	KQ483496.1	276127	280834
KQ483496.1:412119-417749	Cc_lncRNA-1925	5630	3	KQ483496.1	412119	417749
KQ483497.1:370862-378485	Cc_lncRNA-1926	7623	6	KQ483497.1	370862	378485
KQ483497.1:80893-81446	Cc_lncRNA-1927	553	2	KQ483497.1	80893	81446
KQ483498.1:251124-252110	Cc_lncRNA-1928	986	2	KQ483498.1	251124	252110
KQ483498.1:353341-355679	Cc_lncRNA-1929	2338	5	KQ483498.1	353341	355679
KQ483498.1:362341-363876	Cc_lncRNA-1930	1535	4	KQ483498.1	362341	363876
KQ483498.1:373113-376681	Cc_lncRNA-1931	3568	9	KQ483498.1	373113	376681
KQ483499.1:192344-194024	Cc_lncRNA-1932	1680	2	KQ483499.1	192344	194024
KQ483499.1:229793-230809	Cc_lncRNA-1933	1016	2	KQ483499.1	229793	230809
KQ483499.1:374165-374421	Cc_lncRNA-1934	256	1	KQ483499.1	374165	374421
KQ483499.1:374896-375142	Cc_lncRNA-1935	246	1	KQ483499.1	374896	375142
KQ483499.1:405680-406032	Cc_lncRNA-1936	352	1	KQ483499.1	405680	406032
KQ483499.1:407146-408928	Cc_lncRNA-1937	1782	1	KQ483499.1	407146	408928
KQ483499.1:419305-420245	Cc_lncRNA-1938	940	3	KQ483499.1	419305	420245
KQ483500.1:407272-407564	Cc_lncRNA-1939	292	1	KQ483500.1	407272	407564
KQ483501.1:265906-270328	Cc_lncRNA-1940	4422	5	KQ483501.1	265906	270328
KQ483501.1:285901-287708	Cc_lncRNA-1941	1807	2	KQ483501.1	285901	287708
KQ483501.1:46908-48547	Cc_lncRNA-1942	1639	2	KQ483501.1	46908	48547
KQ483501.1:69379-70916	Cc_lncRNA-1943	1537	2	KQ483501.1	69379	70916
KQ483501.1:91677-92560	Cc_lncRNA-1944	883	2	KQ483501.1	91677	92560
KQ483502.1:286739-287498	Cc_lncRNA-1945	759	1	KQ483502.1	286739	287498
KQ483502.1:58313-58945	Cc_lncRNA-1946	632	1	KQ483502.1	58313	58945
KQ483503.1:325004-326483	Cc_lncRNA-1947	1479	3	KQ483503.1	325004	326483
KQ483503.1:48360-49822	Cc_lncRNA-1948	1462	2	KQ483503.1	48360	49822
KQ483504.1:308351-313777	Cc_lncRNA-1949	5426	5	KQ483504.1	308351	313777
KQ483504.1:391913-393014	Cc_lncRNA-1950	1101	2	KQ483504.1	391913	393014
KQ483505.1:29498-33427	Cc_lncRNA-1951	3929	7	KQ483505.1	29498	33427
KQ483506.1:389957-394209	Cc_lncRNA-1952	4252	7	KQ483506.1	389957	394209
KQ483507.1:212049-212287	Cc_lncRNA-1953	238	1	KQ483507.1	212049	212287
KQ483507.1:239778-239992	Cc_lncRNA-1954	214	1	KQ483507.1	239778	239992
KQ483508.1:267892-270498	Cc_lncRNA-1955	2606	5	KQ483508.1	267892	270498
KQ483508.1:31257-32840	Cc_lncRNA-1956	1583	2	KQ483508.1	31257	32840
KQ483508.1:318797-319349	Cc_lncRNA-1957	552	2	KQ483508.1	318797	319349
KQ483509.1:280852-282879	Cc_lncRNA-1958	2027	2	KQ483509.1	280852	282879
KQ483509.1:338066-339434	Cc_lncRNA-1959	1368	2	KQ483509.1	338066	339434
KQ483509.1:449448-450288	Cc_lncRNA-1960	840	3	KQ483509.1	449448	450288
KQ483513.1:75497-79267	Cc_lncRNA-1961	3770	8	KQ483513.1	75497	79267
KQ483514.1:146986-148754	Cc_lncRNA-1962	1768	3	KQ483514.1	146986	148754
KQ483514.1:231713-232133	Cc_lncRNA-1963	420	2	KQ483514.1	231713	232133
KQ483514.1:305233-306235	Cc_lncRNA-1964	1002	2	KQ483514.1	305233	306235
KQ483514.1:351546-357138	Cc_lncRNA-1965	5592	4	KQ483514.1	351546	357138
KQ483515.1:116891-118830	Cc_lncRNA-1966	1939	4	KQ483515.1	116891	118830
KQ483515.1:59108-61415	Cc_lncRNA-1967	2307	2	KQ483515.1	59108	61415
KQ483515.1:67625-68051	Cc_lncRNA-1968	426	1	KQ483515.1	67625	68051
KQ483516.1:339527-342036	Cc_lncRNA-1969	2509	1	KQ483516.1	339527	342036
KQ483517.1:239586-240503	Cc_lncRNA-1970	917	2	KQ483517.1	239586	240503
KQ483517.1:315699-321599	Cc_lncRNA-1971	5900	3	KQ483517.1	315699	321599
KQ483518.1:309833-311987	Cc_lncRNA-1972	2154	1	KQ483518.1	309833	311987
KQ483518.1:315802-316465	Cc_lncRNA-1973	663	1	KQ483518.1	315802	316465
KQ483518.1:382643-383206	Cc_lncRNA-1974	563	1	KQ483518.1	382643	383206
KQ483519.1:15227-15437	Cc_lncRNA-1975	210	1	KQ483519.1	15227	15437
KQ483519.1:342547-343055	Cc_lncRNA-1976	508	1	KQ483519.1	342547	343055
KQ483519.1:361529-362739	Cc_lncRNA-1977	1210	1	KQ483519.1	361529	362739
KQ483519.1:368674-372709	Cc_lncRNA-1978	4035	2	KQ483519.1	368674	372709
KQ483520.1:281870-283526	Cc_lncRNA-1979	1656	1	KQ483520.1	281870	283526
KQ483521.1:241384-244262	Cc_lncRNA-1980	2878	3	KQ483521.1	241384	244262
KQ483521.1:256112-258309	Cc_lncRNA-1981	2197	3	KQ483521.1	256112	258309
KQ483521.1:403153-405512	Cc_lncRNA-1982	2359	1	KQ483521.1	403153	405512
KQ483521.1:421375-424261	Cc_lncRNA-1983	2886	3	KQ483521.1	421375	424261
KQ483521.1:440967-442263	Cc_lncRNA-1984	1296	1	KQ483521.1	440967	442263
KQ483521.1:45409-47766	Cc_lncRNA-1985	2357	1	KQ483521.1	45409	47766
KQ483522.1:214245-214518	Cc_lncRNA-1986	273	1	KQ483522.1	214245	214518
KQ483522.1:266104-266572	Cc_lncRNA-1987	468	1	KQ483522.1	266104	266572
KQ483523.1:167394-167636	Cc_lncRNA-1988	242	1	KQ483523.1	167394	167636
KQ483523.1:218326-220596	Cc_lncRNA-1989	2270	2	KQ483523.1	218326	220596
KQ483524.1:205146-207590	Cc_lncRNA-1990	2444	1	KQ483524.1	205146	207590
KQ483524.1:87164-87819	Cc_lncRNA-1991	655	2	KQ483524.1	87164	87819
KQ483524.1:90166-91143	Cc_lncRNA-1992	977	1	KQ483524.1	90166	91143
KQ483525.1:15902-16974	Cc_lncRNA-1993	1072	2	KQ483525.1	15902	16974
[truncated: 1,026 more rows]
