# Supplementary material for: Expressivity of the key genes associated with seed and pod development is highly regulated via lncRNAs and miRNAs in Pigeonpea
Source: Sci Rep. 2019 Dec 3;9:18191. doi: 10.1038/s41598-019-54340-6 (PMC6890743; doi:10.1038/s41598-019-54340-6)
Supplement: Supplementary file 4 — Supplementary S3 [file 41598_2019_54340_MOESM4_ESM.xlsx]

## Sheet: Differentially expressed lncRNA
Expressivity of the key genes associated with seed and pod development is highly regulated via lncRNAs and miRNAs in Pigeonpea
Antara Das1, Deepti Nigam1, Alim Junaid1, Kishor U Tribhuvan1, Kuldeep Kumar1, Kumar Durgesh2, Singh NK1, Kishor Gaikwad1*
1 ICAR- National Research Centre on Plant Biotechnology, New Delhi, India
2 Division of Genetics, ICAR-IARI, New Delhi, India
*Corresponding author's email ID: kish2012@nrcpb.org, kish2012@gmail.com
lncRNA_differentially_expressed	0DAA-vs-5DAS	0DAA-vs-10DAS	0DAA-vs-20DAS	0DAA-vs-30DAS	0DAA-vs-5DAP	0DAA-vs-10DAP	0DAA-vs-20DAP	0DAA-vs-30DAP	lnc-RNA
AGCT01015679.1:733-2189	-1.43114	-2.5089	-2.802	-4	-0.218757	-0.992103	-1.94738	-2.41122	Cc_lncRNA-1
AGCT01015913.1:147-1360	-0.133239	1.27943	7.37183	3.68975	0.45568	0.497289	2.17143	1.94021	Cc_lncRNA-3
AGCT01016317.1:20619-21610	0.602104	3.85969	1.67802	0.525672	0.320994	2.12564	5.36439	6.497	Cc_lncRNA-4
AGCT01016750.1:72-576	-1.38668	1.99467	-2.19318	-0.0252218	0.988556	3.07374	1.45625	1.28158	Cc_lncRNA-7
AGCT01016992.1:18827-19482	-4.37683	-4.92868	-7.64969	-8.51262	-0.682699	-1.90267	-3.25788	-5.11043	Cc_lncRNA-8
AGCT01017094.1:5-528	-0.0972958	-3.91231	-4	-4	-0.775502	-4	-4	-4	Cc_lncRNA-10
AGCT01017133.1:0-243	0.497389	0.844585	0.224751	1.18336	2.50189	1.82178	2.62678	0.814466	Cc_lncRNA-12
AGCT01017338.1:7-471	-0.248837	-0.742064	-2.05842	-1.29281	0.734734	-0.215273	1.89483	2.03932	Cc_lncRNA-14
AGCT01017957.1:142-633	0.487888	-0.104797	2.0955	0.852245	0.422263	1.07284	0.570794	-0.456823	Cc_lncRNA-19
AGCT01019250.1:2610-7012	0.592423	0.939795	-0.211826	1.78752	0.475792	1.71515	2.55182	4.1878	Cc_lncRNA-23
AGCT01020320.1:4915-15191	1.30851	3.68652	3.55184	2.09013	-0.544108	-0.307121	0.709063	3.61565	Cc_lncRNA-26
AGCT01020516.1:1-355	-4	-4	-4	-4	1.62849	1.79475	0.587794	2.33044	Cc_lncRNA-28
AGCT01020907.1:0-494	-1.66968	1.89962	-3.59236	-2.25156	1.19312	2.87358	1.37081	1.33042	Cc_lncRNA-31
AGCT01021019.1:17-461	1.07331	-0.741933	0.261909	-4	2.18645	1.78596	1.57475	1.72106	Cc_lncRNA-32
AGCT01022550.1:6541-8065	3.80107	1.16351	1.57863	1.09863	1.92453	3.02121	1.64235	0.675632	Cc_lncRNA-43
AGCT01022859.1:0-253	-3.34279	-5.25761	-4	-4	2.91204	1.7733	0.113396	2.5243	Cc_lncRNA-45
AGCT01022911.1:184-1627	-0.320957	-0.550716	-1.52197	-4	-0.260423	-2.03389	-4	-2.13099	Cc_lncRNA-46
AGCT01023899.1:6772-8517	-1.09864	0.174119	-0.883072	1.11059	1.58355	2.54156	1.60671	0.378567	Cc_lncRNA-53
AGCT01024106.1:0-245	5.05178	4.6859	17.0367	14.9378	3.94083	4.28045	10.1899	5.02198	Cc_lncRNA-54
AGCT01024395.1:0-318	-0.623897	0.0181533	-1.45493	0.39675	-1.05578	-1.31479	-2.10385	0.23048	Cc_lncRNA-56
AGCT01026363.1:70-449	-4	-0.741436	-4	-4	-2.38061	0.37657	-0.0949242	-1.26297	Cc_lncRNA-61
AGCT01027815.1:11-804	-4.33759	-3.8305	-0.608585	-4	0.948335	-0.774733	-1.94212	0.528059	Cc_lncRNA-62
AGCT01028591.1:10163-11331	-0.250454	-2.0652	-4	-0.354257	-4	-4	-4	-4	Cc_lncRNA-64
AGCT01028599.1:1-1226	-0.353736	-0.908356	-1.15306	-3.50617	-0.0644038	0.503233	-0.0385582	0.00343993	Cc_lncRNA-65
AGCT01028887.1:5-3659	0.277193	-0.312395	-5.18554	2.95019	0.271126	0.524664	-0.675681	-1.41472	Cc_lncRNA-66
AGCT01029617.1:2-601	0.487297	0.257331	-4	-4	0.577643	3.10164	5.02465	6.22467	Cc_lncRNA-69
AGCT01029906.1:65-450	-2.09565	-1.32645	-4	-4	-4	-4	-4	-1.84973	Cc_lncRNA-70
AGCT01031004.1:10-1119	-0.876025	-0.555624	-3.88728	-4	-3.03255	-5.39538	-5.613	-4.48915	Cc_lncRNA-74
AGCT01031055.1:6-247	2.49759	2.84457	2.80887	3.77165	3.01812	2.40751	1.62784	3.13837	Cc_lncRNA-75
AGCT01033087.1:1-817	0.233062	0.295373	1.1988	2.94216	0.206447	0.376642	0.824211	-0.29487	Cc_lncRNA-78
AGCT01033430.1:0-212	-0.21152	-2.07756	-7.03508	-4	-2.57724	-7.14487	-9.92114	-8.13082	Cc_lncRNA-80
AGCT01033795.1:2427-3380	1.48666	1.8418	-4	-4	1.55665	-4	0.558268	2.68417	Cc_lncRNA-81
AGCT01034803.1:1427-3108	-0.980793	-0.774436	-0.808565	-2.59535	-0.617734	-0.533672	-1.19283	-1.55822	Cc_lncRNA-84
AGCT01035502.1:9-567	0.38056	-3.54989	-2.53817	-4	-0.0551117	-2.02655	-4	-4	Cc_lncRNA-85
AGCT01035551.1:2-237	-0.50182	-0.740476	-4	-4	2.87115	1.82495	1.953	2.14453	Cc_lncRNA-86
AGCT01036096.1:4-645	-3.10638	-4.82173	-7.12824	-6.40409	2.89982	2.03438	0.317762	3.22922	Cc_lncRNA-87
AGCT01036804.1:497-821	-2.09367	-4	-4	-4	-1.94329	-4	-4	-4	Cc_lncRNA-88
AGCT01039391.1:819-4058	-0.357836	-1.41805	-2.21714	-4.06681	-0.409396	-1.292	-2.67897	-2.97012	Cc_lncRNA-97
AGCT01039715.1:1613-2653	-4	-4	-4	-4	-1.03087	-1.81009	-2.02751	-2.90284	Cc_lncRNA-98
AGCT01040621.1:0-341	-2.31676	-0.226498	0.0271785	0.273652	0.996441	-0.425717	-2.21671	1.52817	Cc_lncRNA-103
AGCT01040747.1:24-371	-4	-1.4781	-2.07139	-4	-0.36867	-0.941209	-2.73264	0.0111837	Cc_lncRNA-104
AGCT01042610.1:1589-2522	3.29403	1.84181	-4	-4	2.14228	-4	-4	-4	Cc_lncRNA-108
AGCT01043097.1:0-493	1.16594	5.33671	3.11355	4.82905	2.66223	8.84393	8.13137	7.36816	Cc_lncRNA-111
AGCT01043607.1:4-589	0.13943	-0.742625	-1.53693	-4	-0.906281	-3.0273	-4	-4	Cc_lncRNA-114
AGCT01043623.1:3183-4297	1.08194	1.95179	0.392034	-1.10273	0.737982	2.76543	2.63794	1.38093	Cc_lncRNA-115
AGCT01044577.1:8485-9068	-0.735031	-0.965011	0.46298	-4	0.0939409	-2.02725	-0.656555	-4	Cc_lncRNA-120
AGCT01044896.1:0-369	2.23011	1.80244	-4.02899	-5.02511	-0.983446	-3.48997	-6.50523	-6.76493	Cc_lncRNA-123
AGCT01044958.1:114-610	-1.51215	0.257746	-4	-4	-0.823706	-2.2169	-2.42956	-4	Cc_lncRNA-124
AGCT01045139.1:9-1305	-1.57964	-0.524008	-2.7817	-4	-1.81672	-5.29223	-2.92532	-3.80315	Cc_lncRNA-125
AGCT01045941.1:697-4729	0.00807788	0.671475	2.32699	2.21871	0.536879	-0.607037	1.1492	-0.447202	Cc_lncRNA-129
AGCT01046626.1:102-500	0.681691	-1.54895	-4	-0.755772	0.127964	1.56724	5.16519	2.38367	Cc_lncRNA-132
AGCT01046792.1:21-722	-2.09797	-0.327867	0.27465	0.405497	-0.431091	1.00022	0.299185	1.43104	Cc_lncRNA-133
AGCT01046923.1:0-401	-2.31837	-1.22704	-0.964672	0.242989	0.805154	-1.01801	-0.0576263	-0.269201	Cc_lncRNA-134
AGCT01047282.1:1-215	-0.499882	0.843792	1.20942	-4	2.04128	-4	0.642843	-0.153202	Cc_lncRNA-136
AGCT01047305.1:0-1050	0.401695	0.785706	0.737621	2.33363	1.24473	2.65676	4.51952	4.3025	Cc_lncRNA-137
AGCT01048304.1:9274-10917	0.486342	3.2566	-4	1.95966	-4	-4	-4	-4	Cc_lncRNA-139
AGCT01049481.1:194-2622	-0.291388	0.671545	1.02567	-4	0.762742	1.77216	1.82609	2.37151	Cc_lncRNA-141
AGCT01053588.1:0-644	0.00380209	-0.49125	-2.57704	-3.91945	0.83615	1.01138	0.769388	0.374252	Cc_lncRNA-148
AGCT01053972.1:0-475	2.15099	1.99483	2.3798	3.14164	2.01012	1.78412	1.79439	2.98858	Cc_lncRNA-150
AGCT01055540.1:1024-2386	-0.165651	-0.880843	-2.17456	0.0891361	0.547971	-0.100802	-0.903926	-0.197269	Cc_lncRNA-157
AGCT01056086.1:23150-26553	2.07111	1.25646	1.28998	3.53568	2.12279	0.771662	-4	0.669037	Cc_lncRNA-159
AGCT01056918.1:0-777	2.40825	2.10539	1.39566	0.0828044	3.0909	5.49871	2.05024	3.64018	Cc_lncRNA-162
AGCT01058058.1:180-981	2.80875	1.57889	1.27745	-4	1.56289	-0.223404	-0.439749	1.68919	Cc_lncRNA-166
AGCT01059569.1:0-389	0.379817	-0.236164	-0.921718	-0.960845	-2.82985	-4.94824	-7.47914	-4	Cc_lncRNA-174
AGCT01059646.1:0-1452	0.700519	0.0982078	0.0745469	-4.00364	-0.0970317	-0.519918	0.143944	-0.202043	Cc_lncRNA-175
AGCT01059903.1:3986-9271	0.41738	0.874542	-1.1352	-2.47825	-1.30561	-4.65503	-2.28973	-0.758945	Cc_lncRNA-177
AGCT01059903.1:421-2436	1.11854	1.45818	2.35814	1.80432	0.390235	1.62053	2.53553	1.20864	Cc_lncRNA-178
AGCT01060069.1:3703-4058	-1.09485	-4	4.12623	8.4418	-4	-0.790354	-0.997374	0.160143	Cc_lncRNA-179
AGCT01060572.1:140-917	1.48686	0.256984	1.27682	-4	0.564173	1.77685	1.88259	2.01215	Cc_lncRNA-181
AGCT01061053.1:12-568	-4	-4.06445	-4	-4	-3.73936	-4	-4	-4	Cc_lncRNA-183
AGCT01061842.1:2-340	0.725175	0.493424	-4	-4	0.248159	-1.29031	-1.49611	-2.33565	Cc_lncRNA-186
AGCT01064517.1:29-3424	1.12358	0.711022	0.857013	2.00321	0.242384	0.540339	0.884839	1.19956	Cc_lncRNA-192
AGCT01065792.1:11-793	0.223819	-0.327984	1.27696	-1.18604	0.300865	-1.80817	-4	-2.47993	Cc_lncRNA-195
AGCT01066372.1:0-451	-0.31909	-2.54933	-4	-4	-2.20741	-2.02185	-1.23329	-2.08763	Cc_lncRNA-197
AGCT01067115.1:0-250	-1.10053	1.8568	-5.65513	-0.540445	0.861517	2.91094	0.88009	1.29149	Cc_lncRNA-199
AGCT01067601.1:10219-12693	-4	-4	-4	-4	-4	-4	3.94533	2.84086	Cc_lncRNA-200
AGCT01067807.1:1220-2279	-1.25489	-0.602051	1.51787	1.17181	2.55529	3.55785	4.71481	4.8868	Cc_lncRNA-201
AGCT01068249.1:0-372	3.58361	3.01762	15.6913	13.2855	1.54584	2.79242	8.85509	3.31181	Cc_lncRNA-203
AGCT01068337.1:15165-19202	-3.09884	-1.32853	-1.2945	-4	-0.463127	-1.22853	-2.03301	-4	Cc_lncRNA-204
AGCT01069255.1:232-971	4.18736	7.94003	6.13376	1.98713	4.02583	0.777302	0.561384	5.82132	Cc_lncRNA-208
AGCT01069917.1:0-263	-3.75244	-3.98828	-4	-4	-4	-4	-4	-4	Cc_lncRNA-211
AGCT01070020.1:2691-3709	-3.45199	-0.909216	0.249807	-0.1591	2.61984	3.65657	5.14065	4.21973	Cc_lncRNA-212
AGCT01071049.1:0-783	3.49742	3.88376	0	13.8043	1.64631	2.62006	8.98014	4.60531	Cc_lncRNA-219
AGCT01071366.1:297-663	-0.317564	-1.54867	-4	-4	-2.18342	-4	-2.22192	-4	Cc_lncRNA-221
AGCT01072323.1:0-700	0.0156928	-1.02978	-2.78165	-2.52515	-0.288509	-0.567933	-0.578417	-1.42925	Cc_lncRNA-223
AGCT01072363.1:1-259	0.647947	0.54917	-0.93955	0.575581	-0.165364	-2.35357	0.256683	-0.369223	Cc_lncRNA-224
CM003603.1:10094924-10095622	-5.91388	-4	-4	-4	-1.40549	-4.62301	-5.83859	-4.3847	Cc_lncRNA-226
CM003603.1:1209909-1212543	0.542784	-0.17791	4.90494	4.88912	-0.150012	-0.78437	0.266539	-0.943604	Cc_lncRNA-238
CM003603.1:12295118-12299992	-4	-3.99151	-2.95703	-4	-3.71192	-2.47663	-1.69625	-2.58035	Cc_lncRNA-239
CM003603.1:1321331-1322598	0.615747	1.19529	2.77066	2.54032	1.50359	2.63193	4.67835	2.34605	Cc_lncRNA-243
CM003603.1:13548682-13551117	0.000791907	4.49355	-4	5.25506	1.63986	3.45665	1.6526	3.95116	Cc_lncRNA-244
CM003603.1:14515262-14516848	-2.68357	-2.91332	-1.1468	-2.79456	-3.20949	-2.98173	-3.20021	-4	Cc_lncRNA-248
CM003603.1:15080991-15084547	-0.0988187	0.0865259	-4	-4	0.174992	0.601685	3.21514	2.14276	Cc_lncRNA-249
CM003603.1:15565271-15565491	-4	-4	-4	2.22607	0.714148	0.831489	1.63946	-4	Cc_lncRNA-253
CM003603.1:15699039-15704968	-1.51392	-4	-4	-4	2.44217	1.35612	0.136406	2.62119	Cc_lncRNA-255
CM003603.1:15759374-15760986	1.15317	0.963924	-1.09386	-2.92262	4.07402	5.11487	4.52215	3.81373	Cc_lncRNA-256
CM003603.1:15780897-15782122	-2.77777	-2.10848	1.25304	-2.55319	-0.642832	-1.64434	0.948213	0.038099	Cc_lncRNA-257
CM003603.1:15803768-15804899	1.39154	3.11862	-3.58218	-4.70379	3.12743	4.36235	3.32313	2.06053	Cc_lncRNA-258
CM003603.1:15815649-15816687	3.31441	5.78817	1.76721	-0.765511	1.69165	5.66241	2.0429	5.78859	Cc_lncRNA-259
CM003603.1:15837213-15838537	0.164512	4.16356	0.962671	-0.357637	4.79644	7.88856	8.35528	7.6911	Cc_lncRNA-260
CM003603.1:15990850-15999730	-0.689302	-0.746808	-0.945305	-3.80559	-0.880211	-1.59172	-2.9563	-2.97012	Cc_lncRNA-261
CM003603.1:17636049-17636981	0.656603	0.84181	11.7743	15.2407	0.557353	1.23494	4.41647	5.26217	Cc_lncRNA-269
CM003603.1:2602848-2604475	-2.5366	-3.77902	-4.54395	-6.02574	-0.915586	-1.60854	-0.62836	-1.54378	Cc_lncRNA-272
CM003603.1:2644929-2645723	-0.561527	-0.41794	-1.53009	-2.93977	-0.061894	-0.776931	-1.08945	-0.496387	Cc_lncRNA-273
CM003603.1:3035879-3037691	-3.64298	0.761494	5.30926	2.34174	2.20432	5.03797	5.79003	4.06004	Cc_lncRNA-275
CM003603.1:3193092-3194391	-4	-4	3.28441	-4	-4	0.773847	-4	1.67794	Cc_lncRNA-277
CM003603.1:3434948-3436311	3.23185	3.09993	4.57245	2.78302	-0.369581	-0.99187	-0.531962	-1.08835	Cc_lncRNA-278
CM003603.1:3745817-3746478	-2.09787	-0.813216	4.67544	9.83146	1.97403	1.59561	4.75024	0.589611	Cc_lncRNA-280
CM003603.1:4145605-4147561	0.624076	1.59573	2.06572	1.10038	-1.59557	-1.46811	1.91689	1.79746	Cc_lncRNA-281
CM003603.1:4458886-4461281	-3.9841	-4.21381	-4	-4	2.74807	2.86071	-1.89731	0.550562	Cc_lncRNA-282
CM003603.1:4961091-4968047	0.253408	2.11315	0.964267	-0.242062	-0.358291	2.10662	1.67996	2.32894	Cc_lncRNA-284
CM003603.1:5229524-5230534	0.486612	0.256799	1.11148	3.12443	0.192339	0.605107	-1.02725	-1.48715	Cc_lncRNA-289
CM003603.1:5263116-5263897	-1.99857	-2.22845	-2.53042	-2.8234	-0.921473	-0.571119	3.69575	4.65418	Cc_lncRNA-290
CM003603.1:5639347-5644224	0.359982	-0.119148	-1.86614	-3.26752	-0.355332	-2.43797	-6.95972	-5.34905	Cc_lncRNA-291
CM003603.1:6591303-6593431	-1.83567	-3.0654	3.01052	4.38852	-2.78029	-4	-4	-4	Cc_lncRNA-294
CM003603.1:7513937-7515292	-1.8355	-2.06527	-4	-1.94316	-0.188898	1.11472	-0.18143	3.24612	Cc_lncRNA-299
CM003603.1:7699070-7707324	-2.21262	-1.41395	0.567069	-0.363316	-0.308713	-0.373602	0.0846417	1.2559	Cc_lncRNA-300
CM003603.1:8823571-8827055	-0.244666	-0.586005	-2.08846	-2.52751	-0.271986	-0.706414	-1.20963	-2.03152	Cc_lncRNA-303
CM003603.1:8961671-8969816	-1.51394	3.38567	-1.70828	6.20375	0.119348	3.19724	1.01059	11.18	Cc_lncRNA-304
CM003603.1:9311152-9312466	-1.51069	-0.200634	-2.59638	-0.0115469	1.88226	2.59415	3.18354	0.97163	Cc_lncRNA-306
CM003603.1:9776137-9777062	-4	-3.74315	-2.71993	-4	-4	-4	-4	-4	Cc_lncRNA-307
CM003603.1:9868067-9868781	-1.51303	-4	-4	-4	-0.209594	-4	-3.02304	-2.89162	Cc_lncRNA-309
CM003603.1:988100-989345	-5.01386	-4.9757	-7.24611	-5.56421	-1.8718	-2.47684	-5.47151	-6.43641	Cc_lncRNA-311
CM003603.1:9914293-9916938	-1.80934	-0.0945822	-0.284392	-0.747449	0.419319	1.87811	1.15749	3.18245	Cc_lncRNA-312
CM003604.1:10709712-10710178	0.637685	1.18965	-5.63115	-3.28129	1.50291	2.22965	3.74266	4.09836	Cc_lncRNA-317
CM003604.1:10935798-10937675	-4	1.84152	1.28733	0.957388	2.86501	3.35766	4.25438	4.53125	Cc_lncRNA-320
CM003604.1:11289806-11290628	-0.267691	-0.814919	-0.109025	-1.2366	-1.20271	-1.21008	-1.68689	-2.62976	Cc_lncRNA-322
CM003604.1:11496065-11497420	-2.20389	-1.30812	0.993054	6.11433	0.952909	1.84311	-0.424286	1.15689	Cc_lncRNA-325
CM003604.1:11624970-11626145	-1.9848	-0.866661	-2.6474	-1.96324	-0.335312	0.335385	3.01806	2.34138	Cc_lncRNA-326
CM003604.1:11890487-11892369	1.38624	0.637291	-4	-4	-0.378346	0.310736	-3.01954	-0.634335	Cc_lncRNA-330
CM003604.1:11900291-11901358	-4.57042	-2.87823	-6.95238	-2.71382	0.857843	2.29739	-9.06961	-9.94528	Cc_lncRNA-331
CM003604.1:12204669-12207243	-2.25473	1.09347	-5.46444	-5.16269	0.404823	1.53107	-1.82933	1.36365	Cc_lncRNA-333
CM003604.1:12473105-12474296	2.57183	2.10793	0.685786	-1.91463	2.27495	3.73191	1.91553	0.502221	Cc_lncRNA-336
CM003604.1:12550478-12553384	-5.07552	-6.72026	-10.0796	-9.41699	-6.2452	-4	-4	-4	Cc_lncRNA-338
CM003604.1:12603310-12605083	-1.40121	-0.252437	3.49113	5.41064	-1.66565	0.88532	1.05897	-0.780714	Cc_lncRNA-339
CM003604.1:13864558-13865236	3.23891	6.20429	5.54318	3.95129	4.20462	6.87323	6.62603	6.54259	Cc_lncRNA-342
CM003604.1:14355819-14360536	1.77561	3.42635	4.1653	4.27052	0.173578	0.923332	-1.6182	-0.18031	Cc_lncRNA-345
CM003604.1:14361747-14364810	1.48617	0.25647	5.8746	3.95159	1.53851	3.09373	4.01191	4.37003	Cc_lncRNA-346
CM003604.1:14762147-14763267	-2.11832	-2.31837	-4.0997	-1.13342	0.527251	0.0522743	0.291831	-2.33932	Cc_lncRNA-348
CM003604.1:14784551-14786389	6.24852	6.34562	4.73345	2.86461	0.128302	-0.964212	-4.7679	-4	Cc_lncRNA-349
CM003604.1:15225003-15228624	2.98495	4.4676	6.66596	5.79302	1.10136	2.00291	3.70806	4.13953	Cc_lncRNA-352
CM003604.1:15245870-15252921	1.08553	4.58921	0.56907	3.36187	0.982215	4.6633	5.52647	7.80115	Cc_lncRNA-353
CM003604.1:15683915-15691251	-0.454638	-1.21698	-1.91408	0.541709	-0.682708	-2.14091	-1.06947	-0.725208	Cc_lncRNA-355
CM003604.1:17771749-17777173	0.0482498	-1.44164	-3.42684	-6.16237	-1.25274	-3.71456	-7.82176	-5.32755	Cc_lncRNA-360
CM003604.1:17855207-17859103	-1.74214	-2.10111	-6.06718	-4	-0.14807	1.07929	3.98481	3.32349	Cc_lncRNA-362
CM003604.1:18689963-18692895	-0.736215	2.35601	-4	-4	-4	-4	-4	-4	Cc_lncRNA-366
CM003604.1:20077895-20085934	2.86056	1.37072	-1.06028	-5.65351	-3.0655	-4.82893	-4	-4	Cc_lncRNA-369
CM003604.1:20618294-20623545	-0.554406	2.39607	1.04094	3.78714	-0.639209	0.640712	-0.159819	2.47826	Cc_lncRNA-372
CM003604.1:21462894-21465482	-0.302331	-1.48178	-1.4831	-4.01278	-1.19123	-2.52527	-8.14103	-6.56387	Cc_lncRNA-377
CM003604.1:22308739-22309861	0.458908	-1.28628	-8.33796	-10.7299	-4.12364	-7.11691	-13.3118	-12.3808	Cc_lncRNA-380
CM003604.1:22445186-22451629	-4	-4	-4	-4	-0.78691	1.44918	1.39936	2.80428	Cc_lncRNA-381
CM003604.1:22687989-22689796	0.370829	-0.858906	0.171608	-4	1.23544	0.0723565	-1.56138	-2.02679	Cc_lncRNA-382
CM003604.1:22710178-22711960	2.99142	3.35833	0.965066	-1.06414	0.221812	-0.664573	0.0236388	-2.34857	Cc_lncRNA-383
CM003604.1:23022501-23023496	0.679269	0.619378	-1.52617	-0.834374	0.555341	-1.03224	-2.2495	-4	Cc_lncRNA-384
CM003604.1:23029069-23031396	0.0711926	0.394019	-3.03342	-1.3675	-2.19622	-4	-4	-4	Cc_lncRNA-385
CM003604.1:23990909-23993208	-0.00673148	-0.591276	-0.0334827	-0.0413691	-0.900148	-0.985167	-1.50059	-2.26881	Cc_lncRNA-390
CM003604.1:24310711-24312344	2.47213	3.39153	3.69611	4.67105	4.51278	5.24531	7.66532	3.28775	Cc_lncRNA-392
CM003604.1:24368305-24382656	0.21619	-0.9831	-0.284258	-0.106771	-0.306168	-1.50933	-1.13064	-2.49602	Cc_lncRNA-393
CM003604.1:24420357-24423615	-1.0988	0.671499	5.61177	7.03853	3.34545	0.186754	0.967385	-0.915705	Cc_lncRNA-394
CM003604.1:24438689-24440028	2.80836	1.25667	-4	2.96401	0.548293	0.77373	0.555608	-4	Cc_lncRNA-395
CM003604.1:25267718-25269031	0.0169593	0.0867492	0.43652	1.9645	-0.451327	-1.81116	-1.29227	-3.49216	Cc_lncRNA-401
CM003604.1:25864460-25866243	2.59751	3.19483	3.05144	1.87109	0.734064	1.37704	3.00007	1.53086	Cc_lncRNA-402
CM003604.1:26056012-26056242	-0.916371	-2.74058	-1.78129	-4	-0.709545	-0.172963	-2.36617	-1.17201	Cc_lncRNA-403
CM003604.1:262775-265660	4.73411	5.57841	3.28942	4.5371	2.1239	1.77188	1.55262	1.66993	Cc_lncRNA-409
CM003604.1:26356358-26357287	0.612212	1.44127	-4	0.516243	3.83949	6.98321	6.66705	5.2422	Cc_lncRNA-410
CM003604.1:26579219-26580943	0.0589021	0.363499	1.80872	3.70682	1.30318	3.4648	2.34571	1.24673	Cc_lncRNA-411
CM003604.1:26656109-26657623	-0.388093	3.66756	-1.17364	-4	-0.10595	3.44315	-1.31955	0.386211	Cc_lncRNA-413
CM003604.1:26845381-26850877	1.61223	3.52993	3.17688	2.69647	0.826385	1.73412	1.96565	2.81002	Cc_lncRNA-414
CM003604.1:26911708-26919475	3.48606	1.84135	-4	-4	-4	0.771002	-4	1.66636	Cc_lncRNA-415
CM003604.1:26973900-26974964	0.498852	0.536153	2.10524	-1.72983	-0.509534	-2.00815	-4.72814	-6.18874	Cc_lncRNA-416
CM003604.1:27091870-27095235	-3.94011	-3.58484	-3.55136	-4	-0.333781	-0.847234	2.54808	2.51429	Cc_lncRNA-418
CM003604.1:27389620-27392990	-8.0256	-7.93337	-7.63684	-4	-3.43471	-7.41815	-4	-4	Cc_lncRNA-419
CM003604.1:27395650-27397985	-4	3.71595	7.37598	4.76174	1.54071	0.772233	-4	-4	Cc_lncRNA-420
CM003604.1:27466283-27466536	-0.359194	0.14102	-2.01931	-3.08017	0.796129	0.377515	0.928344	0.805087	Cc_lncRNA-421
CM003604.1:27661041-27663581	1.34522	0.407507	-2.30604	-3.64153	3.15446	3.71952	1.63513	1.40373	Cc_lncRNA-423
CM003604.1:27896394-27897811	-1.2298	-2.15144	-2.73583	-1.97591	1.53676	1.45779	2.33016	0.593236	Cc_lncRNA-426
CM003604.1:28130812-28138510	-1.99607	-1.01745	-2.04463	1.06766	-0.29665	-0.0139971	-0.60288	1.82736	Cc_lncRNA-427
CM003604.1:28206193-28206741	2.48753	6.38679	4.59062	3.01037	2.90552	4.48155	3.73733	8.14889	Cc_lncRNA-428
CM003604.1:28278801-28286056	-3.12959	-2.59922	-2.77048	-5.4532	-0.095598	-0.807296	-2.0018	-0.498211	Cc_lncRNA-430
CM003604.1:28512410-28514153	-4	-4	-1.52051	-4	-2.26332	-4	-4	-4	Cc_lncRNA-431
CM003604.1:28941135-28941960	1.48679	-4	-4	-4	2.14667	0.776363	1.55987	0.688232	Cc_lncRNA-435
CM003604.1:30045314-30046966	0.0965317	1.19082	-3.39402	-1.06885	1.3901	2.60938	1.08346	1.41802	Cc_lncRNA-439
CM003604.1:30146049-30148440	1.97165	2.51954	2.55167	7.42659	-4	-4	-4	-4	Cc_lncRNA-441
CM003604.1:30210607-30212978	-4	0.256511	2.28859	3.9542	-4	-4	-4	-4	Cc_lncRNA-442
CM003604.1:31424008-31424550	0.463273	0.211939	0.194273	-1.21312	1.4847	2.98774	5.1137	3.2617	Cc_lncRNA-447
CM003604.1:31463335-31466709	0.0304515	0.700525	1.01326	1.96713	1.13499	2.57121	3.12184	2.66478	Cc_lncRNA-448
CM003604.1:31513347-31515253	-1.81189	-2.00583	-4.80235	-6.07122	-1.49869	-2.34082	-3.7019	-2.64559	Cc_lncRNA-449
CM003604.1:31543282-31545053	-4.32676	-2.59713	-3.88869	-4.80227	0.115417	0.776645	0.88709	1.0188	Cc_lncRNA-450
CM003604.1:31674675-31675785	0.486545	-4	-4	-4	2.13735	-4	-4	-4	Cc_lncRNA-453
CM003604.1:31762329-31763487	-4	-4	-4	-4	-0.0653028	-0.941871	-1.38201	-3.84363	Cc_lncRNA-454
CM003604.1:31769028-31769683	-3.95681	-8.27419	-4	-4	-1.27245	-3.58288	-5.16061	-4.51253	Cc_lncRNA-455
CM003604.1:31778827-31779472	-3.86159	-4	-4	-4	-1.54663	-3.86953	-5.78502	-4.84377	Cc_lncRNA-456
CM003604.1:31785764-31786605	-4.75354	-7.30532	-4	-3.26018	-1.16839	-4.20106	-6.0026	-4.55268	Cc_lncRNA-457
CM003604.1:31791381-31792776	3.48641	4.54205	3.60702	0.963045	3.54753	3.86104	3.46226	6.36335	Cc_lncRNA-458
CM003604.1:32029511-32030880	-3.09854	-1.00638	-1.30005	-2.62148	-0.336648	-1.35188	-0.63717	-1.58591	Cc_lncRNA-459
CM003604.1:33270332-33270547	-4	2.58081	-4	-4	1.71849	1.83384	3.22725	2.84555	Cc_lncRNA-466
CM003604.1:33429869-33431838	-4	-4	-4	-4	-0.457497	-2.54934	-4	-4	Cc_lncRNA-467
CM003604.1:33771977-33773894	-1.62224	2.27732	0.368757	2.42597	1.33516	3.46179	1.58999	2.16072	Cc_lncRNA-468
CM003604.1:33986711-33987409	-2.49789	-3.31275	-4	-4	2.60289	2.84101	1.03683	-1.78815	Cc_lncRNA-469
CM003604.1:34075450-34078652	2.48616	-4	-4	-4	-4	-4	2.13735	0.669348	Cc_lncRNA-471
CM003604.1:34623267-34623771	4.88011	2.39521	-1.05568	-4	-1.73192	-4	-4	-4	Cc_lncRNA-476
CM003604.1:34658782-34661387	0.287519	0.400885	-2.12884	-1.37724	-0.947376	-1.12225	-2.11009	-1.53782	Cc_lncRNA-477
CM003604.1:34806233-34808839	1.2961	1.94178	-1.6358	2.49798	2.37814	3.69193	4.50227	4.96735	Cc_lncRNA-480
CM003604.1:34856603-34858180	-0.0925039	-0.946553	0.548133	-0.0893108	-0.767306	-0.321564	-0.476184	-2.25325	Cc_lncRNA-482
CM003604.1:34880427-34881319	-0.72385	-0.0606055	-3.47543	-3.77748	-0.758661	-2.04049	-1.874	-4.332	Cc_lncRNA-483
CM003604.1:35361588-35363092	0.106348	0.241359	0.885809	-4.60846	1.69062	3.08305	1.73998	-0.112691	Cc_lncRNA-487
CM003604.1:36226095-36228495	-0.553306	-0.400718	-2.19498	-3.04894	0.516259	0.968198	0.743872	-0.000333534	Cc_lncRNA-488
CM003604.1:36323446-36326105	1.80382	1.76798	-0.686751	-3.70098	-0.0809263	-1.55279	-3.69511	-4.44742	Cc_lncRNA-489
CM003604.1:3650612-3651367	1.4869	3.84198	14.8077	14.9045	0.565429	3.09903	7.24757	4.01317	Cc_lncRNA-491
CM003604.1:4033871-4038538	-0.36189	-0.913502	-2.61608	-3.5432	-0.496227	-1.39859	-2.13276	-2.01677	Cc_lncRNA-493
CM003604.1:4221367-4225940	-0.212101	-1.15386	-1.32306	-1.90209	-1.4495	-3.88686	-2.32509	-2.78096	Cc_lncRNA-494
CM003604.1:5010220-5011071	-2.0982	-2.32805	-1.30634	0.394606	-0.0244483	-4	-2.02547	-1.89768	Cc_lncRNA-496
CM003604.1:6076229-6079842	-1.43308	-1.56609	-1.98349	-2.16773	-0.381747	-0.0984782	-0.574072	-0.699224	Cc_lncRNA-509
CM003604.1:6144004-6144884	-2.87281	-2.92369	-5.1078	-3.30209	0.365134	0.297608	-0.259226	-2.09738	Cc_lncRNA-510
CM003604.1:6276694-6279401	2.98869	3.67153	-2.61772	4.55366	0.880464	2.18702	-0.769155	6.41628	Cc_lncRNA-511
CM003604.1:6400015-6400682	8.74917	5.78072	-4	-4	-4	-4	-4	-4	Cc_lncRNA-513
CM003604.1:6419120-6420078	5.87897	6.71626	-4	-4	-4	-4	-4	-4	Cc_lncRNA-514
CM003604.1:7441410-7443090	-4	-4	-4	-4	-1.04042	0.772991	0.969449	3.25941	Cc_lncRNA-518
CM003604.1:751972-752736	1.16662	2.10203	-1.67106	-3.7697	-1.10252	-3.97789	-3.60903	-3.25672	Cc_lncRNA-519
CM003604.1:7902364-7907013	-1.65466	-2.19457	-4.38602	-7.22	-1.37507	-3.03101	-4.91649	-4.66804	Cc_lncRNA-524
CM003604.1:8086502-8089563	-0.582925	0.801484	-1.10309	1.06221	0.377066	0.589678	2.84077	2.295	Cc_lncRNA-525
CM003604.1:8301645-8305617	1.20795	0.635645	2.36239	-0.614413	-0.253184	-2.00311	-2.3519	-1.26976	Cc_lncRNA-527
CM003604.1:8524996-8527574	-0.40871	-0.863193	-0.121201	-0.926093	-0.969947	-1.07272	-1.29451	-2.3411	Cc_lncRNA-529
CM003604.1:8647726-8649003	-0.51354	-4	-4	-4	2.71915	3.23335	1.87783	-4	Cc_lncRNA-531
CM003604.1:9100483-9101642	1.63336	1.49377	2.33381	5.93533	0.444433	0.55194	2.74923	5.2345	Cc_lncRNA-535
CM003604.1:9712513-9713089	-4	-4	-4	-4	-4	-4	-4	2.2881	Cc_lncRNA-536
CM003604.1:9962606-9963338	3.42553	3.37252	5.86054	3.21011	-4	-0.80757	3.14649	3.56686	Cc_lncRNA-539
CM003605.1:0-2095	-0.0987035	1.25654	-4	1.37081	-1.04315	4.27495	1.77593	2.54671	Cc_lncRNA-540
CM003605.1:10255117-10256455	-1.09853	-0.842869	0.37781	0.864497	-3.35858	-0.548195	-1.35128	-4	Cc_lncRNA-543
CM003605.1:10363030-10364992	-0.0578782	-0.747157	-3.206	-7.41463	0.212042	-4.50282	-8.81757	-6.85051	Cc_lncRNA-545
CM003605.1:10894004-10894296	-4	2.25943	-4	-4	1.6592	2.39137	1.60499	4.77559	Cc_lncRNA-548
CM003605.1:11093651-11108169	-2.46736	-1.35357	-3.28841	1.02667	0.244682	0.529962	0.731712	0.805871	Cc_lncRNA-550
CM003605.1:11517451-11518715	0.553865	3.48266	5.13344	2.39611	2.8613	3.67162	-0.482161	-1.70768	Cc_lncRNA-553
CM003605.1:12328333-12332742	0.208746	-0.266791	-1.57832	-6.08995	-1.23569	-2.56709	-4	-5.37099	Cc_lncRNA-559
CM003605.1:14111331-14112050	2.25751	2.18862	2.75158	-1.12109	-0.50271	-0.000835089	-3.42525	-3.55114	Cc_lncRNA-567
CM003605.1:15063887-15065708	-0.605489	-1.6417	-4.40019	-5.81692	-0.964542	-4.60969	-7.22072	-8.10122	Cc_lncRNA-576
CM003605.1:15142382-15143456	-3.22551	1.66145	4.52712	0.380979	-2.49988	-0.457379	2.84629	0.644753	Cc_lncRNA-577
CM003605.1:15419859-15421840	-0.0847119	-0.354516	0.539309	-0.87088	-0.693076	-0.521539	-1.04833	-2.04367	Cc_lncRNA-580
CM003605.1:15745959-15749650	0.486138	0.632595	-0.264368	1.09597	1.40903	3.15949	3.54441	3.13087	Cc_lncRNA-581
CM003605.1:16587111-16589310	-0.34383	-0.364962	-1.27882	-3.3668	0.11419	-0.301651	0.10181	-1.36469	Cc_lncRNA-586
CM003605.1:16940773-16941596	-4	-4	-4	-4	-2.02316	-4	-4	-4	Cc_lncRNA-588
CM003605.1:18156988-18157997	-1.9969	-1.25368	0.15151	-1.01801	0.945889	1.19484	2.02322	2.12035	Cc_lncRNA-596
CM003605.1:18639852-18642045	-0.776788	0.671564	2.70325	5.13839	1.86326	2.77236	5.18759	4.84845	Cc_lncRNA-598
CM003605.1:18813997-18815950	-4	-5.62609	-4	-4	-0.29565	-1.02257	-2.00693	-2.40241	Cc_lncRNA-599
CM003605.1:19363177-19364319	0.316601	2.37221	10.2849	15.0647	1.18913	-0.395524	3.08721	6.44396	Cc_lncRNA-604
CM003605.1:19369851-19373326	2.56351	2.62174	6.3674	7.72076	0.784339	-1.11101	-0.120971	1.68111	Cc_lncRNA-605
CM003605.1:19387844-19389175	3.65636	2.5786	-4	-4	1.54841	2.35872	2.55564	3.26251	Cc_lncRNA-607
CM003605.1:19651739-19652686	0.624168	3.66011	-4.36341	2.65296	2.90167	4.64922	5.48717	5.85426	Cc_lncRNA-608
CM003605.1:19854177-19856366	-4.52836	-4.4839	-3.98274	-1.46331	0.404259	1.11285	0.771623	0.495446	Cc_lncRNA-609
CM003605.1:20551195-20552189	0.00147733	-0.526998	-0.150249	-0.810788	-0.689069	-0.815437	-1.19737	-2.15955	Cc_lncRNA-612
CM003605.1:2056377-2061774	-0.476872	-0.747003	-3.84845	-5.19164	0.976007	1.69237	2.92901	-2.69971	Cc_lncRNA-613
CM003605.1:20842316-20843390	0.602045	0.730697	1.36024	3.1223	0.427699	0.558973	0.557182	1.5115	Cc_lncRNA-616
CM003605.1:20884750-20886390	-0.0700508	-0.71924	0.139389	-0.708409	-0.699032	-1.17777	-1.63282	-2.0601	Cc_lncRNA-618
CM003605.1:21029345-21029769	-0.681314	-1.91172	-0.909825	-4	-2.56366	-4	-4	-2.44468	Cc_lncRNA-620
CM003605.1:2130461-2132635	-3.15761	-0.927896	-4	-1.68858	-0.102439	0.21598	1.74244	1.61304	Cc_lncRNA-621
CM003605.1:21405854-21408111	-0.308541	-0.884033	-0.312737	-1.98781	-1.04312	-1.1129	-1.83763	-2.30215	Cc_lncRNA-622
CM003605.1:21832699-21835334	0.427307	6.13522	10.8046	10.8373	-0.934287	-0.701909	3.88627	1.834	Cc_lncRNA-623
CM003605.1:22074623-22075144	-2.13381	-3.06431	-1.35423	-0.984457	1.93077	1.4825	2.4515	3.22318	Cc_lncRNA-624
CM003605.1:2231418-2232377	-4.1427	-3.56517	-0.825156	4.54716	1.07684	1.95976	-4	-1.69741	Cc_lncRNA-627
CM003605.1:22371443-22377606	-3.64908	-1.87876	-5.65118	-0.0409804	0.00203381	0.978365	-0.636224	0.643238	Cc_lncRNA-628
CM003605.1:23031873-23037221	-1.80936	2.65127	-2.14188	0.778034	-0.634278	1.88671	1.33583	4.40425	Cc_lncRNA-631
CM003605.1:23267708-23270742	1.22106	1.2087	-4.02969	-5.41709	-0.715836	-2.51542	-4.56304	-5.39746	Cc_lncRNA-632
CM003605.1:25693246-25694615	-0.138068	2.80209	-0.924537	0.213462	0.623824	5.1789	4.01136	2.9434	Cc_lncRNA-641
CM003605.1:26342279-26343589	0.713038	2.3191	0.785262	3.0823	2.29156	3.51959	3.09585	2.49215	Cc_lncRNA-642
CM003605.1:26390709-26391308	-4	0.257331	-4	2.00223	-4	-4	0.56522	0.701105	Cc_lncRNA-643
CM003605.1:26398497-26402621	-0.28514	-1.26277	-3.61739	-6.20645	-0.17778	0.421688	-1.3636	-1.80115	Cc_lncRNA-645
CM003605.1:26445230-26446093	-0.320606	-0.0910232	-1.52847	-4	-1.24736	-2.03133	-2.24802	-3.12049	Cc_lncRNA-646
CM003605.1:26612450-26613426	0.223605	0.256819	2.78341	9.29263	-1.02905	-0.224771	2.06054	1.68358	Cc_lncRNA-647
CM003605.1:26949674-26954636	-3.77811	-3.25396	-1.48583	-1.02831	-2.84611	-3.47885	-3.19516	-0.900614	Cc_lncRNA-650
CM003605.1:27235312-27236680	-2.09854	-2.3283	-4	-4	0.547889	1.35861	-1.02948	-0.907828	Cc_lncRNA-651
CM003605.1:27286345-27288544	-1.71418	2.72453	-0.53227	1.63421	-1.53514	2.41258	2.08505	1.62895	Cc_lncRNA-652
CM003605.1:27292815-27294097	-2.26032	1.71135	-1.01361	-0.816335	-0.296171	3.72162	1.7504	-0.034782	Cc_lncRNA-653
CM003605.1:27406785-27407354	-4	1.84239	2.26971	1.00678	2.58098	1.36545	1.88835	1.28877	Cc_lncRNA-654
CM003605.1:27827119-27828133	-0.225433	2.04209	-1.27222	-1.11032	2.35623	4.55393	3.22996	2.39338	Cc_lncRNA-658
CM003605.1:27846304-27848015	0.245318	-0.128212	-2.23684	-3.09515	-0.872357	-0.943266	-1.31212	-0.768402	Cc_lncRNA-663
CM003605.1:27849519-27849969	-1.51172	-4	-0.73759	-4	-2.39984	-2.21443	-0.425836	1.42035	Cc_lncRNA-664
CM003605.1:27850246-27850575	0.491074	-0.74095	1.24753	-4	-4	0.798664	2.40095	2.07768	Cc_lncRNA-665
CM003605.1:27888200-27888450	-1.08826	-2.3253	-4	2.58731	-1.89609	-0.765797	-4	-0.777149	Cc_lncRNA-667
CM003605.1:28375461-28377781	-0.315642	-0.780574	0.688805	-1.49766	-0.931532	-0.872526	-1.36841	-2.70271	Cc_lncRNA-670
CM003605.1:28537917-28540322	0.0901785	-0.358905	-0.962085	-0.506486	0.279724	-0.341061	-1.98754	-3.09048	Cc_lncRNA-672
CM003605.1:28681147-28683483	0.638509	0.568997	-8.73662	-4	-0.504293	-1.34602	-3.85725	-3.89435	Cc_lncRNA-673
CM003605.1:29147086-29148441	-2.9482	-2.85604	-2.97988	-4	-0.619774	-3.07598	-3.41966	-5.75735	Cc_lncRNA-674
CM003605.1:3065710-3067010	1.32459	0.631225	-5.80966	-7.12933	-0.13794	-1.93653	-4.18073	-6.83119	Cc_lncRNA-679
CM003605.1:3410303-3411574	-3.46773	-4	-4	-4	-2.08294	-2.5953	-4.39826	-4	Cc_lncRNA-681
CM003605.1:3675597-3677894	0.38314	1.83038	2.33735	0.640923	0.839392	3.16852	2.60615	4.72939	Cc_lncRNA-684
CM003605.1:7377417-7390023	-0.955122	-1.49291	-2.31339	-1.05879	-0.222615	-0.352861	0.449307	0.856706	Cc_lncRNA-689
CM003605.1:777755-778482	-4	0.257053	-4	-4	1.56716	2.77746	-4	-0.892313	Cc_lncRNA-690
CM003605.1:8747986-8751443	-2.33386	0.867873	-0.684105	0.544833	0.535929	2.17084	1.57986	-0.0812658	Cc_lncRNA-694
CM003605.1:9909583-9910800	0.172378	-0.681894	-1.06991	-1.23514	-1.27288	-0.942092	-2.6454	-2.5226	Cc_lncRNA-697
CM003605.1:9998187-10001012	1.16426	-2.06545	-0.0325911	1.63041	1.80213	0.449985	-0.769261	2.67006	Cc_lncRNA-698
CM003606.1:10484971-10486890	0.270557	0.529575	0.287463	-0.125417	0.0167388	0.35761	2.84336	0.547517	Cc_lncRNA-699
CM003606.1:10534452-10537100	0.000772383	0.697065	-0.518275	-0.631983	1.53387	2.98949	2.32374	-0.240721	Cc_lncRNA-700
CM003606.1:12282840-12286404	2.65607	2.42638	0.875082	-4	5.07671	5.37152	5.97002	4.71321	Cc_lncRNA-703
CM003606.1:1297578-1299637	2.13012	1.46599	-4	-1.30702	-1.87304	3.04861	-0.476778	-1.8251	Cc_lncRNA-704
CM003606.1:1641741-1647700	-0.510051	0.150978	-2.05015	-2.00866	-0.135465	0.04864	0.988337	0.294553	Cc_lncRNA-708
CM003606.1:1749293-1750953	-2.73804	0.979241	1.0199	2.57382	0.33415	2.18583	3.17365	2.3608	Cc_lncRNA-709
CM003606.1:1926677-1928828	-0.660235	-0.505526	-1.6064	-2.52405	2.29014	2.69708	1.51437	1.5214	Cc_lncRNA-713
CM003606.1:2375190-2378143	-0.900102	-1.88374	-3.08167	-4.00422	-0.914866	-1.19939	-2.14304	-1.66185	Cc_lncRNA-720
CM003606.1:3110871-3112023	1.90156	2.47912	3.88401	6.02119	-4	-2.13253	1.29359	0.773139	Cc_lncRNA-723
CM003606.1:3607699-3609314	0.158294	1.45078	0.978565	-0.752735	1.99936	3.44505	2.87978	2.10515	Cc_lncRNA-729
CM003606.1:4000487-4001645	-1.51348	-0.558847	-2.17626	-4	1.94992	4.79872	-2.90284	-1.60957	Cc_lncRNA-730
CM003606.1:4002215-4003368	-1.89199	-0.44371	-2.41732	-4	3.65193	5.30993	2.86741	-1.02043	Cc_lncRNA-731
CM003606.1:4278738-4291510	0.855002	2.41434	2.96507	2.30142	1.49171	2.77287	2.36646	2.869	Cc_lncRNA-733
CM003606.1:4401256-4402185	-3.48635	-2.36255	-3.74734	-3.94489	-0.449364	-1.6856	-4.2625	-2.95563	Cc_lncRNA-734
CM003606.1:4867473-4867892	-4	1.67328	2.25961	-4	0.607547	1.78779	-1.00748	0.141414	Cc_lncRNA-741
CM003606.1:5309763-5314528	-0.242091	-0.779202	-1.14387	-3.53454	-0.282288	-1.77888	-2.60945	-3.51997	Cc_lncRNA-743
CM003606.1:6311050-6312528	-0.0496663	0.568575	8.28092	15.0252	-0.141532	-0.762671	-0.98101	6.18219	Cc_lncRNA-748
CM003606.1:6654113-6655339	-4.22946	-5.02808	-6.90787	-9.22538	-2.46168	-3.04255	-4.61313	-3.12046	Cc_lncRNA-752
CM003606.1:7048767-7052030	-1.07596	-1.28318	-1.50986	-3.33051	-0.399339	-1.76051	-1.53192	-1.99457	Cc_lncRNA-754
CM003606.1:7064892-7065505	1.48724	-4	-4	3.58527	-4	0.7794	-4	1.69997	Cc_lncRNA-755
CM003606.1:7102173-7104077	-0.835639	-2.65033	-4	-4	0.0954434	-0.812296	-0.768042	0.0881614	Cc_lncRNA-758
CM003606.1:7398501-7400314	-0.901677	1.84005	-2.43803	2.6164	0.91791	2.38276	2.99625	2.61349	Cc_lncRNA-760
CM003606.1:7546546-7547953	-3.1862	-2.84639	-1.86188	-3.27646	0.197617	-0.157503	-2.384	-2.19247	Cc_lncRNA-762
CM003606.1:808609-817245	4.11063	4.04699	2.62627	-0.683563	-0.140047	-1.62531	-2.40545	0.39681	Cc_lncRNA-765
CM003606.1:8113843-8115164	-7.1526	-6.38237	-5.93942	-6.67469	-2.13629	-2.43899	-3.53903	-4.63944	Cc_lncRNA-766
CM003606.1:8293466-8294826	-0.279108	-0.130362	-4	-2.12382	2.13296	3.78424	5.53145	3.88438	Cc_lncRNA-769
CM003606.1:8308401-8309941	-0.855674	-1.4632	-4.24784	-5.86563	-1.19445	-3.73757	-6.78629	-8.15105	Cc_lncRNA-770
CM003606.1:8815334-8818414	-4.07121	-2.67288	-4.72716	-4	-5.47834	-4	-4	-4	Cc_lncRNA-775
CM003606.1:8961276-8963776	-3.16068	-3.99446	-1.99127	-4.61929	0.263658	0.217143	0.580009	-0.0998357	Cc_lncRNA-776
CM003606.1:8988516-8990360	0.0870292	-0.509761	4.50223	8.44317	2.31627	1.48412	2.55004	0.641382	Cc_lncRNA-777
CM003606.1:9111108-9113750	-4.07277	-3.58627	-5.49229	-4	-4.01934	-4	-8.81349	-4	Cc_lncRNA-779
CM003607.1:1114825-1118088	2.07112	0.256462	-4	-4	0.538089	0.771714	-4	-4	Cc_lncRNA-788
CM003607.1:4606250-4607846	-1.51365	-0.13334	-0.317862	-3.28772	1.69825	3.87836	1.35112	0.041834	Cc_lncRNA-797
CM003607.1:4977317-4978874	2.99733	4.50454	4.15391	4.16233	-0.191286	2.35818	4.81781	4.64805	Cc_lncRNA-800
CM003607.1:627553-630800	-1.26004	-1.07801	-1.29382	-3.29027	-0.0104804	-1.13287	-4.84655	-5.43007	Cc_lncRNA-802
CM003607.1:650895-654876	2.25166	0.519473	-1.0315	-4	2.12191	-1.55044	-0.769951	-1.6536	Cc_lncRNA-803
CM003608.1:10461976-10466232	-0.580848	0.253312	-1.7742	-1.18687	1.74424	1.7431	2.36825	1.13211	Cc_lncRNA-809
CM003608.1:10650992-10652126	-2.82181	-1.84215	-1.35299	-0.584893	-0.149143	0.778978	-0.354987	-1.82065	Cc_lncRNA-810
CM003608.1:10652720-10653726	-2.45344	-1.67212	-1.13078	-0.401281	0.0590651	0.823769	-0.456895	-1.58894	Cc_lncRNA-811
CM003608.1:10699986-10706027	0.0215406	0.462139	-0.797237	-1.12297	1.2009	1.84949	3.17278	1.93462	Cc_lncRNA-812
CM003608.1:10919897-10922307	0.274476	-0.100185	0.237388	-0.644757	-0.609043	-0.527033	-1.40627	-2.04312	Cc_lncRNA-814
CM003608.1:1109033-1109854	-2.32056	-1.55042	-4	-4	0.561895	-1.03095	-4	-4	Cc_lncRNA-815
CM003608.1:11148262-11152418	-0.0844117	-2.07052	-5.16211	-4.77895	-0.700542	-2.33748	-5.51741	-4.8162	Cc_lncRNA-817
CM003608.1:11230114-11231247	-2.27273	-2.25805	-4.52403	-9.05558	-0.272856	-1.83864	-3.24438	-4.89096	Cc_lncRNA-820
CM003608.1:12013293-12015289	0.486274	1.26119	2.4669	2.32419	1.04101	3.3867	3.13401	1.9473	Cc_lncRNA-822
CM003608.1:12446493-12450534	-1.84614	-1.00454	-0.950458	-2.10099	0.659743	-0.0533076	1.21674	1.15543	Cc_lncRNA-825
CM003608.1:13053590-13054889	-3.15215	-1.2715	-2.49169	-0.202527	-1.6665	-4.15426	-4.22031	-2.61274	Cc_lncRNA-827
CM003608.1:13839580-13841126	-1.19596	0.378853	-1.32042	2.06057	1.34924	2.48508	2.03262	2.82052	Cc_lncRNA-831
CM003608.1:14411328-14414411	0.486168	1.84143	7.64721	6.12146	3.12343	2.35675	0.552465	4.57644	Cc_lncRNA-832
CM003608.1:14631609-14634592	1.22314	1.25647	1.70458	2.36686	-0.0462668	0.186872	1.96758	-0.915224	Cc_lncRNA-834
CM003608.1:14698111-14699588	-4.37491	-4.34163	-3.09028	-3.89951	-0.363668	-1.00612	-2.89121	-7.50718	Cc_lncRNA-835
CM003608.1:14907248-14908019	-0.250095	0.520026	-0.0452637	2.66274	-4	-1.54501	-0.761162	-0.0464749	Cc_lncRNA-836
CM003608.1:15076519-15077357	-1.30464	3.0201	3.33338	2.34644	-0.886362	3.01231	2.22265	2.98705	Cc_lncRNA-841
CM003608.1:15268517-15273017	-2.92417	-0.992394	-5.36749	-4.12439	2.3065	4.15413	2.08093	1.70661	Cc_lncRNA-842
CM003608.1:16451755-16452323	0.849998	2.40427	1.63223	1.78455	1.09567	-1.02684	-0.240885	-2.10345	Cc_lncRNA-846
CM003608.1:16534800-16535587	2.48685	2.37245	-0.307875	-4	1.78602	1.51371	3.06299	0.689779	Cc_lncRNA-848
CM003608.1:17363485-17364410	0.264292	0.619422	5.0273	10.9074	4.12528	4.99057	6.88821	5.47004	Cc_lncRNA-854
CM003608.1:18662054-18664526	-0.329106	-0.88705	-3.49337	-4.5509	-1.02426	-4.53086	-5.57309	-7.15561	Cc_lncRNA-860
CM003608.1:18914831-18918436	-0.940845	-1.77111	-1.81209	-2.32413	-0.49222	-0.224212	0.676805	-0.0671539	Cc_lncRNA-862
CM003608.1:19474871-19477429	-1.09876	4.22612	6.69266	4.06882	-0.04507	-4	-4	0.0857392	Cc_lncRNA-864
CM003608.1:1977626-1990005	2.79563	3.14057	3.66236	1.94534	0.0233835	-1.32434	0.0837702	0.865916	Cc_lncRNA-865
CM003608.1:20027444-20029753	1.48623	0.256517	-4	2.95452	3.34817	3.35722	3.13818	3.99337	Cc_lncRNA-873
CM003608.1:20413207-20415673	-0.513784	-4	-4	-4	2.99964	4.23157	2.87495	0.670958	Cc_lncRNA-875
CM003608.1:2058120-2061966	1.07013	2.0174	1.72681	0.595876	1.32668	2.38876	2.22722	2.06613	Cc_lncRNA-877
CM003608.1:20623789-20625179	-0.604438	-1.81272	-2.66829	-5.77158	-0.953494	-3.34641	-6.59436	-8.05781	Cc_lncRNA-879
CM003608.1:20651564-20652882	1.32696	-0.71016	-3.14171	-4	-2.55574	-4.65247	-1.54863	-3.74856	Cc_lncRNA-880
CM003608.1:20820010-20823819	-0.0988292	-1.74356	-2.29465	-4	-3.04779	-4	-2.03291	-0.916447	Cc_lncRNA-881
CM003608.1:21421793-21423097	1.27417	0.805523	0.310049	-1.03164	0.634751	-0.760377	-3.01086	-2.17826	Cc_lncRNA-885
CM003608.1:21544340-21550903	-5.14536	-5.86047	-5.14736	-6.4917	1.01801	-1.69042	-2.24359	-2.6846	Cc_lncRNA-886
CM003608.1:21668304-21670396	-0.918997	-1.0124	-1.78243	-3.24388	0.00748726	-0.496482	0.648489	0.33677	Cc_lncRNA-887
CM003608.1:21969915-21972276	-1.41225	0.291797	-1.60253	3.55696	0.636566	1.7289	3.37433	4.06331	Cc_lncRNA-888
CM003608.1:22132910-22133890	0.0715986	-0.651261	-3.64503	-3.68941	3.3993	4.63841	5.1142	4.65352	Cc_lncRNA-890
CM003608.1:22275250-22279042	-3.12473	-1.9007	-2.3847	-3.86257	-1.9248	-3.66245	-3.12294	-4.65854	Cc_lncRNA-891
CM003608.1:22358591-22359733	-2.6834	-1.91319	0.435008	6.66261	-1.61823	-1.39552	-2.61323	-0.904766	Cc_lncRNA-892
CM003608.1:22458847-22463256	0.25275	-0.352147	-1.24637	-3.11618	-0.802759	-2.21246	-3.42219	-3.32584	Cc_lncRNA-893
CM003608.1:22707259-22708875	2.48256	4.0659	3.14918	0.27158	-0.960417	3.07616	-0.758291	-5.22294	Cc_lncRNA-895
CM003608.1:22880617-22881944	-4.64284	-5.35804	-5.06705	-4.9724	-0.140244	0.571836	-0.077194	0.216694	Cc_lncRNA-896
CM003608.1:2337007-2339338	1.54161	0.524767	-4.23505	1.25866	-0.446781	-0.680936	3.27375	4.08915	Cc_lncRNA-898
CM003608.1:23379758-23382051	-0.41038	-0.24457	0.43843	-0.146805	-0.544074	-2.49741	-2.52845	-2.61313	Cc_lncRNA-899
CM003608.1:391486-393109	-1.79339	-3.40691	-6.16676	-7.62249	-0.265841	-2.98592	-8.02781	-5.26367	Cc_lncRNA-902
CM003608.1:4088787-4091314	-4	-4	-4.64186	-2.97726	-2.39074	-4.15865	-1.20786	-2.09003	Cc_lncRNA-904
CM003608.1:444067-448375	-2.59148	-2.78792	-2.88512	-7.47456	-0.287111	-4.00991	-10.0093	-8.71867	Cc_lncRNA-906
CM003608.1:4650408-4651927	-4	-2.20281	2.07432	-4	-2.91336	-4	-4	-1.78376	Cc_lncRNA-908
CM003608.1:4820172-4820932	2.55805	0.425129	-4	-4	-0.0526162	-0.891337	-3.3298	-5.78473	Cc_lncRNA-909
CM003608.1:4822988-4826005	-2.46379	-1.90499	-5.11981	-4	-0.347213	-1.05261	-4.85688	-4	Cc_lncRNA-910
CM003608.1:487268-488279	-4.87094	-4	-4	-4	1.67846	1.37941	-0.892955	0.930064	Cc_lncRNA-911
CM003608.1:495882-497004	-5.42378	-4.0015	-3.43488	-5.74879	-1.28291	-1.01245	-0.460407	-1.45217	Cc_lncRNA-912
CM003608.1:5647089-5649782	-3.66399	-3.52313	-8.18296	-9.7417	-0.218397	-0.722434	-5.58713	-5.20823	Cc_lncRNA-913
CM003608.1:5987132-5990709	0.297698	0.165302	0.198982	-2.0794	-0.684864	-0.673182	-1.47758	-1.36095	Cc_lncRNA-915
CM003608.1:6638557-6640389	-0.513698	-0.641737	0.855835	-3.19603	0.4855	1.43402	-3.39813	-2.34279	Cc_lncRNA-917
CM003608.1:7374129-7378753	0.159533	1.6674	-1.19557	1.01223	-0.0721112	1.47072	2.54419	2.83665	Cc_lncRNA-920
CM003608.1:7853522-7855223	-2.09863	-4	-4	-0.625931	-4	-4	-4	-4	Cc_lncRNA-921
CM003608.1:7917333-7918716	-2.55206	0.307935	2.11122	-1.96275	-1.79335	-5.47432	-3.23308	-4	Cc_lncRNA-923
CM003608.1:8007930-8009939	-3.90605	-4.13577	-4	-4	-1.85005	-4	-0.0312785	-0.397772	Cc_lncRNA-924
CM003608.1:8094285-8095386	-4	-4	-4	-4	1.13756	1.77458	4.01641	8.83066	Cc_lncRNA-925
CM003608.1:900458-901511	-2.17638	2.47645	-3.96595	0.530387	0.435109	3.92776	4.4943	3.75133	Cc_lncRNA-931
CM003608.1:9082372-9083316	-4	-4	3.33102	1.75263	-2.25041	0.553038	9.17044	8.01277	Cc_lncRNA-932
CM003608.1:9254192-9258501	-0.561189	-0.354848	-0.856217	-0.403637	0.329856	1.0447	2.41232	2.22325	Cc_lncRNA-933
CM003608.1:9703183-9707911	-1.11876	-1.12605	-2.65106	-6.24124	0.48074	-0.848642	-0.380718	-1.39286	Cc_lncRNA-940
CM003609.1:1042943-1045158	-1.88299	-1.69767	-1.34401	-1.99916	-2.41297	-1.85993	-2.07892	-1.69746	Cc_lncRNA-945
CM003609.1:10877013-10879157	2.06433	2.86365	-3.51926	-4.17382	-0.565353	-1.77192	0.366688	-2.99781	Cc_lncRNA-946
CM003609.1:10933590-10933822	-4	0.259468	-4	-4	3.0257	-4	-4	0.825805	Cc_lncRNA-948
CM003609.1:10946287-10946613	-4	1.25908	1.24699	2.09119	-4	1.7992	1.59438	0.757136	Cc_lncRNA-951
CM003609.1:11020102-11021339	-2.73591	-3.22873	-3.52345	-4	-0.0480079	-1.44835	-0.344346	1.15679	Cc_lncRNA-957
CM003609.1:11104097-11104820	-4	0.672097	-0.309648	2.98848	-0.0175468	1.19255	-0.0232417	2.27782	Cc_lncRNA-961
CM003609.1:11210069-11213009	-0.725327	-1.50252	-2.01717e-05	0.399417	-1.92063	-2.68758	-1.20642	-1.61968	Cc_lncRNA-966
CM003609.1:12770251-12771119	1.6206	4.61445	5.95612	3.01817	-4.61014	-4	-4.61066	-4	Cc_lncRNA-972
CM003609.1:12787251-12788519	-0.669662	-1.17484	-1.17281	-3.67213	-1.18933	-3.94019	-4.82506	-6.92408	Cc_lncRNA-973
CM003609.1:12920063-12920547	-0.997482	-0.549542	-1.5424	-0.783481	-0.406575	-0.701761	-2.23605	-0.771278	Cc_lncRNA-974
CM003609.1:14050690-14051534	1.48677	-0.743083	0.278471	-4	-4	2.09812	0.559595	6.07984	Cc_lncRNA-983
CM003609.1:14481110-14483620	0.486211	0.578429	4.68117	3.12348	-4	1.09403	-4	-1.32917	Cc_lncRNA-987
CM003609.1:14614858-14619325	-2.60135	-2.83104	-2.79675	0.183363	0.448925	0.00584205	-0.0762329	-0.612228	Cc_lncRNA-989
CM003609.1:14844280-14847551	-1.14031	-1.02827	-2.03207	0.955336	-0.310785	0.317384	0.296179	-1.753	Cc_lncRNA-990
CM003609.1:15110487-15111396	-1.96076	-1.25771	0.127779	4.0239	-2.54136	-1.80929	-1.34814	-0.414134	Cc_lncRNA-991
CM003609.1:15632729-15633455	-4	0.257054	1.2754	-4	0.567221	2.36244	4.56166	3.86263	Cc_lncRNA-993
CM003609.1:16249971-16252792	2.63517	2.67088	3.25126	3.4639	-0.151907	1.41073	2.26509	4.32821	Cc_lncRNA-996
CM003609.1:18001195-18004743	-0.513856	-0.328511	0.290106	0.365442	-1.04739	1.88709	2.35953	4.03807	Cc_lncRNA-998
CM003609.1:18262613-18263615	3.22358	3.42673	-0.303672	-4	-4	-4	-4	-4	Cc_lncRNA-1002
CM003609.1:18325721-18327956	-2.29137	-1.52108	-2.29666	-3.63004	0.570884	0.802065	-4.03164	-4	Cc_lncRNA-1003
CM003609.1:18479681-18480594	-3.4675	-3.69734	-2.08938	2.15149	-2.39617	-0.371198	1.77444	2.43153	Cc_lncRNA-1005
CM003609.1:18622118-18625003	0.0657301	-0.399076	-0.710583	-2.20167	-0.45298	-1.134	-1.6943	-2.34637	Cc_lncRNA-1009
CM003609.1:18752102-18753798	-1.69851	0.271027	-2.20045	0.358233	-0.246431	1.13521	1.87771	1.33387	Cc_lncRNA-1012
CM003609.1:2392324-2394373	-0.0166735	-0.644789	-0.0944623	-0.991197	-0.734452	-1.04295	-1.68348	-2.88162	Cc_lncRNA-1019
CM003609.1:2794127-2798852	0.00364191	0.0265939	-2.95068	-4.02916	0.416882	1.31962	0.718006	-0.690857	Cc_lncRNA-1022
CM003609.1:2898027-2903029	-0.207798	0.562521	2.10951	4.33685	0.587436	2.38224	1.77028	5.01542	Cc_lncRNA-1023
CM003609.1:3506223-3510535	0.164188	0.934502	9.41164	12.0675	-1.78538	-4	2.81489	2.04652	Cc_lncRNA-1028
CM003609.1:3547945-3549397	-1.27251	-2.07124	-5.79137	-4	-0.754472	-1.53666	-2.76086	-2.94111	Cc_lncRNA-1029
CM003609.1:3612414-3613531	0.762175	0.00881794	-0.380228	-2.95697	-0.888338	-3.47342	-4.1061	-3.10787	Cc_lncRNA-1030
CM003609.1:3806732-3807222	-4	2.25778	-4	-4	-4	-4	-4	-4	Cc_lncRNA-1031
CM003609.1:410339-419438	1.48605	-0.743618	3.29185	-4	-0.465864	1.35589	1.13604	-4	Cc_lncRNA-1034
CM003609.1:4516599-4519546	-1.78684	-1.75875	2.5962	3.71441	-2.1989	-3.75171	-3.58105	-4.62427	Cc_lncRNA-1035
CM003609.1:5360180-5374236	1.98853	3.01125	0.0291942	-1.63986	2.50302	0.507748	0.287803	2.16797	Cc_lncRNA-1041
CM003609.1:602335-603700	-0.098538	-1.3283	-1.30007	-4	-2.03703	-4	-4	-4	Cc_lncRNA-1045
CM003609.1:6861988-6862672	0.0509349	-0.0185076	-2.24945	0.927976	-0.631492	-0.745473	-0.153572	-0.369056	Cc_lncRNA-1052
CM003609.1:6926719-6927828	-0.957061	-0.473162	1.23958	1.58223	-0.447587	-1.99099	1.74558	2.86009	Cc_lncRNA-1053
CM003609.1:7276812-7278392	-4	0.742036	-1.0358	0.638477	1.68296	4.77317	3.18697	3.5627	Cc_lncRNA-1054
CM003609.1:7801295-7802714	-0.751458	-0.64305	0.427983	3.14153	2.12447	1.74437	5.62359	3.27306	Cc_lncRNA-1056
CM003609.1:7966105-7968625	-0.66895	-0.167454	3.45889	5.06491	-3.98182	-5.48014	-4.02942	-6.13397	Cc_lncRNA-1058
CM003609.1:9141818-9143100	1.43043	0.934463	1.59447	1.44081	2.18842	2.28203	2.58711	2.09465	Cc_lncRNA-1061
CM003609.1:9511125-9513321	-1.7512	-1.53548	-0.924643	-3.97467	0.489165	0.49611	-0.0501681	-0.327354	Cc_lncRNA-1067
CM003609.1:9564511-9566670	0.206142	4.10571	10.6839	9.13587	0.360917	-0.507721	3.82352	0.391879	Cc_lncRNA-1068
CM003609.1:9585470-9589026	-4	-4	-4	-4	-4.36933	-4	-4	-4	Cc_lncRNA-1069
CM003610.1:10724987-10729275	-2.13156	-1.89103	-4.92533	-4	-2.94239	-4.91401	-7.834	-4	Cc_lncRNA-1074
CM003610.1:11286593-11287070	9.21593	7.69248	-4	-4	2.17967	0.784019	-4	-4	Cc_lncRNA-1077
CM003610.1:12106784-12109330	-0.74286	-0.731562	-0.252745	-2.455	0.356961	0.602654	0.960962	0.208302	Cc_lncRNA-1081
CM003610.1:12634375-12636098	-0.0318489	-0.871389	-0.417033	-4.70193	-0.632247	-4.11729	-5.55004	-4.98657	Cc_lncRNA-1084
CM003610.1:1269220-1270899	-2.2711	-1.96242	-4.2782	-5.19048	-1.93277	-2.51877	-6.59533	-5.47529	Cc_lncRNA-1085
CM003610.1:13059321-13060228	3.28317	3.06422	3.73226	2.63565	2.48025	1.57215	3.79467	4.92939	Cc_lncRNA-1088
CM003610.1:13643180-13644498	-0.0564559	-2.3029	-2.24186	-3.85151	-0.716144	-2.62709	-5.84517	-8.30814	Cc_lncRNA-1090
CM003610.1:13900951-13903465	0.251097	-0.0910882	-0.519722	0.783303	1.62686	1.70177	2.2865	3.09403	Cc_lncRNA-1091
CM003610.1:14680791-14681842	-1.68334	-1.91315	-4	-4	0.191234	-2.39511	-1.61256	-1.48804	Cc_lncRNA-1093
CM003610.1:14969899-14971188	2.48645	3.84164	7.14231	3.96496	8.04889	9.7879	12.7011	3.84799	Cc_lncRNA-1094
CM003610.1:15034655-15036331	2.75935	3.78015	5.6145	4.88213	-1.04038	-2.81196	0.87635	0.259436	Cc_lncRNA-1096
CM003610.1:15122225-15123510	-2.3209	-1.96571	-2.52305	-4	0.32671	0.288463	-3.25149	-3.12924	Cc_lncRNA-1098
CM003610.1:15447285-15450800	1.85538	1.42638	0.512471	-1.63449	-0.239977	-4	-0.710837	-2.91608	Cc_lncRNA-1100
CM003610.1:15517086-15517506	-4	3.06559	-4	-4	-4	-4	-4	-4	Cc_lncRNA-1102
CM003610.1:15963190-15964408	0.829788	0.190616	0.124541	-0.192724	-0.306408	-1.38509	-1.05043	-2.38707	Cc_lncRNA-1103
CM003610.1:16312884-16316292	0.0969126	0.534144	1.65484	2.45249	-0.116611	0.503685	0.537799	1.2771	Cc_lncRNA-1104
CM003610.1:16955157-16962237	0.182612	0.463836	-0.0989172	1.7832	0.190333	0.587302	0.986982	2.45035	Cc_lncRNA-1107
CM003610.1:17106289-17108632	-0.175084	-0.688887	0.0540233	-0.38653	-0.672808	-1.01159	-1.15116	-2.13807	Cc_lncRNA-1108
CM003610.1:17267643-17268379	5.94636	9.29321	11.5783	9.91812	0.566584	0.77734	1.56145	1.69218	Cc_lncRNA-1110
CM003610.1:17280202-17280842	7.60089	10.0806	7.682	5.16683	0.573714	1.77886	-4	-4	Cc_lncRNA-1111
CM003610.1:17369387-17370801	-3.1718	-4.07964	-5.373	-4	0.137004	-1.79722	-3.781	-2.65963	Cc_lncRNA-1112
CM003610.1:17770760-17774051	-0.835772	0.224039	-0.617017	-1.21894	-0.253379	2.87231	3.14262	4.5589	Cc_lncRNA-1114
CM003610.1:17854592-17855998	0.48641	1.96191	2.71579	3.02427	2.04619	5.08604	5.70948	4.41527	Cc_lncRNA-1115
CM003610.1:18018675-18019118	0.219172	1.02541	-1.29276	-4	2.82848	2.24266	3.31946	2.78138	Cc_lncRNA-1116
CM003610.1:18040167-18044233	-1.29148	-2.74356	-2.29448	-4	-0.347686	-2.22853	-2.03302	-0.746796	Cc_lncRNA-1118
CM003610.1:18717117-18718778	-1.66894	-0.834553	0.993725	-4	3.6511	3.83427	-2.73832	-3.94013	Cc_lncRNA-1121
CM003610.1:19178691-19180172	-2.99904	-4	-4	0.961723	-1.09094	-3.03398	-4.25232	-3.13135	Cc_lncRNA-1124
CM003610.1:19392184-19393127	5.65945	3.99638	2.05798	-0.832292	-2.25038	-3.03192	-4	-4	Cc_lncRNA-1126
CM003610.1:19397271-19398019	5.72212	3.46214	-1.89389	-4	-0.604079	-4	-4	-4	Cc_lncRNA-1127
CM003610.1:2321506-2322532	-0.460932	1.04622	1.59999	3.29023	1.68222	1.14934	3.44414	0.912425	Cc_lncRNA-1135
CM003610.1:2442223-2444296	-2.14977	-3.41903	-2.23565	-2.56764	-0.522207	-0.44366	-2.76836	-3.71372	Cc_lncRNA-1136
CM003610.1:2661347-2663619	0.0260681	-0.570858	-0.120037	-1.28074	-0.691023	-0.961492	-1.69264	-2.93341	Cc_lncRNA-1138
CM003610.1:2939379-2942484	-1.51383	-0.158569	-2.29528	-4	-0.724617	-1.22822	-4	-4	Cc_lncRNA-1141
CM003610.1:3489888-3490856	-0.513354	-0.743176	-4	0.974026	-4	2.09721	1.14308	-0.316216	Cc_lncRNA-1144
CM003610.1:3709080-3714568	-0.129549	-0.491741	-0.61944	-1.53369	-1.30727	-3.24682	-5.13163	-5.94884	Cc_lncRNA-1146
CM003610.1:3717589-3722198	5.24317	6.57835	7.16542	9.14619	-0.0784615	0.366093	0.664964	5.15897	Cc_lncRNA-1147
CM003610.1:409634-411300	-2.13815	-3.95286	-3.92293	-4	-0.205356	-1.11451	-4.655	-3.53491	Cc_lncRNA-1149
CM003610.1:4431616-4433679	-8.75691	-8.98663	-4	-4	-3.05734	-4.07837	-5.36766	-4.98583	Cc_lncRNA-1150
CM003610.1:5372371-5372798	0.488568	1.84315	1.26039	2.04058	0.60551	0.787161	-4	0.72458	Cc_lncRNA-1156
CM003610.1:5376361-5376561	1.50095	0.257799	-4	2.27205	-4	0.841228	0.650495	0.865208	Cc_lncRNA-1158
CM003610.1:5382153-5382372	0.499697	-4	-4	2.22817	-4	-4	0.640023	-4	Cc_lncRNA-1159
CM003610.1:5424489-5427783	-1.1577	-1.80243	-3.35398	-4	-2.52087	-2.87215	-4	-3.97466	Cc_lncRNA-1160
CM003610.1:5429591-5430500	-0.272292	-1.20257	-4	-4	-1.57933	-3.68376	-3.31571	-3.77403	Cc_lncRNA-1161
CM003610.1:5679307-5683265	-3.68121	-2.66542	-1.9363	-2.17189	-0.564969	0.189118	0.931295	1.08985	Cc_lncRNA-1162
CM003610.1:633665-639507	-4	0.256406	4.46117	7.94756	0.535333	2.57852	-0.44854	1.98896	Cc_lncRNA-1165
CM003610.1:6405312-6406448	-0.941009	-1.90473	-2.16297	-5.76281	-1.10268	-2.56458	-5.58962	-6.05102	Cc_lncRNA-1166
CM003610.1:6538391-6539473	0.0715247	-0.743239	-4	-4	2.87497	3.68155	3.31201	2.8512	Cc_lncRNA-1168
CM003610.1:6579132-6580202	-2.87098	-1.82777	-4	-5.9721	2.63318	3.27515	3.04201	0.669729	Cc_lncRNA-1169
CM003610.1:6771414-6773404	2.07124	2.84151	1.28768	1.9565	4.00181	3.09449	0.553719	4.48006	Cc_lncRNA-1171
CM003610.1:7518432-7520572	3.8024	4.33035	5.99074	6.54285	-1.10227	-0.171011	1.03889	1.42052	Cc_lncRNA-1178
CM003610.1:8966784-8976097	1.83868	2.501	-0.0533485	-2.18165	-0.0978503	-0.733783	-0.337787	-0.513005	Cc_lncRNA-1182
CM003610.1:9414959-9416240	2.28755	2.4483	1.98807	2.6622	-0.0522847	1.78479	1.01929	1.94211	Cc_lncRNA-1186
CM003611.1:10060451-10062363	-2.61493	-4.27092	-3.15257	-4	-0.600921	-2.5849	-5.38865	-7.85439	Cc_lncRNA-1188
CM003611.1:10071718-10076890	-0.53044	0.152027	-0.520451	1.61173	0.64078	1.66576	2.85907	3.95121	Cc_lncRNA-1189
CM003611.1:2440070-2444655	-0.262353	1.12338	1.10008	1.44396	1.21004	3.53183	1.83469	1.96756	Cc_lncRNA-1196
CM003611.1:4408918-4412809	-2.75488	-2.71911	-6.25807	-5.92061	1.32669	1.53596	1.95545	1.12224	Cc_lncRNA-1206
CM003611.1:4417982-4422839	-4.60136	-5.83104	-4	-4	-2.96647	-2.5088	1.54103	2.49301	Cc_lncRNA-1207
CM003611.1:4429830-4431062	10.2547	10.0116	6.49332	12.6907	5.30487	4.4745	-4	11.4821	Cc_lncRNA-1208
CM003611.1:4436821-4437639	-0.66206	-0.206031	-4	-4	-0.650953	-4.896	-4	-4.98392	Cc_lncRNA-1209
CM003611.1:4560753-4561930	-2.35221	-1.89012	0.674936	1.61811	-0.260246	-0.210308	-0.734763	0.0231135	Cc_lncRNA-1210
CM003611.1:4616081-4618474	0.0925592	-0.0636251	-0.807827	-2.37503	-0.133289	-0.387011	-0.425515	-0.224988	Cc_lncRNA-1212
CM003611.1:5800228-5802760	2.80814	2.84146	4.04378	2.53842	0.124942	1.35705	0.55295	1.25573	Cc_lncRNA-1215
CM003611.1:5931807-5932975	-4	-4	-4	-4	-0.934258	-3.03306	-4	-2.12758	Cc_lncRNA-1216
CM003611.1:626429-629635	2.96746	1.44127	-2.09103	-4.42962	-2.44269	-3.82481	-7.4134	-4	Cc_lncRNA-1217
CM003611.1:6658207-6659526	3.2938	1.25667	-4	-4	0.548584	-4	-4	-4	Cc_lncRNA-1220
CM003611.1:6724634-6725811	-0.582206	-2.71011	-4	-4	1.09051	0.180887	-4.28483	-4.16167	Cc_lncRNA-1221
CM003611.1:8107019-8107544	1.07262	-4	2.85244	4.33666	2.7567	1.78191	2.15359	0.708571	Cc_lncRNA-1225
CM003611.1:8241650-8242486	-0.0899518	-0.537286	0.0652221	-0.514938	-0.938838	-0.840409	-1.57515	-2.16481	Cc_lncRNA-1226
CM003611.1:8256873-8259087	0.263851	1.53663	5.9966	5.63954	0.318839	0.286909	1.20543	1.67178	Cc_lncRNA-1227
CM003611.1:8799637-8801762	0.341865	0.323648	0.753707	4.48213	-0.0957738	-0.532434	1.16117	3.17462	Cc_lncRNA-1229
CM003611.1:9002013-9002379	-4	0.258682	-4	-4	1.62393	2.79316	3.1704	1.74122	Cc_lncRNA-1230
CM003611.1:9002648-9003068	-0.843905	-0.922336	-0.183897	-2.45945	0.564219	0.481604	1.43241	-0.00376381	Cc_lncRNA-1231
CM003611.1:9050692-9053666	0.564178	2.64752	0.163997	1.82632	2.43129	4.30466	4.50674	4.2636	Cc_lncRNA-1234
CM003611.1:9223807-9225354	-2.51363	-4	-2.299	-1.03918	-0.717253	-2.22676	-0.708228	-1.90952	Cc_lncRNA-1237
CM003611.1:9693345-9696780	-3.97328	-4.20298	-4.75439	-4	0.815302	-0.813312	-2.03272	-1.20548	Cc_lncRNA-1242
CM003612.1:10267573-10268799	1.48648	1.67174	-0.301152	2.96629	3.72001	4.18912	0.971217	3.48626	Cc_lncRNA-1245
CM003612.1:1182708-1183940	-4	1.84166	-4	1.96616	0.54998	2.35903	1.55615	0.678816	Cc_lncRNA-1249
CM003612.1:12005701-12007258	-0.250602	-0.480351	3.82207	5.13062	0.223752	-1.54871	2.48077	0.938393	Cc_lncRNA-1251
CM003612.1:12363471-12380411	-3.61002	-1.34088	-5.00534	-0.615902	-0.236777	2.19096	2.2065	1.22476	Cc_lncRNA-1253
CM003612.1:12908255-12908916	10.331	8.92014	-4	-4	3.74186	3.32279	-4	-4	Cc_lncRNA-1255
CM003612.1:13013533-13014481	-4	-4	-4	-4	2.14177	0.775405	3.55832	-4	Cc_lncRNA-1256
CM003612.1:13095994-13097283	0.486454	3.25668	-4	-4	-4	0.773878	-4	-4	Cc_lncRNA-1257
CM003612.1:13342321-13346053	5.0097	0.256445	-4	1.95004	1.53729	-4	-4	0.668605	Cc_lncRNA-1259
CM003612.1:1836202-1837399	1.37958	1.75679	3.57212	6.67057	2.98357	2.45226	4.37543	1.27796	Cc_lncRNA-1278
CM003612.1:19918763-19925784	0.717798	0.980185	1.85447	3.1119	0.757161	1.16129	2.27837	1.84618	Cc_lncRNA-1283
CM003612.1:20064313-20066704	-1.51378	1.42643	2.28863	0.954103	1.12545	-0.22781	-1.44689	1.67118	Cc_lncRNA-1284
CM003612.1:20754715-20755536	-3.99073	-2.83593	-6.36952	-4	0.600937	-0.355358	-0.783743	-0.739904	Cc_lncRNA-1289
CM003612.1:20917383-20919014	1.48634	-4	-4	2.9598	-4	-4	-4	-4	Cc_lncRNA-1293
CM003612.1:21798253-21800184	-4	-4	-4	-4	1.02816	0.772633	1.93234	3.0515	Cc_lncRNA-1297
CM003612.1:21875821-21878219	0.920354	0.611522	-2.27388	-4.77838	2.31051	3.35639	2.09833	1.13511	Cc_lncRNA-1298
CM003612.1:22166664-22166898	2.08324	0.259507	-4	-4	-4	-4	-4	-4	Cc_lncRNA-1301
CM003612.1:2562917-2564374	0.427499	3.4072	1.64162	-0.359854	3.86869	6.42074	5.37479	5.82679	Cc_lncRNA-1304
CM003612.1:342318-343293	0.48664	0.256819	2.86585	1.97375	-4	3.3602	4.46494	3.85353	Cc_lncRNA-1309
CM003612.1:3493333-3494440	0.0524842	-0.363285	-1.55658	-4.28493	-0.518562	-0.874829	-2.66756	-3.07093	Cc_lncRNA-1312
CM003612.1:3587206-3590323	-0.437212	-0.970303	-1.24374	-1.02257	-1.48808	-2.68766	-4.22892	-6.11187	Cc_lncRNA-1313
CM003612.1:3599702-3600569	2.18064	0.81329	-4	-4	2.47237	1.01046	-4	-3.40074	Cc_lncRNA-1314
CM003612.1:3657054-3661951	1.4861	-4	-4	-4	0.535992	-4	2.13663	7.19112	Cc_lncRNA-1315
CM003612.1:427796-431350	-3.2143	1.36337	-4	0.834915	-2.16287	-0.606901	-0.563301	3.59775	Cc_lncRNA-1321
CM003612.1:4498575-4500082	0.0617916	0.18959	0.421885	-1.27736	1.1306	1.26998	2.11563	2.01075	Cc_lncRNA-1322
CM003612.1:4910101-4911909	4.77171	5.34892	7.13932	8.24446	-0.0694263	0.281808	1.66101	0.645631	Cc_lncRNA-1324
CM003612.1:4922455-4925832	3.11064	3.09776	0.289956	0.365819	4.49207	6.26352	4.50647	4.23386	Cc_lncRNA-1325
CM003612.1:6169360-6171523	-2.09871	-0.328433	2.0251	-4	-0.0434923	-4	-2.03154	-4	Cc_lncRNA-1330
CM003612.1:6698281-6699231	2.06013	5.36834	4.54281	2.31037	-0.0986081	-0.742457	-2.17105	-4.29303	Cc_lncRNA-1331
CM003612.1:675195-676653	-0.320962	0.149721	-0.521876	-4	0.0613271	-2.03393	-2.25224	-3.13113	Cc_lncRNA-1332
CM003612.1:7362722-7363436	-4	-4	-4	-4	-0.531523	-1.54429	-1.76001	-3.21354	Cc_lncRNA-1339
CM003612.1:7479591-7480165	-2.60006	-0.830051	-0.4956	-0.496521	-0.507071	-0.499762	-0.713898	-1.38413	Cc_lncRNA-1342
CM003612.1:7569934-7572859	0.673723	2.25648	-1.27193	2.72848	3.24994	5.02781	5.72533	6.18846	Cc_lncRNA-1343
CM003612.1:7964321-7964917	9.16679	11.3695	8.42571	5.09012	2.16292	3.23922	-0.434668	-0.298642	Cc_lncRNA-1344
CM003612.1:7988625-7989270	7.60867	8.67084	5.31718	2.99632	0.15824	1.58612	-1.4363	-4	Cc_lncRNA-1345
CM003612.1:850498-853325	-0.144581	0.286229	-0.836191	-3.63264	0.346445	0.274413	1.05517	0.255018	Cc_lncRNA-1347
CM003612.1:8628868-8629486	6.84478	3.90113	-4	-4	0.57574	-0.220707	-4	-4	Cc_lncRNA-1349
CM003612.1:8843543-8845725	-1.20869	-1.66477	-6.328	-6.39791	1.22257	0.987808	0.287714	-1.22182	Cc_lncRNA-1353
CM003612.1:9688129-9688788	-0.512903	-4	8.4876	10.6707	-0.4279	-0.22149	0.563302	-0.303342	Cc_lncRNA-1356
CM003613.1:10152961-10153894	1.80861	2.84181	-4	-4	1.55732	3.36047	1.88041	2.49207	Cc_lncRNA-1358
CM003613.1:12041328-12043158	0.486302	1.25657	-4	-4	1.5434	4.35773	2.55404	2.48088	Cc_lncRNA-1365
CM003613.1:13503915-13504422	-3.09719	-4.91224	-5.71084	-5.95877	-0.864194	-3.73523	-4.23764	-3.68145	Cc_lncRNA-1370
CM003613.1:13805726-13806893	0.971939	0.256725	0.768686	-1.35423	1.03662	1.03733	1.62692	2.91245	Cc_lncRNA-1373
CM003613.1:1395132-1397853	0.935062	0.770438	-2.26012	-1.4446	2.42243	2.95826	-0.75554	-5.18644	Cc_lncRNA-1375
CM003613.1:13984251-13988529	0.582268	0.672621	-0.00518987	2.86642	1.54964	1.82738	2.15392	2.64253	Cc_lncRNA-1376
CM003613.1:14251123-14251576	-1.5161	1.15475	-4.30937	-5.34711	0.770879	1.25149	1.34932	1.40067	Cc_lncRNA-1377
CM003613.1:14251860-14255138	-1.60278	1.38753	-4.14624	-5.98758	0.619977	1.19797	1.31417	1.35755	Cc_lncRNA-1378
CM003613.1:14685672-14692067	5.01762	5.57679	6.44071	4.55751	0.504015	2.21652	5.26473	5.85114	Cc_lncRNA-1384
CM003613.1:14842097-14842367	0.494857	1.25961	-4	2.14466	0.673773	0.812496	1.61377	0.790941	Cc_lncRNA-1385
CM003613.1:15472802-15475391	-4.03736	1.05486	7.43962	10.0219	1.57082	3.31458	3.85588	6.59311	Cc_lncRNA-1386
CM003613.1:16165497-16166837	-4	-4.44377	-4	-4	1.81747	1.28274	3.38394	0.119966	Cc_lncRNA-1390
CM003613.1:1777919-1778659	-0.714713	-0.511641	3.41758	1.04845	-0.433665	-0.161311	2.51353	-1.02423	Cc_lncRNA-1395
CM003613.1:18001177-18002050	-4	-4	-4.11323	-1.82898	-0.0253825	0.290521	0.593147	1.86407	Cc_lncRNA-1397
CM003613.1:18324619-18327125	-0.656746	-2.88646	-3.43908	-2.18939	1.75466	1.36611	0.755796	-1.24972	Cc_lncRNA-1398
CM003613.1:1835147-1838048	1.74183	1.27112	0.719121	0.6593	-0.217832	-2.52091	-4.06211	-3.35985	Cc_lncRNA-1399
CM003613.1:18482095-18486896	0.749138	0.509402	-3.03106	-4	-0.0309669	-0.643723	-0.800604	-2.6543	Cc_lncRNA-1400
CM003613.1:18527373-18529128	-2.906	-2.13574	-4	-4	-1.84837	-2.03448	-1.8381	-1.13339	Cc_lncRNA-1401
CM003613.1:18529325-18531651	-2.51377	-4	-0.711498	-4	-0.87429	-4	-4	-1.32861	Cc_lncRNA-1402
CM003613.1:18597539-18598615	-3.42032	-4	-4	-4	-0.353709	-2.1322	-4	-4	Cc_lncRNA-1403
CM003613.1:18784436-18787497	-1.0236	-1.39755	-0.143248	-3.54673	0.0571909	-0.680223	-0.446126	-1.34242	Cc_lncRNA-1404
CM003613.1:18801271-18802244	-0.250324	-0.0651074	-4	-4	1.04143	-0.546681	3.23614	0.946693	Cc_lncRNA-1405
CM003613.1:18845334-18849033	0.00419348	0.529615	3.32999	6.47877	3.39547	2.07507	6.55903	2.83323	Cc_lncRNA-1406
CM003613.1:1885796-1887695	2.57864	2.26736	3.62038	4.88976	-0.748114	1.63924	2.12141	4.06464	Cc_lncRNA-1407
CM003613.1:19064013-19066819	0.338988	1.24141	0.906127	1.53403	1.46216	2.43471	2.70884	1.42363	Cc_lncRNA-1408
CM003613.1:19202233-19203452	-1.67498	-0.598097	-4.12564	-3.44294	3.50057	5.58389	5.1348	5.25971	Cc_lncRNA-1410
CM003613.1:1970366-1971988	0.109656	1.75782	-2.95071	0.606669	1.54869	2.60009	3.57088	2.69296	Cc_lncRNA-1411
CM003613.1:20167735-20170274	-2.32115	-4	-1.51845	-4	1.63949	-1.03527	-4	-4	Cc_lncRNA-1415
CM003613.1:20234494-20236302	-1.83562	-0.650319	2.73775	-0.363939	1.59086	1.18783	2.57794	2.72095	Cc_lncRNA-1416
CM003613.1:20293140-20296731	-4	-1.32851	-1.29482	1.36535	-2.04746	-4	-4	-1.91618	Cc_lncRNA-1417
CM003613.1:22814359-22816309	-1.98156	-0.686629	0.948757	2.01215	-1.72103	0.589087	1.15594	1.93313	Cc_lncRNA-1427
CM003613.1:23123421-23123912	0.487888	0.579701	0.265423	2.60713	-0.407812	1.10526	1.37815	1.29806	Cc_lncRNA-1429
CM003613.1:23178908-23180321	-1.95046	-1.43406	-1.70806	-3.64116	0.630137	0.438088	-0.222875	-0.0140417	Cc_lncRNA-1430
CM003613.1:23631594-23633608	-1.61783	-2.37525	-8.9661	-5.97559	0.261376	-0.0239301	0.0175039	1.2968	Cc_lncRNA-1435
CM003613.1:23938761-23940251	-0.26569	-0.529592	0.14916	-4.62337	0.318978	-1.24682	-3.80757	-2.4496	Cc_lncRNA-1436
CM003613.1:24066467-24068880	-0.388248	-2.61796	-1.58579	-0.183507	-0.597097	-0.687259	-0.446913	-0.0878768	Cc_lncRNA-1437
CM003613.1:24398585-24399663	-0.084592	1.30452	0.751774	-0.304004	0.430123	2.27881	1.54321	1.0842	Cc_lncRNA-1438
CM003613.1:25255929-25258585	-0.915636	1.06424	-4.29495	-1.53972	-0.233935	0.318523	-1.84901	2.20088	Cc_lncRNA-1440
CM003613.1:25666051-25669719	-4	-4	-1.61669	-4	0.330934	-0.813388	-3.35477	-0.91628	Cc_lncRNA-1442
CM003613.1:26214902-26218160	0.312776	2.28499	-1.25798	-1.8322	-0.274146	1.33863	-0.650335	-0.281579	Cc_lncRNA-1443
CM003613.1:26870015-26873913	0.562751	0.629899	-5.49099	-5.83162	-0.221938	-1.61753	-4.42199	-4.11294	Cc_lncRNA-1445
CM003613.1:27250881-27253530	3.07832	2.95195	1.45181	1.99541	-0.668507	3.59771	-0.191332	1.6378	Cc_lncRNA-1447
CM003613.1:27349456-27350658	-0.191578	0.578639	-1.71641	-4	1.35787	2.77417	2.76577	2.43414	Cc_lncRNA-1449
CM003613.1:27366158-27368073	-1.32107	0.0341646	4.62984	1.73469	0.32044	0.965298	0.916433	-0.549325	Cc_lncRNA-1450
CM003613.1:27419475-27420699	-0.520059	2.71435	-2.69675	-0.266975	0.942127	2.5861	4.28645	1.40278	Cc_lncRNA-1451
CM003613.1:27667222-27671569	5.64292	4.05682	-4.18509	-2.52668	-0.131866	-1.31201	-1.75397	3.95047	Cc_lncRNA-1453
CM003613.1:28102086-28105929	0.0356926	-1.00116	-1.64827	-6.07197	-0.587443	-1.23237	-1.62178	-2.16747	Cc_lncRNA-1454
CM003613.1:29244730-29246922	-0.513754	-2.17346	-3.98978	-5.64474	-1.22569	-5.24259	-4	-4	Cc_lncRNA-1459
CM003613.1:3001707-3003905	-0.0987172	-4	3.02519	-4	-1.04366	-4	0.968412	-4	Cc_lncRNA-1465
CM003613.1:30082747-30084099	-3.61437	-1.77014	-1.70638	-0.99263	-0.62071	0.491055	-1.35024	0.928497	Cc_lncRNA-1466
CM003613.1:30382935-30386409	-1.93654	-1.4729	-3.22781	-6.02672	-1.33106	-3.29875	-7.42506	-4.98642	Cc_lncRNA-1468
CM003613.1:30617103-30618040	-4	-2.55051	-4	-4	-4	-4	-4	-4	Cc_lncRNA-1469
CM003613.1:315842-316925	0.486562	1.57869	10.7325	14.6828	2.13798	2.09659	3.80504	5.40917	Cc_lncRNA-1472
CM003613.1:31741811-31743920	-0.0357659	-0.570805	0.441101	0.152431	-0.885213	-1.47481	-1.66797	-2.61459	Cc_lncRNA-1473
CM003613.1:3178259-3180347	-4	-4	-4	-4	0.219916	-0.549471	1.23162	3.52027	Cc_lncRNA-1474
CM003613.1:32181566-32182734	-4	-4	-4	-4	2.55117	-0.225703	-4	-4	Cc_lncRNA-1476
CM003613.1:32200546-32202570	5.07123	3.57847	-4	1.95626	0.542188	-4	1.55366	0.672549	Cc_lncRNA-1477
CM003613.1:32936892-32940607	1.48614	2.25645	5.9341	5.53503	-4	-4	-4	0.668625	Cc_lncRNA-1481
CM003613.1:3518750-3519675	-0.0587868	-0.59004	0.295176	-0.545639	-0.648322	-0.9318	-1.16238	-2.11553	Cc_lncRNA-1490
CM003613.1:35411206-35411953	-4	1.25702	-4	5.79385	2.56591	6.20347	5.26166	6.36406	Cc_lncRNA-1491
CM003613.1:35426060-35427151	-4	-1.15828	-1.71756	-0.0302217	0.874753	4.27447	5.19368	4.22026	Cc_lncRNA-1492
CM003613.1:36013281-36014624	0.479963	2.04375	2.67618	2.55356	0.783938	2.80301	1.66784	0.766078	Cc_lncRNA-1495
CM003613.1:36760355-36763673	-0.719103	0.721053	1.06665	2.29441	1.42229	2.51794	2.50634	3.75328	Cc_lncRNA-1500
CM003613.1:37825443-37826590	0.486523	-1.10584	-4	-4	1.80793	1.21917	2.36402	1.23811	Cc_lncRNA-1508
CM003613.1:38434288-38436138	-0.0986643	1.57849	-0.712764	1.37265	-0.0417048	-0.812226	2.21696	2.94643	Cc_lncRNA-1512
CM003613.1:38686333-38691546	1.97152	4.30953	-4	2.94808	1.67325	2.53678	0.229664	7.23722	Cc_lncRNA-1513
CM003613.1:38692577-38695344	-0.147136	2.04024	-2.21854	-0.648369	-1.2681	1.84409	1.78414	3.00893	Cc_lncRNA-1514
CM003613.1:39274879-39276688	2.93948	5.46788	14.9376	15.2066	1.39915	2.78987	7.66411	5.45874	Cc_lncRNA-1516
CM003613.1:39728532-39730986	-0.0536578	-0.879473	-0.319295	-0.360511	-0.736586	-1.36383	-1.03192	-2.03327	Cc_lncRNA-1518
CM003613.1:40906076-40912485	-1.09889	-0.769135	-1.54149	-2.30075	1.53503	1.59643	1.31839	0.293332	Cc_lncRNA-1522
CM003613.1:41129081-41130408	-0.250527	0.25667	2.96269	1.22727	-0.1885	0.773765	-0.181302	-1.64433	Cc_lncRNA-1523
CM003613.1:41201477-41205854	-0.482382	0.784855	-4.10757	-3.98526	-2.50056	-1.74335	-4.24495	-6.26633	Cc_lncRNA-1526
CM003613.1:41254557-41255947	-4	0.256653	-4	-4	2.13256	4.35856	4.55539	5.37734	Cc_lncRNA-1527
CM003613.1:41592718-41597796	-1.48134	-1.61148	-0.929215	-1.36714	0.144763	2.75137	0.391547	-1.58378	Cc_lncRNA-1528
CM003613.1:41723896-41725146	-1.38894	-1.99619	-4.71034	-6.02859	-0.294934	1.16335	1.09891	1.15792	Cc_lncRNA-1530
CM003613.1:41730143-41731580	-4.39134	-3.77311	-4.91432	-6.2373	0.537156	1.64795	0.194728	-1.29443	Cc_lncRNA-1531
CM003613.1:42251385-42257179	-0.468635	-1.14062	-2.20849	-3.39539	-0.59131	-0.795093	-0.754862	-1.09806	Cc_lncRNA-1533
CM003613.1:42420857-42427545	-0.17246	-1.12622	-1.70854	0.531983	-0.667137	-1.3308	-0.908109	-2.30089	Cc_lncRNA-1536
CM003613.1:42925139-42927106	-1.34906	-1.32993	-1.07006	-3.70648	0.0296493	-0.0272869	-0.844356	-1.36429	Cc_lncRNA-1541
CM003613.1:43352982-43356044	-0.859123	0.36793	-0.763479	-0.150427	0.306431	1.31959	0.849866	2.31136	Cc_lncRNA-1542
CM003613.1:43385546-43388896	3.96284	3.81285	2.13911	0.907776	-0.483451	-0.823929	0.464828	-1.09642	Cc_lncRNA-1543
CM003613.1:43459374-43462405	-1.79135	-2.99724	-7.26005	-3.49843	-0.399512	-1.58519	-0.917279	0.0800024	Cc_lncRNA-1544
CM003613.1:44432462-44433707	-0.514309	-0.282805	-0.401474	0.389498	-1.61158	-1.30233	-4.00636	-1.94039	Cc_lncRNA-1549
CM003613.1:44481839-44483654	-2.81409	-2.41069	-4.09574	-2.8879	1.228	0.628145	-0.897579	0.955945	Cc_lncRNA-1550
CM003613.1:44667191-44667976	1.48685	0.256975	1.862	4.1536	1.1487	0.776761	-0.439481	1.68987	Cc_lncRNA-1552
CM003613.1:44951227-44952420	-0.409064	3.91557	2.82597	1.45187	1.09315	5.70841	7.67647	6.898	Cc_lncRNA-1554
CM003613.1:45981104-45984339	-1.70837	-2.2142	-9.18084	-4	-2.0077	-6.69893	-4	-9.80136	Cc_lncRNA-1558
CM003613.1:4656654-4658157	-4	-4	-4	-4	-4.03872	-3.81164	-2.29304	-0.449718	Cc_lncRNA-1559
CM003613.1:46761438-46763050	0.0610436	-0.168702	-0.683341	-0.59457	-0.687512	-0.781479	-1.83006	-2.2947	Cc_lncRNA-1560
CM003613.1:46940914-46942787	-3.14306	-2.99775	1.98887	-0.443117	-1.4424	-3.07529	-4.12121	-5.95607	Cc_lncRNA-1564
CM003613.1:47138515-47139566	0.874853	3.21916	0.620756	1.92796	0.974136	5.74467	3.35254	2.73908	Cc_lncRNA-1565
CM003613.1:47276639-47278710	-1.69495	-1.6233	-1.71531	-0.532708	-0.928788	-0.401472	-1.08707	-2.05076	Cc_lncRNA-1566
CM003613.1:47361939-47363148	-1.30359	-0.870403	-3.09138	-3.40836	-0.467098	-0.742915	-2.64884	-5.69589	Cc_lncRNA-1567
CM003613.1:47415316-47419100	-1.36186	-0.45405	-0.657242	-3.80494	-0.969748	-1.17599	-1.74339	-1.62691	Cc_lncRNA-1568
CM003613.1:47599199-47603977	1.13901	0.888982	-1.49846	-3.19443	-0.37591	-2.29364	-1.97982	-2.51596	Cc_lncRNA-1571
CM003613.1:47712095-47714002	0.000861276	0.831673	3.58361	2.77428	1.58162	3.5744	3.40133	2.85065	Cc_lncRNA-1575
CM003613.1:48081229-48084521	-0.00700715	-0.809965	-1.05788	-0.146063	-0.212225	-1.5443	-2.82596	-2.67478	Cc_lncRNA-1578
CM003613.1:48525056-48525885	9.07644	10.154	5.79383	2.7882	2.4195	2.82072	-0.118258	-2.31192	Cc_lncRNA-1580
CM003613.1:5452547-5453630	-3.31308	-0.153645	2.31748	-1.96498	-0.329726	2.3252	-3.69391	-6.59952	Cc_lncRNA-1582
CM003613.1:5551958-5556222	7.76457	9.00211	-4	-4	2.12157	3.05682	-4	-4	Cc_lncRNA-1585
CM003613.1:5808898-5811157	1.1492	1.19512	1.28836	6.03871	2.00046	1.50926	-0.331236	-0.00645393	Cc_lncRNA-1586
CM003613.1:5885652-5890552	-0.182385	-0.249592	0.583692	0.911867	0.951027	0.99369	2.97233	2.75219	Cc_lncRNA-1587
CM003613.1:6202402-6203222	0.236823	-0.344512	0.725377	0.329313	-0.64956	-0.875667	-2.09213	-1.44908	Cc_lncRNA-1589
CM003613.1:6261500-6262876	-0.0699728	0.367688	0.276696	3.67454	-2.14854	-0.977142	-2.03779	-2.31473	Cc_lncRNA-1590
CM003613.1:6290545-6291701	0.0777128	2.84481	-4.98364	-4	-0.715378	0.340447	-5.71018	-0.679931	Cc_lncRNA-1591
CM003613.1:815937-820822	-2.49427	-3.37882	-2.85453	-3.15395	-0.587734	-1.78917	-3.55069	-6.93729	Cc_lncRNA-1594
CM003613.1:8496093-8498124	1.4973	1.59284	-1.22046	-2.82351	-0.518181	-1.91974	-1.93606	-2.98826	Cc_lncRNA-1597
KQ483411.1:1198793-1202393	-7.30827	-6.53797	-2.69691	-2.84412	-2.86461	-6.02282	-4	-6.12565	Cc_lncRNA-1602
KQ483411.1:1453254-1454004	-4.47393	-3.18924	-3.49209	-3.46	-0.647869	-1.06028	3.26058	2.40913	Cc_lncRNA-1604
KQ483411.1:1814084-1815043	-5.09831	-4.32813	-4	-4	-0.858588	-4	-4	-4	Cc_lncRNA-1608
KQ483411.1:1848576-1849580	-0.320738	0.256802	-1.52604	-4	0.0696531	-4	-0.664622	-2.12444	Cc_lncRNA-1609
KQ483412.1:1306585-1307425	-0.972656	-0.666459	-0.293525	-1.34173	0.599825	1.4706	2.04508	1.58579	Cc_lncRNA-1612
KQ483412.1:1765623-1766468	1.07173	0.256916	0.278493	1.97991	-4	-0.223818	0.559581	2.00942	Cc_lncRNA-1615
KQ483412.1:333631-343994	-0.196766	-0.81638	-2.46883	-2.40006	-0.0570087	-0.60527	0.414671	-0.406897	Cc_lncRNA-1616
KQ483413.1:488486-491362	-0.600841	-0.316569	-1.60872	-3.34881	-1.21452	-3.17424	-5.64143	-5.00953	Cc_lncRNA-1622
KQ483414.1:664510-665259	1.78947	1.39452	-0.0458663	-0.920556	2.82882	4.21013	2.17785	3.24407	Cc_lncRNA-1631
KQ483414.1:781042-783952	3.6561	3.8008	7.12949	8.60536	-0.169823	-0.157427	1.39986	-0.350017	Cc_lncRNA-1634
KQ483415.1:412027-418648	2.54029	2.42878	0.0774463	-2.08164	0.0695737	0.703223	0.813314	1.34241	Cc_lncRNA-1638
KQ483415.1:998669-999782	-0.835385	-2.06518	-1.03924	-4	0.552323	1.03756	0.819927	0.943733	Cc_lncRNA-1641
KQ483416.1:149515-153443	-0.601334	-0.661098	0.0102832	0.447191	-0.965487	-3.31596	-3.53546	-1.83412	Cc_lncRNA-1642
KQ483416.1:227222-228292	-1.53092	-1.44585	-0.478138	-0.450425	-1.77732	-2.89988	2.23202	4.14252	Cc_lncRNA-1643
KQ483416.1:734795-736545	-4.73264	-4.06191	-7.42393	-4	-2.95737	-1.59808	-6.24969	-4.05953	Cc_lncRNA-1647
KQ483417.1:983402-984448	-4	-4	-4	-4	0.553933	2.3598	-4	-4	Cc_lncRNA-1655
KQ483418.1:367701-370414	-3.97881	-5.65159	-7.73041	-4.94348	-0.983756	-1.73192	-5.13463	-9.34928	Cc_lncRNA-1657
KQ483418.1:437733-438550	-4	-4	2.27785	1.98158	-4	-4	0.559996	-4	Cc_lncRNA-1658
KQ483418.1:695790-699521	1.15683	1.10117	2.2605	4.3577	-0.322533	-1.52123	-0.975159	1.24372	Cc_lncRNA-1659
KQ483418.1:977916-985074	-0.780449	-0.0633636	-1.99602	-3.10633	-1.19647	-0.903555	-1.91689	-2.53858	Cc_lncRNA-1660
KQ483419.1:568458-569948	-4	-2.32833	-4	-2.62337	2.42086	2.90264	6.23096	3.39475	Cc_lncRNA-1662
KQ483419.1:979878-981214	-0.274954	-1.93154	-4.83426	-0.386688	-0.294481	0.375897	-6.24139	-2.53456	Cc_lncRNA-1663
KQ483422.1:456142-457170	2.4866	3.95723	1.28165	-4	0.55441	-4	-4	-4	Cc_lncRNA-1672
KQ483422.1:979544-983901	-0.269466	-0.290205	0.101172	-1.1037	-0.478371	-1.12169	-1.1013	-2.10647	Cc_lncRNA-1673
KQ483423.1:298680-302653	-4	5.01133	-4	1.94962	1.53695	5.16381	6.13694	2.66834	Cc_lncRNA-1676
KQ483424.1:114847-116267	2.07137	5.38593	2.28525	3.96264	3.86914	8.20815	8.48008	8.55515	Cc_lncRNA-1678
KQ483424.1:484314-486666	1.8833	2.7542	0.4812	-1.40274	1.57691	0.996651	-4.9124	-3.7068	Cc_lncRNA-1679
KQ483424.1:523252-525306	0.486265	1.35608	-0.519497	-4	0.542024	-2.03486	-4	-2.13494	Cc_lncRNA-1681
KQ483424.1:582589-585095	3.89639	3.37624	0.966917	-2.0688	-3.4823	-3.6653	-4	-4	Cc_lncRNA-1682
KQ483424.1:702867-705612	3.04757	4.21746	4.48661	2.94479	0.293337	0.927076	-1.2782	0.606462	Cc_lncRNA-1684
KQ483426.1:815764-819037	-1.86177	-1.42161	-0.762611	-2.85632	-0.119539	-2.86572	-4.67005	-3.33077	Cc_lncRNA-1694
KQ483426.1:863144-869417	0.278725	-0.782152	-2.74719	-2.91071	0.1519	-2.17432	-0.750202	1.03655	Cc_lncRNA-1695
KQ483427.1:158733-161174	-3.97321	-4	-4	-4	-0.459698	-3.68728	-4	-2.20344	Cc_lncRNA-1697
KQ483427.1:298164-300334	-3.38786	-1.34348	2.31936	1.62237	-0.140276	0.710093	1.03762	-0.365981	Cc_lncRNA-1699
KQ483427.1:548807-555352	-2.1478	-2.5916	-4.39307	-1.22282	-0.75721	-1.43536	-0.94051	-3.07023	Cc_lncRNA-1700
KQ483428.1:746120-748599	6.29357	11.1698	13.6134	8.49285	-0.459836	4.16444	6.16772	1.67092	Cc_lncRNA-1704
KQ483429.1:578911-579246	0.490827	0.258989	-4	-4	2.22148	-4	-4	2.7531	Cc_lncRNA-1708
KQ483429.1:580717-581950	0.0905507	-1.38716	-4	-4	1.15403	1.41561	-4.08772	0.356874	Cc_lncRNA-1709
KQ483429.1:713899-714190	0.270799	0.539548	-1.56758	0.635693	-0.825613	0.999303	2.19032	0.138793	Cc_lncRNA-1711
KQ483429.1:83788-88674	-2.825	-3.60632	-5.06122	-4.10416	-0.847682	-1.46749	-2.91593	-1.24034	Cc_lncRNA-1713
KQ483431.1:54714-56174	2.01364	4.08804	4.50181	6.96468	0.0442302	2.32982	4.39246	6.91629	Cc_lncRNA-1718
KQ483431.1:650535-651358	6.81941	6.19226	-5.06409	-6.36087	0.0900891	-1.19937	-7.78217	-6.65377	Cc_lncRNA-1720
KQ483432.1:705843-709178	-0.369616	-1.00119	0.556878	0.747279	-0.866638	-1.0549	-0.418779	-2.64048	Cc_lncRNA-1725
KQ483432.1:742420-743297	-1.79867	-2.82688	-1.57328	-0.499877	-0.540119	-2.18756	-7.04818	-6.92093	Cc_lncRNA-1726
KQ483435.1:685690-687981	-4	-4	-4	-4	-3.47193	-4	-4	-4	Cc_lncRNA-1734
KQ483436.1:294489-297111	-4	-0.743506	-4	2.53804	0.539685	0.77203	0.552856	4.31439	Cc_lncRNA-1735
KQ483436.1:447271-449668	-4	-4	9.59242	12.355	0.540467	0.772185	0.553106	-4	Cc_lncRNA-1737
KQ483437.1:546005-548047	2.87779	1.73663	-6.22402	-7.00638	-3.3105	-6.0969	-10.3158	-9.02701	Cc_lncRNA-1741
KQ483437.1:682142-683617	1.24625	1.0831	1.96365	1.99978	1.9616	2.94117	2.76086	2.51871	Cc_lncRNA-1742
KQ483438.1:268916-271650	-1.25923	-1.32848	3.09294	5.16689	0.0283862	-0.738998	-0.19268	-1.70319	Cc_lncRNA-1745
KQ483438.1:511856-513118	-0.0993044	-0.0479743	-0.853064	-3.51507	-1.34615	-3.30063	-6.66157	-5.31675	Cc_lncRNA-1746
KQ483439.1:187610-188424	2.30372	3.09277	-0.148492	1.33686	0.244497	1.47949	-5.86622	1.31768	Cc_lncRNA-1750
KQ483440.1:139005-144095	0.953279	-0.0551937	-4.38585	-8.72864	-1.83722	-4.51325	-10.1252	-5.20205	Cc_lncRNA-1753
KQ483440.1:307676-309333	-1.99171	2.90193	5.01231	7.74556	1.16623	4.03837	3.32435	0.518486	Cc_lncRNA-1754
KQ483440.1:363300-366214	-1.31451	0.215835	-1.46543	-0.632922	1.22692	2.54446	2.00228	1.75419	Cc_lncRNA-1755
KQ483440.1:591421-591901	2.07294	0.257836	-4	-4	2.17912	-4	1.57161	2.29973	Cc_lncRNA-1758
KQ483441.1:1158-2353	3.79231	2.64138	-0.301434	0.382047	-1.03431	0.189232	-2.61357	-0.905609	Cc_lncRNA-1759
KQ483442.1:595315-596616	-0.098513	0.256678	0.699464	1.96473	-1.03611	1.51081	2.55579	0.0929485	Cc_lncRNA-1762
KQ483443.1:141098-142459	-4	-2.06527	-0.037066	-0.358305	-0.773944	-0.548258	-0.181456	2.26217	Cc_lncRNA-1765
KQ483443.1:375263-376876	-1.04417	-3.44384	-3.41415	-4	-1.1553	-0.757406	1.46887	0.0619465	Cc_lncRNA-1768
KQ483443.1:569051-571468	-1.53615	-1.1809	1.43624	-0.898465	-0.272523	0.815891	3.1269	2.89191	Cc_lncRNA-1772
KQ483444.1:255114-256460	0.950379	-0.279388	-0.403299	-0.30913	-3.72483	-5.08427	-4	-4	Cc_lncRNA-1773
KQ483444.1:298943-302141	-4.16293	-2.75052	-4	-7.74226	-1.66341	1.00899	-1.08582	4.04162	Cc_lncRNA-1774
KQ483444.1:633943-636327	-3.72323	-1.63101	-0.461403	-4	-1.9685	2.41449	4.57249	3.70492	Cc_lncRNA-1776
KQ483445.1:424114-425027	-3.97055	-9.10727	-4	-4	-1.43107	-4.58849	-6.80543	-5.09389	Cc_lncRNA-1778
KQ483445.1:500164-500946	-3.03726	-0.127316	-3.70979	0.0189702	-3.99904	-1.38263	-3.80644	1.00391	Cc_lncRNA-1779
KQ483445.1:564219-566349	-0.86482	-0.686884	-0.308494	-0.185804	0.673879	1.4696	2.34258	3.14164	Cc_lncRNA-1780
KQ483445.1:660494-662153	1.15376	1.23522	6.39871	9.95467	4.41437	3.08644	6.07987	4.33532	Cc_lncRNA-1781
KQ483446.1:151573-152432	0.486753	2.2569	-4	1.97913	-4	-4	-4	0.686999	Cc_lncRNA-1782
KQ483449.1:564923-565797	-2.62179	-2.11467	-0.166453	-5.71516	-1.37906	-0.0595664	1.2623	1.29222	Cc_lncRNA-1792
KQ483449.1:58470-60182	-4	-4	2.51938	-2.36301	-2.19268	-3.54899	-2.7676	-3.64769	Cc_lncRNA-1793
KQ483451.1:344500-345974	1.37947	0.908709	2.38511	3.24193	-2.26079	-0.0339643	-4	-0.131282	Cc_lncRNA-1797
KQ483452.1:471898-472703	-3.70063	-4	-4	-4	-0.983217	-4.53119	-4.68616	-3.85688	Cc_lncRNA-1801
KQ483452.1:479707-480508	-3.6617	-4.28932	-4	-8.54096	-1.18259	-4.49904	-5.43975	-4.54897	Cc_lncRNA-1802
KQ483452.1:497023-497861	8.38765	9.99036	6.58212	3.8872	1.36845	2.23568	-4	-4	Cc_lncRNA-1803
KQ483452.1:621686-623630	-0.513718	-1.15848	-0.127497	-4	-1.45735	-1.22738	-3.44619	-0.519722	Cc_lncRNA-1804
KQ483452.1:624058-624672	-0.0123311	0.0895606	0.199472	-2.77242	0.0514665	-0.934318	-1.47094	-0.750774	Cc_lncRNA-1805
KQ483453.1:527504-529486	-4	-4	-4	-4	-4.36446	-4	-4	-4.23415	Cc_lncRNA-1808
KQ483455.1:156616-158159	1.61024	1.59241	-2.57203	-4.21903	-0.142234	-1.23674	-1.7182	-1.64646	Cc_lncRNA-1809
KQ483455.1:375810-378041	-0.486014	-1.19732	-0.150276	-3.46852	-0.57549	-3.14864	-5.99567	-6.33671	Cc_lncRNA-1811
KQ483455.1:404992-405704	1.48697	3.05149	-1.72501	-2.01055	-1.10992	-1.22233	-4	-4	Cc_lncRNA-1812
KQ483456.1:315749-316439	1.12398	2.82097	3.07787	2.64539	-0.40407	2.73943	3.76369	1.68808	Cc_lncRNA-1813
KQ483456.1:565287-565553	3.30257	3.58156	3.55491	3.14973	1.67666	1.81374	2.2005	3.79408	Cc_lncRNA-1815
KQ483457.1:327873-329360	-0.783705	-0.526014	-0.0275124	-2.28044	-0.373725	-1.10306	-3.92807	-2.4592	Cc_lncRNA-1817
KQ483458.1:177012-177614	3.07225	5.61487	-4	-4	1.57733	3.77965	2.15007	2.28582	Cc_lncRNA-1818
KQ483458.1:313869-318266	-1.99193	-2.22162	-2.99473	-3.33641	-3.74894	-4	-4	-4	Cc_lncRNA-1819
KQ483458.1:500824-506308	-0.345686	-0.645074	-2.15309	-3.87489	-0.145579	-1.54056	-2.06957	-1.96965	Cc_lncRNA-1820
KQ483459.1:393255-393500	-4	-2.06229	-0.0963597	0.858178	0.370973	-0.500913	-0.69619	0.812522	Cc_lncRNA-1824
KQ483459.1:417470-422053	0.11414	0.0650283	-0.0202734	2.10599	-0.102129	0.83966	0.940327	3.17491	Cc_lncRNA-1825
KQ483459.1:439934-443748	3.8686	3.37983	3.06792	4.31246	-0.270185	2.66462	3.49958	3.69404	Cc_lncRNA-1826
KQ483460.1:571585-573743	0.456956	0.853525	0.83141	1.47862	0.74092	1.65736	2.46177	1.85714	Cc_lncRNA-1829
KQ483463.1:73472-76073	2.76121	4.47373	1.55204	1.66686	1.06582	3.57113	5.21736	6.15537	Cc_lncRNA-1837
KQ483465.1:159852-163187	-2.51385	-4.74354	-4	-4	-2.87709	-4	-4.4477	-4.33086	Cc_lncRNA-1845
KQ483467.1:291757-294805	-4	-4	3.45954	0.951634	1.12351	-0.228196	3.80042	4.31347	Cc_lncRNA-1853
KQ483471.1:261677-262922	0.532278	-1.11254	-4	-1.98832	-1.59708	-2.18018	1.75163	1.63133	Cc_lncRNA-1855
KQ483471.1:323793-325942	1.57817	1.38364	-0.152469	5.9578	2.18843	2.18268	3.9673	-2.99094	Cc_lncRNA-1856
KQ483472.1:416788-420153	0.871275	1.01055	-0.821948	0.132648	2.28559	3.96533	3.64354	3.83782	Cc_lncRNA-1860
KQ483474.1:373291-380578	0.634928	0.0182327	-2.91005	-4.57685	-1.34504	-3.75253	-2.06543	-3.85707	Cc_lncRNA-1863
KQ483475.1:34229-35325	-0.976621	-1.03192	1.41796	2.21638	-0.71782	-0.840578	-1.05816	-2.45202	Cc_lncRNA-1867
KQ483479.1:377478-379180	-4	-4	3.87164	-4	-4	-4	-4	-4	Cc_lncRNA-1879
KQ483479.1:446871-448425	0.814885	0.711032	-0.992532	-2.90277	3.18913	3.64443	3.71057	3.46692	Cc_lncRNA-1881
KQ483480.1:299863-301332	-1.05313	-1.30316	-3.75424	-7.32582	-0.277562	-1.42685	-1.39279	-1.50307	Cc_lncRNA-1883
KQ483481.1:46786-48215	-0.237963	1.54566	1.52004	2.31661	0.17832	-0.0626183	1.60585	3.68124	Cc_lncRNA-1885
KQ483482.1:487246-488535	1.48645	0.256682	-4	-4	2.87097	0.773878	-4	-4	Cc_lncRNA-1888
KQ483483.1:345195-346240	1.07155	4.74863	6.36934	2.55618	3.87589	5.50277	5.04927	4.53999	Cc_lncRNA-1889
KQ483483.1:356770-358101	-3.83549	1.88894	0.770077	-0.0358391	0.0338347	3.64165	4.7651	4.66396	Cc_lncRNA-1890
KQ483483.1:385723-387003	0.681634	2.85086	1.04471	1.42584	0.981707	3.40624	3.19115	2.44396	Cc_lncRNA-1891
KQ483485.1:442045-443780	-5.44295	-2.08788	-4.31941	-4.77049	-1.34775	-0.366243	0.164781	-1.44703	Cc_lncRNA-1895
KQ483487.1:171654-173667	4.93253	4.67878	0	15.1857	2.60575	3.95205	10.0616	4.06217	Cc_lncRNA-1896
KQ483487.1:346845-347405	11.4917	13.721	8.94876	3.59324	4.48896	5.5881	0.56683	0.704695	Cc_lncRNA-1897
KQ483491.1:179070-180989	-0.130385	-1.09708	-2.65114	-3.56652	-1.28031	-3.75091	-4.96971	-4.85051	Cc_lncRNA-1902
KQ483493.1:37655-38441	-1.35527	-1.20123	-2.11526	-3.04614	-0.0360766	-0.883763	-0.391243	-1.018	Cc_lncRNA-1911
KQ483494.1:6662-6870	0.118081	-0.0244685	2.23461	2.08521	0.11966	0.232372	0.948234	1.23452	Cc_lncRNA-1913
KQ483496.1:257837-259292	0.961111	0.232855	-0.104892	-1.38761	-2.30042	-2.79201	-4.50508	-2.7141	Cc_lncRNA-1923
KQ483497.1:370862-378485	-2.5926	-1.68025	-1.78701	-2.53064	2.25076	2.32823	3.13813	2.76456	Cc_lncRNA-1926
KQ483498.1:251124-252110	-0.120136	-1.63216	-2.94776	-0.86318	1.83854	0.87278	2.36254	0.0319491	Cc_lncRNA-1928
KQ483499.1:192344-194024	-3.19174	4.56607	-2.12845	-1.71882	0.325906	7.3271	5.37139	7.13874	Cc_lncRNA-1932
KQ483499.1:229793-230809	0.284974	-1.6818	-4	-4	3.24063	1.3389	0.0341002	-0.381489	Cc_lncRNA-1933
KQ483499.1:374165-374421	-4	1.25966	-4	3.16338	-4	-4	0.620214	0.802432	Cc_lncRNA-1934
KQ483499.1:419305-420245	-0.835257	-0.650049	-4	1.0683	-0.0278839	0.0384918	-2.34848	0.0995567	Cc_lncRNA-1938
KQ483501.1:265906-270328	-0.776921	0.478821	-2.29428	-0.0510434	-2.46357	-1.49165	-2.44819	-3.91705	Cc_lncRNA-1940
KQ483501.1:285901-287708	-4	-4	-4	-4	-4	-4	-4	-2.78578	Cc_lncRNA-1941
KQ483501.1:46908-48547	-2.2575	-2.81449	-0.174211	2.4519	-0.233837	-3.06729	-9.01375	-7.89354	Cc_lncRNA-1942
KQ483501.1:69379-70916	1.41977	2.31518	-2.19546	-6.0889	3.31353	4.63289	4.3183	0.402257	Cc_lncRNA-1943
KQ483503.1:48360-49822	0.891805	1.44688	-1.05963	-2.42266	2.99071	5.11099	4.75957	2.9529	Cc_lncRNA-1948
KQ483504.1:391913-393014	-0.793558	1.37874	4.69494	9.30933	2.46513	4	6.075	5.04878	Cc_lncRNA-1950
KQ483506.1:389957-394209	-0.0268332	-0.0956282	-2.11313	-1.86957	0.198984	-0.0675152	0.528972	0.202942	Cc_lncRNA-1952
KQ483508.1:267892-270498	-1.55333	-2.95296	-2.33548	-3.25631	-1.86236	-4	-4.65658	-4	Cc_lncRNA-1955
KQ483508.1:31257-32840	-5.247	-4.99132	-4	-3.28756	0.251692	-2.42414	-2.33067	0.368062	Cc_lncRNA-1956
KQ483509.1:280852-282879	2.48627	3.95698	5.87275	4.95624	0.542171	2.77252	2.55365	3.84246	Cc_lncRNA-1958
KQ483509.1:338066-339434	-6.30626	-6.19499	-6.8297	-4	-1.55923	-2.19121	-0.487669	-2.17695	Cc_lncRNA-1959
KQ483514.1:146986-148754	-4	3.57851	9.28694	4.54332	-4	-4	3.36154	-4	Cc_lncRNA-1962
KQ483515.1:59108-61415	-2.1791	-2.6809	-2.79191	-3.71081	-0.740805	-1.9158	-2.22947	-2.08699	Cc_lncRNA-1967
KQ483515.1:67625-68051	-0.604527	-0.419879	-0.280277	-0.959077	-0.586886	-1.6278	-1.83838	-3.2752	Cc_lncRNA-1968
KQ483518.1:382643-383206	3.20017	2.37293	-4	-4	-4	-4	-4	-4	Cc_lncRNA-1974
KQ483519.1:15227-15437	1.50042	2.58053	2.2067	3.83297	1.7228	-4	1.64509	-4	Cc_lncRNA-1975
KQ483519.1:368674-372709	-0.915973	-1.36805	-0.918992	-3.25994	-1.08762	-3.43798	-4	-3.54118	Cc_lncRNA-1978
KQ483520.1:281870-283526	2.0713	0.256596	1.28648	1.95952	-4	0.773032	2.13944	0.674612	Cc_lncRNA-1979
KQ483521.1:403153-405512	-4	-4	-4	2.95426	-4	-4	-4	-4	Cc_lncRNA-1982
KQ483521.1:421375-424261	-6.6808	-4.71864	-7.56562	-8.48787	-2.9723	-8.44573	-4	-4	Cc_lncRNA-1983
KQ483521.1:45409-47766	-4	-4	-3.17087	-4	-0.111454	-0.687216	-1.58435	-0.618217	Cc_lncRNA-1985
KQ483522.1:266104-266572	-4	0.25791	1.26381	2.02802	-4	0.784502	0.572563	2.30167	Cc_lncRNA-1987
KQ483524.1:205146-207590	-3.87133	-2.77912	-4	-4	0.312022	-3.5854	-2.8045	-3.68653	Cc_lncRNA-1990
KQ483524.1:87164-87819	-1.26778	0.309654	-3.48175	-4	-4	-3.97631	-4	-4	Cc_lncRNA-1991
KQ483524.1:90166-91143	5.44083	1.84178	-4	-4	0.555883	-4	-4	-4	Cc_lncRNA-1992
KQ483525.1:15902-16974	-1.15086	1.17733	-0.466245	-1.42196	0.875207	4.16866	3.62021	2.90754	Cc_lncRNA-1993
KQ483525.1:39644-40177	-0.83432	-0.742432	-2.05401	-4	-2.7363	-1.54031	-4	-4	Cc_lncRNA-1995
KQ483526.1:222323-222946	-4	-4	1.27197	-4	-4	-4	2.14935	2.28416	Cc_lncRNA-1997
KQ483526.1:236057-237602	12.9153	15.2504	10.4807	4.7682	4.45269	6.09517	1.55481	2.26042	Cc_lncRNA-1998
KQ483527.1:269418-270480	-0.513425	-0.328191	-1.30287	-0.614292	1.13849	0.997153	2.05978	1.0967	Cc_lncRNA-2004
KQ483527.1:278471-278798	-1.75677	-1.28842	-2.00075	-3.15746	1.97726	2.57346	2.49594	2.32892	Cc_lncRNA-2005
KQ483527.1:305754-308584	-0.132851	-0.66757	-1.0045	-2.43117	-1.03177	-2.0768	-1.59266	-2.49104	Cc_lncRNA-2006
KQ483528.1:4283-5358	-0.891945	0.948643	2.22567	1.59175	1.66012	1.88161	4.04656	2.3029	Cc_lncRNA-2007
KQ483529.1:277609-282114	-4.90907	-1.07266	-6.68941	0.743497	-1.25397	0.0673541	-0.608175	0.662124	Cc_lncRNA-2009
KQ483529.1:77279-79029	-4	-4	-4	3.5435	2.12894	2.77288	1.55423	-4	Cc_lncRNA-2010
KQ483532.1:235755-238190	-3.06198	-0.473864	1.65644	-1.10484	-1.59496	-0.458643	0.698762	1.13763	Cc_lncRNA-2016
KQ483532.1:411767-415062	0.936818	0.25646	0.552912	0.629049	1.27499	1.84209	1.26014	2.34727	Cc_lncRNA-2018
KQ483532.1:9336-10511	-3.42038	0.841684	-3.62355	0.0606055	0.853594	5.22053	3.87841	4.50748	Cc_lncRNA-2020
KQ483533.1:120821-121135	-4	1.84417	1.24474	-4	0.646721	0.801477	-4	3.08496	Cc_lncRNA-2024
KQ483533.1:337145-339031	7.7035	7.02885	-1.9221	-4.25214	0.90342	-0.188836	-5.65553	-4	Cc_lncRNA-2027
KQ483533.1:44085-45438	-2.973	-4	-2.17463	-4	1.33659	0.773691	-1.31892	-0.460203	Cc_lncRNA-2028
KQ483535.1:353855-355417	-0.755998	-3.4953	-2.3504	-2.63928	1.67228	2.33417	-1.34472	-3.43917	Cc_lncRNA-2034
KQ483535.1:396031-398368	0.808157	-0.743486	-4	-0.0456261	2.5407	5.72643	6.36696	6.65435	Cc_lncRNA-2035
KQ483537.1:291623-293449	-2.35164	-2.31834	-4	-4.20204	0.767256	0.555413	0.803572	0.536039	Cc_lncRNA-2038
KQ483537.1:332063-333355	-0.0298794	-0.687409	-1.49445	-1.4942	-0.549525	-0.961155	-1.82359	-2.03135	Cc_lncRNA-2039
KQ483538.1:13398-14678	-3.89205	-4.85879	-5.41618	-4	1.82602	1.11786	-0.337193	2.20174	Cc_lncRNA-2043
KQ483538.1:20175-22661	0.955699	3.40155	1.9103	1.57515	1.00962	4.45538	4.11935	4.05792	Cc_lncRNA-2045
KQ483541.1:146789-151565	-4	-4	1.29086	-4	-4	0.771319	1.5517	6.09391	Cc_lncRNA-2051
KQ483543.1:156018-158830	-0.356354	-0.00322826	2.76101	3.35383	0.668617	-0.606354	-0.670507	-2.03631	Cc_lncRNA-2055
KQ483543.1:159476-160997	-0.0795639	-0.853899	-3.79738	-6.44397	-1.9522	-4.8245	-4	-7.72948	Cc_lncRNA-2056
KQ483545.1:386768-387376	5.16337	3.01451	-1.93025	-4	-2.36188	-3.74405	-4	-4	Cc_lncRNA-2059
KQ483548.1:59756-67985	-0.899234	-0.656151	-0.518438	-2.59424	2.74989	2.52252	3.60643	2.60289	Cc_lncRNA-2063
KQ483549.1:132510-133087	-1.83454	-1.06453	-2.63682	-0.316422	-0.741882	-3.12663	-0.170882	1.38112	Cc_lncRNA-2065
KQ483553.1:401318-401790	6.7086	7.64282	4.3394	0.804558	-0.626735	-1.02307	-4	-4	Cc_lncRNA-2072
KQ483555.1:116047-118220	-2.41422	-3.09139	-1.66121	-1.09718	-1.40795	-3.03498	-2.29975	-1.70916	Cc_lncRNA-2073
KQ483555.1:217278-219236	1.17613	1.30309	1.92974	4.3407	-0.815279	0.542303	-2.37696	-0.87937	Cc_lncRNA-2075
KQ483558.1:160857-162836	0.72418	1.00489	-0.625978	1.81184	1.43255	2.21774	2.76033	-0.685741	Cc_lncRNA-2080
KQ483558.1:78637-82195	7.8437	7.31173	3.70515	-4	0.952597	0.771609	-4	-4	Cc_lncRNA-2085
KQ483560.1:358-2478	-2.47543	-1.69356	-2.2703	-3.63834	0.978949	1.00629	1.26332	-0.475554	Cc_lncRNA-2092
KQ483561.1:180926-182669	0.122849	2.20637	2.66196	4.02929	1.88225	3.44247	4.08537	5.39707	Cc_lncRNA-2093
KQ483561.1:210811-211853	1.37696	2.93265	4.57174	3.31421	-0.344083	-0.260763	1.30841	1.05244	Cc_lncRNA-2094
KQ483561.1:292215-294724	2.01673	2.94456	2.81936	1.36859	-4	-0.812858	-1.61695	-0.499089	Cc_lncRNA-2095
KQ483562.1:123024-125148	-0.245549	-1.93685	-4	-4.16853	0.0468964	1.36598	-2.2487	-3.99256	Cc_lncRNA-2096
KQ483563.1:357342-358048	-0.069637	-0.549617	-0.495944	-1.09163	-0.648639	-0.837444	-1.21755	-2.04621	Cc_lncRNA-2099
KQ483563.1:377225-378074	0.486765	1.25691	2.27858	2.97968	-4	-4	0.559524	3.68735	Cc_lncRNA-2100
KQ483564.1:197018-201721	-0.420785	0.0499717	-0.294139	-4	-0.563375	-2.13556	0.288691	-0.431838	Cc_lncRNA-2104
KQ483565.1:350961-365428	2.48603	2.25637	1.29225	-4	-4	-4	-4	-4	Cc_lncRNA-2105
KQ483566.1:228691-230617	-1.48334	-1.90572	-3.68214	-4.5976	-2.8419	-5.78195	-4	-5.88158	Cc_lncRNA-2108
KQ483566.1:253607-254729	-0.0984249	-4	-4	-4	-0.0328378	0.774485	0.971867	2.41751	Cc_lncRNA-2109
KQ483568.1:142510-143565	-2.74169	-3.45692	-3.37511	-1.52868	0.536	-0.775402	-2.0723	2.04877	Cc_lncRNA-2114
KQ483569.1:22068-22960	-0.984588	-2.76697	-3.65128	-4	-0.671476	-3.83301	-4	-4	Cc_lncRNA-2115
KQ483570.1:155775-160347	-1.81804	-1.39565	-3.04314	-0.446535	1.16817	1.6404	2.92177	1.56592	Cc_lncRNA-2117
KQ483570.1:275371-276394	1.32474	0.488873	3.74842	0.393796	0.358008	-0.367997	-0.631161	-0.475579	Cc_lncRNA-2118
KQ483572.1:258198-261204	-2.09879	-2.32849	-4	-4	-2.04632	-4	-4	-1.91527	Cc_lncRNA-2120
KQ483582.1:237169-239676	-3.14995	-2.10348	-4.13809	-4.72491	0.986451	1.54327	1.73189	0.115749	Cc_lncRNA-2126
KQ483583.1:323424-325631	1.72775	2.17406	4.16708	7.24213	2.50884	3.5454	3.93187	3.07234	Cc_lncRNA-2129
KQ483584.1:55685-63130	3.04969	4.13408	0.818095	-3.06085	0.33447	0.62151	-2.23387	-0.776262	Cc_lncRNA-2131
KQ483584.1:98884-102319	-3.4512	0.585148	-3.59075	-4.30862	-1.66839	-2.52415	-1.28749	-1.14402	Cc_lncRNA-2132
KQ483585.1:165658-167495	-0.612633	-0.836355	-0.693256	-3.09089	0.212957	-0.0905092	1.00962	0.196187	Cc_lncRNA-2133
KQ483587.1:146929-149210	-0.070158	-0.162371	0.192987	2.56631	3.42612	4.27308	5.56779	6.4171	Cc_lncRNA-2136
KQ483588.1:189737-191191	-1.48034	-2.29232	-2.70783	-5.97424	-2.03536	-4.68487	-8.45162	-7.95198	Cc_lncRNA-2139
KQ483590.1:101674-104896	1.22644	0.203263	-3.08356	-5.52737	-0.170381	-2.7315	-7.15749	-7.34171	Cc_lncRNA-2143
KQ483593.1:110801-114387	-2.73625	-2.55091	0.73071	-1.85703	0.684355	0.918441	0.651695	1.2877	Cc_lncRNA-2144
KQ483593.1:193627-196863	0.10082	-0.463573	-0.18736	-0.227341	-0.973306	-1.13638	-1.45985	-2.25719	Cc_lncRNA-2145
KQ483595.1:241441-242586	3.19924	3.9311	0.829318	3.71663	0.859757	4.24419	1.06052	5.19539	Cc_lncRNA-2149
KQ483595.1:248015-250137	-0.63608	2.37607	-1.26216	-2.40195	2.58072	5.5739	3.55422	2.81177	Cc_lncRNA-2150
KQ483595.1:253098-254189	-2.21388	1.72022	0.459747	-0.804662	0.220455	3.72846	1.51482	3.73722	Cc_lncRNA-2151
KQ483595.1:295724-297365	2.62385	1.84156	4.21242	3.47065	-0.969689	-0.226942	0.139482	0.876352	Cc_lncRNA-2152
KQ483596.1:173041-179113	-3.96018	-2.92682	-2.89191	-3.82079	0.548381	1.26035	0.690125	1.44564	Cc_lncRNA-2154
KQ483597.1:40842-45306	2.23613	2.22326	1.53171	2.7374	0.0769592	0.633874	1.4143	1.79341	Cc_lncRNA-2156
KQ483598.1:157508-164731	0.0934984	-0.840291	-1.1953	-2.47872	-0.938797	-3.04674	-4.56609	-3.94182	Cc_lncRNA-2157
KQ483600.1:181470-183901	0.666791	2.43708	-0.15875	1.69088	4.63626	5.71389	6.5478	5.39717	Cc_lncRNA-2159
KQ483600.1:274294-279137	-0.987829	-1.29997	-3.35297	-2.11044	1.84638	1.31728	1.68919	-0.391296	Cc_lncRNA-2162
KQ483601.1:216659-218810	-4	-4	-4	-4	-4.41267	-4	-4	-4	Cc_lncRNA-2165
KQ483601.1:231300-232669	-0.388046	-0.395418	-0.589552	-4	-0.911556	-0.100821	-2.90396	-2.78231	Cc_lncRNA-2166
KQ483602.1:283842-285799	-1.83565	-2.06538	0.550615	-0.365178	-1.77935	-0.549326	1.03921	-0.649068	Cc_lncRNA-2167
KQ483603.1:70549-71536	0.48663	0.716244	2.13905	3.78064	1.01501	1.77516	1.68721	1.32717	Cc_lncRNA-2168
KQ483607.1:48983-51191	0.662401	-0.15228	-2.97854	-4	-3.14056	-4.49444	-4	-4	Cc_lncRNA-2174
KQ483608.1:48965-50947	1.09396	0.864231	2.14326	2.3716	1.64196	1.0807	1.51897	0.672742	Cc_lncRNA-2176
KQ483609.1:299604-299910	-4	-4	-4	3.10707	-4	-4	0.600222	-4	Cc_lncRNA-2177
KQ483610.1:101641-105229	0.239659	0.17072	1.07083	2.1924	0.091312	0.186637	-0.0189982	-0.508094	Cc_lncRNA-2178
KQ483611.1:75438-77529	3.61597	4.64531	-0.990028	-1.18468	3.10933	4.4706	1.78018	6.16477	Cc_lncRNA-2182
KQ483612.1:196102-203262	-0.513934	2.57832	-4	3.2687	1.53471	1.35601	2.35862	1.98846	Cc_lncRNA-2183
KQ483613.1:13934-16931	0.13189	-0.743527	-1.20521	3.25498	0.933194	-0.0124436	-4.81671	-4.69952	Cc_lncRNA-2184
KQ483613.1:24654-28976	-0.750142	-1.0927	-0.198393	-0.825061	-0.708949	-0.711055	-0.900377	-2.17734	Cc_lncRNA-2185
KQ483615.1:119582-125469	0.256923	1.97802	1.88554	3.52625	0.284066	2.53468	1.63322	2.84556	Cc_lncRNA-2187
KQ483615.1:94409-96090	0.964019	1.12507	0.940377	1.23242	-1.51788	-1.53491	-2.66329	-2.26573	Cc_lncRNA-2189
KQ483619.1:25502-29456	-10.2637	-4	-9.45946	-4	-4.08361	-6.65645	-8.61292	-8.08151	Cc_lncRNA-2196
KQ483626.1:106929-107730	-0.361171	-0.743042	0.429452	2.45653	-2.02207	-0.808367	-3.60967	-3.48074	Cc_lncRNA-2204
KQ483627.1:175928-177521	-0.928683	-4	-4	-4	0.63279	-2.22685	-4	-4	Cc_lncRNA-2205
KQ483629.1:273349-278921	-4.77899	-5.14618	-4	-4	-1.22323	-1.57827	-3.26611	-1.38493	Cc_lncRNA-2206
KQ483630.1:249064-251799	7.45198	5.98441	-4	-4	1.53935	0.771963	-4	-4	Cc_lncRNA-2207
KQ483631.1:220009-221498	-4	0.256629	2.28566	-4	0.5464	-4	-4	0.675937	Cc_lncRNA-2208
KQ483632.1:24686-26051	-1.86273	-1.67745	-2.28665	-2.45599	-0.608575	-1.21292	-4.60101	-6.0643	Cc_lncRNA-2210
KQ483635.1:100057-101147	-0.194265	-0.13556	-0.454535	0.595413	-0.207201	0.88693	0.630717	2.15917	Cc_lncRNA-2213
KQ483635.1:225008-227076	1.60556	-0.0164792	-1.57009	-4	0.541949	3.53655	4.70122	3.89653	Cc_lncRNA-2214
KQ483635.1:44633-49104	0.845193	1.34757	-0.425497	0.595256	0.685247	2.86987	3.95305	3.36832	Cc_lncRNA-2215
KQ483636.1:1810-5900	-2.39768	-1.99289	-1.86461	0.66879	-0.145366	-0.122689	0.889045	0.21737	Cc_lncRNA-2216
KQ483640.1:155308-158039	7.39963	8.89067	6.56041	8.99288	2.25784	1.88542	-0.321719	1.45877	Cc_lncRNA-2221
KQ483641.1:97335-98257	0.0185386	0.663175	-1.00756	1.79077	0.557705	1.63895	-3.81643	-2.69002	Cc_lncRNA-2224
KQ483643.1:212609-214669	-0.167483	-0.740542	-1.69471	-4.08547	-0.490496	-2.76649	-7.07284	-8.27598	Cc_lncRNA-2225
KQ483646.1:134417-136376	-1.58901	-2.45617	-0.688166	-2.92591	0.303776	-1.52508	-1.15894	-1.75036	Cc_lncRNA-2227
KQ483648.1:191057-194702	-0.31762	-1.70099	-2.39308	-4.01846	1.59666	0.102123	-0.709178	0.258465	Cc_lncRNA-2233
KQ483650.1:121158-122896	2.07128	1.25658	-4	1.95865	-4	-4	-4	-4	Cc_lncRNA-2235
KQ483652.1:191566-195382	-5.26875	-3.91348	-5.04954	-4	-1.15883	-3.98336	-4	-4	Cc_lncRNA-2237
KQ483652.1:50842-56011	1.94247	2.37704	5.26136	8.09076	1.96749	1.63039	-0.626735	2.55401	Cc_lncRNA-2238
KQ483652.1:57606-60810	0.419199	-0.825623	0.120659	3.30845	0.15682	-0.669063	-1.91907	1.04761	Cc_lncRNA-2239
KQ483654.1:44705-45396	0.223984	-0.327849	1.0113	-4	-0.430375	-0.806983	-2.0225	-1.89031	Cc_lncRNA-2240
KQ483654.1:71976-74802	1.30653	1.58388	1.66855	-1.39725	2.83708	3.63367	2.45468	0.817488	Cc_lncRNA-2241
KQ483656.1:230295-232147	-0.202773	0.362175	-5.01654	3.36806	-0.853646	1.25031	-0.464384	4.20251	Cc_lncRNA-2243
KQ483659.1:51336-53210	0.868165	1.99876	-2.079	2.95741	-1.06834	0.7987	1.54077	2.67765	Cc_lncRNA-2245
KQ483659.1:71077-72333	-4	0.256692	-4	-4	-4	-4	2.87794	-4	Cc_lncRNA-2246
KQ483660.1:225666-232864	3.74422	3.11596	1.37422	2.91631	1.06057	1.19755	2.47483	3.07378	Cc_lncRNA-2247
KQ483666.1:952-2638	-1.34231	-2.11203	-4	-4	-1.39963	-3.55817	-5.06215	-4.18726	Cc_lncRNA-2254
KQ483667.1:173291-175604	-1.48575	-2.41591	-0.47706	-0.132964	-1.22473	-1.19973	-2.79728	-2.67906	Cc_lncRNA-2255
KQ483671.1:243251-244375	0.491004	-2.13644	-9.75061	-4	-4.22395	-5.83268	-10.4766	-4	Cc_lncRNA-2265
KQ483672.1:216627-218826	-2.09872	-0.328436	-4	-0.62983	-2.04366	-1.81261	-2.03159	0.671835	Cc_lncRNA-2266
KQ483676.1:106300-106864	1.48745	2.25745	1.26947	-4	0.581579	0.780626	-4	-4	Cc_lncRNA-2269
KQ483676.1:119880-120377	-0.0971208	-1.32722	-2.31915	-4	-1.9938	0.00544555	-4	-4	Cc_lncRNA-2273
KQ483676.1:39730-39965	-4	2.84449	0.221203	3.78202	-0.298778	1.82495	2.43843	5.55052	Cc_lncRNA-2276
KQ483679.1:123472-125359	2.32604	1.78177	-4.1168	-5.33994	-0.864619	-3.44927	-7.22875	-7.10946	Cc_lncRNA-2284
KQ483679.1:132298-135967	1.1181	0.357893	-4.36324	-3.28824	-0.868132	-3.29691	-4.10132	-6.56972	Cc_lncRNA-2285
KQ483679.1:214546-215436	1.80865	1.57881	2.27942	0.977511	3.5589	4.23525	5.01842	2.49334	Cc_lncRNA-2286
KQ483688.1:44420-47804	-1.34708	-1.42136	-2.84383	-5.01867	0.263772	-0.160533	-0.777028	-1.32968	Cc_lncRNA-2295
KQ483689.1:151346-153623	-0.857719	-0.539947	-0.296564	-2.0897	0.540953	1.37174	4.93932	5.76543	Cc_lncRNA-2296
KQ483689.1:174972-176703	-4	-1.74342	0.286798	-4	0.129092	-0.227091	5.34869	6.67974	Cc_lncRNA-2297
KQ483692.1:132013-134363	-2.06005	-1.92275	-0.82562	-1.38935	-0.513269	-0.285774	-0.33922	-1.12093	Cc_lncRNA-2303
KQ483692.1:269138-270977	-1.18508	-0.362343	1.66829	4.13136	-0.795469	0.43395	-0.199816	1.37649	Cc_lncRNA-2304
KQ483697.1:145204-150282	-2.64443	-2.91851	-0.29898	-0.834397	0.225106	0.0881967	-0.404133	-0.106603	Cc_lncRNA-2307
KQ483704.1:251023-254868	-2.78999	-4.14521	-6.57075	-4	-1.60286	-4.23158	-4	-4	Cc_lncRNA-2314
KQ483704.1:73973-74344	-7.17093	-4	-4	-4	-2.06882	-4.54612	-4	-4	Cc_lncRNA-2315
KQ483706.1:178718-179171	-0.696181	-2.06392	-1.3812	-1.61159	-0.584914	-1.53655	-2.48501	-3.9245	Cc_lncRNA-2319
KQ483706.1:81881-85197	0.238228	-0.467906	3.5014	4.33236	-0.186379	0.56816	3.7882	2.59116	Cc_lncRNA-2323
KQ483717.1:17520-19144	-0.835582	-0.778804	-1.9507	-2.45225	0.98768	1.9842	2.93266	1.75043	Cc_lncRNA-2334
KQ483717.1:75579-75976	-0.288543	-0.326549	-1.32769	-0.532961	0.0287258	-2.79523	-0.19724	0.316822	Cc_lncRNA-2335
KQ483722.1:45381-50360	4.14145	3.68938	4.11197	6.90561	-0.563611	-0.813678	4.00231	5.09601	Cc_lncRNA-2341
KQ483722.1:93247-94448	-4.60097	-2.50882	-1.48195	-4	0.270429	1.21027	1.67831	-1.82324	Cc_lncRNA-2342
KQ483726.1:128817-129296	3.07295	3.0652	-4	-4	-4	-4	-4	-4	Cc_lncRNA-2348
KQ483727.1:110806-113817	0.20665	0.3362	1.77851	2.36268	-0.206556	-0.228179	-0.415061	0.702106	Cc_lncRNA-2349
KQ483729.1:8594-10935	-4	-4	-0.711467	-0.0456467	0.12565	1.77223	3.01261	1.4787	Cc_lncRNA-2351
KQ483730.1:73063-78914	-4	-1.74359	-4	-0.0524455	1.34268	1.77117	2.55146	3.12646	Cc_lncRNA-2353
KQ483734.1:171151-177871	-4	-4	2.87643	4.947	-4	-4	5.45821	9.64396	Cc_lncRNA-2355
KQ483741.1:83796-89466	-4	-4.99152	-4	-4	-4	-4	-4	-4	Cc_lncRNA-2362
KQ483743.1:78721-79362	0.487149	-4	-4	2.99679	0.573626	-4	-4	-4	Cc_lncRNA-2363
KQ483745.1:52447-55573	-4	-4	-4	-4	2.12333	-4	-4	-4	Cc_lncRNA-2367
KQ483747.1:44475-45808	-3.66331	-4.15611	-6.45005	-4	1.36442	-0.713035	-3.59411	-7.05718	Cc_lncRNA-2368
KQ483748.1:30529-32107	2.07132	0.25661	-4	-4	-4	-4	-4	-4	Cc_lncRNA-2369
KQ483752.1:68550-69790	0.486476	1.47909	10.5271	14.2782	1.28681	1.18907	4.32869	4.6173	Cc_lncRNA-2373
KQ483754.1:32486-35546	-0.340499	3.53081	-0.19887	5.32553	1.36763	4.6508	2.73936	3.17029	Cc_lncRNA-2375
KQ483755.1:61093-61791	0.335	0.842064	0.759983	1.25378	0.247193	0.777872	-0.174675	-2.62768	Cc_lncRNA-2376
KQ483756.1:66157-68297	-1.09871	2.84149	1.28808	-4	-4	0.187443	2.42793	-0.912901	Cc_lncRNA-2379
KQ483762.1:103823-107154	1.80808	2.06381	1.61184	2.75824	-4	-1.22831	-4	0.669144	Cc_lncRNA-2384
KQ483764.1:8450-13283	-0.0613853	-0.184152	-0.635118	-1.29946	-1.38995	-2.47662	-2.11128	-3.58032	Cc_lncRNA-2387
KQ483771.1:4278-5697	1.19258	1.4082	2.5776	-0.59567	-0.535764	0.984345	2.91318	2.15626	Cc_lncRNA-2395
KQ483783.1:190382-191458	-4	-4	2.86723	3.97023	-4	-4	-4	-4	Cc_lncRNA-2402
KQ483789.1:110254-114569	1.12355	-1.32853	-4	-4	2.32082	1.06092	2.10985	2.35606	Cc_lncRNA-2408
KQ483794.1:138343-141372	-2.11374	-3.25598	-6.31032	-4	1.6666	-1.15567	-2.95995	-4.12291	Cc_lncRNA-2412
KQ483795.1:174634-175622	2.03294	1.22446	1.40549	-1.12297	-0.088792	-3.51607	-6.65931	-7.27091	Cc_lncRNA-2413
KQ483801.1:204984-206301	-0.191629	4.03475	2.60648	12.9523	4.28332	7.39585	7.21882	6.65428	Cc_lncRNA-2419
KQ483803.1:139020-140988	3.49974	2.18255	-0.86439	-1.04333	0.0785622	-0.0257772	-4	-4.64912	Cc_lncRNA-2422
KQ483804.1:79672-81522	-0.187313	-1.58502	-4.51037	-6.97441	-1.63723	-2.76162	-3.12773	-5.45772	Cc_lncRNA-2423
KQ483808.1:14390-16208	1.65422	1.52312	4.98431	0.641995	-0.0719851	-1.10572	-1.46415	-3.41992	Cc_lncRNA-2426
KQ483812.1:69145-72097	-1.56445	-1.79415	-1.24655	-2.3211	-2.99728	-4	-5.30542	-4	Cc_lncRNA-2429
KQ483814.1:170181-171691	-0.6291	-1.27389	-0.829705	-4	-2.56931	-0.342165	-1.33815	-4.02469	Cc_lncRNA-2432
KQ483814.1:4101-4608	-4	2.84265	0.529469	-4	-4	-4	-4	-4	Cc_lncRNA-2433
KQ483817.1:163050-165803	-0.14184	-0.335566	-1.21326	-2.60436	-0.1712	-1.48544	-1.51483	-1.14422	Cc_lncRNA-2437
KQ483818.1:173729-174221	5.79166	5.65008	-4	-4	-4	-4	-4	-4	Cc_lncRNA-2438
KQ483819.1:194895-197275	0.678869	0.449156	1.06622	1.1468	-2.26682	1.42427	0.0677003	1.44882	Cc_lncRNA-2440
KQ483821.1:81282-84863	1.13467	1.09139	-3.91932	-4	-1.08697	-2.85289	-4	-4.54066	Cc_lncRNA-2441
KQ483828.1:46216-48377	0.48625	-4	-4	-4	3.54148	2.35735	-4	3.47933	Cc_lncRNA-2448
KQ483828.1:98544-101155	1.79106	2.24293	3.32521	3.68236	0.713925	0.444311	1.13526	-1.09497	Cc_lncRNA-2450
KQ483829.1:126785-128072	-0.620058	-0.707227	-2.55293	-4.14526	0.248306	0.253581	0.833608	-0.695215	Cc_lncRNA-2451
KQ483829.1:17376-18249	-4	-5.6973	-4	-4	-3.39462	-4	-4	-4	Cc_lncRNA-2452
KQ483832.1:118329-119991	-2.09863	-0.743405	0.286511	-4	0.281666	-0.811941	-2.0305	-4	Cc_lncRNA-2453
KQ483833.1:30587-32595	-0.513728	1.25655	-2.0342	-4	0.542278	1.35751	2.47969	0.158048	Cc_lncRNA-2455
KQ483834.1:117668-122852	-2.50813	-1.21786	-1.14736	-4	-1.23964	-1.22198	-1.34977	-3.0464	Cc_lncRNA-2456
KQ483836.1:19188-19808	3.6027	3.92024	6.42836	6.2724	-1.00941	0.194289	2.30145	4.20192	Cc_lncRNA-2457
KQ483836.1:34206-36094	-4	-4	-4	-4	1.54301	2.77269	3.87585	2.25817	Cc_lncRNA-2458
KQ483837.1:61703-63540	-2.35616	-2.58589	6.96405	4.98974	-1.6025	-3.08638	0.0727566	-6.61192	Cc_lncRNA-2460
KQ483846.1:11843-14403	0.258019	-0.185335	-1.25785	-0.689667	-0.398856	-1.39416	-2.78963	-2.63202	Cc_lncRNA-2471
KQ483850.1:6201-9580	-0.881057	-0.449288	-4.27017	-2.88636	-1.06302	-0.807043	0.312772	1.03655	Cc_lncRNA-2478
KQ483851.1:53141-55924	-0.00430932	-0.0174386	1.57088	1.91956	0.680325	0.804117	2.85497	2.56129	Cc_lncRNA-2479
KQ483852.1:6585-9502	0.45064	0.871326	2.32193	4.06968	0.818032	1.46794	2.34433	1.555	Cc_lncRNA-2481
KQ483853.1:68905-70011	0.536781	1.70686	7.0756	12.9078	5.15438	7.12801	6.42682	3.23033	Cc_lncRNA-2482
KQ483853.1:70328-70549	0.160031	1.33837	6.95957	12.946	5.00464	6.96959	5.83825	3.02362	Cc_lncRNA-2483
KQ483854.1:64708-67078	-0.184263	-0.572664	0.538059	-0.123242	-0.60349	-0.618321	-0.879664	-2.24111	Cc_lncRNA-2484
KQ483855.1:93179-93653	0.488032	-4	-4	2.02642	0.595275	0.784177	2.15704	1.71572	Cc_lncRNA-2485
KQ483856.1:1997-2830	-1.5836	0.72259	1.34534	5.58829	1.7236	2.99868	2.67523	2.8502	Cc_lncRNA-2486
KQ483858.1:28722-33061	-0.768814	-1.41219	-3.15867	-4.78564	-0.355838	-3.43974	-5.27598	-4.42287	Cc_lncRNA-2487
KQ483860.1:133389-134093	0.48699	-4	2.27474	-4	-4	0.777783	-4	0.693903	Cc_lncRNA-2489
KQ483863.1:87717-88281	0.635727	1.66596	0.28427	-0.837422	-1.18544	-1.23432	-1.33283	-2.31066	Cc_lncRNA-2492
KQ483866.1:67105-69656	0.928659	3.53345	1.43807	-0.0754804	0.203632	0.848574	-1.00725	0.873596	Cc_lncRNA-2493
KQ483867.1:26621-29939	0.398153	0.423498	-0.0184211	0.587038	-0.277843	-1.46722	-5.22467	-4.73572	Cc_lncRNA-2494
KQ483871.1:131348-133904	-3.99184	-5.44394	-2.99647	-5.33205	-0.912613	-3.92837	-4	-4	Cc_lncRNA-2495
KQ483871.1:78915-80105	-2.50898	-2.15381	-2.51037	-0.542928	-0.824155	-1.29527	-6.17606	-4.31606	Cc_lncRNA-2498
KQ483875.1:134658-145456	0.249467	-0.385041	-0.771222	-3.38611	0.046422	-1.0203	0.00773338	0.470826	Cc_lncRNA-2499
KQ483877.1:172287-173374	-1.22965	0.377053	1.56619	0.616261	-2.38568	-3.74892	-1.38152	-4	Cc_lncRNA-2500
KQ483880.1:150705-151065	-4	-4	1.2525	-4	-4	-4	1.58659	2.7433	Cc_lncRNA-2502
KQ483882.1:172671-173025	-0.737263	-0.933848	-0.975796	-1.26389	-1.25603	-1.83602	-1.95277	-2.31593	Cc_lncRNA-2503
KQ483887.1:113912-135512	-4.36052	-3.66735	-1.88164	-1.08611	-0.117212	0.00630337	0.465703	0.0409485	Cc_lncRNA-2505
KQ483893.1:117157-121668	0.56128	0.504969	1.15089	1.99033	0.589145	1.47091	2.96916	3.99584	Cc_lncRNA-2509
KQ483906.1:111029-112929	0.834646	1.09983	-1.45361	-0.824919	2.98506	3.12341	4.18097	3.31419	Cc_lncRNA-2514
KQ483908.1:45840-46486	-1.45628	-2.86309	-4.78607	-4	4.06248	4.99907	3.40766	3.83668	Cc_lncRNA-2518
KQ483909.1:138201-139144	1.34916	0.497848	-1.17905	-1.48437	0.797985	2.12336	1.7428	-2.77499	Cc_lncRNA-2520
KQ483912.1:149832-150733	-0.513292	-4	-0.720367	0.976972	1.14344	-0.224269	1.14381	2.14507	Cc_lncRNA-2522
KQ483914.1:26581-30139	-0.0330168	0.487064	2.32496	2.57955	-0.167698	1.13774	-0.101736	-0.238067	Cc_lncRNA-2524
KQ483918.1:56272-57636	-1.12023	-1.5615	-3.19624	-4	1.14007	-1.9705	-1.81015	-0.388911	Cc_lncRNA-2526
KQ483921.1:97567-98181	-3.83469	-4	-3.05031	-4	-2.7458	-3.54255	-4	-4	Cc_lncRNA-2527
KQ483922.1:67027-67967	3.14964	1.8418	-4	-4	-1.02788	-4	-4	-4	Cc_lncRNA-2528
KQ483926.1:83267-83856	5.0109	8.09025	4.27059	2.00368	-4	-4	-4	-4	Cc_lncRNA-2529
KQ483934.1:148502-149442	-4	-4	-4	4.29712	-4	-4	4.25885	5.07684	Cc_lncRNA-2532
KQ483938.1:71041-72133	-2.77218	-3.05931	-6.24307	-4	-1.31451	-1.4655	-3.38351	-4.38501	Cc_lncRNA-2534
KQ483939.1:108031-113007	0.0386403	0.280265	0.056477	0.170706	0.689732	0.684574	1.31364	2.05064	Cc_lncRNA-2535
KQ483948.1:44524-45101	1.01095	1.11538	2.27007	1.46494	0.165009	0.95019	1.15105	0.703047	Cc_lncRNA-2538
KQ483952.1:132178-134420	1.0712	2.42645	5.53625	4.41432	0.541106	-0.227689	-0.446689	-0.328322	Cc_lncRNA-2539
KQ483968.1:82586-83864	-3.17651	-1.99124	-0.263241	-0.282742	-1.11375	-0.152088	3.8118	4.48284	Cc_lncRNA-2548
KQ483968.1:98416-99716	-1.75931	-0.579202	-1.28327	-3.82533	-0.760081	0.608258	3.00889	2.15151	Cc_lncRNA-2549
KQ483973.1:52973-61100	-0.183602	-0.467979	-1.99685	-3.01206	-0.570579	-3.18744	-3.05934	-2.66412	Cc_lncRNA-2554
KQ483978.1:87913-93112	6.74423	6.27012	0.897525	-3.10719	-0.0519226	-1.54256	-5.18176	-6.80295	Cc_lncRNA-2561
KQ483984.1:7529-9179	-1.59122	0.334011	-0.852744	-1.92911	0.370237	-0.882421	-6.64295	-8.98222	Cc_lncRNA-2566
KQ483985.1:63386-64777	-4	-2.06528	-4	-4	0.810617	-4	-4	-4	Cc_lncRNA-2569
KQ483994.1:22970-25497	-4	5.61405	5.09624	10.3797	0.539997	-4	-4	2.25575	Cc_lncRNA-2575
KQ483999.1:94725-98373	1.16816	2.77245	0.731538	0.270785	0.410295	2.1819	1.70628	1.1046	Cc_lncRNA-2576
KQ484005.1:88716-90483	-0.412901	-0.110205	-3.53928	-2.94584	1.61564	2.19257	1.66987	0.974786	Cc_lncRNA-2581
KQ484007.1:63778-65654	-3.4822	-3.84232	-7.43605	-4	-0.76244	-2.92093	-9.7544	-4	Cc_lncRNA-2582
KQ484014.1:12942-14349	-0.159953	-0.913277	-2.88476	-1.20708	-0.622549	-3.39638	-4	-4	Cc_lncRNA-2583
KQ484038.1:23637-27155	0.0632028	-1.05958	0.140703	-2.39531	-1.18366	-2.35176	-4.37854	-6.26186	Cc_lncRNA-2598
KQ484039.1:30545-30962	0.488717	1.25826	3.58134	2.04414	2.19303	2.37291	1.57772	1.72684	Cc_lncRNA-2599
KQ484041.1:131399-134045	2.53059	2.46595	-0.710923	-4	-0.460389	0.772015	0.137794	0.8404	Cc_lncRNA-2600
KQ484042.1:86614-97876	0.279589	-1.04386	-0.143527	-0.83583	-1.70331	-2.50801	-2.90849	-3.53066	Cc_lncRNA-2602
KQ484043.1:39707-40490	1.20306	0.449622	-4	-4	2.00442	3.19825	2.33816	1.68995	Cc_lncRNA-2603
KQ484043.1:62094-63321	-2.14917	-2.01467	-4.42529	-7.80893	0.0894523	-1.57485	-2.51512	-4.73876	Cc_lncRNA-2604
KQ484045.1:36319-37868	-1.86727	1.80987	-1.91566	-3.56277	2.85509	5.24967	5.00278	3.84186	Cc_lncRNA-2605
KQ484047.1:24608-25734	2.98904	0.256742	-4	2.96878	-4	-4	-4	-4	Cc_lncRNA-2607
KQ484062.1:60187-61775	-0.287369	0.0832765	0.143213	0.755948	-1.09508	-1.70684	-2.00332	-2.14592	Cc_lncRNA-2616
KQ484063.1:98608-102386	-2.70149	-2.22664	-3.65223	-3.4076	1.58906	1.71777	0.492194	1.38781	Cc_lncRNA-2617
KQ484065.1:11392-14973	-4	-4	5.8751	7.07962	-4	-4	-4	-4	Cc_lncRNA-2619
KQ484070.1:65174-66240	-1.15728	1.49556	2.49627	0.496612	-2.09043	-4	-4.08661	-4	Cc_lncRNA-2620
KQ484070.1:90162-95418	-4.33833	-1.295	-4.11834	-4	0.634116	0.869647	1.99394	0.632985	Cc_lncRNA-2621
KQ484072.1:93667-95375	2.53695	3.94642	3.44898	1.88857	4.36632	3.31137	3.27054	6.97369	Cc_lncRNA-2626
KQ484076.1:96528-97860	-0.237929	-0.290819	0.496161	3.05606	0.107821	-1.47418	-4	-4.57039	Cc_lncRNA-2628
KQ484084.1:57858-59119	-0.776568	-0.31197	-0.175323	-1.37842	-0.612262	-0.9485	-1.96484	-3.78101	Cc_lncRNA-2633
KQ484088.1:18821-19467	-2.02505	-2.6469	-3.89599	-0.883105	-1.24984	-1.54876	-4.41751	-3.45138	Cc_lncRNA-2636
KQ484089.1:34171-37839	-0.0479744	1.5527	0.555392	1.23673	1.11297	2.89598	2.48931	1.35428	Cc_lncRNA-2637
KQ484091.1:4095-6130	-4	-4	-4	-4	-1.04284	-0.812449	3.39494	3.64213	Cc_lncRNA-2638
KQ484094.1:79807-85492	-2.25923	-1.94311	-3.17401	-4.6981	0.137576	-0.313877	-0.0778516	-1.0944	Cc_lncRNA-2640
KQ484100.1:46125-49497	0.914996	-0.636627	-1.41049	5.0019	-2.3552	-1.46934	0.13724	4.62149	Cc_lncRNA-2645
KQ484108.1:76627-79405	3.80812	3.25648	-4	-4	0.539224	-4	-4	-4	Cc_lncRNA-2650
KQ484115.1:4417-4781	-1.13819	-1.50683	-2.24943	-3.01985	-0.140865	-3.29405	-3.50165	-3.34556	Cc_lncRNA-2653
KQ484126.1:85252-88285	-0.639822	-1.55037	-3.89362	-8.19502	-0.887018	-5.60935	-7.16124	-10.214	Cc_lncRNA-2658
KQ484137.1:14225-15190	-4	-1.55053	-1.52662	-0.833208	-1.2511	-2.03206	-1.24921	1.68386	Cc_lncRNA-2660
KQ484138.1:84579-85395	-2.10092	-1.08722	-5.75285	-4	-1.51433	-3.55378	-7.47066	-5.34209	Cc_lncRNA-2661
KQ484140.1:12845-15284	-0.321137	0.112116	1.65129	1.56156	-0.53008	-2.62016	0.330663	-0.0208407	Cc_lncRNA-2663
KQ484156.1:83385-84144	0.0718516	2.46646	4.08369	0.570525	-0.434806	-2.22295	-4	-1.30895	Cc_lncRNA-2668
KQ484161.1:69337-71642	-4.00893	-6.28928	-8.06469	-3.93917	0.648144	-2.47236	-1.67064	1.85553	Cc_lncRNA-2671
KQ484170.1:45630-47381	1.07128	2.57851	1.87184	0.958526	-4	-4	-0.445772	-0.326014	Cc_lncRNA-2674
KQ484179.1:21826-22814	-2.82586	-0.202028	-3.80008	0.888739	1.43031	3.86206	2.48259	4.06429	Cc_lncRNA-2676
KQ484187.1:15473-15984	8.82759	10.513	8.54047	4.18756	1.17385	2.36742	-0.430538	-4	Cc_lncRNA-2682
KQ484187.1:20015-21378	-4	-4	-4	-4	-4	-4	-4	2.26215	Cc_lncRNA-2683
KQ484195.1:27694-28107	0.274656	-0.351765	-0.0140155	-1.81235	-0.000912866	-0.0696978	-2.6948	-0.429751	Cc_lncRNA-2684
KQ484195.1:71532-75156	-0.73441	0.165181	-1.56781	-3.2703	2.14617	2.47245	-1.56888	-1.11124	Cc_lncRNA-2685
KQ484210.1:2531-3945	-3.01903	-1.78806	-2.19194	-2.87898	0.273902	2.08156	3.27485	2.74692	Cc_lncRNA-2689
KQ484210.1:98567-99391	-1.09817	-0.328028	1.27801	3.85561	0.976789	0.19141	-4	0.68827	Cc_lncRNA-2690
KQ484211.1:92609-93325	0.575022	1.17401	1.76629	0.151147	3.83846	5.7773	5.98673	5.37375	Cc_lncRNA-2692
KQ484220.1:37924-41678	1.13065	1.97337	5.14022	2.44957	0.610012	2.12951	0.385258	1.25354	Cc_lncRNA-2693
KQ484260.1:6421-9436	-0.906145	0.387717	-1.10274	3.36677	2.73876	4.04839	2.71479	2.26604	Cc_lncRNA-2701
KQ484271.1:91081-92342	1.8216	1.58524	1.53465	0.610055	-0.535902	-0.762087	-2.36339	-2.24096	Cc_lncRNA-2703
KQ484274.1:11274-13571	0.638237	-3.91341	-4	-2.21534	-4	-4	-4	-4	Cc_lncRNA-2705
KQ484280.1:14009-18723	0.486105	-1.06551	-0.768065	0.304742	-0.785777	-2.87253	-4.09213	-3.97617	Cc_lncRNA-2706
KQ484286.1:12506-15103	-2.28222	-2.98951	-4.56035	-6.5966	-0.161397	-1.06006	-2.70228	-2.1044	Cc_lncRNA-2709
KQ484298.1:72775-75219	-3.97321	3.57186	-4	-2.50558	0.665822	7.81107	4.94537	5.00925	Cc_lncRNA-2713
KQ484307.1:10753-12023	-1.2505	-0.743312	-0.452783	-4	-2.77259	-2.54799	-4	-4	Cc_lncRNA-2716
KQ484321.1:39401-41224	0.796406	1.70795	-0.219043	1.67406	1.03202	2.86715	3.10927	3.56961	Cc_lncRNA-2723
KQ484334.1:55069-56361	-1.60115	-1.59915	-1.65712	-4.74475	-1.11263	-2.20787	-3.65133	-4.38778	Cc_lncRNA-2725
KQ484343.1:71325-72264	-2.16242	-2.04433	-4.24325	-4.13329	3.40569	3.57983	4.35904	2.16848	Cc_lncRNA-2728
KQ484361.1:23485-28284	-4	-1.32854	-1.2941	3.53346	2.12104	0.993707	0.774091	6.96225	Cc_lncRNA-2729
KQ484370.1:31233-32672	-3.36987	-5.13568	-3.52199	-3.94454	-5.5823	-4.03388	1.5169	3.16917	Cc_lncRNA-2731
KQ484385.1:11573-12151	-0.175582	0.179396	-2.97781	-4	-0.860641	-0.145761	-1.35996	-2.54497	Cc_lncRNA-2734
KQ484395.1:63131-63478	-0.509619	-0.451626	-4	-2.09265	-0.538595	-0.374168	-0.258707	-1.42178	Cc_lncRNA-2739
KQ484398.1:16494-18289	-0.512441	0.236419	-0.939108	-0.115453	1.56486	1.96262	2.36713	1.36863	Cc_lncRNA-2740
KQ484424.1:69222-73495	5.29347	7.30083	7.90531	7.80714	-4	1.77142	-4	-4	Cc_lncRNA-2749
KQ484447.1:19740-20316	-4	-4	-4	-4	-4	4.36525	0.566126	-4	Cc_lncRNA-2759
KQ484448.1:10296-11220	2.32622	1.05332	1.42444	-0.687066	2.65843	3.76126	1.78639	1.8633	Cc_lncRNA-2760
KQ484456.1:63005-64606	-10.9025	-15.6884	-0.730927	-0.37452	-1.37418	-13.28	-16.6773	-2.45744	Cc_lncRNA-2763
KQ484475.1:7911-8450	1.41542	0.922359	-2.50436	-4	0.512649	-1.25421	-2.78969	-3.65062	Cc_lncRNA-2769
KQ484503.1:56346-57585	1.11388	1.35299	-0.79256	-0.648134	2.2455	2.95892	0.548486	-4.16715	Cc_lncRNA-2776
KQ484529.1:68552-69840	0.749489	-0.480284	-4	-4	2.61944	1.77388	-4	-0.0588929	Cc_lncRNA-2783
KQ484532.1:64517-66285	1.62382	5.46992	4.35733	4.0627	2.50732	5.55421	5.07146	4.86765	Cc_lncRNA-2785
KQ484541.1:13065-13978	-1.88254	-1.2379	-2.67434	-4	-0.396166	0.0693751	-1.58813	0.0530148	Cc_lncRNA-2786
KQ484541.1:2473-3649	-0.558502	0.191247	-3.45198	-0.583429	2.41965	3.91657	3.93205	2.10327	Cc_lncRNA-2787
KQ484549.1:41652-42390	8.19428	6.05145	-4	-4	1.15142	-4	-4	-4	Cc_lncRNA-2789
KQ484550.1:44795-45326	8.07258	5.9855	-4	-4	-4	-4	-4	-4	Cc_lncRNA-2790
KQ484551.1:9961-10494	5.0422	5.59742	0.267915	-4	-0.414371	-0.218383	-4	-4	Cc_lncRNA-2792
KQ484558.1:55752-56638	-5.7031	-4	-2.32552	-4	-0.460843	-1.71354	-4	4.50471	Cc_lncRNA-2793
KQ484579.1:14212-15616	-6.68923	-6.45333	-5.15353	-4	-4.36233	-7.62447	-5.80318	-6.03322	Cc_lncRNA-2797
KQ484630.1:49574-51084	-0.481914	-0.130892	-0.318555	2.97408	-0.0679393	-1.48588	-1.79942	-2.43759	Cc_lncRNA-2804
KQ484649.1:11169-13677	1.91636	1.60551	3.90634	5.02756	-0.14715	0.577289	0.153046	2.8954	Cc_lncRNA-2806
KQ484662.1:12916-13116	0.542766	1.36016	-2.30351	-1.81541	-0.356258	-0.43888	-1.43697	-1.63729	Cc_lncRNA-2809
KQ484673.1:2352-6057	-0.721458	-0.917202	3.60918	1.95009	0.0459401	-1.12791	-0.0705328	1.53633	Cc_lncRNA-2811
KQ484691.1:52122-52768	-0.278401	-1.83026	-2.81464	-1.09126	-1.51427	-4	-4	-4	Cc_lncRNA-2814
KQ484694.1:33350-34483	1.48653	1.25674	1.86787	3.29051	1.87382	2.77444	0.556754	2.00228	Cc_lncRNA-2815
KQ484695.1:23252-24829	-4	-0.328352	2.50851	0.37548	0.960519	1.51014	-0.0302522	-0.909764	Cc_lncRNA-2816
KQ484718.1:45025-52217	-3.07267	-2.06885	1.15274	1.94345	0.428296	-2.67521	-6.63196	-8.10166	Cc_lncRNA-2820
KQ484721.1:1146-3453	-2.03314	-0.469308	-5.1378	2.12818	1.88935	2.47011	3.22762	3.32734	Cc_lncRNA-2821
KQ484727.1:39996-44436	1.48611	1.25643	1.29069	-4	3.34377	2.35634	-4	-4	Cc_lncRNA-2822
KQ484735.1:18925-24153	-2.01141	-3.45408	-5.87888	-4	3.114	1.90738	0.988993	3.3088	Cc_lncRNA-2828
KQ484735.1:53024-53755	-0.513063	0.257047	0.275549	0.987796	-4	-4	-4	2.2774	Cc_lncRNA-2829
KQ484751.1:45688-48122	-10.4121	-12.9637	-4	-4	-4.83441	-8.74763	-13.6672	-13.5492	Cc_lncRNA-2832
KQ484784.1:10383-11112	0.486941	2.42697	-4	2.98796	1.56703	2.36239	1.56159	1.27751	Cc_lncRNA-2838
KQ484785.1:26117-30619	-2.77692	-4.00661	-3.70927	-4	-0.494021	-2.64367	-4	-3.91711	Cc_lncRNA-2839
KQ484788.1:36392-38482	-3.58699	-2.49478	-4	-4	1.415	1.66114	-2.40423	-5.98595	Cc_lncRNA-2841
KQ484794.1:18938-21578	3.1545	2.81462	0.176004	-2.22418	-3.92707	-6.86461	-4	-4	Cc_lncRNA-2842
KQ484796.1:9254-11504	-0.160124	0.371999	5.29084	5.37363	-1.45893	-0.49073	0.383374	-1.91331	Cc_lncRNA-2843
KQ484814.1:43096-45934	0.284141	-0.260436	-0.848149	-3.50714	0.0908563	-0.643131	-1.17886	-1.8352	Cc_lncRNA-2846
KQ484822.1:10831-14678	1.89372	2.43365	2.55024	0.552419	-0.549948	0.0366419	-0.482807	-1.24941	Cc_lncRNA-2848
KQ484824.1:19497-21145	0.486341	1.10459	2.35684	-1.36232	0.470822	-0.96392	-1.4455	-0.187828	Cc_lncRNA-2849
KQ484830.1:10546-11548	10.3352	11.0984	2.28129	-0.0272789	2.72506	4.945	-4	-4	Cc_lncRNA-2851
KQ484833.1:26958-28467	-2.38157	-0.170364	-3.30575	-2.22122	0.969741	1.98134	0.785849	0.565011	Cc_lncRNA-2853
KQ484839.1:38368-39562	-3.63935	-4.4097	-7.42729	-4	1.62939	1.9353	-3.39955	-7.44648	Cc_lncRNA-2854
KQ484911.1:2381-3284	-0.507819	-1.04509	-0.664731	-0.548974	0.0943906	0.748025	2.81988	0.602796	Cc_lncRNA-2860
KQ484913.1:8621-10765	-0.464838	-1.27952	-1.24796	-2.90252	-0.228956	-1.27822	-0.134599	-0.185935	Cc_lncRNA-2861
KQ485013.1:30455-37642	1.17762	0.701593	0.896704	1.93315	1.81958	2.51409	2.76637	3.28386	Cc_lncRNA-2877
KQ485048.1:32908-38028	-0.169186	0.190501	-5.13247	-4.73833	1.12171	2.77895	1.48276	0.0977807	Cc_lncRNA-2881
KQ485051.1:15948-19377	-0.760397	-0.91347	-1.52845	-0.322356	1.88274	2.79223	2.39162	3.15975	Cc_lncRNA-2882
KQ485084.1:1879-2450	-0.156442	-0.479544	-0.0521304	2.88616	-0.741185	-0.403996	-0.377078	-0.355281	Cc_lncRNA-2884
KQ485111.1:29759-30659	0.486709	2.84183	-4	4.56198	1.55851	-4	2.14382	-4	Cc_lncRNA-2888
KQ485114.1:29686-30328	6.11164	8.80839	6.7248	1.99667	-0.0114238	-0.806144	-1.60613	-4	Cc_lncRNA-2889
KQ485124.1:16269-17114	-5.89213	-5.70694	-6.27033	-4	0.206715	-1.69582	-1.31682	-1.6134	Cc_lncRNA-2892
KQ485263.1:28402-29420	-3.74221	-2.8021	-2.9473	-0.934746	0.495791	0.903721	2.59561	4.31796	Cc_lncRNA-2907
KQ485283.1:25553-25967	0.488765	1.42821	1.25911	2.04525	1.41623	1.95812	2.16305	1.04948	Cc_lncRNA-2911
KQ485283.1:27301-28516	2.07145	1.25671	-4	-4	-4	-4	-4	-4	Cc_lncRNA-2912
KQ485301.1:32194-33582	-4	-4	-4	-4	-2.01716	-5.37615	-5.59435	-3.1509	Cc_lncRNA-2918
KQ485322.1:27892-28239	0.490381	0.258867	2.25054	-4	1.63133	1.79576	2.91122	1.74815	Cc_lncRNA-2920
KQ485343.1:20279-21382	-0.928489	-1.74325	-4	-4	-1.12552	-4	-3.44304	-4	Cc_lncRNA-2921
KQ485416.1:21308-22916	-1.32162	-3.68282	-6.09373	-5.41993	-1.33839	-3.36984	-6.82538	-7.51239	Cc_lncRNA-2928
KQ485430.1:13387-13844	0.163238	-0.487089	-1.93141	0.0431704	2.9133	0.590759	-0.298933	-0.110104	Cc_lncRNA-2930
KQ485436.1:10460-11120	-4	1.25718	2.85827	5.16454	-4	-4	-4	3.01852	Cc_lncRNA-2933
KQ485441.1:20066-25370	5.77149	7.36494	4.46099	-4	-4	-4	-4	-4	Cc_lncRNA-2935
KQ485446.1:28960-29357	1.48907	-4	-4	3.052	-4	-4	0.580367	-4	Cc_lncRNA-2936
KQ485497.1:1200-3281	-1.97317	0.604461	-0.586539	0.496437	1.16991	2.95689	0.794567	3.25726	Cc_lncRNA-2941
KQ485502.1:3903-4559	-4	1.06454	-4	1.58002	2.27279	-0.221437	2.02282	-1.30314	Cc_lncRNA-2942
KQ485545.1:15031-15744	-1.02548	-1.4121	-1.51754	-2.02559	-1.00946	-2.42994	-2.45301	-2.58458	Cc_lncRNA-2949
KQ485562.1:21258-22901	1.06881	0.343621	3.28643	-0.347394	0.387038	0.111335	-0.394087	-0.0848628	Cc_lncRNA-2951
KQ485571.1:18562-19484	6.45016	4.43477	-4	-4	1.23578	0.913084	-2.76332	-4	Cc_lncRNA-2952
KQ485590.1:7145-9269	-4	0	3.41954	-4	-4	14.9716	-4	15.0807	Cc_lncRNA-2955
KQ485654.1:12521-15104	-3.02005	-3.50352	-3.41659	-5.69986	-0.362225	-2.35748	-6.20712	-7.46789	Cc_lncRNA-2963
KQ485666.1:20756-22203	2.78266	3.0157	0.0367634	3.35027	0.614655	1.54188	1.21248	1.26802	Cc_lncRNA-2965
KQ485694.1:39-1163	-1.24652	-1.19392	-3.33777	-2.38872	0.164156	-0.553329	-0.176245	0.292579	Cc_lncRNA-2969
KQ485779.1:17440-19613	0.638252	0.759029	1.84616	0.244793	-0.458578	-0.938119	-2.03155	-0.497992	Cc_lncRNA-2974
KQ485810.1:11105-11707	-2.83464	-0.479643	-4	-4	0.425329	0.0426798	0.413107	-1.03611	Cc_lncRNA-2975
KQ485823.1:13225-13554	-4	-4	-4	-4	-3.26761	-4	-4	-3.15114	Cc_lncRNA-2976
KQ485850.1:4226-5326	-2.68337	-0.543938	-0.224414	3.66584	0.0456567	-0.587989	-2.87597	-1.48899	Cc_lncRNA-2978
KQ485990.1:701-2755	-2.13708	-2.07923	-1.56497	-2.23119	-2.00891	-1.98412	-1.94775	-1.81922	Cc_lncRNA-2986
KQ486010.1:2815-10076	-0.513935	-1.12212	-1.8239	-4	-1.16576	-3.9294	0.0987367	-0.71201	Cc_lncRNA-2988
KQ486027.1:3278-13425	-0.449825	3.45872	4.21624	-0.928703	-2.11816	-2.10358	-0.738501	-1.47161	Cc_lncRNA-2989
KQ486059.1:10038-12644	-4	-0.743505	2.61094	6.1626	-0.460264	-4	1.55287	0.670576	Cc_lncRNA-2991
KQ486208.1:2660-4257	3.07132	2.25661	-4	1.9602	-4	0.773138	-4	-4	Cc_lncRNA-2997
KQ486299.1:7967-9170	1.00434	0.572573	-5.29131	-6.19305	-2.72673	-5.21578	-4	-4	Cc_lncRNA-2999
KQ486411.1:626-1467	-0.513225	-1.10565	-4	-1.18979	0.19839	-2.39371	-2.61029	-3.48229	Cc_lncRNA-3001
KQ486451.1:7476-9164	-4	-4.13573	-4	-4	0.239624	-0.619339	-0.668003	0.0894297	Cc_lncRNA-3002
KQ486625.1:5745-7041	-0.320903	0.034287	-0.522967	2.4794	-1.25842	-1.0335	0.918382	0.192546	Cc_lncRNA-3004
KQ486644.1:4643-6053	-2.51359	-1.15839	-0.714814	1.9628	0.132301	-2.22646	-1.4447	0.676692	Cc_lncRNA-3005
KQ486727.1:2406-4344	-7.24164	-4	-4	-4	0.290503	0.606947	-0.634944	0.0430646	Cc_lncRNA-3007
KQ486743.1:2-513	-0.149687	0.0352772	0.918752	1.53221	-0.0485383	-2.0249	0.462547	0.362411	Cc_lncRNA-3010
KQ486884.1:3910-4650	0.808849	-0.742967	1.59774	-0.0129463	0.888263	0.777289	1.56136	2.01391	Cc_lncRNA-3014
KQ486922.1:262-2698	1.3793	1.44915	0.481363	2.14653	1.05489	0.286729	1.55306	0.671046	Cc_lncRNA-3015
KQ487436.1:28-1031	-0.322627	-0.735664	-0.938572	-2.14531	-0.32188	-0.427318	-0.419737	-0.963754	Cc_lncRNA-3018
