# Supplementary material for: Expressivity of the key genes associated with seed and pod development is highly regulated via lncRNAs and miRNAs in Pigeonpea
Source: Sci Rep. 2019 Dec 3;9:18191. doi: 10.1038/s41598-019-54340-6 (PMC6890743; doi:10.1038/s41598-019-54340-6)
Supplement: Supplementary file 5 — Supplementary S4 [file 41598_2019_54340_MOESM5_ESM.xlsx]

## Sheet: Transcripts read information
Sequence	Data Source	Data type	Raw Reads	Clean reads Unpaired	Clean reads Paired	Total clean reads	Mapped Reads	% Mapping
SRR4341972.sra	Embryo sac after anthesis (0DAA)- Asha	Paired end	176515468	3987167	167709660	171696827	162940289	0.949
SRR4341973.sra	Seed(5 DAA)-Asha	Paired end	145784224	3382916	138276140	141659056	134009467	0.946
SRR4341974.sra	Seed(10 DAA)-Asha	Paired end	165611922	3268014	158383355	161651369	153730452	0.951
SRR4341975.sra	Seed(20 DAA)-Asha	Paired end	189115662	3691520	180982219	184673739	164913649	0.893
SRR4341976.sra	Seed(30 DAA)-Asha	Paired end	117952312	3343956	110584308	113928264	107092568	0.94
SRR4341977.sra	Pod wall(5 DAA)-Asha	Paired end	136333724	3017464	129599940	132617404	125588682	0.952
SRR4341978.sra	Pod wall(10 DAA)-Asha	Paired end	137676608	2719820	131632193	134352013	127231356	0.947
SRR4341979.sra	Pod wall(20 DAA)-Asha	Paired end	159401696	3081404	152547604	155629008	147536300	0.948
SRR4341980.sra	Pod wall(30 DAA)-Asha	Paired end	139599648	2798334	133379064	136177398	128959996	0.947
SRR054580.sra	Leaf –Asha	Singel end	3625200	-	3625200	3625200	1830726	0.505
Total			1371616464	29290595	1306719683	1336010278	1253833485	0.914128

## Sheet: lncRNAs_targets_with-dng
Expressivity of the key genes associated with seed and pod development is highly regulated via lncRNAs and miRNAs in Pigeonpea
Antara Das1, Deepti Nigam1, Alim Junaid1, Kishor U Tribhuvan1, Kuldeep Kumar1, Kumar Durgesh2, Singh NK1, Kishor Gaikwad1*
1 ICAR- National Research Centre on Plant Biotechnology, New Delhi, India
2 Division of Genetics, ICAR-IARI, New Delhi, India
*Corresponding author's email ID: kish2012@nrcpb.org, kish2012@gmail.com
LNC-RNA	lncRNAs targets - mRNAs_ID	Energy(-dng)	lncRNAs_Locus_information
Cc_lncRNA-2	XM_020354023.1	-124	AGCT01015763.1:1135-1690
Cc_lncRNA-2	XM_020379221.1	-123.5	AGCT01015763.1:1135-1690
Cc_lncRNA-2	XM_020379222.1	-123.5	AGCT01015763.1:1135-1690
Cc_lncRNA-3	XM_020354084.1	-162	AGCT01015913.1:147-1360
Cc_lncRNA-4	XR_002239083.1	-155.3	AGCT01016317.1:20619-21610
Cc_lncRNA-5	XR_002240334.1	-119.5	AGCT01016574.1:466-943
Cc_lncRNA-5	XR_002240338.1	-116.6	AGCT01016574.1:466-943
Cc_lncRNA-5	XR_002240336.1	-115.5	AGCT01016574.1:466-943
Cc_lncRNA-5	XR_002240337.1	-114.5	AGCT01016574.1:466-943
Cc_lncRNA-5	XR_002240335.1	-112.2	AGCT01016574.1:466-943
Cc_lncRNA-5	XR_002240339.1	-107.2	AGCT01016574.1:466-943
Cc_lncRNA-5	XM_020352623.1	-103.6	AGCT01016574.1:466-943
Cc_lncRNA-6	XR_002239075.1	-162.9	AGCT01016729.1:39594-41448
Cc_lncRNA-6	XM_020348041.1	-152.6	AGCT01016729.1:39594-41448
Cc_lncRNA-6	XM_020348133.1	-101.8	AGCT01016729.1:39594-41448
Cc_lncRNA-6	XM_020361510.1	-86.2	AGCT01016729.1:39594-41448
Cc_lncRNA-6	XR_002239449.1	-53.1	AGCT01016729.1:39594-41448
Cc_lncRNA-6	XM_020368182.1	-51.9	AGCT01016729.1:39594-41448
Cc_lncRNA-6	XR_002239470.1	-51	AGCT01016729.1:39594-41448
Cc_lncRNA-7	XM_020354335.1	-151.8	AGCT01016750.1:72-576
Cc_lncRNA-7	XM_020367969.1	-140.6	AGCT01016750.1:72-576
Cc_lncRNA-7	XM_020371976.1	-102.4	AGCT01016750.1:72-576
Cc_lncRNA-7	XM_020368137.1	-95.9	AGCT01016750.1:72-576
Cc_lncRNA-7	XM_020368138.1	-95.9	AGCT01016750.1:72-576
Cc_lncRNA-9	XR_002238740.1	-147.8	AGCT01017079.1:31316-34182
Cc_lncRNA-9	XR_002238738.1	-146.8	AGCT01017079.1:31316-34182
Cc_lncRNA-9	XM_020347211.1	-145.4	AGCT01017079.1:31316-34182
Cc_lncRNA-9	XM_020347210.1	-142.4	AGCT01017079.1:31316-34182
Cc_lncRNA-9	XR_002238739.1	-141	AGCT01017079.1:31316-34182
Cc_lncRNA-9	XM_020376380.1	-139.9	AGCT01017079.1:31316-34182
Cc_lncRNA-9	XM_020382309.1	-130.7	AGCT01017079.1:31316-34182
Cc_lncRNA-9	XM_020369380.1	-103.4	AGCT01017079.1:31316-34182
Cc_lncRNA-9	XM_020369381.1	-103.4	AGCT01017079.1:31316-34182
Cc_lncRNA-9	XM_020369378.1	-83.6	AGCT01017079.1:31316-34182
Cc_lncRNA-9	XM_020369379.1	-83.6	AGCT01017079.1:31316-34182
Cc_lncRNA-9	XM_020382322.1	-80.5	AGCT01017079.1:31316-34182
Cc_lncRNA-9	XM_020382315.1	-79.6	AGCT01017079.1:31316-34182
Cc_lncRNA-12	XR_002239519.1	-165	AGCT01017133.1:0-243
Cc_lncRNA-12	XM_020352433.1	-118.4	AGCT01017133.1:0-243
Cc_lncRNA-16	XM_020383870.1	-102.2	AGCT01017672.1:0-263
Cc_lncRNA-16	XM_020383872.1	-99.8	AGCT01017672.1:0-263
Cc_lncRNA-16	XM_020383867.1	-84.1	AGCT01017672.1:0-263
Cc_lncRNA-16	XM_020383869.1	-75.3	AGCT01017672.1:0-263
Cc_lncRNA-16	XM_020383868.1	-69.6	AGCT01017672.1:0-263
Cc_lncRNA-17	XM_020353992.1	-152.1	AGCT01017789.1:21-1872
Cc_lncRNA-22	XM_020350364.1	-87.2	AGCT01018780.1:0-283
Cc_lncRNA-22	XM_020383494.1	-79.3	AGCT01018780.1:0-283
Cc_lncRNA-22	XM_020383507.1	-64.8	AGCT01018780.1:0-283
Cc_lncRNA-22	XM_020383506.1	-50.7	AGCT01018780.1:0-283
Cc_lncRNA-23	XM_020353650.1	-186.2	AGCT01019250.1:2610-7012
Cc_lncRNA-23	XM_020352484.1	-124.2	AGCT01019250.1:2610-7012
Cc_lncRNA-24	XM_020362120.1	-157.8	AGCT01019275.1:51-546
Cc_lncRNA-24	XM_020348456.1	-151.9	AGCT01019275.1:51-546
Cc_lncRNA-24	XM_020348458.1	-151.9	AGCT01019275.1:51-546
Cc_lncRNA-24	XM_020348457.1	-146.5	AGCT01019275.1:51-546
Cc_lncRNA-24	XM_020348459.1	-146.5	AGCT01019275.1:51-546
Cc_lncRNA-24	XM_020380078.1	-145.2	AGCT01019275.1:51-546
Cc_lncRNA-26	XM_020353452.1	-167.3	AGCT01020320.1:4915-15191
Cc_lncRNA-26	XM_020353453.1	-165.6	AGCT01020320.1:4915-15191
Cc_lncRNA-26	XM_020353454.1	-162.8	AGCT01020320.1:4915-15191
Cc_lncRNA-26	XM_020378093.1	-149.4	AGCT01020320.1:4915-15191
Cc_lncRNA-26	XM_020378092.1	-147.1	AGCT01020320.1:4915-15191
Cc_lncRNA-26	XM_020380039.1	-94.7	AGCT01020320.1:4915-15191
Cc_lncRNA-26	XR_002240737.1	-93.4	AGCT01020320.1:4915-15191
Cc_lncRNA-28	XM_020374577.1	-154.9	AGCT01020516.1:1-355
Cc_lncRNA-28	XM_020374579.1	-154.9	AGCT01020516.1:1-355
Cc_lncRNA-28	XM_020374580.1	-154.9	AGCT01020516.1:1-355
Cc_lncRNA-28	XM_020374578.1	-150.3	AGCT01020516.1:1-355
Cc_lncRNA-29	XM_020354061.1	-168.3	AGCT01020542.1:215-1275
Cc_lncRNA-29	XM_020351331.1	-163.7	AGCT01020542.1:215-1275
Cc_lncRNA-31	XR_002239500.1	-151	AGCT01020907.1:0-494
Cc_lncRNA-31	XM_020367969.1	-126.1	AGCT01020907.1:0-494
Cc_lncRNA-31	XM_020368137.1	-96.7	AGCT01020907.1:0-494
Cc_lncRNA-31	XM_020368138.1	-96.7	AGCT01020907.1:0-494
Cc_lncRNA-31	XM_020368636.1	-51.7	AGCT01020907.1:0-494
Cc_lncRNA-33	XM_020350363.1	-95.1	AGCT01021102.1:0-288
Cc_lncRNA-33	XM_020352541.1	-71	AGCT01021102.1:0-288
Cc_lncRNA-34	XM_020352970.1	-153.9	AGCT01021301.1:23305-24930
Cc_lncRNA-34	XM_020350363.1	-151.6	AGCT01021301.1:23305-24930
Cc_lncRNA-34	XM_020383507.1	-129.7	AGCT01021301.1:23305-24930
Cc_lncRNA-34	XM_020383506.1	-128.6	AGCT01021301.1:23305-24930
Cc_lncRNA-34	XM_020353284.1	-119.7	AGCT01021301.1:23305-24930
Cc_lncRNA-36	XR_002240847.1	-155.1	AGCT01021417.1:2658-6833
Cc_lncRNA-36	XM_020375193.1	-153.9	AGCT01021417.1:2658-6833
Cc_lncRNA-37	XM_020369920.1	-143.7	AGCT01021580.1:0-568
Cc_lncRNA-39	XM_020350363.1	-146.7	AGCT01021927.1:17727-18264
Cc_lncRNA-39	XM_020350359.1	-142.2	AGCT01021927.1:17727-18264
Cc_lncRNA-39	XM_020352970.1	-123.2	AGCT01021927.1:17727-18264
Cc_lncRNA-40	XM_020350363.1	-153.1	AGCT01021927.1:18466-19059
Cc_lncRNA-40	XM_020352970.1	-151.7	AGCT01021927.1:18466-19059
Cc_lncRNA-42	XM_020354293.1	-162.8	AGCT01022143.1:83-734
Cc_lncRNA-42	XM_020354294.1	-154.2	AGCT01022143.1:83-734
Cc_lncRNA-42	XM_020351834.1	-136.7	AGCT01022143.1:83-734
Cc_lncRNA-43	XM_020353371.1	-157.1	AGCT01022550.1:6541-8065
Cc_lncRNA-46	XM_020354067.1	-164.9	AGCT01022911.1:184-1627
Cc_lncRNA-46	XM_020367631.1	-160.5	AGCT01022911.1:184-1627
Cc_lncRNA-49	XM_020353824.1	-169.2	AGCT01023458.1:1021-4075
Cc_lncRNA-49	XM_020353825.1	-169.2	AGCT01023458.1:1021-4075
Cc_lncRNA-50	XM_020364576.1	-139.3	AGCT01023568.1:3663-4750
Cc_lncRNA-50	XM_020362984.1	-130.2	AGCT01023568.1:3663-4750
Cc_lncRNA-50	XR_002240060.1	-125.1	AGCT01023568.1:3663-4750
Cc_lncRNA-50	XR_002240061.1	-95.3	AGCT01023568.1:3663-4750
Cc_lncRNA-52	XM_020352551.1	-153.6	AGCT01023874.1:55-1115
Cc_lncRNA-52	XM_020354187.1	-152.2	AGCT01023874.1:55-1115
Cc_lncRNA-52	XM_020361117.1	-54	AGCT01023874.1:55-1115
Cc_lncRNA-53	XM_020353675.1	-160.9	AGCT01023899.1:6772-8517
Cc_lncRNA-53	XM_020347259.1	-131.7	AGCT01023899.1:6772-8517
Cc_lncRNA-55	XM_020352398.1	-116.8	AGCT01024171.1:48-343
Cc_lncRNA-55	XM_020352401.1	-116.8	AGCT01024171.1:48-343
Cc_lncRNA-55	XM_020352400.1	-116.2	AGCT01024171.1:48-343
Cc_lncRNA-55	XM_020352399.1	-82.8	AGCT01024171.1:48-343
Cc_lncRNA-56	XM_020352316.1	-101.3	AGCT01024395.1:0-318
Cc_lncRNA-56	XM_020352318.1	-101.3	AGCT01024395.1:0-318
Cc_lncRNA-56	XM_020352319.1	-101.3	AGCT01024395.1:0-318
Cc_lncRNA-56	XR_002239244.1	-101.3	AGCT01024395.1:0-318
Cc_lncRNA-56	XM_020352317.1	-81.3	AGCT01024395.1:0-318
Cc_lncRNA-57	XM_020373505.1	-87	AGCT01025036.1:12-407
Cc_lncRNA-57	XM_020369920.1	-84.9	AGCT01025036.1:12-407
Cc_lncRNA-59	XM_020353088.1	-164.2	AGCT01025714.1:1909-2583
Cc_lncRNA-59	XM_020377867.1	-97.2	AGCT01025714.1:1909-2583
Cc_lncRNA-59	XM_020377864.1	-91.3	AGCT01025714.1:1909-2583
Cc_lncRNA-59	XM_020377865.1	-91.3	AGCT01025714.1:1909-2583
Cc_lncRNA-59	XM_020377866.1	-91.3	AGCT01025714.1:1909-2583
Cc_lncRNA-62	XR_002239489.1	-149.8	AGCT01027815.1:11-804
Cc_lncRNA-62	XR_002240673.1	-66.2	AGCT01027815.1:11-804
Cc_lncRNA-64	XR_002239411.1	-141.7	AGCT01028591.1:10163-11331
Cc_lncRNA-64	XM_020353947.1	-79.8	AGCT01028591.1:10163-11331
Cc_lncRNA-65	XR_002240137.1	-175.2	AGCT01028599.1:1-1226
Cc_lncRNA-65	XR_002239474.1	-175.1	AGCT01028599.1:1-1226
Cc_lncRNA-65	XM_020366520.1	-169.6	AGCT01028599.1:1-1226
Cc_lncRNA-65	XM_020363316.1	-166.1	AGCT01028599.1:1-1226
Cc_lncRNA-65	XR_002239343.1	-134.2	AGCT01028599.1:1-1226
Cc_lncRNA-65	XR_002239342.1	-133.8	AGCT01028599.1:1-1226
Cc_lncRNA-65	XM_020367054.1	-55.2	AGCT01028599.1:1-1226
Cc_lncRNA-65	XM_020367052.1	-51.3	AGCT01028599.1:1-1226
Cc_lncRNA-65	XM_020367051.1	-50.5	AGCT01028599.1:1-1226
Cc_lncRNA-65	XM_020367053.1	-50.5	AGCT01028599.1:1-1226
Cc_lncRNA-66	XM_020353860.1	-167.3	AGCT01028887.1:5-3659
Cc_lncRNA-66	XM_020353231.1	-160.8	AGCT01028887.1:5-3659
Cc_lncRNA-66	XM_020353230.1	-159.5	AGCT01028887.1:5-3659
Cc_lncRNA-66	XM_020380658.1	-131.1	AGCT01028887.1:5-3659
Cc_lncRNA-67	XM_020382940.1	-157.7	AGCT01029161.1:0-452
Cc_lncRNA-67	XM_020382941.1	-153.5	AGCT01029161.1:0-452
Cc_lncRNA-71	XM_020354060.1	-164.2	AGCT01030264.1:0-1057
Cc_lncRNA-71	XM_020360488.1	-129.1	AGCT01030264.1:0-1057
Cc_lncRNA-71	XM_020351329.1	-79.4	AGCT01030264.1:0-1057
Cc_lncRNA-74	XM_020353861.1	-158	AGCT01031004.1:10-1119
Cc_lncRNA-78	XM_020354240.1	-175.3	AGCT01033087.1:1-817
Cc_lncRNA-79	XM_020352911.1	-143.4	AGCT01033099.1:5760-6920
Cc_lncRNA-79	XM_020382672.1	-116.2	AGCT01033099.1:5760-6920
Cc_lncRNA-79	XM_020382669.1	-112.9	AGCT01033099.1:5760-6920
Cc_lncRNA-79	XM_020382670.1	-108.6	AGCT01033099.1:5760-6920
Cc_lncRNA-81	XM_020380687.1	-107.5	AGCT01033795.1:2427-3380
Cc_lncRNA-82	XR_002239414.1	-68.3	AGCT01034130.1:64-375
Cc_lncRNA-84	XR_002239441.1	-148.4	AGCT01034803.1:1427-3108
Cc_lncRNA-84	XR_002240127.1	-125.1	AGCT01034803.1:1427-3108
Cc_lncRNA-84	XR_002240639.1	-123.2	AGCT01034803.1:1427-3108
Cc_lncRNA-84	XR_002240164.1	-120.9	AGCT01034803.1:1427-3108
Cc_lncRNA-84	XR_002240640.1	-119	AGCT01034803.1:1427-3108
Cc_lncRNA-84	XR_002241038.1	-112.8	AGCT01034803.1:1427-3108
Cc_lncRNA-84	XR_002240128.1	-108.5	AGCT01034803.1:1427-3108
Cc_lncRNA-84	XR_002239344.1	-106.2	AGCT01034803.1:1427-3108
Cc_lncRNA-84	XR_002240126.1	-102.3	AGCT01034803.1:1427-3108
Cc_lncRNA-84	XM_020382711.1	-100.7	AGCT01034803.1:1427-3108
Cc_lncRNA-84	XR_002240614.1	-99.8	AGCT01034803.1:1427-3108
Cc_lncRNA-84	XM_020378193.1	-99.1	AGCT01034803.1:1427-3108
Cc_lncRNA-84	XM_020378194.1	-89	AGCT01034803.1:1427-3108
Cc_lncRNA-84	XR_002238839.1	-88.7	AGCT01034803.1:1427-3108
Cc_lncRNA-84	XR_002240615.1	-85.4	AGCT01034803.1:1427-3108
Cc_lncRNA-84	XR_002240616.1	-81.7	AGCT01034803.1:1427-3108
Cc_lncRNA-84	XR_002241039.1	-80.5	AGCT01034803.1:1427-3108
Cc_lncRNA-84	XR_002241040.1	-80.5	AGCT01034803.1:1427-3108
Cc_lncRNA-84	XR_002240613.1	-80.3	AGCT01034803.1:1427-3108
Cc_lncRNA-87	XM_020355497.1	-108.8	AGCT01036096.1:4-645
Cc_lncRNA-88	XR_002239485.1	-134.5	AGCT01036804.1:497-821
Cc_lncRNA-91	XR_002239445.1	-152.4	AGCT01038193.1:3015-4784
Cc_lncRNA-92	XM_020353247.1	-133.9	AGCT01038449.1:0-203
Cc_lncRNA-92	XM_020352022.1	-112.3	AGCT01038449.1:0-203
Cc_lncRNA-93	XR_002241050.1	-107.3	AGCT01038791.1:8591-9634
Cc_lncRNA-97	XM_020353592.1	-164	AGCT01039391.1:819-4058
Cc_lncRNA-97	XM_020353128.1	-129.6	AGCT01039391.1:819-4058
Cc_lncRNA-99	XM_020379683.1	-143.1	AGCT01040082.1:657-1375
Cc_lncRNA-99	XM_020373709.1	-113.1	AGCT01040082.1:657-1375
Cc_lncRNA-101	XM_020353940.1	-164.8	AGCT01040268.1:0-3837
Cc_lncRNA-101	XM_020353852.1	-149	AGCT01040268.1:0-3837
Cc_lncRNA-102	XM_020353061.1	-143.1	AGCT01040444.1:5-793
Cc_lncRNA-102	XM_020367330.1	-141.8	AGCT01040444.1:5-793
Cc_lncRNA-102	XM_020352089.1	-133.8	AGCT01040444.1:5-793
Cc_lncRNA-102	XM_020365392.1	-130.3	AGCT01040444.1:5-793
Cc_lncRNA-102	XM_020383284.1	-128.3	AGCT01040444.1:5-793
Cc_lncRNA-102	XM_020352091.1	-119	AGCT01040444.1:5-793
Cc_lncRNA-102	XM_020353260.1	-71.7	AGCT01040444.1:5-793
Cc_lncRNA-102	XM_020353259.1	-67.6	AGCT01040444.1:5-793
Cc_lncRNA-103	XM_020359821.1	-148.2	AGCT01040621.1:0-341
Cc_lncRNA-104	XM_020368684.1	-141	AGCT01040747.1:24-371
Cc_lncRNA-104	XM_020347200.1	-133.2	AGCT01040747.1:24-371
Cc_lncRNA-104	XM_020352023.1	-133.2	AGCT01040747.1:24-371
Cc_lncRNA-104	XM_020353224.1	-130.7	AGCT01040747.1:24-371
Cc_lncRNA-107	XM_020353735.1	-172	AGCT01042395.1:3131-6095
Cc_lncRNA-107	XM_020358522.1	-165.8	AGCT01042395.1:3131-6095
Cc_lncRNA-107	XM_020358521.1	-164.2	AGCT01042395.1:3131-6095
Cc_lncRNA-107	XR_002239775.1	-163.6	AGCT01042395.1:3131-6095
Cc_lncRNA-107	XM_020358523.1	-160	AGCT01042395.1:3131-6095
Cc_lncRNA-107	XR_002239717.1	-152.6	AGCT01042395.1:3131-6095
Cc_lncRNA-107	XR_002239744.1	-146.1	AGCT01042395.1:3131-6095
Cc_lncRNA-107	XM_020381940.1	-144	AGCT01042395.1:3131-6095
Cc_lncRNA-107	XM_020381938.1	-139.9	AGCT01042395.1:3131-6095
Cc_lncRNA-107	XM_020357773.1	-134.2	AGCT01042395.1:3131-6095
Cc_lncRNA-107	XM_020348759.1	-133.7	AGCT01042395.1:3131-6095
Cc_lncRNA-107	XM_020348761.1	-131.3	AGCT01042395.1:3131-6095
Cc_lncRNA-107	XM_020348760.1	-130	AGCT01042395.1:3131-6095
Cc_lncRNA-107	XR_002238859.1	-129.5	AGCT01042395.1:3131-6095
Cc_lncRNA-107	XM_020357756.1	-124.1	AGCT01042395.1:3131-6095
Cc_lncRNA-107	XM_020357764.1	-121.3	AGCT01042395.1:3131-6095
Cc_lncRNA-107	XM_020349195.1	-106.2	AGCT01042395.1:3131-6095
Cc_lncRNA-107	XR_002241507.1	-101.6	AGCT01042395.1:3131-6095
Cc_lncRNA-107	XR_002241508.1	-101.6	AGCT01042395.1:3131-6095
Cc_lncRNA-107	XM_020350604.1	-69.3	AGCT01042395.1:3131-6095
Cc_lncRNA-110	XR_002240478.1	-86.1	AGCT01043048.1:120-417
Cc_lncRNA-111	XM_020354353.1	-168.4	AGCT01043097.1:0-493
Cc_lncRNA-111	XM_020350575.1	-167	AGCT01043097.1:0-493
Cc_lncRNA-113	XM_020364311.1	-112	AGCT01043353.1:3862-4375
Cc_lncRNA-116	XR_002239414.1	-151.7	AGCT01043727.1:370-2076
Cc_lncRNA-116	XM_020348818.1	-50.7	AGCT01043727.1:370-2076
Cc_lncRNA-117	XM_020347239.1	-127.6	AGCT01043733.1:1400-1662
Cc_lncRNA-119	XM_020367735.1	-158.6	AGCT01044491.1:567-1824
Cc_lncRNA-119	XM_020367733.1	-157.6	AGCT01044491.1:567-1824
Cc_lncRNA-119	XM_020367732.1	-157.2	AGCT01044491.1:567-1824
Cc_lncRNA-119	XM_020367734.1	-157.2	AGCT01044491.1:567-1824
Cc_lncRNA-119	XR_002239447.1	-155.4	AGCT01044491.1:567-1824
Cc_lncRNA-119	XM_020367737.1	-154.6	AGCT01044491.1:567-1824
Cc_lncRNA-119	XM_020367736.1	-153.6	AGCT01044491.1:567-1824
Cc_lncRNA-119	XR_002240889.1	-144.8	AGCT01044491.1:567-1824
Cc_lncRNA-119	XM_020367606.1	-85.5	AGCT01044491.1:567-1824
Cc_lncRNA-120	XM_020383871.1	-155.9	AGCT01044577.1:8485-9068
Cc_lncRNA-120	XR_002240408.1	-146.1	AGCT01044577.1:8485-9068
Cc_lncRNA-120	XM_020369053.1	-144.1	AGCT01044577.1:8485-9068
Cc_lncRNA-120	XR_002240403.1	-143.2	AGCT01044577.1:8485-9068
Cc_lncRNA-120	XR_002240402.1	-142.9	AGCT01044577.1:8485-9068
Cc_lncRNA-120	XM_020369052.1	-141.6	AGCT01044577.1:8485-9068
Cc_lncRNA-120	XM_020371804.1	-138.5	AGCT01044577.1:8485-9068
Cc_lncRNA-120	XM_020369054.1	-133.1	AGCT01044577.1:8485-9068
Cc_lncRNA-120	XR_002239929.1	-128	AGCT01044577.1:8485-9068
Cc_lncRNA-120	XR_002240409.1	-120.9	AGCT01044577.1:8485-9068
Cc_lncRNA-120	XR_002240410.1	-115.8	AGCT01044577.1:8485-9068
Cc_lncRNA-120	XR_002240407.1	-115.2	AGCT01044577.1:8485-9068
Cc_lncRNA-120	XR_002240404.1	-107.1	AGCT01044577.1:8485-9068
Cc_lncRNA-120	XR_002239930.1	-77.4	AGCT01044577.1:8485-9068
Cc_lncRNA-121	XR_002240368.1	-129	AGCT01044597.1:9-251
Cc_lncRNA-123	XM_020354114.1	-136.8	AGCT01044896.1:0-369
Cc_lncRNA-123	XM_020383226.1	-111.9	AGCT01044896.1:0-369
Cc_lncRNA-123	XM_020383227.1	-111.9	AGCT01044896.1:0-369
Cc_lncRNA-127	XM_020353851.1	-161.2	AGCT01045779.1:563-2206
Cc_lncRNA-128	XM_020367075.1	-149.5	AGCT01045937.1:123-2142
Cc_lncRNA-128	XM_020367073.1	-146.6	AGCT01045937.1:123-2142
Cc_lncRNA-128	XM_020367077.1	-146.6	AGCT01045937.1:123-2142
Cc_lncRNA-128	XM_020367074.1	-140.5	AGCT01045937.1:123-2142
Cc_lncRNA-128	XM_020367076.1	-136.4	AGCT01045937.1:123-2142
Cc_lncRNA-131	XM_020354095.1	-150.4	AGCT01046597.1:24-1442
Cc_lncRNA-132	XM_020354339.1	-164.2	AGCT01046626.1:102-500
Cc_lncRNA-132	XM_020373914.1	-133.5	AGCT01046626.1:102-500
Cc_lncRNA-133	XM_020354305.1	-141.4	AGCT01046792.1:21-722
Cc_lncRNA-134	XR_002241032.1	-144.7	AGCT01046923.1:0-401
Cc_lncRNA-134	XR_002240675.1	-142.3	AGCT01046923.1:0-401
Cc_lncRNA-134	XM_020353239.1	-140.3	AGCT01046923.1:0-401
Cc_lncRNA-134	XM_020353240.1	-140.3	AGCT01046923.1:0-401
Cc_lncRNA-134	XM_020353242.1	-140.3	AGCT01046923.1:0-401
Cc_lncRNA-134	XM_020353243.1	-140.3	AGCT01046923.1:0-401
Cc_lncRNA-134	XM_020350862.1	-135.9	AGCT01046923.1:0-401
Cc_lncRNA-134	XR_002238738.1	-129	AGCT01046923.1:0-401
Cc_lncRNA-134	XR_002238739.1	-129	AGCT01046923.1:0-401
Cc_lncRNA-134	XR_002238740.1	-129	AGCT01046923.1:0-401
Cc_lncRNA-134	XM_020350866.1	-126.9	AGCT01046923.1:0-401
Cc_lncRNA-134	XM_020350863.1	-126.1	AGCT01046923.1:0-401
Cc_lncRNA-134	XM_020350868.1	-124	AGCT01046923.1:0-401
Cc_lncRNA-134	XM_020350869.1	-124	AGCT01046923.1:0-401
Cc_lncRNA-134	XM_020347210.1	-106.2	AGCT01046923.1:0-401
Cc_lncRNA-134	XM_020347211.1	-106.2	AGCT01046923.1:0-401
Cc_lncRNA-135	XM_020354002.1	-152.8	AGCT01047162.1:329-1901
Cc_lncRNA-135	XM_020353916.1	-137.2	AGCT01047162.1:329-1901
Cc_lncRNA-137	XM_020360305.1	-110.7	AGCT01047305.1:0-1050
Cc_lncRNA-138	XR_002238797.1	-113.9	AGCT01047419.1:198-754
Cc_lncRNA-138	XR_002238795.1	-112.4	AGCT01047419.1:198-754
Cc_lncRNA-139	XM_020360712.1	-173	AGCT01048304.1:9274-10917
Cc_lncRNA-139	XR_002240142.1	-172.8	AGCT01048304.1:9274-10917
Cc_lncRNA-139	XR_002240143.1	-171.4	AGCT01048304.1:9274-10917
Cc_lncRNA-139	XM_020355551.1	-165.6	AGCT01048304.1:9274-10917
Cc_lncRNA-139	XR_002238729.1	-150.2	AGCT01048304.1:9274-10917
Cc_lncRNA-139	XR_002238730.1	-150.2	AGCT01048304.1:9274-10917
Cc_lncRNA-139	XM_020371984.1	-145.6	AGCT01048304.1:9274-10917
Cc_lncRNA-139	XR_002240627.1	-145.6	AGCT01048304.1:9274-10917
Cc_lncRNA-139	XM_020383476.1	-128	AGCT01048304.1:9274-10917
Cc_lncRNA-140	XM_020353941.1	-152.1	AGCT01049275.1:516-2465
Cc_lncRNA-140	XR_002240885.1	-92.7	AGCT01049275.1:516-2465
Cc_lncRNA-141	XM_020353882.1	-162.1	AGCT01049481.1:194-2622
Cc_lncRNA-141	XM_020353883.1	-159.4	AGCT01049481.1:194-2622
Cc_lncRNA-141	XM_020358512.1	-156.5	AGCT01049481.1:194-2622
Cc_lncRNA-143	XM_020353889.1	-176.6	AGCT01051415.1:0-2198
Cc_lncRNA-143	XM_020374537.1	-163.5	AGCT01051415.1:0-2198
Cc_lncRNA-143	XR_002239028.1	-141	AGCT01051415.1:0-2198
Cc_lncRNA-143	XR_002239031.1	-140.1	AGCT01051415.1:0-2198
Cc_lncRNA-143	XR_002239033.1	-136.5	AGCT01051415.1:0-2198
Cc_lncRNA-143	XM_020350715.1	-134.2	AGCT01051415.1:0-2198
Cc_lncRNA-143	XM_020350722.1	-134.2	AGCT01051415.1:0-2198
Cc_lncRNA-143	XR_002239030.1	-134.2	AGCT01051415.1:0-2198
Cc_lncRNA-143	XR_002239026.1	-121.4	AGCT01051415.1:0-2198
Cc_lncRNA-143	XR_002239032.1	-121.4	AGCT01051415.1:0-2198
Cc_lncRNA-143	XM_020353162.1	-51.7	AGCT01051415.1:0-2198
Cc_lncRNA-144	XM_020353767.1	-151.9	AGCT01051978.1:1107-5568
Cc_lncRNA-147	XM_020353347.1	-150	AGCT01053343.1:8938-10013
Cc_lncRNA-148	XM_020354325.1	-187.6	AGCT01053588.1:0-644
Cc_lncRNA-149	XM_020380078.1	-91.3	AGCT01053681.1:0-292
Cc_lncRNA-149	XM_020348457.1	-86.2	AGCT01053681.1:0-292
Cc_lncRNA-149	XM_020348459.1	-86.2	AGCT01053681.1:0-292
Cc_lncRNA-149	XM_020348456.1	-75.4	AGCT01053681.1:0-292
Cc_lncRNA-149	XM_020348458.1	-75.4	AGCT01053681.1:0-292
Cc_lncRNA-150	XM_020354238.1	-143.4	AGCT01053972.1:0-475
Cc_lncRNA-154	XM_020352147.1	-151	AGCT01055321.1:29-453
Cc_lncRNA-154	XM_020384700.1	-137.6	AGCT01055321.1:29-453
Cc_lncRNA-154	XM_020384701.1	-123.9	AGCT01055321.1:29-453
Cc_lncRNA-154	XM_020384699.1	-116.6	AGCT01055321.1:29-453
Cc_lncRNA-157	XR_002239463.1	-173.9	AGCT01055540.1:1024-2386
Cc_lncRNA-157	XM_020352878.1	-163.6	AGCT01055540.1:1024-2386
Cc_lncRNA-158	XM_020353753.1	-182.3	AGCT01055846.1:308-3372
Cc_lncRNA-158	XM_020362930.1	-152.3	AGCT01055846.1:308-3372
Cc_lncRNA-158	XM_020365456.1	-151.2	AGCT01055846.1:308-3372
Cc_lncRNA-158	XM_020352488.1	-146.7	AGCT01055846.1:308-3372
Cc_lncRNA-158	XM_020354613.1	-144.5	AGCT01055846.1:308-3372
Cc_lncRNA-158	XM_020364038.1	-136.3	AGCT01055846.1:308-3372
Cc_lncRNA-158	XM_020365457.1	-136.3	AGCT01055846.1:308-3372
Cc_lncRNA-158	XM_020352907.1	-131.2	AGCT01055846.1:308-3372
Cc_lncRNA-158	XM_020366162.1	-105.2	AGCT01055846.1:308-3372
Cc_lncRNA-159	XM_020355835.1	-133.9	AGCT01056086.1:23150-26553
Cc_lncRNA-159	XM_020355836.1	-133.9	AGCT01056086.1:23150-26553
Cc_lncRNA-159	XM_020353402.1	-130.8	AGCT01056086.1:23150-26553
Cc_lncRNA-159	XM_020355837.1	-130.6	AGCT01056086.1:23150-26553
Cc_lncRNA-159	XM_020355838.1	-130.6	AGCT01056086.1:23150-26553
Cc_lncRNA-159	XM_020353404.1	-130	AGCT01056086.1:23150-26553
Cc_lncRNA-159	XM_020353405.1	-130	AGCT01056086.1:23150-26553
Cc_lncRNA-159	XM_020353406.1	-129	AGCT01056086.1:23150-26553
Cc_lncRNA-159	XM_020353407.1	-128.3	AGCT01056086.1:23150-26553
Cc_lncRNA-159	XR_002238786.1	-69.1	AGCT01056086.1:23150-26553
Cc_lncRNA-159	XR_002238788.1	-62.9	AGCT01056086.1:23150-26553
Cc_lncRNA-162	XM_020354299.1	-155.4	AGCT01056918.1:0-777
Cc_lncRNA-163	XM_020354058.1	-173	AGCT01056936.1:166-1664
Cc_lncRNA-166	XR_002239482.1	-156.6	AGCT01058058.1:180-981
Cc_lncRNA-166	XR_002239105.1	-152.3	AGCT01058058.1:180-981
Cc_lncRNA-166	XM_020359371.1	-131.7	AGCT01058058.1:180-981
Cc_lncRNA-168	XM_020353934.1	-174.3	AGCT01058561.1:715-2428
Cc_lncRNA-168	XM_020376030.1	-107	AGCT01058561.1:715-2428
Cc_lncRNA-169	XM_020368511.1	-140.7	AGCT01058646.1:2090-2569
Cc_lncRNA-169	XM_020368513.1	-140.7	AGCT01058646.1:2090-2569
Cc_lncRNA-169	XM_020368512.1	-139.9	AGCT01058646.1:2090-2569
Cc_lncRNA-174	XM_020347431.1	-122.3	AGCT01059569.1:0-389
Cc_lncRNA-177	XR_002239400.1	-149.4	AGCT01059903.1:3986-9271
Cc_lncRNA-177	XR_002239399.1	-148.1	AGCT01059903.1:3986-9271
Cc_lncRNA-177	XR_002239401.1	-143.3	AGCT01059903.1:3986-9271
Cc_lncRNA-177	XR_002239155.1	-136.7	AGCT01059903.1:3986-9271
Cc_lncRNA-177	XR_002239153.1	-136.1	AGCT01059903.1:3986-9271
Cc_lncRNA-177	XR_002239163.1	-136.1	AGCT01059903.1:3986-9271
Cc_lncRNA-177	XR_002239165.1	-136.1	AGCT01059903.1:3986-9271
Cc_lncRNA-177	XR_002239166.1	-136.1	AGCT01059903.1:3986-9271
Cc_lncRNA-177	XR_002239164.1	-135.2	AGCT01059903.1:3986-9271
Cc_lncRNA-177	XM_020365475.1	-133.3	AGCT01059903.1:3986-9271
Cc_lncRNA-177	XR_002239156.1	-131.8	AGCT01059903.1:3986-9271
Cc_lncRNA-177	XR_002239158.1	-129.5	AGCT01059903.1:3986-9271
Cc_lncRNA-177	XR_002239160.1	-129	AGCT01059903.1:3986-9271
Cc_lncRNA-177	XR_002239157.1	-128.6	AGCT01059903.1:3986-9271
Cc_lncRNA-177	XR_002239161.1	-126.8	AGCT01059903.1:3986-9271
Cc_lncRNA-177	XR_002239628.1	-123.3	AGCT01059903.1:3986-9271
Cc_lncRNA-177	XR_002239613.1	-121.2	AGCT01059903.1:3986-9271
Cc_lncRNA-177	XR_002239730.1	-120.7	AGCT01059903.1:3986-9271
Cc_lncRNA-177	XR_002239616.1	-120.3	AGCT01059903.1:3986-9271
Cc_lncRNA-177	XR_002239624.1	-120.3	AGCT01059903.1:3986-9271
Cc_lncRNA-177	XR_002239627.1	-120.3	AGCT01059903.1:3986-9271
Cc_lncRNA-177	XR_002239630.1	-120.3	AGCT01059903.1:3986-9271
Cc_lncRNA-177	XR_002239618.1	-120.2	AGCT01059903.1:3986-9271
Cc_lncRNA-177	XM_020366621.1	-119.8	AGCT01059903.1:3986-9271
Cc_lncRNA-177	XR_002239610.1	-119.5	AGCT01059903.1:3986-9271
Cc_lncRNA-177	XR_002239611.1	-119.5	AGCT01059903.1:3986-9271
Cc_lncRNA-177	XR_002239614.1	-119.5	AGCT01059903.1:3986-9271
Cc_lncRNA-177	XR_002239615.1	-119.5	AGCT01059903.1:3986-9271
Cc_lncRNA-177	XR_002239619.1	-119.5	AGCT01059903.1:3986-9271
Cc_lncRNA-177	XR_002239620.1	-119.5	AGCT01059903.1:3986-9271
Cc_lncRNA-177	XR_002239621.1	-119.5	AGCT01059903.1:3986-9271
Cc_lncRNA-177	XR_002239622.1	-119.5	AGCT01059903.1:3986-9271
Cc_lncRNA-177	XR_002239625.1	-119.5	AGCT01059903.1:3986-9271
Cc_lncRNA-177	XR_002239626.1	-119.5	AGCT01059903.1:3986-9271
Cc_lncRNA-177	XM_020347465.1	-115	AGCT01059903.1:3986-9271
Cc_lncRNA-177	XR_002240609.1	-112.9	AGCT01059903.1:3986-9271
Cc_lncRNA-177	XR_002239617.1	-112.3	AGCT01059903.1:3986-9271
Cc_lncRNA-177	XR_002239405.1	-111.3	AGCT01059903.1:3986-9271
Cc_lncRNA-177	XR_002239612.1	-110.7	AGCT01059903.1:3986-9271
Cc_lncRNA-177	XR_002239623.1	-110.6	AGCT01059903.1:3986-9271
Cc_lncRNA-177	XR_002238771.1	-106.7	AGCT01059903.1:3986-9271
Cc_lncRNA-177	XR_002240605.1	-106.1	AGCT01059903.1:3986-9271
Cc_lncRNA-177	XR_002240597.1	-105.6	AGCT01059903.1:3986-9271
Cc_lncRNA-177	XR_002240598.1	-105.6	AGCT01059903.1:3986-9271
Cc_lncRNA-177	XR_002240599.1	-105.6	AGCT01059903.1:3986-9271
Cc_lncRNA-177	XR_002240602.1	-105.6	AGCT01059903.1:3986-9271
Cc_lncRNA-177	XR_002240603.1	-105.6	AGCT01059903.1:3986-9271
Cc_lncRNA-177	XR_002240604.1	-105.6	AGCT01059903.1:3986-9271
Cc_lncRNA-177	XR_002240606.1	-105.6	AGCT01059903.1:3986-9271
Cc_lncRNA-177	XR_002240607.1	-105.6	AGCT01059903.1:3986-9271
Cc_lncRNA-177	XM_020366613.1	-105.3	AGCT01059903.1:3986-9271
Cc_lncRNA-177	XR_002238772.1	-103.3	AGCT01059903.1:3986-9271
Cc_lncRNA-177	XM_020375895.1	-100.6	AGCT01059903.1:3986-9271
Cc_lncRNA-177	XR_002239162.1	-99.7	AGCT01059903.1:3986-9271
Cc_lncRNA-177	XR_002239631.1	-92	AGCT01059903.1:3986-9271
Cc_lncRNA-177	XR_002239154.1	-89.2	AGCT01059903.1:3986-9271
Cc_lncRNA-177	XM_020362896.1	-87	AGCT01059903.1:3986-9271
Cc_lncRNA-177	XR_002239159.1	-84.5	AGCT01059903.1:3986-9271
Cc_lncRNA-177	XR_002239629.1	-73.9	AGCT01059903.1:3986-9271
Cc_lncRNA-178	XR_002239402.1	-164.1	AGCT01059903.1:421-2436
Cc_lncRNA-178	XR_002239403.1	-164.1	AGCT01059903.1:421-2436
Cc_lncRNA-178	XM_020365558.1	-146.5	AGCT01059903.1:421-2436
Cc_lncRNA-178	XR_002239889.1	-144.2	AGCT01059903.1:421-2436
Cc_lncRNA-178	XR_002240198.1	-135.3	AGCT01059903.1:421-2436
Cc_lncRNA-178	XR_002239481.1	-135	AGCT01059903.1:421-2436
Cc_lncRNA-178	XM_020353823.1	-130.7	AGCT01059903.1:421-2436
Cc_lncRNA-178	XM_020353850.1	-126.8	AGCT01059903.1:421-2436
Cc_lncRNA-178	XR_002239890.1	-121.6	AGCT01059903.1:421-2436
Cc_lncRNA-178	XM_020353849.1	-119.2	AGCT01059903.1:421-2436
Cc_lncRNA-178	XR_002239388.1	-101.7	AGCT01059903.1:421-2436
Cc_lncRNA-180	XR_002239477.1	-156.8	AGCT01060493.1:103-1165
Cc_lncRNA-180	XM_020354230.1	-142.6	AGCT01060493.1:103-1165
Cc_lncRNA-181	XM_020366470.1	-170.3	AGCT01060572.1:140-917
Cc_lncRNA-181	XM_020366471.1	-170.3	AGCT01060572.1:140-917
Cc_lncRNA-181	XM_020373001.1	-156.6	AGCT01060572.1:140-917
Cc_lncRNA-181	XM_020373000.1	-152.8	AGCT01060572.1:140-917
Cc_lncRNA-182	XM_020370195.1	-128.2	AGCT01060844.1:2-294
Cc_lncRNA-182	XM_020370208.1	-128.2	AGCT01060844.1:2-294
Cc_lncRNA-182	XR_002240484.1	-128.2	AGCT01060844.1:2-294
Cc_lncRNA-182	XM_020354336.1	-124.9	AGCT01060844.1:2-294
Cc_lncRNA-185	XM_020354115.1	-175.1	AGCT01061687.1:882-2450
Cc_lncRNA-185	XM_020353919.1	-171.2	AGCT01061687.1:882-2450
Cc_lncRNA-186	XM_020352343.1	-90.2	AGCT01061842.1:2-340
Cc_lncRNA-192	XM_020353801.1	-147.6	AGCT01064517.1:29-3424
Cc_lncRNA-192	XM_020380687.1	-115.4	AGCT01064517.1:29-3424
Cc_lncRNA-193	XR_002239470.1	-167.3	AGCT01065439.1:13-1904
Cc_lncRNA-193	XM_020367745.1	-149.8	AGCT01065439.1:13-1904
Cc_lncRNA-193	XR_002239449.1	-139.8	AGCT01065439.1:13-1904
Cc_lncRNA-193	XR_002239180.1	-128.1	AGCT01065439.1:13-1904
Cc_lncRNA-193	XM_020368182.1	-112.8	AGCT01065439.1:13-1904
Cc_lncRNA-193	XM_020368183.1	-112.8	AGCT01065439.1:13-1904
Cc_lncRNA-193	XR_002238975.1	-62.1	AGCT01065439.1:13-1904
Cc_lncRNA-194	XR_002239402.1	-150.3	AGCT01065718.1:5-3295
Cc_lncRNA-194	XR_002239403.1	-150.3	AGCT01065718.1:5-3295
Cc_lncRNA-194	XM_020365558.1	-146.7	AGCT01065718.1:5-3295
Cc_lncRNA-194	XR_002240198.1	-140	AGCT01065718.1:5-3295
Cc_lncRNA-194	XR_002239481.1	-138.8	AGCT01065718.1:5-3295
Cc_lncRNA-194	XM_020353850.1	-136.5	AGCT01065718.1:5-3295
Cc_lncRNA-194	XM_020353849.1	-135.9	AGCT01065718.1:5-3295
Cc_lncRNA-194	XR_002239889.1	-131	AGCT01065718.1:5-3295
Cc_lncRNA-194	XR_002239890.1	-131	AGCT01065718.1:5-3295
Cc_lncRNA-194	XM_020353823.1	-125.7	AGCT01065718.1:5-3295
Cc_lncRNA-194	XM_020374450.1	-119.8	AGCT01065718.1:5-3295
Cc_lncRNA-194	XR_002239843.1	-118.8	AGCT01065718.1:5-3295
Cc_lncRNA-194	XR_002239388.1	-115.3	AGCT01065718.1:5-3295
Cc_lncRNA-194	XR_002239321.1	-107.7	AGCT01065718.1:5-3295
Cc_lncRNA-194	XR_002239319.1	-94.8	AGCT01065718.1:5-3295
Cc_lncRNA-194	XR_002239322.1	-88.7	AGCT01065718.1:5-3295
Cc_lncRNA-195	XM_020354264.1	-153.6	AGCT01065792.1:11-793
Cc_lncRNA-195	XM_020367631.1	-139.7	AGCT01065792.1:11-793
Cc_lncRNA-198	XM_020353714.1	-136	AGCT01066822.1:44-583
Cc_lncRNA-198	XM_020376711.1	-107.3	AGCT01066822.1:44-583
Cc_lncRNA-198	XM_020376636.1	-105	AGCT01066822.1:44-583
Cc_lncRNA-199	XM_020368137.1	-81.2	AGCT01067115.1:0-250
Cc_lncRNA-199	XM_020368138.1	-81.2	AGCT01067115.1:0-250
Cc_lncRNA-202	XM_020353964.1	-153	AGCT01067810.1:500-1817
Cc_lncRNA-202	XM_020369713.1	-153	AGCT01067810.1:500-1817
Cc_lncRNA-202	XM_020380016.1	-153	AGCT01067810.1:500-1817
Cc_lncRNA-203	XM_020377981.1	-127.8	AGCT01068249.1:0-372
Cc_lncRNA-203	XM_020366804.1	-110.4	AGCT01068249.1:0-372
Cc_lncRNA-204	XR_002239274.1	-161.3	AGCT01068337.1:15165-19202
Cc_lncRNA-206	XM_020354336.1	-155.8	AGCT01068843.1:182-568
Cc_lncRNA-206	XM_020370195.1	-119.1	AGCT01068843.1:182-568
Cc_lncRNA-206	XR_002240484.1	-119.1	AGCT01068843.1:182-568
Cc_lncRNA-209	XM_020380070.1	-141.5	AGCT01069429.1:2924-4334
Cc_lncRNA-209	XM_020376173.1	-105.3	AGCT01069429.1:2924-4334
Cc_lncRNA-209	XM_020376172.1	-97.5	AGCT01069429.1:2924-4334
Cc_lncRNA-209	XM_020369470.1	-96.7	AGCT01069429.1:2924-4334
Cc_lncRNA-209	XM_020355109.1	-54.8	AGCT01069429.1:2924-4334
Cc_lncRNA-212	XM_020352726.1	-169.1	AGCT01070020.1:2691-3709
Cc_lncRNA-213	XM_020379683.1	-140.8	AGCT01070039.1:20-245
Cc_lncRNA-218	XR_002239591.1	-120.5	AGCT01071019.1:0-559
Cc_lncRNA-218	XM_020354865.1	-89.1	AGCT01071019.1:0-559
Cc_lncRNA-218	XM_020354866.1	-89.1	AGCT01071019.1:0-559
Cc_lncRNA-218	XM_020354867.1	-89.1	AGCT01071019.1:0-559
Cc_lncRNA-218	XM_020354868.1	-89.1	AGCT01071019.1:0-559
Cc_lncRNA-218	XM_020354869.1	-86.7	AGCT01071019.1:0-559
Cc_lncRNA-219	XM_020377981.1	-151.7	AGCT01071049.1:0-783
Cc_lncRNA-219	XM_020371039.1	-124.2	AGCT01071049.1:0-783
Cc_lncRNA-220	XR_002240478.1	-152.9	AGCT01071095.1:14-939
Cc_lncRNA-220	XM_020380534.1	-143	AGCT01071095.1:14-939
Cc_lncRNA-222	XM_020352970.1	-70.6	AGCT01071589.1:9-390
Cc_lncRNA-222	XM_020350363.1	-52.6	AGCT01071589.1:9-390
Cc_lncRNA-226	XM_020362598.1	-181.7	CM003603.1:10094924-10095622
Cc_lncRNA-226	XM_020358757.1	-177.1	CM003603.1:10094924-10095622
Cc_lncRNA-226	XM_020365077.1	-177.1	CM003603.1:10094924-10095622
Cc_lncRNA-226	XM_020365086.1	-177.1	CM003603.1:10094924-10095622
Cc_lncRNA-227	XM_020362775.1	-155.9	CM003603.1:10622067-10622629
Cc_lncRNA-229	XM_020382583.1	-158.6	CM003603.1:1092283-1094843
Cc_lncRNA-229	XM_020372551.1	-109.2	CM003603.1:1092283-1094843
Cc_lncRNA-230	XR_002238986.1	-132.2	CM003603.1:11097982-11101512
Cc_lncRNA-230	XR_002238987.1	-132.2	CM003603.1:11097982-11101512
Cc_lncRNA-230	XR_002238988.1	-132.2	CM003603.1:11097982-11101512
Cc_lncRNA-230	XR_002238989.1	-132.2	CM003603.1:11097982-11101512
Cc_lncRNA-230	XR_002238990.1	-132.2	CM003603.1:11097982-11101512
Cc_lncRNA-230	XR_002238992.1	-132.2	CM003603.1:11097982-11101512
Cc_lncRNA-230	XR_002238993.1	-132.2	CM003603.1:11097982-11101512
Cc_lncRNA-230	XR_002238994.1	-132.2	CM003603.1:11097982-11101512
Cc_lncRNA-230	XM_020347543.1	-129.8	CM003603.1:11097982-11101512
Cc_lncRNA-230	XM_020383550.1	-123.4	CM003603.1:11097982-11101512
Cc_lncRNA-230	XM_020347542.1	-122	CM003603.1:11097982-11101512
Cc_lncRNA-230	XR_002240769.1	-113.2	CM003603.1:11097982-11101512
Cc_lncRNA-230	XR_002238991.1	-112.3	CM003603.1:11097982-11101512
Cc_lncRNA-230	XR_002240764.1	-106.9	CM003603.1:11097982-11101512
Cc_lncRNA-230	XR_002240766.1	-106.1	CM003603.1:11097982-11101512
Cc_lncRNA-230	XR_002240767.1	-106.1	CM003603.1:11097982-11101512
Cc_lncRNA-230	XR_002240828.1	-82.3	CM003603.1:11097982-11101512
Cc_lncRNA-230	XR_002240765.1	-80.1	CM003603.1:11097982-11101512
Cc_lncRNA-230	XR_002238995.1	-61.7	CM003603.1:11097982-11101512
Cc_lncRNA-231	XM_020349222.1	-113.3	CM003603.1:11117729-11118010
Cc_lncRNA-231	XM_020351996.1	-113.3	CM003603.1:11117729-11118010
Cc_lncRNA-231	XM_020360639.1	-109.2	CM003603.1:11117729-11118010
Cc_lncRNA-231	XM_020349228.1	-105.4	CM003603.1:11117729-11118010
Cc_lncRNA-231	XM_020351239.1	-103.8	CM003603.1:11117729-11118010
Cc_lncRNA-231	XM_020353768.1	-103.8	CM003603.1:11117729-11118010
Cc_lncRNA-231	XM_020349801.1	-102.2	CM003603.1:11117729-11118010
Cc_lncRNA-231	XM_020349802.1	-102.2	CM003603.1:11117729-11118010
Cc_lncRNA-231	XM_020383020.1	-102.2	CM003603.1:11117729-11118010
Cc_lncRNA-231	XM_020370218.1	-87.5	CM003603.1:11117729-11118010
Cc_lncRNA-231	XM_020369865.1	-85.9	CM003603.1:11117729-11118010
Cc_lncRNA-231	XM_020370213.1	-85.9	CM003603.1:11117729-11118010
Cc_lncRNA-232	XM_020376843.1	-71.4	CM003603.1:11262485-11264550
Cc_lncRNA-233	XM_020363216.1	-133.5	CM003603.1:11288596-11289715
Cc_lncRNA-233	XM_020382490.1	-126.1	CM003603.1:11288596-11289715
Cc_lncRNA-233	XR_002239286.1	-122.6	CM003603.1:11288596-11289715
Cc_lncRNA-233	XM_020352720.1	-97.1	CM003603.1:11288596-11289715
Cc_lncRNA-234	XR_002239943.1	-89.9	CM003603.1:11506017-11506752
Cc_lncRNA-234	XM_020370863.1	-56.2	CM003603.1:11506017-11506752
Cc_lncRNA-237	XM_020348737.1	-125.5	CM003603.1:11800012-11800539
Cc_lncRNA-238	XM_020356127.1	-173.5	CM003603.1:1209909-1212543
Cc_lncRNA-238	XM_020367995.1	-121	CM003603.1:1209909-1212543
Cc_lncRNA-239	XM_020364533.1	-157.3	CM003603.1:12295118-12299992
Cc_lncRNA-239	XM_020358305.1	-143.1	CM003603.1:12295118-12299992
Cc_lncRNA-242	XR_002240167.1	-181.7	CM003603.1:13172038-13173155
Cc_lncRNA-242	XM_020374046.1	-145	CM003603.1:13172038-13173155
Cc_lncRNA-242	XM_020379485.1	-128	CM003603.1:13172038-13173155
Cc_lncRNA-243	XM_020360830.1	-163.9	CM003603.1:1321331-1322598
Cc_lncRNA-244	XM_020358116.1	-162.1	CM003603.1:13548682-13551117
Cc_lncRNA-244	XM_020361729.1	-128.6	CM003603.1:13548682-13551117
Cc_lncRNA-244	XM_020361720.1	-127.9	CM003603.1:13548682-13551117
Cc_lncRNA-244	XM_020358127.1	-120.2	CM003603.1:13548682-13551117
Cc_lncRNA-244	XM_020358135.1	-115.6	CM003603.1:13548682-13551117
Cc_lncRNA-246	XM_020360559.1	-202.8	CM003603.1:14080540-14083865
Cc_lncRNA-247	XM_020382421.1	-115.5	CM003603.1:1414822-1415966
Cc_lncRNA-250	XM_020359955.1	-189.3	CM003603.1:15157275-15170539
Cc_lncRNA-250	XM_020359940.1	-186	CM003603.1:15157275-15170539
Cc_lncRNA-250	XM_020359947.1	-184.3	CM003603.1:15157275-15170539
Cc_lncRNA-250	XM_020364420.1	-146	CM003603.1:15157275-15170539
Cc_lncRNA-250	XM_020364421.1	-145.9	CM003603.1:15157275-15170539
Cc_lncRNA-251	XM_020355982.1	-168	CM003603.1:15263062-15267661
Cc_lncRNA-255	XR_002240213.1	-145.3	CM003603.1:15699039-15704968
Cc_lncRNA-255	XM_020383956.1	-127.5	CM003603.1:15699039-15704968
Cc_lncRNA-255	XM_020383957.1	-127.5	CM003603.1:15699039-15704968
Cc_lncRNA-256	XM_020360710.1	-112.3	CM003603.1:15759374-15760986
Cc_lncRNA-256	XM_020361546.1	-103.1	CM003603.1:15759374-15760986
Cc_lncRNA-257	XM_020361546.1	-178.4	CM003603.1:15780897-15782122
Cc_lncRNA-257	XM_020360710.1	-145.6	CM003603.1:15780897-15782122
Cc_lncRNA-258	XM_020360710.1	-174.9	CM003603.1:15803768-15804899
Cc_lncRNA-258	XM_020363901.1	-150.1	CM003603.1:15803768-15804899
Cc_lncRNA-258	XM_020361546.1	-148.2	CM003603.1:15803768-15804899
Cc_lncRNA-259	XM_020364976.1	-184.6	CM003603.1:15815649-15816687
Cc_lncRNA-260	XM_020360058.1	-170.3	CM003603.1:15837213-15838537
Cc_lncRNA-260	XM_020362344.1	-138	CM003603.1:15837213-15838537
Cc_lncRNA-261	XM_020355088.1	-181.8	CM003603.1:15990850-15999730
Cc_lncRNA-261	XM_020355119.1	-181.1	CM003603.1:15990850-15999730
Cc_lncRNA-261	XM_020355110.1	-179.3	CM003603.1:15990850-15999730
Cc_lncRNA-261	XM_020355102.1	-178.2	CM003603.1:15990850-15999730
Cc_lncRNA-261	XM_020355096.1	-176.8	CM003603.1:15990850-15999730
Cc_lncRNA-261	XM_020371701.1	-161.9	CM003603.1:15990850-15999730
Cc_lncRNA-261	XM_020363267.1	-130.2	CM003603.1:15990850-15999730
Cc_lncRNA-261	XM_020353166.1	-78.6	CM003603.1:15990850-15999730
Cc_lncRNA-261	XM_020381108.1	-53.7	CM003603.1:15990850-15999730
Cc_lncRNA-262	XM_020355134.1	-163.6	CM003603.1:16026249-16027888
Cc_lncRNA-263	XM_020377515.1	-161.4	CM003603.1:16363699-16372153
Cc_lncRNA-263	XM_020378166.1	-158.2	CM003603.1:16363699-16372153
Cc_lncRNA-263	XM_020376852.1	-157.4	CM003603.1:16363699-16372153
Cc_lncRNA-263	XM_020378878.1	-157.4	CM003603.1:16363699-16372153
Cc_lncRNA-263	XM_020363498.1	-140	CM003603.1:16363699-16372153
Cc_lncRNA-263	XM_020363499.1	-138.6	CM003603.1:16363699-16372153
Cc_lncRNA-264	XM_020354431.1	-200.1	CM003603.1:16472944-16479614
Cc_lncRNA-264	XM_020360203.1	-119.3	CM003603.1:16472944-16479614
Cc_lncRNA-264	XM_020360187.1	-118.8	CM003603.1:16472944-16479614
Cc_lncRNA-264	XM_020360219.1	-112.5	CM003603.1:16472944-16479614
Cc_lncRNA-264	XM_020360194.1	-98.4	CM003603.1:16472944-16479614
Cc_lncRNA-264	XM_020360226.1	-90.4	CM003603.1:16472944-16479614
Cc_lncRNA-264	XM_020360212.1	-82.5	CM003603.1:16472944-16479614
Cc_lncRNA-267	XM_020383605.1	-158.5	CM003603.1:17233663-17234998
Cc_lncRNA-267	XM_020383606.1	-152.1	CM003603.1:17233663-17234998
Cc_lncRNA-267	XM_020355321.1	-148.5	CM003603.1:17233663-17234998
Cc_lncRNA-267	XM_020383603.1	-148.4	CM003603.1:17233663-17234998
Cc_lncRNA-267	XR_002241418.1	-148.4	CM003603.1:17233663-17234998
Cc_lncRNA-267	XM_020383607.1	-147.2	CM003603.1:17233663-17234998
Cc_lncRNA-267	XM_020383604.1	-147.1	CM003603.1:17233663-17234998
Cc_lncRNA-269	XM_020360773.1	-169.7	CM003603.1:17636049-17636981
Cc_lncRNA-272	XM_020359492.1	-186.9	CM003603.1:2602848-2604475
Cc_lncRNA-273	XM_020365886.1	-150.6	CM003603.1:2644929-2645723
Cc_lncRNA-273	XM_020365878.1	-148.5	CM003603.1:2644929-2645723
Cc_lncRNA-274	XM_020346629.1	-161.9	CM003603.1:2871133-2872310
Cc_lncRNA-275	XM_020371183.1	-189.6	CM003603.1:3035879-3037691
Cc_lncRNA-275	XM_020378140.1	-155.8	CM003603.1:3035879-3037691
Cc_lncRNA-275	XM_020361007.1	-151.3	CM003603.1:3035879-3037691
Cc_lncRNA-276	XM_020354720.1	-146.9	CM003603.1:3184278-3187121
Cc_lncRNA-276	XM_020354728.1	-144.5	CM003603.1:3184278-3187121
Cc_lncRNA-276	XM_020350046.1	-92	CM003603.1:3184278-3187121
Cc_lncRNA-278	XM_020372236.1	-99.5	CM003603.1:3434948-3436311
Cc_lncRNA-279	XM_020356576.1	-147.9	CM003603.1:3666913-3671325
Cc_lncRNA-279	XM_020378363.1	-91.7	CM003603.1:3666913-3671325
Cc_lncRNA-280	XM_020365295.1	-193.4	CM003603.1:3745817-3746478
Cc_lncRNA-281	XM_020356203.1	-165.3	CM003603.1:4145605-4147561
Cc_lncRNA-281	XM_020384055.1	-119.9	CM003603.1:4145605-4147561
Cc_lncRNA-282	XM_020355683.1	-167.4	CM003603.1:4458886-4461281
Cc_lncRNA-283	XM_020354504.1	-166.8	CM003603.1:4947770-4955615
Cc_lncRNA-284	XM_020354740.1	-174.2	CM003603.1:4961091-4968047
Cc_lncRNA-284	XM_020373391.1	-140.5	CM003603.1:4961091-4968047
Cc_lncRNA-285	XM_020350820.1	-159.5	CM003603.1:5118460-5119628
Cc_lncRNA-286	XM_020351002.1	-154.8	CM003603.1:5126398-5127147
Cc_lncRNA-287	XM_020351002.1	-147.7	CM003603.1:5127506-5128727
Cc_lncRNA-287	XM_020350820.1	-120.7	CM003603.1:5127506-5128727
Cc_lncRNA-287	XM_020350728.1	-98.7	CM003603.1:5127506-5128727
Cc_lncRNA-287	XM_020358515.1	-82.3	CM003603.1:5127506-5128727
Cc_lncRNA-288	XM_020364160.1	-174.1	CM003603.1:5218141-5221918
Cc_lncRNA-288	XM_020364210.1	-174.1	CM003603.1:5218141-5221918
Cc_lncRNA-288	XR_002240120.1	-165.3	CM003603.1:5218141-5221918
Cc_lncRNA-288	XM_020367809.1	-151	CM003603.1:5218141-5221918
Cc_lncRNA-288	XR_002240330.1	-151	CM003603.1:5218141-5221918
Cc_lncRNA-288	XM_020351370.1	-123.1	CM003603.1:5218141-5221918
Cc_lncRNA-289	XR_002239953.1	-158.1	CM003603.1:5229524-5230534
Cc_lncRNA-289	XM_020349404.1	-153.8	CM003603.1:5229524-5230534
Cc_lncRNA-289	XR_002239952.1	-148.4	CM003603.1:5229524-5230534
Cc_lncRNA-289	XM_020384923.1	-139.7	CM003603.1:5229524-5230534
Cc_lncRNA-289	XM_020349405.1	-135.9	CM003603.1:5229524-5230534
Cc_lncRNA-289	XM_020384927.1	-135.6	CM003603.1:5229524-5230534
Cc_lncRNA-289	XM_020384924.1	-134	CM003603.1:5229524-5230534
Cc_lncRNA-289	XM_020384922.1	-133	CM003603.1:5229524-5230534
Cc_lncRNA-289	XM_020349406.1	-128.7	CM003603.1:5229524-5230534
Cc_lncRNA-289	XM_020384921.1	-126.9	CM003603.1:5229524-5230534
Cc_lncRNA-289	XM_020384920.1	-123.3	CM003603.1:5229524-5230534
Cc_lncRNA-289	XM_020384926.1	-122	CM003603.1:5229524-5230534
Cc_lncRNA-290	XM_020352330.1	-188.1	CM003603.1:5263116-5263897
Cc_lncRNA-290	XM_020361027.1	-143.7	CM003603.1:5263116-5263897
Cc_lncRNA-291	XM_020356557.1	-173.7	CM003603.1:5639347-5644224
Cc_lncRNA-291	XM_020356549.1	-171.4	CM003603.1:5639347-5644224
Cc_lncRNA-291	XM_020356565.1	-170.7	CM003603.1:5639347-5644224
Cc_lncRNA-291	XM_020383046.1	-156.1	CM003603.1:5639347-5644224
Cc_lncRNA-291	XM_020383047.1	-145.7	CM003603.1:5639347-5644224
Cc_lncRNA-292	XR_002240072.1	-168.7	CM003603.1:579959-580786
Cc_lncRNA-292	XR_002239262.1	-166.2	CM003603.1:579959-580786
Cc_lncRNA-292	XM_020349813.1	-65.5	CM003603.1:579959-580786
Cc_lncRNA-292	XM_020348650.1	-58	CM003603.1:579959-580786
Cc_lncRNA-292	XM_020348652.1	-58	CM003603.1:579959-580786
Cc_lncRNA-292	XM_020352545.1	-56.6	CM003603.1:579959-580786
Cc_lncRNA-293	XM_020365741.1	-154.2	CM003603.1:6437164-6441496
Cc_lncRNA-294	XM_020365425.1	-156.5	CM003603.1:6591303-6593431
Cc_lncRNA-297	XM_020357045.1	-167.5	CM003603.1:7348554-7348977
Cc_lncRNA-297	XM_020353628.1	-154.4	CM003603.1:7348554-7348977
Cc_lncRNA-298	XM_020365577.1	-158.1	CM003603.1:7371219-7372388
Cc_lncRNA-298	XM_020358315.1	-138.6	CM003603.1:7371219-7372388
Cc_lncRNA-298	XM_020358339.1	-137.6	CM003603.1:7371219-7372388
Cc_lncRNA-298	XM_020358349.1	-136.4	CM003603.1:7371219-7372388
Cc_lncRNA-298	XM_020358332.1	-128.6	CM003603.1:7371219-7372388
Cc_lncRNA-298	XM_020358324.1	-126.9	CM003603.1:7371219-7372388
Cc_lncRNA-300	XM_020349500.1	-168.5	CM003603.1:7699070-7707324
Cc_lncRNA-300	XM_020365793.1	-149.5	CM003603.1:7699070-7707324
Cc_lncRNA-300	XM_020364763.1	-135.3	CM003603.1:7699070-7707324
Cc_lncRNA-301	XM_020358769.1	-162.5	CM003603.1:7907710-7909457
Cc_lncRNA-303	XM_020360817.1	-166.2	CM003603.1:8823571-8827055
Cc_lncRNA-304	XM_020362228.1	-162	CM003603.1:8961671-8969816
Cc_lncRNA-304	XM_020348542.1	-143.8	CM003603.1:8961671-8969816
Cc_lncRNA-304	XM_020348544.1	-142.9	CM003603.1:8961671-8969816
Cc_lncRNA-304	XM_020350367.1	-129.2	CM003603.1:8961671-8969816
Cc_lncRNA-306	XM_020358066.1	-195.7	CM003603.1:9311152-9312466
Cc_lncRNA-306	XM_020362536.1	-81.5	CM003603.1:9311152-9312466
Cc_lncRNA-310	XM_020357882.1	-155.9	CM003603.1:9871965-9873014
Cc_lncRNA-311	XM_020361130.1	-163.2	CM003603.1:988100-989345
Cc_lncRNA-312	XM_020365143.1	-162.9	CM003603.1:9914293-9916938
Cc_lncRNA-313	XM_020354481.1	-172.1	CM003604.1:10015598-10017726
Cc_lncRNA-318	XM_020379613.1	-156.8	CM003604.1:10740361-10747704
Cc_lncRNA-318	XM_020379621.1	-153	CM003604.1:10740361-10747704
Cc_lncRNA-320	XM_020354746.1	-166	CM003604.1:10935798-10937675
Cc_lncRNA-322	XR_002240413.1	-153.9	CM003604.1:11289806-11290628
Cc_lncRNA-322	XR_002240657.1	-103.2	CM003604.1:11289806-11290628
Cc_lncRNA-322	XR_002241019.1	-95.9	CM003604.1:11289806-11290628
Cc_lncRNA-324	XM_020348822.1	-77	CM003604.1:11404656-11405057
Cc_lncRNA-325	XM_020352262.1	-203.4	CM003604.1:11496065-11497420
Cc_lncRNA-326	XM_020378532.1	-158.8	CM003604.1:11624970-11626145
Cc_lncRNA-327	XM_020369796.1	-172.6	CM003604.1:11793614-11795496
Cc_lncRNA-327	XM_020373774.1	-111.4	CM003604.1:11793614-11795496
Cc_lncRNA-329	XM_020370313.1	-178.8	CM003604.1:11882685-11885341
Cc_lncRNA-329	XM_020370897.1	-95.2	CM003604.1:11882685-11885341
Cc_lncRNA-329	XM_020370889.1	-74.1	CM003604.1:11882685-11885341
Cc_lncRNA-329	XM_020370923.1	-74.1	CM003604.1:11882685-11885341
Cc_lncRNA-330	XM_020354692.1	-184.9	CM003604.1:11890487-11892369
Cc_lncRNA-331	XM_020354422.1	-192.9	CM003604.1:11900291-11901358
Cc_lncRNA-332	XM_020381554.1	-172.1	CM003604.1:12042553-12046446
Cc_lncRNA-333	XM_020353227.1	-180.5	CM003604.1:12204669-12207243
Cc_lncRNA-333	XM_020383349.1	-151.3	CM003604.1:12204669-12207243
Cc_lncRNA-336	XM_020352679.1	-193.9	CM003604.1:12473105-12474296
Cc_lncRNA-337	XM_020352404.1	-164.2	CM003604.1:12539001-12540405
Cc_lncRNA-337	XM_020351105.1	-110.1	CM003604.1:12539001-12540405
Cc_lncRNA-337	XM_020352652.1	-102.8	CM003604.1:12539001-12540405
Cc_lncRNA-338	XM_020352652.1	-166.2	CM003604.1:12550478-12553384
Cc_lncRNA-338	XM_020352404.1	-150.1	CM003604.1:12550478-12553384
Cc_lncRNA-338	XM_020351105.1	-122.6	CM003604.1:12550478-12553384
Cc_lncRNA-339	XM_020354778.1	-159.5	CM003604.1:12603310-12605083
Cc_lncRNA-339	XM_020354777.1	-157.5	CM003604.1:12603310-12605083
Cc_lncRNA-340	XM_020346696.1	-159.4	CM003604.1:13286765-13297379
Cc_lncRNA-341	XM_020380964.1	-160.2	CM003604.1:13657033-13662273
Cc_lncRNA-341	XM_020380957.1	-156.9	CM003604.1:13657033-13662273
Cc_lncRNA-345	XM_020353495.1	-165.6	CM003604.1:14355819-14360536
Cc_lncRNA-345	XM_020348432.1	-113.8	CM003604.1:14355819-14360536
Cc_lncRNA-346	XM_020354805.1	-163.7	CM003604.1:14361747-14364810
Cc_lncRNA-346	XM_020354806.1	-163.6	CM003604.1:14361747-14364810
Cc_lncRNA-347	XM_020370041.1	-126	CM003604.1:14718707-14719773
Cc_lncRNA-348	XM_020354856.1	-167.6	CM003604.1:14762147-14763267
Cc_lncRNA-349	XM_020353993.1	-170.2	CM003604.1:14784551-14786389
Cc_lncRNA-349	XM_020353986.1	-169.2	CM003604.1:14784551-14786389
Cc_lncRNA-349	XM_020353706.1	-135.1	CM003604.1:14784551-14786389
Cc_lncRNA-349	XM_020353708.1	-135.1	CM003604.1:14784551-14786389
Cc_lncRNA-351	XM_020354813.1	-153.9	CM003604.1:15021532-15028098
Cc_lncRNA-351	XM_020369171.1	-129.4	CM003604.1:15021532-15028098
Cc_lncRNA-351	XM_020354900.1	-123.9	CM003604.1:15021532-15028098
Cc_lncRNA-351	XM_020382210.1	-117.3	CM003604.1:15021532-15028098
Cc_lncRNA-351	XM_020367502.1	-116.6	CM003604.1:15021532-15028098
Cc_lncRNA-353	XM_020354984.1	-170.8	CM003604.1:15245870-15252921
Cc_lncRNA-353	XM_020354985.1	-170.8	CM003604.1:15245870-15252921
Cc_lncRNA-355	XM_020354747.1	-150.7	CM003604.1:15683915-15691251
Cc_lncRNA-355	XM_020354748.1	-150.7	CM003604.1:15683915-15691251
Cc_lncRNA-357	XM_020353014.1	-134.6	CM003604.1:15884539-15886510
Cc_lncRNA-357	XM_020354597.1	-114.1	CM003604.1:15884539-15886510
Cc_lncRNA-357	XM_020354598.1	-94	CM003604.1:15884539-15886510
Cc_lncRNA-358	XM_020384073.1	-149.6	CM003604.1:16021980-16023736
Cc_lncRNA-358	XM_020384075.1	-149.6	CM003604.1:16021980-16023736
Cc_lncRNA-359	XM_020352613.1	-162	CM003604.1:16965825-16970692
Cc_lncRNA-359	XM_020352619.1	-162	CM003604.1:16965825-16970692
Cc_lncRNA-359	XM_020383687.1	-123.7	CM003604.1:16965825-16970692
Cc_lncRNA-359	XM_020353408.1	-119.6	CM003604.1:16965825-16970692
Cc_lncRNA-359	XM_020383688.1	-114.6	CM003604.1:16965825-16970692
Cc_lncRNA-360	XM_020355008.1	-171	CM003604.1:17771749-17777173
Cc_lncRNA-360	XM_020355009.1	-166.1	CM003604.1:17771749-17777173
Cc_lncRNA-360	XM_020355856.1	-155.2	CM003604.1:17771749-17777173
Cc_lncRNA-361	XM_020383948.1	-169.4	CM003604.1:17835935-17838232
Cc_lncRNA-362	XM_020347135.1	-178.5	CM003604.1:17855207-17859103
Cc_lncRNA-362	XM_020356656.1	-120.2	CM003604.1:17855207-17859103
Cc_lncRNA-363	XM_020353221.1	-204.1	CM003604.1:17931176-17935933
Cc_lncRNA-364	XR_002240495.1	-113.3	CM003604.1:18001168-18002723
Cc_lncRNA-368	XM_020367833.1	-196	CM003604.1:19500978-19504286
Cc_lncRNA-368	XM_020378278.1	-154.1	CM003604.1:19500978-19504286
Cc_lncRNA-369	XM_020348307.1	-168.3	CM003604.1:20077895-20085934
Cc_lncRNA-369	XM_020348311.1	-167.8	CM003604.1:20077895-20085934
Cc_lncRNA-369	XM_020350374.1	-120.9	CM003604.1:20077895-20085934
Cc_lncRNA-372	XM_020354680.1	-173.8	CM003604.1:20618294-20623545
Cc_lncRNA-372	XM_020354679.1	-172	CM003604.1:20618294-20623545
Cc_lncRNA-372	XM_020354682.1	-171	CM003604.1:20618294-20623545
Cc_lncRNA-372	XM_020354683.1	-169	CM003604.1:20618294-20623545
Cc_lncRNA-372	XM_020354681.1	-168	CM003604.1:20618294-20623545
Cc_lncRNA-372	XM_020354272.1	-128.6	CM003604.1:20618294-20623545
Cc_lncRNA-372	XM_020356386.1	-111.1	CM003604.1:20618294-20623545
Cc_lncRNA-373	XM_020351851.1	-174.8	CM003604.1:20743831-20747287
Cc_lncRNA-375	XM_020352828.1	-136.9	CM003604.1:20874826-20875431
Cc_lncRNA-376	XM_020383493.1	-169.5	CM003604.1:21004427-21007613
Cc_lncRNA-376	XM_020364838.1	-167	CM003604.1:21004427-21007613
Cc_lncRNA-376	XM_020350421.1	-150.2	CM003604.1:21004427-21007613
Cc_lncRNA-377	XM_020382099.1	-168.8	CM003604.1:21462894-21465482
Cc_lncRNA-377	XM_020374822.1	-113.7	CM003604.1:21462894-21465482
Cc_lncRNA-378	XM_020354487.1	-181.7	CM003604.1:21520036-21526240
Cc_lncRNA-378	XM_020354488.1	-181.7	CM003604.1:21520036-21526240
Cc_lncRNA-378	XM_020354489.1	-181.7	CM003604.1:21520036-21526240
Cc_lncRNA-378	XM_020354490.1	-181.7	CM003604.1:21520036-21526240
Cc_lncRNA-378	XM_020354491.1	-181.7	CM003604.1:21520036-21526240
Cc_lncRNA-378	XM_020354486.1	-180.1	CM003604.1:21520036-21526240
Cc_lncRNA-379	XM_020382176.1	-183.5	CM003604.1:21564159-21567037
Cc_lncRNA-379	XM_020380379.1	-169.7	CM003604.1:21564159-21567037
Cc_lncRNA-379	XM_020371306.1	-161.6	CM003604.1:21564159-21567037
Cc_lncRNA-379	XR_002241188.1	-138	CM003604.1:21564159-21567037
Cc_lncRNA-380	XM_020354494.1	-195.3	CM003604.1:22308739-22309861
Cc_lncRNA-382	XM_020366461.1	-155.8	CM003604.1:22687989-22689796
Cc_lncRNA-382	XM_020366462.1	-147.8	CM003604.1:22687989-22689796
Cc_lncRNA-383	XM_020354417.1	-173.1	CM003604.1:22710178-22711960
Cc_lncRNA-383	XM_020375604.1	-153.7	CM003604.1:22710178-22711960
Cc_lncRNA-385	XM_020355109.1	-168.6	CM003604.1:23029069-23031396
Cc_lncRNA-385	XM_020372073.1	-148.7	CM003604.1:23029069-23031396
Cc_lncRNA-385	XM_020372074.1	-148.7	CM003604.1:23029069-23031396
Cc_lncRNA-385	XM_020349090.1	-136.4	CM003604.1:23029069-23031396
Cc_lncRNA-385	XM_020369470.1	-105.3	CM003604.1:23029069-23031396
Cc_lncRNA-385	XM_020370595.1	-98.3	CM003604.1:23029069-23031396
Cc_lncRNA-385	XM_020370594.1	-93.5	CM003604.1:23029069-23031396
Cc_lncRNA-385	XM_020368685.1	-91.7	CM003604.1:23029069-23031396
Cc_lncRNA-388	XM_020351140.1	-182.7	CM003604.1:23682534-23684815
Cc_lncRNA-390	XM_020347261.1	-176.8	CM003604.1:23990909-23993208
Cc_lncRNA-390	XM_020356872.1	-140	CM003604.1:23990909-23993208
Cc_lncRNA-391	XM_020356934.1	-70	CM003604.1:24124885-24126300
Cc_lncRNA-392	XM_020384120.1	-184.9	CM003604.1:24310711-24312344
Cc_lncRNA-393	XM_020355068.1	-163.2	CM003604.1:24368305-24382656
Cc_lncRNA-393	XM_020355071.1	-160.5	CM003604.1:24368305-24382656
Cc_lncRNA-393	XM_020355069.1	-160.4	CM003604.1:24368305-24382656
Cc_lncRNA-394	XM_020354566.1	-166	CM003604.1:24420357-24423615
Cc_lncRNA-395	XM_020353940.1	-106	CM003604.1:24438689-24440028
Cc_lncRNA-395	XM_020353852.1	-57.8	CM003604.1:24438689-24440028
Cc_lncRNA-396	XM_020382372.1	-173.7	CM003604.1:24549245-24551580
Cc_lncRNA-396	XM_020347407.1	-119.6	CM003604.1:24549245-24551580
Cc_lncRNA-397	XR_002239549.1	-102.3	CM003604.1:24817803-24818826
Cc_lncRNA-397	XR_002240308.1	-101.2	CM003604.1:24817803-24818826
Cc_lncRNA-398	XR_002240308.1	-160.3	CM003604.1:24818989-24819833
Cc_lncRNA-398	XM_020374450.1	-148.1	CM003604.1:24818989-24819833
Cc_lncRNA-398	XM_020347458.1	-124.7	CM003604.1:24818989-24819833
Cc_lncRNA-398	XM_020347459.1	-124.7	CM003604.1:24818989-24819833
Cc_lncRNA-398	XM_020347460.1	-124.7	CM003604.1:24818989-24819833
Cc_lncRNA-398	XM_020347461.1	-124.7	CM003604.1:24818989-24819833
Cc_lncRNA-398	XM_020347462.1	-124.7	CM003604.1:24818989-24819833
Cc_lncRNA-398	XR_002238757.1	-124.7	CM003604.1:24818989-24819833
Cc_lncRNA-398	XR_002238758.1	-124.7	CM003604.1:24818989-24819833
Cc_lncRNA-398	XR_002238759.1	-124.7	CM003604.1:24818989-24819833
Cc_lncRNA-398	XR_002238760.1	-124.7	CM003604.1:24818989-24819833
Cc_lncRNA-398	XR_002238762.1	-124.7	CM003604.1:24818989-24819833
Cc_lncRNA-398	XR_002238763.1	-124.7	CM003604.1:24818989-24819833
Cc_lncRNA-398	XR_002238764.1	-124.7	CM003604.1:24818989-24819833
Cc_lncRNA-398	XR_002238765.1	-124.7	CM003604.1:24818989-24819833
Cc_lncRNA-398	XR_002238766.1	-124.7	CM003604.1:24818989-24819833
Cc_lncRNA-398	XR_002238767.1	-124.7	CM003604.1:24818989-24819833
Cc_lncRNA-398	XR_002238768.1	-124.7	CM003604.1:24818989-24819833
Cc_lncRNA-398	XR_002238769.1	-124.7	CM003604.1:24818989-24819833
Cc_lncRNA-398	XR_002239153.1	-116.9	CM003604.1:24818989-24819833
Cc_lncRNA-398	XR_002239154.1	-116.9	CM003604.1:24818989-24819833
Cc_lncRNA-398	XR_002239155.1	-116.9	CM003604.1:24818989-24819833
Cc_lncRNA-398	XR_002239156.1	-116.9	CM003604.1:24818989-24819833
Cc_lncRNA-398	XR_002239157.1	-116.9	CM003604.1:24818989-24819833
Cc_lncRNA-398	XR_002239158.1	-116.9	CM003604.1:24818989-24819833
Cc_lncRNA-398	XR_002239159.1	-116.9	CM003604.1:24818989-24819833
Cc_lncRNA-398	XR_002239162.1	-116.9	CM003604.1:24818989-24819833
Cc_lncRNA-398	XR_002239163.1	-116.9	CM003604.1:24818989-24819833
Cc_lncRNA-398	XR_002239165.1	-116.9	CM003604.1:24818989-24819833
Cc_lncRNA-398	XR_002239166.1	-116.9	CM003604.1:24818989-24819833
Cc_lncRNA-400	XM_020352010.1	-162.8	CM003604.1:25144997-25147469
Cc_lncRNA-401	XR_002240241.1	-150.4	CM003604.1:25267718-25269031
Cc_lncRNA-402	XM_020384029.1	-196.7	CM003604.1:25864460-25866243
Cc_lncRNA-408	XM_020376176.1	-195	CM003604.1:26253475-26254130
Cc_lncRNA-408	XM_020376994.1	-190.3	CM003604.1:26253475-26254130
Cc_lncRNA-408	XM_020383587.1	-152.4	CM003604.1:26253475-26254130
Cc_lncRNA-408	XM_020383588.1	-152.4	CM003604.1:26253475-26254130
Cc_lncRNA-409	XM_020355014.1	-165.4	CM003604.1:262775-265660
Cc_lncRNA-411	XM_020381656.1	-167.8	CM003604.1:26579219-26580943
Cc_lncRNA-411	XM_020381648.1	-165.6	CM003604.1:26579219-26580943
Cc_lncRNA-412	XM_020382289.1	-187.7	CM003604.1:26651105-26653400
Cc_lncRNA-413	XM_020354902.1	-165.6	CM003604.1:26656109-26657623
Cc_lncRNA-414	XM_020353211.1	-169.2	CM003604.1:26845381-26850877
Cc_lncRNA-414	XM_020353204.1	-168.5	CM003604.1:26845381-26850877
Cc_lncRNA-414	XM_020353196.1	-164.7	CM003604.1:26845381-26850877
Cc_lncRNA-414	XM_020383617.1	-140	CM003604.1:26845381-26850877
Cc_lncRNA-414	XM_020383616.1	-135	CM003604.1:26845381-26850877
Cc_lncRNA-414	XM_020383618.1	-135	CM003604.1:26845381-26850877
Cc_lncRNA-415	XM_020367786.1	-162.4	CM003604.1:26911708-26919475
Cc_lncRNA-415	XM_020367804.1	-161.8	CM003604.1:26911708-26919475
Cc_lncRNA-415	XM_020367779.1	-159.4	CM003604.1:26911708-26919475
Cc_lncRNA-415	XM_020367795.1	-157.8	CM003604.1:26911708-26919475
Cc_lncRNA-416	XM_020363719.1	-130.3	CM003604.1:26973900-26974964
Cc_lncRNA-417	XM_020376273.1	-147.2	CM003604.1:27034583-27035190
Cc_lncRNA-418	XM_020354554.1	-172	CM003604.1:27091870-27095235
Cc_lncRNA-419	XM_020354357.1	-178.2	CM003604.1:27389620-27392990
Cc_lncRNA-419	XM_020356890.1	-146.1	CM003604.1:27389620-27392990
Cc_lncRNA-419	XM_020357580.1	-108	CM003604.1:27389620-27392990
Cc_lncRNA-419	XM_020380911.1	-96.6	CM003604.1:27389620-27392990
Cc_lncRNA-420	XM_020354570.1	-177.3	CM003604.1:27395650-27397985
Cc_lncRNA-422	XM_020354386.1	-163.6	CM003604.1:27483051-27484173
Cc_lncRNA-423	XM_020354553.1	-153	CM003604.1:27661041-27663581
Cc_lncRNA-423	XM_020356104.1	-121.9	CM003604.1:27661041-27663581
Cc_lncRNA-424	XM_020358438.1	-113.3	CM003604.1:27680861-27681452
Cc_lncRNA-426	XM_020382659.1	-164.8	CM003604.1:27896394-27897811
Cc_lncRNA-426	XM_020380363.1	-122	CM003604.1:27896394-27897811
Cc_lncRNA-427	XM_020380476.1	-167.7	CM003604.1:28130812-28138510
Cc_lncRNA-427	XM_020371846.1	-131.5	CM003604.1:28130812-28138510
Cc_lncRNA-428	XM_020366766.1	-174.5	CM003604.1:28206193-28206741
Cc_lncRNA-429	XM_020368622.1	-158.6	CM003604.1:28222316-28226498
Cc_lncRNA-430	XM_020382165.1	-168.5	CM003604.1:28278801-28286056
Cc_lncRNA-433	XM_020376160.1	-138	CM003604.1:28594281-28594799
Cc_lncRNA-437	XM_020368974.1	-163.7	CM003604.1:29225430-29229399
Cc_lncRNA-437	XM_020368966.1	-158.7	CM003604.1:29225430-29229399
Cc_lncRNA-437	XM_020385031.1	-140.1	CM003604.1:29225430-29229399
Cc_lncRNA-439	XM_020352593.1	-156.4	CM003604.1:30045314-30046966
Cc_lncRNA-440	XM_020346920.1	-138	CM003604.1:3011719-3013592
Cc_lncRNA-440	XM_020361186.1	-122.7	CM003604.1:3011719-3013592
Cc_lncRNA-440	XM_020349613.1	-95.1	CM003604.1:3011719-3013592
Cc_lncRNA-440	XM_020367579.1	-77.9	CM003604.1:3011719-3013592
Cc_lncRNA-440	XM_020366453.1	-74.5	CM003604.1:3011719-3013592
Cc_lncRNA-441	XM_020378797.1	-50.7	CM003604.1:30146049-30148440
Cc_lncRNA-448	XM_020380568.1	-151.6	CM003604.1:31463335-31466709
Cc_lncRNA-449	XM_020354563.1	-208.2	CM003604.1:31513347-31515253
Cc_lncRNA-449	XM_020354564.1	-207.1	CM003604.1:31513347-31515253
Cc_lncRNA-449	XM_020374354.1	-134.2	CM003604.1:31513347-31515253
Cc_lncRNA-450	XM_020351538.1	-167.1	CM003604.1:31543282-31545053
Cc_lncRNA-450	XR_002239086.1	-166.5	CM003604.1:31543282-31545053
Cc_lncRNA-450	XR_002239084.1	-165.8	CM003604.1:31543282-31545053
Cc_lncRNA-454	XM_020380039.1	-70	CM003604.1:31762329-31763487
Cc_lncRNA-455	XM_020367441.1	-170	CM003604.1:31769028-31769683
Cc_lncRNA-456	XR_002240331.1	-164.3	CM003604.1:31778827-31779472
Cc_lncRNA-458	XM_020384347.1	-176.1	CM003604.1:31791381-31792776
Cc_lncRNA-462	XM_020382473.1	-183.3	CM003604.1:32906125-32909545
Cc_lncRNA-467	XM_020366778.1	-173.9	CM003604.1:33429869-33431838
Cc_lncRNA-468	XM_020351318.1	-167.3	CM003604.1:33771977-33773894
Cc_lncRNA-468	XR_002241236.1	-142.2	CM003604.1:33771977-33773894
Cc_lncRNA-468	XR_002241237.1	-95.8	CM003604.1:33771977-33773894
Cc_lncRNA-468	XR_002241235.1	-90.2	CM003604.1:33771977-33773894
Cc_lncRNA-473	XM_020369691.1	-160	CM003604.1:3449032-3449992
Cc_lncRNA-474	XM_020351245.1	-119.6	CM003604.1:3460669-3462058
Cc_lncRNA-477	XM_020349291.1	-156.5	CM003604.1:34658782-34661387
Cc_lncRNA-479	XM_020377657.1	-106.3	CM003604.1:34773019-34773247
Cc_lncRNA-479	XM_020354893.1	-60.3	CM003604.1:34773019-34773247
Cc_lncRNA-482	XM_020352422.1	-163.6	CM003604.1:34856603-34858180
Cc_lncRNA-482	XM_020369739.1	-135	CM003604.1:34856603-34858180
Cc_lncRNA-483	XM_020354847.1	-167.1	CM003604.1:34880427-34881319
Cc_lncRNA-484	XM_020377712.1	-92.5	CM003604.1:35032362-35032582
Cc_lncRNA-485	XM_020351483.1	-190.2	CM003604.1:35166111-35168311
Cc_lncRNA-486	XM_020354446.1	-170.2	CM003604.1:35249498-35251380
Cc_lncRNA-487	XM_020353943.1	-164.4	CM003604.1:35361588-35363092
Cc_lncRNA-487	XM_020379872.1	-129.6	CM003604.1:35361588-35363092
Cc_lncRNA-488	XM_020351802.1	-195.9	CM003604.1:36226095-36228495
Cc_lncRNA-489	XM_020346805.1	-204.4	CM003604.1:36323446-36326105
Cc_lncRNA-491	XM_020354981.1	-169	CM003604.1:3650612-3651367
Cc_lncRNA-492	XM_020367989.1	-171.2	CM003604.1:3826881-3830549
Cc_lncRNA-493	XM_020353633.1	-158.1	CM003604.1:4033871-4038538
Cc_lncRNA-493	XM_020369739.1	-97.6	CM003604.1:4033871-4038538
Cc_lncRNA-494	XM_020347125.1	-175.1	CM003604.1:4221367-4225940
Cc_lncRNA-495	XM_020368681.1	-159.2	CM003604.1:4387975-4388668
Cc_lncRNA-496	XM_020366457.1	-161.2	CM003604.1:5010220-5011071
Cc_lncRNA-496	XM_020368984.1	-161.1	CM003604.1:5010220-5011071
Cc_lncRNA-496	XR_002239833.1	-157.3	CM003604.1:5010220-5011071
Cc_lncRNA-496	XR_002239834.1	-156.7	CM003604.1:5010220-5011071
Cc_lncRNA-496	XR_002239835.1	-154.2	CM003604.1:5010220-5011071
Cc_lncRNA-496	XR_002239832.1	-151.7	CM003604.1:5010220-5011071
Cc_lncRNA-496	XM_020351674.1	-138.6	CM003604.1:5010220-5011071
Cc_lncRNA-496	XR_002239794.1	-119.1	CM003604.1:5010220-5011071
Cc_lncRNA-497	XM_020350776.1	-137.6	CM003604.1:5193163-5193489
Cc_lncRNA-497	XM_020347989.1	-129.6	CM003604.1:5193163-5193489
Cc_lncRNA-497	XM_020347991.1	-129.6	CM003604.1:5193163-5193489
Cc_lncRNA-497	XM_020347985.1	-122.5	CM003604.1:5193163-5193489
Cc_lncRNA-497	XM_020347983.1	-122.3	CM003604.1:5193163-5193489
Cc_lncRNA-497	XM_020350777.1	-118.5	CM003604.1:5193163-5193489
Cc_lncRNA-497	XM_020347988.1	-108.8	CM003604.1:5193163-5193489
Cc_lncRNA-497	XM_020347990.1	-95.6	CM003604.1:5193163-5193489
Cc_lncRNA-497	XM_020347992.1	-79.2	CM003604.1:5193163-5193489
Cc_lncRNA-497	XM_020347982.1	-76.6	CM003604.1:5193163-5193489
Cc_lncRNA-497	XM_020347987.1	-66.2	CM003604.1:5193163-5193489
Cc_lncRNA-501	XM_020354454.1	-165.6	CM003604.1:5353669-5355516
Cc_lncRNA-501	XM_020354455.1	-165.6	CM003604.1:5353669-5355516
Cc_lncRNA-501	XM_020354456.1	-165.6	CM003604.1:5353669-5355516
Cc_lncRNA-505	XM_020372564.1	-146.6	CM003604.1:5816873-5820608
Cc_lncRNA-506	XM_020372564.1	-115.4	CM003604.1:5821211-5823030
Cc_lncRNA-509	XM_020353519.1	-166.4	CM003604.1:6076229-6079842
Cc_lncRNA-510	XM_020351812.1	-199	CM003604.1:6144004-6144884
Cc_lncRNA-511	XM_020354200.1	-162.6	CM003604.1:6276694-6279401
Cc_lncRNA-512	XR_002239123.1	-151.6	CM003604.1:6338228-6339164
Cc_lncRNA-512	XR_002239124.1	-151.6	CM003604.1:6338228-6339164
Cc_lncRNA-512	XR_002239125.1	-151.6	CM003604.1:6338228-6339164
Cc_lncRNA-512	XR_002239126.1	-151.6	CM003604.1:6338228-6339164
Cc_lncRNA-512	XR_002239127.1	-151.6	CM003604.1:6338228-6339164
Cc_lncRNA-512	XR_002239128.1	-151.6	CM003604.1:6338228-6339164
Cc_lncRNA-512	XR_002239129.1	-151.6	CM003604.1:6338228-6339164
Cc_lncRNA-512	XR_002239130.1	-151.6	CM003604.1:6338228-6339164
Cc_lncRNA-512	XR_002239131.1	-151.6	CM003604.1:6338228-6339164
Cc_lncRNA-512	XR_002239132.1	-151.6	CM003604.1:6338228-6339164
Cc_lncRNA-512	XR_002239133.1	-151.6	CM003604.1:6338228-6339164
Cc_lncRNA-512	XR_002239134.1	-151.6	CM003604.1:6338228-6339164
Cc_lncRNA-512	XR_002239135.1	-151.6	CM003604.1:6338228-6339164
Cc_lncRNA-512	XR_002239136.1	-151.6	CM003604.1:6338228-6339164
Cc_lncRNA-512	XM_020353823.1	-102.1	CM003604.1:6338228-6339164
Cc_lncRNA-512	XM_020354980.1	-88.1	CM003604.1:6338228-6339164
Cc_lncRNA-512	XM_020374450.1	-86.7	CM003604.1:6338228-6339164
Cc_lncRNA-516	XM_020370344.1	-144.1	CM003604.1:738642-740574
Cc_lncRNA-517	XM_020371589.1	-189	CM003604.1:7388232-7393774
Cc_lncRNA-517	XM_020371574.1	-188.1	CM003604.1:7388232-7393774
Cc_lncRNA-517	XM_020371581.1	-186.2	CM003604.1:7388232-7393774
Cc_lncRNA-517	XM_020384812.1	-154	CM003604.1:7388232-7393774
Cc_lncRNA-517	XM_020367877.1	-126.8	CM003604.1:7388232-7393774
Cc_lncRNA-517	XM_020367876.1	-118.9	CM003604.1:7388232-7393774
Cc_lncRNA-520	XM_020381697.1	-150.3	CM003604.1:7749649-7753376
Cc_lncRNA-520	XM_020362713.1	-145.2	CM003604.1:7749649-7753376
Cc_lncRNA-520	XM_020354839.1	-143.8	CM003604.1:7749649-7753376
Cc_lncRNA-524	XM_020355094.1	-167.2	CM003604.1:7902364-7907013
Cc_lncRNA-524	XM_020373471.1	-130.7	CM003604.1:7902364-7907013
Cc_lncRNA-524	XM_020373473.1	-130.3	CM003604.1:7902364-7907013
Cc_lncRNA-524	XM_020373472.1	-128.6	CM003604.1:7902364-7907013
Cc_lncRNA-524	XM_020373474.1	-127.4	CM003604.1:7902364-7907013
Cc_lncRNA-525	XM_020350265.1	-174.5	CM003604.1:8086502-8089563
Cc_lncRNA-526	XM_020347912.1	-164.8	CM003604.1:8272946-8275548
Cc_lncRNA-527	XM_020367565.1	-174.1	CM003604.1:8301645-8305617
Cc_lncRNA-527	XM_020367573.1	-172.4	CM003604.1:8301645-8305617
Cc_lncRNA-527	XM_020372860.1	-140.9	CM003604.1:8301645-8305617
Cc_lncRNA-527	XR_002240674.1	-140.9	CM003604.1:8301645-8305617
Cc_lncRNA-529	XM_020381752.1	-165.8	CM003604.1:8524996-8527574
Cc_lncRNA-529	XM_020362149.1	-152.6	CM003604.1:8524996-8527574
Cc_lncRNA-529	XM_020372274.1	-150.5	CM003604.1:8524996-8527574
Cc_lncRNA-529	XM_020349529.1	-149	CM003604.1:8524996-8527574
Cc_lncRNA-530	XM_020373144.1	-155.9	CM003604.1:8529071-8529606
Cc_lncRNA-535	XM_020354742.1	-161.6	CM003604.1:9100483-9101642
Cc_lncRNA-536	XM_020373393.1	-159.5	CM003604.1:9712513-9713089
Cc_lncRNA-541	XM_020358270.1	-163.1	CM003605.1:10037644-10047947
Cc_lncRNA-542	XM_020375492.1	-121.6	CM003605.1:10116435-10118654
Cc_lncRNA-543	XM_020371779.1	-139	CM003605.1:10255117-10256455
Cc_lncRNA-544	XM_020358334.1	-180.6	CM003605.1:10311116-10314692
Cc_lncRNA-544	XM_020358333.1	-178.8	CM003605.1:10311116-10314692
Cc_lncRNA-544	XM_020379601.1	-139.7	CM003605.1:10311116-10314692
Cc_lncRNA-544	XM_020346849.1	-133.4	CM003605.1:10311116-10314692
Cc_lncRNA-545	XM_020356882.1	-194.6	CM003605.1:10363030-10364992
Cc_lncRNA-545	XM_020379598.1	-147.5	CM003605.1:10363030-10364992
Cc_lncRNA-549	XM_020358391.1	-160.9	CM003605.1:10983361-10984961
Cc_lncRNA-549	XM_020358392.1	-159.5	CM003605.1:10983361-10984961
Cc_lncRNA-550	XM_020356755.1	-188	CM003605.1:11093651-11108169
Cc_lncRNA-550	XM_020356521.1	-177.4	CM003605.1:11093651-11108169
Cc_lncRNA-550	XM_020356754.1	-169.9	CM003605.1:11093651-11108169
Cc_lncRNA-552	XM_020346362.1	-157.5	CM003605.1:11477568-11479569
Cc_lncRNA-552	XM_020346361.1	-156.5	CM003605.1:11477568-11479569
Cc_lncRNA-553	XM_020357028.1	-192.6	CM003605.1:11517451-11518715
Cc_lncRNA-554	XM_020355985.1	-152.4	CM003605.1:11630243-11632171
Cc_lncRNA-554	XM_020380063.1	-120.8	CM003605.1:11630243-11632171
Cc_lncRNA-559	XM_020356866.1	-164.5	CM003605.1:12328333-12332742
Cc_lncRNA-559	XM_020346922.1	-149.8	CM003605.1:12328333-12332742
Cc_lncRNA-564	XM_020356001.1	-156	CM003605.1:13155107-13156060
Cc_lncRNA-565	XM_020382346.1	-55.3	CM003605.1:13198067-13198482
Cc_lncRNA-565	XM_020361115.1	-52.9	CM003605.1:13198067-13198482
Cc_lncRNA-566	XM_020380039.1	-100.4	CM003605.1:13632586-13634171
Cc_lncRNA-566	XR_002240737.1	-81.8	CM003605.1:13632586-13634171
Cc_lncRNA-567	XM_020357923.1	-168.6	CM003605.1:14111331-14112050
Cc_lncRNA-567	XM_020350837.1	-132.8	CM003605.1:14111331-14112050
Cc_lncRNA-568	XR_002239645.1	-141.5	CM003605.1:14382847-14383560
Cc_lncRNA-569	XR_002239644.1	-166.8	CM003605.1:14385284-14386872
Cc_lncRNA-569	XR_002238814.1	-130.2	CM003605.1:14385284-14386872
Cc_lncRNA-569	XR_002240102.1	-127.6	CM003605.1:14385284-14386872
Cc_lncRNA-572	XM_020348867.1	-78.6	CM003605.1:14698576-14700439
Cc_lncRNA-572	XM_020367208.1	-78.6	CM003605.1:14698576-14700439
Cc_lncRNA-573	XM_020357207.1	-175.3	CM003605.1:14804746-14806415
Cc_lncRNA-573	XM_020357208.1	-161	CM003605.1:14804746-14806415
Cc_lncRNA-576	XM_020357777.1	-164.8	CM003605.1:15063887-15065708
Cc_lncRNA-579	XM_020369028.1	-139.4	CM003605.1:15265339-15270856
Cc_lncRNA-579	XM_020369029.1	-99.1	CM003605.1:15265339-15270856
Cc_lncRNA-579	XM_020369030.1	-89.7	CM003605.1:15265339-15270856
Cc_lncRNA-579	XM_020363354.1	-88.3	CM003605.1:15265339-15270856
Cc_lncRNA-579	XM_020372308.1	-70.5	CM003605.1:15265339-15270856
Cc_lncRNA-580	XM_020357011.1	-170.4	CM003605.1:15419859-15421840
Cc_lncRNA-580	XM_020357150.1	-149.9	CM003605.1:15419859-15421840
Cc_lncRNA-580	XM_020352764.1	-132.6	CM003605.1:15419859-15421840
Cc_lncRNA-581	XR_002239698.1	-155.8	CM003605.1:15745959-15749650
Cc_lncRNA-583	XM_020357064.1	-180.2	CM003605.1:15816134-15819704
Cc_lncRNA-585	XM_020356042.1	-152.3	CM003605.1:16337327-16340979
Cc_lncRNA-586	XM_020357927.1	-170.4	CM003605.1:16587111-16589310
Cc_lncRNA-587	XM_020357443.1	-158.7	CM003605.1:16889780-16898678
Cc_lncRNA-588	XM_020355333.1	-158	CM003605.1:16940773-16941596
Cc_lncRNA-588	XM_020375934.1	-110.1	CM003605.1:16940773-16941596
Cc_lncRNA-589	XM_020356439.1	-188.6	CM003605.1:1712709-1713810
Cc_lncRNA-589	XM_020356441.1	-170.8	CM003605.1:1712709-1713810
Cc_lncRNA-589	XM_020356440.1	-168.7	CM003605.1:1712709-1713810
Cc_lncRNA-590	XM_020358331.1	-160.2	CM003605.1:17170929-17172589
Cc_lncRNA-591	XM_020356441.1	-192.2	CM003605.1:1717555-1718461
Cc_lncRNA-591	XM_020356440.1	-186	CM003605.1:1717555-1718461
Cc_lncRNA-591	XM_020356439.1	-153	CM003605.1:1717555-1718461
Cc_lncRNA-592	XM_020358048.1	-171.6	CM003605.1:1727966-1728751
Cc_lncRNA-593	XM_020357641.1	-169.9	CM003605.1:1757175-1761727
Cc_lncRNA-597	XM_020356059.1	-87.7	CM003605.1:18371722-18374657
Cc_lncRNA-599	XM_020355220.1	-127.6	CM003605.1:18813997-18815950
Cc_lncRNA-601	XM_020355493.1	-169.6	CM003605.1:1904708-1905233
Cc_lncRNA-603	XM_020356995.1	-176.1	CM003605.1:19350860-19353231
Cc_lncRNA-604	XM_020357671.1	-193.1	CM003605.1:19363177-19364319
Cc_lncRNA-605	XM_020356822.1	-174.3	CM003605.1:19369851-19373326
Cc_lncRNA-605	XM_020353400.1	-131.2	CM003605.1:19369851-19373326
Cc_lncRNA-608	XM_020356473.1	-162.3	CM003605.1:19651739-19652686
Cc_lncRNA-608	XM_020355547.1	-136.6	CM003605.1:19651739-19652686
Cc_lncRNA-608	XM_020357530.1	-130.2	CM003605.1:19651739-19652686
Cc_lncRNA-609	XM_020356758.1	-169	CM003605.1:19854177-19856366
Cc_lncRNA-609	XM_020356067.1	-163	CM003605.1:19854177-19856366
Cc_lncRNA-609	XM_020384304.1	-115.7	CM003605.1:19854177-19856366
Cc_lncRNA-609	XM_020355427.1	-100.1	CM003605.1:19854177-19856366
Cc_lncRNA-609	XM_020357629.1	-99.4	CM003605.1:19854177-19856366
Cc_lncRNA-612	XM_020357535.1	-181	CM003605.1:20551195-20552189
Cc_lncRNA-613	XM_020357129.1	-180.8	CM003605.1:2056377-2061774
Cc_lncRNA-617	XM_020356092.1	-156.3	CM003605.1:20862113-20863501
Cc_lncRNA-618	XM_020357559.1	-151.5	CM003605.1:20884750-20886390
Cc_lncRNA-618	XM_020362495.1	-132	CM003605.1:20884750-20886390
Cc_lncRNA-619	XM_020357979.1	-157.8	CM003605.1:20916010-20917008
Cc_lncRNA-619	XM_020357980.1	-152	CM003605.1:20916010-20917008
Cc_lncRNA-621	XM_020358261.1	-171.2	CM003605.1:2130461-2132635
Cc_lncRNA-621	XM_020358260.1	-170.4	CM003605.1:2130461-2132635
Cc_lncRNA-621	XM_020383962.1	-125.3	CM003605.1:2130461-2132635
Cc_lncRNA-622	XM_020356738.1	-166.4	CM003605.1:21405854-21408111
Cc_lncRNA-622	XM_020378143.1	-155	CM003605.1:21405854-21408111
Cc_lncRNA-622	XM_020378144.1	-149.5	CM003605.1:21405854-21408111
Cc_lncRNA-623	XM_020357097.1	-165.6	CM003605.1:21832699-21835334
Cc_lncRNA-624	XR_002239765.1	-157.4	CM003605.1:22074623-22075144
Cc_lncRNA-624	XM_020348969.1	-127.1	CM003605.1:22074623-22075144
Cc_lncRNA-625	XM_020356114.1	-162.2	CM003605.1:22211654-22212330
Cc_lncRNA-625	XM_020368226.1	-84.5	CM003605.1:22211654-22212330
Cc_lncRNA-625	XM_020368235.1	-84.5	CM003605.1:22211654-22212330
Cc_lncRNA-625	XM_020368243.1	-84.5	CM003605.1:22211654-22212330
Cc_lncRNA-626	XM_020356114.1	-150.5	CM003605.1:22212539-22213392
Cc_lncRNA-627	XM_020358143.1	-159	CM003605.1:2231418-2232377
Cc_lncRNA-627	XM_020354779.1	-112.8	CM003605.1:2231418-2232377
Cc_lncRNA-628	XM_020355286.1	-168.8	CM003605.1:22371443-22377606
Cc_lncRNA-628	XM_020355285.1	-166.8	CM003605.1:22371443-22377606
Cc_lncRNA-628	XM_020355282.1	-166.3	CM003605.1:22371443-22377606
Cc_lncRNA-628	XM_020355283.1	-163.6	CM003605.1:22371443-22377606
Cc_lncRNA-628	XM_020384850.1	-117.5	CM003605.1:22371443-22377606
Cc_lncRNA-628	XM_020353381.1	-83.1	CM003605.1:22371443-22377606
Cc_lncRNA-628	XM_020357413.1	-80.7	CM003605.1:22371443-22377606
Cc_lncRNA-628	XM_020357412.1	-77.7	CM003605.1:22371443-22377606
Cc_lncRNA-628	XM_020353382.1	-66	CM003605.1:22371443-22377606
Cc_lncRNA-628	XM_020353383.1	-66	CM003605.1:22371443-22377606
Cc_lncRNA-628	XM_020353384.1	-66	CM003605.1:22371443-22377606
Cc_lncRNA-629	XR_002239759.1	-169.8	CM003605.1:22577517-22578554
Cc_lncRNA-629	XM_020358159.1	-165.5	CM003605.1:22577517-22578554
Cc_lncRNA-631	XM_020356970.1	-164.6	CM003605.1:23031873-23037221
Cc_lncRNA-631	XM_020357542.1	-151.1	CM003605.1:23031873-23037221
Cc_lncRNA-631	XM_020371686.1	-117	CM003605.1:23031873-23037221
Cc_lncRNA-631	XM_020371687.1	-114.9	CM003605.1:23031873-23037221
Cc_lncRNA-631	XM_020372370.1	-95.9	CM003605.1:23031873-23037221
Cc_lncRNA-632	XM_020358150.1	-171.7	CM003605.1:23267708-23270742
Cc_lncRNA-632	XM_020358491.1	-141.2	CM003605.1:23267708-23270742
Cc_lncRNA-634	XM_020358342.1	-119.7	CM003605.1:23698483-23700401
Cc_lncRNA-634	XM_020358341.1	-115.2	CM003605.1:23698483-23700401
Cc_lncRNA-635	XM_020356242.1	-157.2	CM003605.1:24250693-24251572
Cc_lncRNA-635	XM_020356243.1	-156	CM003605.1:24250693-24251572
Cc_lncRNA-638	XM_020352269.1	-101.6	CM003605.1:252789-253712
Cc_lncRNA-638	XM_020378834.1	-101.4	CM003605.1:252789-253712
Cc_lncRNA-638	XM_020350751.1	-95	CM003605.1:252789-253712
Cc_lncRNA-638	XR_002239609.1	-53.2	CM003605.1:252789-253712
Cc_lncRNA-639	XM_020348879.1	-128.5	CM003605.1:25383443-25383970
Cc_lncRNA-639	XM_020353032.1	-119.5	CM003605.1:25383443-25383970
Cc_lncRNA-639	XM_020353033.1	-114.9	CM003605.1:25383443-25383970
Cc_lncRNA-640	XM_020356934.1	-134.7	CM003605.1:25632899-25633695
Cc_lncRNA-642	XM_020357616.1	-179.6	CM003605.1:26342279-26343589
Cc_lncRNA-642	XM_020346996.1	-123.9	CM003605.1:26342279-26343589
Cc_lncRNA-643	XR_002241213.1	-126.1	CM003605.1:26390709-26391308
Cc_lncRNA-643	XM_020369419.1	-118.4	CM003605.1:26390709-26391308
Cc_lncRNA-643	XR_002241214.1	-109.3	CM003605.1:26390709-26391308
Cc_lncRNA-643	XR_002241212.1	-104	CM003605.1:26390709-26391308
Cc_lncRNA-645	XM_020358033.1	-168.1	CM003605.1:26398497-26402621
Cc_lncRNA-646	XM_020355332.1	-163.8	CM003605.1:26445230-26446093
Cc_lncRNA-648	XM_020358352.1	-163.9	CM003605.1:26796372-26803152
Cc_lncRNA-649	XM_020358430.1	-157.8	CM003605.1:26833636-26839402
Cc_lncRNA-649	XM_020358432.1	-156.3	CM003605.1:26833636-26839402
Cc_lncRNA-649	XM_020366370.1	-124.5	CM003605.1:26833636-26839402
Cc_lncRNA-650	XM_020357552.1	-169.8	CM003605.1:26949674-26954636
Cc_lncRNA-651	XM_020356189.1	-157.2	CM003605.1:27235312-27236680
Cc_lncRNA-652	XM_020357068.1	-170.5	CM003605.1:27286345-27288544
Cc_lncRNA-653	XM_020357050.1	-188.7	CM003605.1:27292815-27294097
Cc_lncRNA-658	XM_020357722.1	-169.8	CM003605.1:27827119-27828133
Cc_lncRNA-658	XM_020376179.1	-115.2	CM003605.1:27827119-27828133
Cc_lncRNA-663	XM_020357440.1	-176.7	CM003605.1:27846304-27848015
Cc_lncRNA-669	XM_020357007.1	-62.1	CM003605.1:2824087-2824332
Cc_lncRNA-670	XR_002241396.1	-107.8	CM003605.1:28375461-28377781
Cc_lncRNA-670	XR_002241073.1	-101.9	CM003605.1:28375461-28377781
Cc_lncRNA-671	XM_020357945.1	-182	CM003605.1:28530944-28531961
Cc_lncRNA-671	XR_002239740.1	-182	CM003605.1:28530944-28531961
Cc_lncRNA-671	XR_002239741.1	-182	CM003605.1:28530944-28531961
Cc_lncRNA-671	XM_020357946.1	-172.9	CM003605.1:28530944-28531961
Cc_lncRNA-672	XM_020356645.1	-202.2	CM003605.1:28537917-28540322
Cc_lncRNA-673	XM_020357126.1	-158.1	CM003605.1:28681147-28683483
Cc_lncRNA-674	XM_020357857.1	-173.3	CM003605.1:29147086-29148441
Cc_lncRNA-677	XM_020355247.1	-163.7	CM003605.1:29361256-29361787
Cc_lncRNA-678	XM_020353271.1	-138.6	CM003605.1:29385046-29386295
Cc_lncRNA-678	XM_020352556.1	-134.5	CM003605.1:29385046-29386295
Cc_lncRNA-678	XR_002239825.1	-134.3	CM003605.1:29385046-29386295
Cc_lncRNA-678	XR_002239118.1	-134.1	CM003605.1:29385046-29386295
Cc_lncRNA-678	XM_020369078.1	-132.3	CM003605.1:29385046-29386295
Cc_lncRNA-678	XR_002241078.1	-129.9	CM003605.1:29385046-29386295
Cc_lncRNA-678	XR_002239331.1	-129.3	CM003605.1:29385046-29386295
Cc_lncRNA-678	XR_002238822.1	-124.6	CM003605.1:29385046-29386295
Cc_lncRNA-678	XM_020360512.1	-123.6	CM003605.1:29385046-29386295
Cc_lncRNA-678	XM_020353273.1	-122.6	CM003605.1:29385046-29386295
Cc_lncRNA-678	XR_002238638.1	-121.6	CM003605.1:29385046-29386295
Cc_lncRNA-678	XR_002239119.1	-121.1	CM003605.1:29385046-29386295
Cc_lncRNA-678	XR_002241070.1	-120.7	CM003605.1:29385046-29386295
Cc_lncRNA-678	XR_002240080.1	-120.6	CM003605.1:29385046-29386295
Cc_lncRNA-678	XR_002240395.1	-119.1	CM003605.1:29385046-29386295
Cc_lncRNA-678	XM_020353272.1	-118.3	CM003605.1:29385046-29386295
Cc_lncRNA-678	XM_020362447.1	-118	CM003605.1:29385046-29386295
Cc_lncRNA-678	XR_002239120.1	-117.7	CM003605.1:29385046-29386295
Cc_lncRNA-678	XR_002239204.1	-116.6	CM003605.1:29385046-29386295
Cc_lncRNA-678	XR_002238819.1	-111.5	CM003605.1:29385046-29386295
Cc_lncRNA-678	XR_002238821.1	-111.5	CM003605.1:29385046-29386295
Cc_lncRNA-678	XM_020351410.1	-105.1	CM003605.1:29385046-29386295
Cc_lncRNA-678	XR_002240178.1	-102.7	CM003605.1:29385046-29386295
Cc_lncRNA-678	XR_002240179.1	-102.7	CM003605.1:29385046-29386295
Cc_lncRNA-678	XR_002238639.1	-96.3	CM003605.1:29385046-29386295
Cc_lncRNA-679	XM_020357824.1	-162	CM003605.1:3065710-3067010
Cc_lncRNA-679	XM_020356365.1	-153.9	CM003605.1:3065710-3067010
Cc_lncRNA-682	XM_020355601.1	-75.5	CM003605.1:3551061-3551307
Cc_lncRNA-683	XM_020355601.1	-143	CM003605.1:3556777-3558025
Cc_lncRNA-684	XM_020356505.1	-171.8	CM003605.1:3675597-3677894
Cc_lncRNA-684	XM_020369770.1	-135.2	CM003605.1:3675597-3677894
Cc_lncRNA-687	XM_020351986.1	-161.8	CM003605.1:6868771-6869581
Cc_lncRNA-687	XR_002239594.1	-155.3	CM003605.1:6868771-6869581
Cc_lncRNA-689	XM_020357603.1	-167.5	CM003605.1:7377417-7390023
Cc_lncRNA-690	XM_020355442.1	-163.7	CM003605.1:777755-778482
Cc_lncRNA-692	XR_002239699.1	-120.2	CM003605.1:8111020-8112244
Cc_lncRNA-694	XM_020357930.1	-159.5	CM003605.1:8747986-8751443
Cc_lncRNA-695	XM_020384242.1	-74.4	CM003605.1:8844958-8845206
Cc_lncRNA-695	XM_020384241.1	-72.6	CM003605.1:8844958-8845206
Cc_lncRNA-695	XM_020352107.1	-67.8	CM003605.1:8844958-8845206
Cc_lncRNA-695	XM_020383656.1	-65.5	CM003605.1:8844958-8845206
Cc_lncRNA-696	XR_002239638.1	-151.2	CM003605.1:928242-930877
Cc_lncRNA-696	XR_002240105.1	-82.4	CM003605.1:928242-930877
Cc_lncRNA-696	XR_002240103.1	-77.1	CM003605.1:928242-930877
Cc_lncRNA-696	XR_002240104.1	-74.6	CM003605.1:928242-930877
Cc_lncRNA-699	XM_020359716.1	-161.7	CM003606.1:10484971-10486890
Cc_lncRNA-700	XM_020359510.1	-184	CM003606.1:10534452-10537100
Cc_lncRNA-702	XM_020358783.1	-160.8	CM003606.1:12049408-12058727
Cc_lncRNA-703	XM_020359469.1	-170.5	CM003606.1:12282840-12286404
Cc_lncRNA-704	XM_020359441.1	-174.6	CM003606.1:1297578-1299637
Cc_lncRNA-705	XM_020377615.1	-168.2	CM003606.1:1477631-1480414
Cc_lncRNA-705	XM_020359105.1	-163.9	CM003606.1:1477631-1480414
Cc_lncRNA-706	XM_020358992.1	-144.3	CM003606.1:1537343-1537819
Cc_lncRNA-706	XM_020359347.1	-121	CM003606.1:1537343-1537819
Cc_lncRNA-707	XM_020359347.1	-157.6	CM003606.1:1545849-1548074
Cc_lncRNA-707	XM_020358992.1	-115.7	CM003606.1:1545849-1548074
Cc_lncRNA-708	XM_020359323.1	-174.4	CM003606.1:1641741-1647700
Cc_lncRNA-708	XM_020359324.1	-172.6	CM003606.1:1641741-1647700
Cc_lncRNA-709	XM_020359210.1	-178	CM003606.1:1749293-1750953
Cc_lncRNA-710	XM_020357785.1	-59.2	CM003606.1:186758-187900
Cc_lncRNA-711	XM_020359624.1	-167.5	CM003606.1:1885637-1886734
Cc_lncRNA-712	XR_002239820.1	-156.3	CM003606.1:190387-191769
Cc_lncRNA-713	XM_020359119.1	-178.2	CM003606.1:1926677-1928828
Cc_lncRNA-717	XM_020358466.1	-169.1	CM003606.1:2283227-2286128
Cc_lncRNA-717	XM_020384655.1	-131	CM003606.1:2283227-2286128
Cc_lncRNA-720	XM_020359244.1	-169.4	CM003606.1:2375190-2378143
Cc_lncRNA-720	XM_020358516.1	-137.5	CM003606.1:2375190-2378143
Cc_lncRNA-721	XM_020358456.1	-168.6	CM003606.1:2653885-2659490
Cc_lncRNA-721	XM_020368915.1	-121.8	CM003606.1:2653885-2659490
Cc_lncRNA-722	XM_020359276.1	-167.7	CM003606.1:2927878-2929896
Cc_lncRNA-723	XM_020359666.1	-177	CM003606.1:3110871-3112023
Cc_lncRNA-725	XM_020358829.1	-145.1	CM003606.1:3548497-3549562
Cc_lncRNA-725	XM_020359693.1	-99.6	CM003606.1:3548497-3549562
Cc_lncRNA-725	XM_020358812.1	-96.1	CM003606.1:3548497-3549562
Cc_lncRNA-725	XM_020384583.1	-94.9	CM003606.1:3548497-3549562
Cc_lncRNA-725	XM_020359691.1	-89.8	CM003606.1:3548497-3549562
Cc_lncRNA-726	XM_020358829.1	-154.2	CM003606.1:3549842-3551151
Cc_lncRNA-726	XM_020356123.1	-95.4	CM003606.1:3549842-3551151
Cc_lncRNA-727	XM_020358812.1	-141.1	CM003606.1:3561108-3561466
Cc_lncRNA-727	XM_020358829.1	-92.8	CM003606.1:3561108-3561466
Cc_lncRNA-727	XM_020359691.1	-90.7	CM003606.1:3561108-3561466
Cc_lncRNA-727	XM_020359693.1	-82.3	CM003606.1:3561108-3561466
Cc_lncRNA-728	XM_020358890.1	-130.2	CM003606.1:3577735-3577971
Cc_lncRNA-728	XM_020358889.1	-103.4	CM003606.1:3577735-3577971
Cc_lncRNA-729	XM_020359212.1	-165.4	CM003606.1:3607699-3609314
Cc_lncRNA-730	XM_020358809.1	-161.8	CM003606.1:4000487-4001645
Cc_lncRNA-730	XM_020380753.1	-104.4	CM003606.1:4000487-4001645
Cc_lncRNA-731	XM_020358802.1	-162	CM003606.1:4002215-4003368
Cc_lncRNA-731	XM_020377470.1	-156.2	CM003606.1:4002215-4003368
Cc_lncRNA-731	XM_020359397.1	-152.1	CM003606.1:4002215-4003368
Cc_lncRNA-731	XM_020358806.1	-150	CM003606.1:4002215-4003368
Cc_lncRNA-731	XM_020380753.1	-146.3	CM003606.1:4002215-4003368
Cc_lncRNA-731	XM_020377461.1	-145.9	CM003606.1:4002215-4003368
Cc_lncRNA-731	XM_020377469.1	-145.3	CM003606.1:4002215-4003368
Cc_lncRNA-731	XM_020377448.1	-144.8	CM003606.1:4002215-4003368
Cc_lncRNA-731	XM_020358804.1	-137	CM003606.1:4002215-4003368
Cc_lncRNA-731	XM_020358807.1	-134.7	CM003606.1:4002215-4003368
Cc_lncRNA-731	XM_020348438.1	-134.3	CM003606.1:4002215-4003368
Cc_lncRNA-731	XM_020377460.1	-132.4	CM003606.1:4002215-4003368
Cc_lncRNA-731	XM_020377457.1	-130.3	CM003606.1:4002215-4003368
Cc_lncRNA-731	XM_020359546.1	-130.2	CM003606.1:4002215-4003368
Cc_lncRNA-732	XM_020358895.1	-170.3	CM003606.1:4141924-4142952
Cc_lncRNA-732	XM_020359542.1	-150.5	CM003606.1:4141924-4142952
Cc_lncRNA-732	XM_020359547.1	-142.5	CM003606.1:4141924-4142952
Cc_lncRNA-733	XM_020359004.1	-174.5	CM003606.1:4278738-4291510
Cc_lncRNA-733	XM_020359353.1	-170.2	CM003606.1:4278738-4291510
Cc_lncRNA-733	XM_020382420.1	-125.4	CM003606.1:4278738-4291510
Cc_lncRNA-734	XM_020359663.1	-186.4	CM003606.1:4401256-4402185
Cc_lncRNA-737	XM_020359580.1	-153.5	CM003606.1:4801579-4802287
Cc_lncRNA-737	XM_020354124.1	-141.9	CM003606.1:4801579-4802287
Cc_lncRNA-742	XM_020358617.1	-165	CM003606.1:500633-501334
Cc_lncRNA-743	XM_020359512.1	-165	CM003606.1:5309763-5314528
Cc_lncRNA-748	XM_020358459.1	-160.4	CM003606.1:6311050-6312528
Cc_lncRNA-748	XM_020377444.1	-120.8	CM003606.1:6311050-6312528
Cc_lncRNA-748	XM_020377451.1	-119.7	CM003606.1:6311050-6312528
Cc_lncRNA-748	XM_020380782.1	-113.4	CM003606.1:6311050-6312528
Cc_lncRNA-748	XM_020377435.1	-111.9	CM003606.1:6311050-6312528
Cc_lncRNA-748	XM_020377455.1	-111.9	CM003606.1:6311050-6312528
Cc_lncRNA-753	XM_020358902.1	-191.5	CM003606.1:6886424-6889031
Cc_lncRNA-753	XM_020358903.1	-191.2	CM003606.1:6886424-6889031
Cc_lncRNA-754	XM_020359178.1	-163.8	CM003606.1:7048767-7052030
Cc_lncRNA-756	XM_020359574.1	-172.7	CM003606.1:7065818-7067138
Cc_lncRNA-756	XM_020359573.1	-172.3	CM003606.1:7065818-7067138
Cc_lncRNA-757	XM_020359570.1	-167.6	CM003606.1:7068438-7070080
Cc_lncRNA-757	XM_020359572.1	-166.3	CM003606.1:7068438-7070080
Cc_lncRNA-757	XM_020359569.1	-163.4	CM003606.1:7068438-7070080
Cc_lncRNA-757	XM_020358947.1	-135.1	CM003606.1:7068438-7070080
Cc_lncRNA-758	XM_020359701.1	-167.8	CM003606.1:7102173-7104077
Cc_lncRNA-758	XM_020359702.1	-167.8	CM003606.1:7102173-7104077
Cc_lncRNA-759	XM_020358947.1	-93.3	CM003606.1:7209302-7209825
Cc_lncRNA-759	XM_020359569.1	-83.9	CM003606.1:7209302-7209825
Cc_lncRNA-760	XM_020359084.1	-197.7	CM003606.1:7398501-7400314
Cc_lncRNA-760	XM_020359083.1	-188.5	CM003606.1:7398501-7400314
Cc_lncRNA-761	XM_020358567.1	-164.8	CM003606.1:7447134-7451410
Cc_lncRNA-761	XM_020374642.1	-147.3	CM003606.1:7447134-7451410
Cc_lncRNA-761	XM_020374643.1	-140.2	CM003606.1:7447134-7451410
Cc_lncRNA-761	XM_020374644.1	-139.9	CM003606.1:7447134-7451410
Cc_lncRNA-762	XM_020359436.1	-158.2	CM003606.1:7546546-7547953
Cc_lncRNA-762	XM_020359435.1	-158	CM003606.1:7546546-7547953
Cc_lncRNA-763	XM_020363899.1	-163.3	CM003606.1:7589904-7592017
Cc_lncRNA-763	XM_020359200.1	-160	CM003606.1:7589904-7592017
Cc_lncRNA-765	XM_020359078.1	-161.9	CM003606.1:808609-817245
Cc_lncRNA-766	XM_020359556.1	-175.7	CM003606.1:8113843-8115164
Cc_lncRNA-766	XM_020359555.1	-173.7	CM003606.1:8113843-8115164
Cc_lncRNA-769	XM_020359554.1	-177.9	CM003606.1:8293466-8294826
Cc_lncRNA-770	XM_020359331.1	-167.5	CM003606.1:8308401-8309941
Cc_lncRNA-773	XM_020358702.1	-157.9	CM003606.1:8724791-8729542
Cc_lncRNA-773	XM_020358703.1	-157.9	CM003606.1:8724791-8729542
Cc_lncRNA-775	XM_020359500.1	-168.6	CM003606.1:8815334-8818414
Cc_lncRNA-775	XM_020359501.1	-166.2	CM003606.1:8815334-8818414
Cc_lncRNA-776	XM_020359041.1	-166.6	CM003606.1:8961276-8963776
Cc_lncRNA-777	XM_020359209.1	-170.8	CM003606.1:8988516-8990360
Cc_lncRNA-778	XM_020382077.1	-158.8	CM003606.1:9022453-9023117
Cc_lncRNA-778	XR_002241309.1	-118	CM003606.1:9022453-9023117
Cc_lncRNA-778	XM_020382112.1	-110.5	CM003606.1:9022453-9023117
Cc_lncRNA-779	XM_020359549.1	-167.2	CM003606.1:9111108-9113750
Cc_lncRNA-779	XM_020368873.1	-103	CM003606.1:9111108-9113750
Cc_lncRNA-780	XM_020359859.1	-103.7	CM003606.1:9247005-9247334
Cc_lncRNA-780	XM_020359860.1	-74.6	CM003606.1:9247005-9247334
Cc_lncRNA-781	XM_020359860.1	-154.6	CM003606.1:9248154-9248853
Cc_lncRNA-781	XM_020359859.1	-141	CM003606.1:9248154-9248853
Cc_lncRNA-782	XM_020359859.1	-161.2	CM003606.1:9249705-9250115
Cc_lncRNA-782	XM_020359860.1	-161.2	CM003606.1:9249705-9250115
Cc_lncRNA-785	XM_020358762.1	-162.1	CM003606.1:9590349-9592219
Cc_lncRNA-788	XM_020360054.1	-167.9	CM003607.1:1114825-1118088
Cc_lncRNA-790	XM_020371748.1	-132.1	CM003607.1:2142858-2144664
Cc_lncRNA-790	XR_002240617.1	-113.9	CM003607.1:2142858-2144664
Cc_lncRNA-791	XM_020346970.1	-161.8	CM003607.1:2334464-2335932
Cc_lncRNA-791	XM_020377859.1	-157.4	CM003607.1:2334464-2335932
Cc_lncRNA-791	XM_020346968.1	-157.1	CM003607.1:2334464-2335932
Cc_lncRNA-792	XR_002239879.1	-158.9	CM003607.1:2873366-2877097
Cc_lncRNA-792	XR_002239880.1	-158.5	CM003607.1:2873366-2877097
Cc_lncRNA-792	XR_002239881.1	-158.5	CM003607.1:2873366-2877097
Cc_lncRNA-792	XM_020369947.1	-151	CM003607.1:2873366-2877097
Cc_lncRNA-792	XM_020348325.1	-144	CM003607.1:2873366-2877097
Cc_lncRNA-792	XR_002238958.1	-136	CM003607.1:2873366-2877097
Cc_lncRNA-792	XM_020377299.1	-124.4	CM003607.1:2873366-2877097
Cc_lncRNA-792	XR_002238704.1	-120.9	CM003607.1:2873366-2877097
Cc_lncRNA-792	XR_002238705.1	-120.9	CM003607.1:2873366-2877097
Cc_lncRNA-792	XR_002238706.1	-120.9	CM003607.1:2873366-2877097
Cc_lncRNA-792	XR_002238707.1	-120.9	CM003607.1:2873366-2877097
Cc_lncRNA-792	XR_002238708.1	-120.9	CM003607.1:2873366-2877097
Cc_lncRNA-792	XM_020360207.1	-114.1	CM003607.1:2873366-2877097
Cc_lncRNA-792	XM_020360208.1	-107.9	CM003607.1:2873366-2877097
Cc_lncRNA-792	XM_020360988.1	-106.3	CM003607.1:2873366-2877097
Cc_lncRNA-792	XM_020360989.1	-106.3	CM003607.1:2873366-2877097
Cc_lncRNA-792	XR_002239936.1	-106.3	CM003607.1:2873366-2877097
Cc_lncRNA-792	XR_002239937.1	-106.3	CM003607.1:2873366-2877097
Cc_lncRNA-792	XM_020377479.1	-55.9	CM003607.1:2873366-2877097
Cc_lncRNA-793	XM_020360373.1	-203.9	CM003607.1:3985290-3988591
Cc_lncRNA-794	XM_020359907.1	-154.3	CM003607.1:4151397-4153255
Cc_lncRNA-795	XR_002238784.1	-173.8	CM003607.1:4197977-4200459
Cc_lncRNA-795	XM_020347465.1	-160	CM003607.1:4197977-4200459
Cc_lncRNA-795	XM_020347458.1	-156	CM003607.1:4197977-4200459
Cc_lncRNA-795	XR_002238766.1	-156	CM003607.1:4197977-4200459
Cc_lncRNA-795	XR_002238761.1	-154.8	CM003607.1:4197977-4200459
Cc_lncRNA-795	XR_002238770.1	-154.2	CM003607.1:4197977-4200459
Cc_lncRNA-795	XR_002239152.1	-153.6	CM003607.1:4197977-4200459
Cc_lncRNA-795	XR_002238689.1	-153.5	CM003607.1:4197977-4200459
Cc_lncRNA-795	XR_002238762.1	-153.1	CM003607.1:4197977-4200459
Cc_lncRNA-795	XR_002239147.1	-152.3	CM003607.1:4197977-4200459
Cc_lncRNA-795	XR_002238771.1	-151.7	CM003607.1:4197977-4200459
Cc_lncRNA-795	XR_002238772.1	-151.7	CM003607.1:4197977-4200459
Cc_lncRNA-795	XR_002239146.1	-151.5	CM003607.1:4197977-4200459
Cc_lncRNA-795	XR_002239149.1	-151.5	CM003607.1:4197977-4200459
Cc_lncRNA-795	XR_002239150.1	-151.5	CM003607.1:4197977-4200459
Cc_lncRNA-795	XR_002239151.1	-151.5	CM003607.1:4197977-4200459
Cc_lncRNA-795	XR_002238757.1	-151.3	CM003607.1:4197977-4200459
Cc_lncRNA-795	XR_002238758.1	-151.3	CM003607.1:4197977-4200459
Cc_lncRNA-795	XR_002238763.1	-151.3	CM003607.1:4197977-4200459
Cc_lncRNA-795	XR_002238768.1	-151.3	CM003607.1:4197977-4200459
Cc_lncRNA-795	XR_002238684.1	-149.8	CM003607.1:4197977-4200459
Cc_lncRNA-795	XR_002238760.1	-149.7	CM003607.1:4197977-4200459
Cc_lncRNA-795	XR_002238764.1	-149.7	CM003607.1:4197977-4200459
Cc_lncRNA-795	XR_002238679.1	-148.3	CM003607.1:4197977-4200459
Cc_lncRNA-795	XR_002238678.1	-148.2	CM003607.1:4197977-4200459
Cc_lncRNA-795	XR_002238680.1	-147.7	CM003607.1:4197977-4200459
Cc_lncRNA-795	XR_002238765.1	-147.6	CM003607.1:4197977-4200459
Cc_lncRNA-795	XR_002238759.1	-147.5	CM003607.1:4197977-4200459
Cc_lncRNA-795	XR_002238691.1	-147.2	CM003607.1:4197977-4200459
Cc_lncRNA-795	XR_002239148.1	-147.2	CM003607.1:4197977-4200459
Cc_lncRNA-795	XM_020347459.1	-147	CM003607.1:4197977-4200459
Cc_lncRNA-795	XM_020347460.1	-147	CM003607.1:4197977-4200459
Cc_lncRNA-795	XM_020347461.1	-147	CM003607.1:4197977-4200459
Cc_lncRNA-795	XM_020347462.1	-147	CM003607.1:4197977-4200459
Cc_lncRNA-795	XR_002238767.1	-146.4	CM003607.1:4197977-4200459
Cc_lncRNA-795	XR_002238769.1	-145.8	CM003607.1:4197977-4200459
Cc_lncRNA-795	XR_002238671.1	-145	CM003607.1:4197977-4200459
Cc_lncRNA-795	XR_002238688.1	-144.5	CM003607.1:4197977-4200459
Cc_lncRNA-795	XR_002238681.1	-144.1	CM003607.1:4197977-4200459
Cc_lncRNA-795	XR_002238676.1	-143.7	CM003607.1:4197977-4200459
Cc_lncRNA-795	XR_002238682.1	-143.7	CM003607.1:4197977-4200459
Cc_lncRNA-795	XR_002238692.1	-143.7	CM003607.1:4197977-4200459
Cc_lncRNA-795	XR_002238674.1	-143.2	CM003607.1:4197977-4200459
Cc_lncRNA-795	XR_002238670.1	-143	CM003607.1:4197977-4200459
Cc_lncRNA-795	XR_002238683.1	-142.7	CM003607.1:4197977-4200459
Cc_lncRNA-795	XR_002238690.1	-142.6	CM003607.1:4197977-4200459
Cc_lncRNA-795	XR_002238672.1	-142.5	CM003607.1:4197977-4200459
Cc_lncRNA-795	XR_002238687.1	-141.6	CM003607.1:4197977-4200459
Cc_lncRNA-795	XR_002238677.1	-140.4	CM003607.1:4197977-4200459
Cc_lncRNA-795	XM_020353608.1	-140.2	CM003607.1:4197977-4200459
Cc_lncRNA-795	XR_002238673.1	-135.3	CM003607.1:4197977-4200459
Cc_lncRNA-795	XR_002238685.1	-135.3	CM003607.1:4197977-4200459
Cc_lncRNA-795	XR_002238686.1	-134.6	CM003607.1:4197977-4200459
Cc_lncRNA-795	XR_002238675.1	-131.8	CM003607.1:4197977-4200459
Cc_lncRNA-795	XM_020367121.1	-129.4	CM003607.1:4197977-4200459
Cc_lncRNA-795	XM_020373168.1	-123.7	CM003607.1:4197977-4200459
Cc_lncRNA-796	XM_020360239.1	-180.5	CM003607.1:4342340-4344388
Cc_lncRNA-796	XM_020359455.1	-157.2	CM003607.1:4342340-4344388
Cc_lncRNA-797	XM_020360270.1	-166.4	CM003607.1:4606250-4607846
Cc_lncRNA-799	XM_020360118.1	-179.5	CM003607.1:4906802-4907087
Cc_lncRNA-799	XM_020360122.1	-174.1	CM003607.1:4906802-4907087
Cc_lncRNA-800	XM_020360288.1	-161.9	CM003607.1:4977317-4978874
Cc_lncRNA-800	XM_020369309.1	-110.1	CM003607.1:4977317-4978874
Cc_lncRNA-801	XM_020360122.1	-165.1	CM003607.1:5085837-5086200
Cc_lncRNA-801	XM_020359869.1	-144.7	CM003607.1:5085837-5086200
Cc_lncRNA-801	XM_020369961.1	-137.9	CM003607.1:5085837-5086200
Cc_lncRNA-802	XM_020359904.1	-177.1	CM003607.1:627553-630800
Cc_lncRNA-804	XM_020361628.1	-158.8	CM003608.1:10175562-10178001
Cc_lncRNA-804	XM_020347716.1	-156.6	CM003608.1:10175562-10178001
Cc_lncRNA-804	XM_020347717.1	-135.6	CM003608.1:10175562-10178001
Cc_lncRNA-805	XM_020348737.1	-153.8	CM003608.1:10213933-10215202
Cc_lncRNA-805	XM_020348744.1	-85.1	CM003608.1:10213933-10215202
Cc_lncRNA-806	XM_020362362.1	-109.8	CM003608.1:10274228-10275519
Cc_lncRNA-806	XM_020362363.1	-109.5	CM003608.1:10274228-10275519
Cc_lncRNA-807	XM_020361767.1	-166.3	CM003608.1:10374482-10377524
Cc_lncRNA-808	XM_020361171.1	-136.7	CM003608.1:10456624-10456884
Cc_lncRNA-808	XM_020361577.1	-60.9	CM003608.1:10456624-10456884
Cc_lncRNA-809	XM_020361577.1	-160.6	CM003608.1:10461976-10466232
Cc_lncRNA-809	XM_020361171.1	-118.9	CM003608.1:10461976-10466232
Cc_lncRNA-810	XM_020361174.1	-184.9	CM003608.1:10650992-10652126
Cc_lncRNA-811	XM_020361174.1	-205.4	CM003608.1:10652720-10653726
Cc_lncRNA-812	XM_020360456.1	-164	CM003608.1:10699986-10706027
Cc_lncRNA-812	XM_020375611.1	-113.9	CM003608.1:10699986-10706027
Cc_lncRNA-812	XM_020375610.1	-113.6	CM003608.1:10699986-10706027
Cc_lncRNA-812	XM_020375609.1	-111	CM003608.1:10699986-10706027
Cc_lncRNA-813	XM_020361176.1	-69	CM003608.1:10778357-10778871
Cc_lncRNA-817	XM_020361754.1	-174.5	CM003608.1:11148262-11152418
Cc_lncRNA-817	XM_020361755.1	-172	CM003608.1:11148262-11152418
Cc_lncRNA-820	XM_020360572.1	-166.6	CM003608.1:11230114-11231247
Cc_lncRNA-821	XM_020362120.1	-169.5	CM003608.1:11345723-11346258
Cc_lncRNA-821	XM_020348456.1	-157.3	CM003608.1:11345723-11346258
Cc_lncRNA-821	XM_020348458.1	-157.3	CM003608.1:11345723-11346258
Cc_lncRNA-821	XM_020348457.1	-151.8	CM003608.1:11345723-11346258
Cc_lncRNA-821	XM_020348459.1	-151.8	CM003608.1:11345723-11346258
Cc_lncRNA-821	XM_020380078.1	-150.5	CM003608.1:11345723-11346258
Cc_lncRNA-822	XM_020361980.1	-186.7	CM003608.1:12013293-12015289
Cc_lncRNA-822	XM_020372299.1	-134.4	CM003608.1:12013293-12015289
Cc_lncRNA-822	XM_020376180.1	-122.7	CM003608.1:12013293-12015289
Cc_lncRNA-822	XM_020361690.1	-114.9	CM003608.1:12013293-12015289
Cc_lncRNA-822	XM_020368384.1	-102.3	CM003608.1:12013293-12015289
Cc_lncRNA-822	XM_020384672.1	-101.5	CM003608.1:12013293-12015289
Cc_lncRNA-822	XM_020368385.1	-98.2	CM003608.1:12013293-12015289
Cc_lncRNA-822	XM_020381139.1	-90.1	CM003608.1:12013293-12015289
Cc_lncRNA-823	XM_020370770.1	-148.2	CM003608.1:12047311-12047567
Cc_lncRNA-823	XM_020370771.1	-148.2	CM003608.1:12047311-12047567
Cc_lncRNA-825	XM_020361797.1	-174.9	CM003608.1:12446493-12450534
Cc_lncRNA-825	XM_020381568.1	-131.2	CM003608.1:12446493-12450534
Cc_lncRNA-825	XM_020381570.1	-129.7	CM003608.1:12446493-12450534
Cc_lncRNA-827	XM_020361709.1	-163.8	CM003608.1:13053590-13054889
Cc_lncRNA-828	XM_020363554.1	-89.7	CM003608.1:1312039-1312892
Cc_lncRNA-828	XM_020363552.1	-70.8	CM003608.1:1312039-1312892
Cc_lncRNA-828	XM_020363555.1	-70.8	CM003608.1:1312039-1312892
Cc_lncRNA-828	XM_020363551.1	-66.6	CM003608.1:1312039-1312892
Cc_lncRNA-830	XM_020361214.1	-155.4	CM003608.1:13350945-13351212
Cc_lncRNA-830	XM_020361894.1	-135.5	CM003608.1:13350945-13351212
Cc_lncRNA-830	XM_020361896.1	-131.3	CM003608.1:13350945-13351212
Cc_lncRNA-831	XM_020361222.1	-199.3	CM003608.1:13839580-13841126
Cc_lncRNA-832	XR_002241081.1	-124.6	CM003608.1:14411328-14414411
Cc_lncRNA-832	XR_002238718.1	-75.8	CM003608.1:14411328-14414411
Cc_lncRNA-832	XM_020352994.1	-73.6	CM003608.1:14411328-14414411
Cc_lncRNA-834	XM_020373044.1	-151.1	CM003608.1:14631609-14634592
Cc_lncRNA-834	XM_020351363.1	-114.9	CM003608.1:14631609-14634592
Cc_lncRNA-834	XM_020360625.1	-92.7	CM003608.1:14631609-14634592
Cc_lncRNA-834	XM_020361596.1	-92.7	CM003608.1:14631609-14634592
Cc_lncRNA-834	XM_020364369.1	-88.2	CM003608.1:14631609-14634592
Cc_lncRNA-835	XM_020362306.1	-181.4	CM003608.1:14698111-14699588
Cc_lncRNA-842	XM_020360426.1	-172.1	CM003608.1:15268517-15273017
Cc_lncRNA-850	XR_002239914.1	-138.8	CM003608.1:16557599-16558317
Cc_lncRNA-850	XR_002239913.1	-135.8	CM003608.1:16557599-16558317
Cc_lncRNA-850	XM_020378044.1	-120.6	CM003608.1:16557599-16558317
Cc_lncRNA-850	XM_020361733.1	-114.6	CM003608.1:16557599-16558317
Cc_lncRNA-850	XR_002241457.1	-108.3	CM003608.1:16557599-16558317
Cc_lncRNA-850	XM_020361734.1	-101.9	CM003608.1:16557599-16558317
Cc_lncRNA-850	XM_020363673.1	-87	CM003608.1:16557599-16558317
Cc_lncRNA-851	XR_002239914.1	-143.8	CM003608.1:16558597-16559475
Cc_lncRNA-851	XR_002239913.1	-141.8	CM003608.1:16558597-16559475
Cc_lncRNA-852	XM_020352153.1	-155.1	CM003608.1:16726562-16727842
Cc_lncRNA-854	XM_020362457.1	-158.7	CM003608.1:17363485-17364410
Cc_lncRNA-856	XM_020361887.1	-168.1	CM003608.1:18470580-18473746
Cc_lncRNA-858	XM_020362747.1	-78.2	CM003608.1:18572865-18573553
Cc_lncRNA-859	XM_020360451.1	-172.1	CM003608.1:18592001-18596787
Cc_lncRNA-860	XM_020362011.1	-198.8	CM003608.1:18662054-18664526
Cc_lncRNA-861	XM_020360528.1	-174.9	CM003608.1:18834183-18837607
Cc_lncRNA-862	XM_020362082.1	-159.1	CM003608.1:18914831-18918436
Cc_lncRNA-863	XM_020362394.1	-159.3	CM003608.1:19009387-19010293
Cc_lncRNA-864	XM_020362534.1	-163.9	CM003608.1:19474871-19477429
Cc_lncRNA-864	XM_020361301.1	-153.6	CM003608.1:19474871-19477429
Cc_lncRNA-865	XM_020361947.1	-173.7	CM003608.1:1977626-1990005
Cc_lncRNA-865	XM_020361948.1	-173.7	CM003608.1:1977626-1990005
Cc_lncRNA-865	XM_020361949.1	-173.7	CM003608.1:1977626-1990005
Cc_lncRNA-866	XM_020361303.1	-151.3	CM003608.1:19843257-19843578
Cc_lncRNA-874	XM_020360737.1	-173.8	CM003608.1:20083859-20085541
Cc_lncRNA-877	XM_020360796.1	-182.8	CM003608.1:2058120-2061966
Cc_lncRNA-877	XM_020360739.1	-179.3	CM003608.1:2058120-2061966
Cc_lncRNA-879	XM_020362220.1	-165	CM003608.1:20623789-20625179
Cc_lncRNA-881	XM_020362400.1	-152.1	CM003608.1:20820010-20823819
Cc_lncRNA-882	XM_020360958.1	-163.6	CM003608.1:212234-215046
Cc_lncRNA-883	XR_002240004.1	-172	CM003608.1:21273393-21278583
Cc_lncRNA-883	XM_020362235.1	-168.2	CM003608.1:21273393-21278583
Cc_lncRNA-883	XM_020362233.1	-166.8	CM003608.1:21273393-21278583
Cc_lncRNA-883	XM_020362234.1	-165.5	CM003608.1:21273393-21278583
Cc_lncRNA-884	XM_020362474.1	-61.4	CM003608.1:2128366-2128778
Cc_lncRNA-885	XR_002240005.1	-171.9	CM003608.1:21421793-21423097
Cc_lncRNA-886	XR_002239910.1	-159.8	CM003608.1:21544340-21550903
Cc_lncRNA-886	XR_002239911.1	-158.1	CM003608.1:21544340-21550903
Cc_lncRNA-887	XM_020362258.1	-182.8	CM003608.1:21668304-21670396
Cc_lncRNA-888	XM_020361394.1	-181	CM003608.1:21969915-21972276
Cc_lncRNA-890	XM_020360436.1	-196.4	CM003608.1:22132910-22133890
Cc_lncRNA-891	XM_020362096.1	-161.5	CM003608.1:22275250-22279042
Cc_lncRNA-891	XM_020362097.1	-161.2	CM003608.1:22275250-22279042
Cc_lncRNA-891	XM_020362098.1	-161	CM003608.1:22275250-22279042
Cc_lncRNA-891	XM_020352510.1	-138.9	CM003608.1:22275250-22279042
Cc_lncRNA-891	XM_020352511.1	-126.7	CM003608.1:22275250-22279042
Cc_lncRNA-892	XM_020362727.1	-172	CM003608.1:22358591-22359733
Cc_lncRNA-893	XM_020361975.1	-176.1	CM003608.1:22458847-22463256
Cc_lncRNA-894	XM_020361780.1	-150.4	CM003608.1:22470756-22474052
Cc_lncRNA-894	XM_020361781.1	-150.4	CM003608.1:22470756-22474052
Cc_lncRNA-894	XM_020361782.1	-150.3	CM003608.1:22470756-22474052
Cc_lncRNA-894	XM_020361783.1	-150.3	CM003608.1:22470756-22474052
Cc_lncRNA-895	XM_020361899.1	-190	CM003608.1:22707259-22708875
Cc_lncRNA-895	XM_020368127.1	-131.3	CM003608.1:22707259-22708875
Cc_lncRNA-896	XM_020362488.1	-170.3	CM003608.1:22880617-22881944
Cc_lncRNA-897	XM_020371823.1	-165.1	CM003608.1:23331810-23332905
Cc_lncRNA-898	XM_020361071.1	-166.8	CM003608.1:2337007-2339338
Cc_lncRNA-899	XM_020360473.1	-167.2	CM003608.1:23379758-23382051
Cc_lncRNA-899	XM_020378556.1	-133.6	CM003608.1:23379758-23382051
Cc_lncRNA-902	XM_020362089.1	-191.8	CM003608.1:391486-393109
Cc_lncRNA-902	XM_020374956.1	-79.6	CM003608.1:391486-393109
Cc_lncRNA-903	XM_020360529.1	-151.9	CM003608.1:4017971-4023180
Cc_lncRNA-906	XM_020362731.1	-178.9	CM003608.1:444067-448375
Cc_lncRNA-910	XM_020362553.1	-150.9	CM003608.1:4822988-4826005
Cc_lncRNA-911	XM_020362689.1	-160.1	CM003608.1:487268-488279
Cc_lncRNA-911	XM_020362256.1	-136.7	CM003608.1:487268-488279
Cc_lncRNA-912	XM_020362641.1	-173.1	CM003608.1:495882-497004
Cc_lncRNA-912	XM_020362256.1	-127.6	CM003608.1:495882-497004
Cc_lncRNA-913	XM_020360478.1	-196.5	CM003608.1:5647089-5649782
Cc_lncRNA-914	XM_020360827.1	-167.9	CM003608.1:5714056-5723744
Cc_lncRNA-914	XM_020360826.1	-166.6	CM003608.1:5714056-5723744
Cc_lncRNA-914	XM_020360824.1	-166.3	CM003608.1:5714056-5723744
Cc_lncRNA-914	XM_020360825.1	-163.7	CM003608.1:5714056-5723744
Cc_lncRNA-915	XM_020361103.1	-154.2	CM003608.1:5987132-5990709
Cc_lncRNA-917	XM_020362295.1	-174	CM003608.1:6638557-6640389
Cc_lncRNA-918	XR_002239907.1	-154	CM003608.1:7043869-7046480
Cc_lncRNA-918	XR_002239908.1	-141.3	CM003608.1:7043869-7046480
Cc_lncRNA-918	XM_020355611.1	-102	CM003608.1:7043869-7046480
Cc_lncRNA-920	XM_020360976.1	-168.8	CM003608.1:7374129-7378753
Cc_lncRNA-920	XM_020354751.1	-127.8	CM003608.1:7374129-7378753
Cc_lncRNA-922	XM_020361822.1	-191	CM003608.1:7866533-7869076
Cc_lncRNA-923	XM_020362377.1	-163.6	CM003608.1:7917333-7918716
Cc_lncRNA-923	XM_020384323.1	-123.8	CM003608.1:7917333-7918716
Cc_lncRNA-927	XM_020361120.1	-139.2	CM003608.1:8367033-8367486
Cc_lncRNA-927	XM_020362163.1	-137.6	CM003608.1:8367033-8367486
Cc_lncRNA-927	XM_020361119.1	-135.9	CM003608.1:8367033-8367486
Cc_lncRNA-927	XM_020362109.1	-129.8	CM003608.1:8367033-8367486
Cc_lncRNA-927	XM_020361136.1	-129.5	CM003608.1:8367033-8367486
Cc_lncRNA-927	XM_020362321.1	-122.6	CM003608.1:8367033-8367486
Cc_lncRNA-927	XM_020361993.1	-116.5	CM003608.1:8367033-8367486
Cc_lncRNA-928	XM_020352822.1	-156.2	CM003608.1:8500451-8501214
Cc_lncRNA-928	XM_020382226.1	-151.2	CM003608.1:8500451-8501214
Cc_lncRNA-928	XM_020347847.1	-140.8	CM003608.1:8500451-8501214
Cc_lncRNA-931	XM_020362523.1	-170.2	CM003608.1:900458-901511
Cc_lncRNA-932	XM_020362464.1	-158.5	CM003608.1:9082372-9083316
Cc_lncRNA-933	XM_020360885.1	-168.8	CM003608.1:9254192-9258501
Cc_lncRNA-933	XM_020368813.1	-146.1	CM003608.1:9254192-9258501
Cc_lncRNA-933	XM_020368812.1	-140.9	CM003608.1:9254192-9258501
Cc_lncRNA-934	XM_020361763.1	-163.7	CM003608.1:9326454-9330861
Cc_lncRNA-934	XM_020368965.1	-117.6	CM003608.1:9326454-9330861
Cc_lncRNA-939	XM_020361498.1	-177.3	CM003608.1:9500191-9502196
Cc_lncRNA-940	XM_020361585.1	-173	CM003608.1:9703183-9707911
Cc_lncRNA-941	XM_020361804.1	-159.7	CM003608.1:9807379-9810304
Cc_lncRNA-941	XM_020361805.1	-138.4	CM003608.1:9807379-9810304
Cc_lncRNA-943	XM_020363408.1	-160.1	CM003609.1:10235472-10238424
Cc_lncRNA-943	XM_020365342.1	-127.7	CM003609.1:10235472-10238424
Cc_lncRNA-944	XM_020364105.1	-140.9	CM003609.1:10327583-10328310
Cc_lncRNA-946	XM_020364461.1	-165.3	CM003609.1:10877013-10879157
Cc_lncRNA-946	XM_020364463.1	-135.7	CM003609.1:10877013-10879157
Cc_lncRNA-946	XM_020372975.1	-112.9	CM003609.1:10877013-10879157
Cc_lncRNA-962	XM_020347262.1	-126.6	CM003609.1:11109238-11109610
Cc_lncRNA-962	XM_020363161.1	-116.7	CM003609.1:11109238-11109610
Cc_lncRNA-965	XM_020375759.1	-172.4	CM003609.1:11197555-11200966
Cc_lncRNA-965	XM_020364374.1	-171.6	CM003609.1:11197555-11200966
Cc_lncRNA-966	XR_002240115.1	-168.1	CM003609.1:11210069-11213009
Cc_lncRNA-966	XR_002240702.1	-167.5	CM003609.1:11210069-11213009
Cc_lncRNA-966	XR_002240117.1	-167.3	CM003609.1:11210069-11213009
Cc_lncRNA-966	XR_002239899.1	-167.1	CM003609.1:11210069-11213009
Cc_lncRNA-966	XR_002239898.1	-165.4	CM003609.1:11210069-11213009
Cc_lncRNA-966	XR_002239900.1	-163.1	CM003609.1:11210069-11213009
Cc_lncRNA-966	XR_002240118.1	-157.3	CM003609.1:11210069-11213009
Cc_lncRNA-966	XR_002240116.1	-155.9	CM003609.1:11210069-11213009
Cc_lncRNA-966	XM_020355472.1	-152.3	CM003609.1:11210069-11213009
Cc_lncRNA-966	XM_020368762.1	-144.8	CM003609.1:11210069-11213009
Cc_lncRNA-966	XM_020363331.1	-141.4	CM003609.1:11210069-11213009
Cc_lncRNA-966	XR_002238926.1	-122.7	CM003609.1:11210069-11213009
Cc_lncRNA-966	XR_002241051.1	-121.1	CM003609.1:11210069-11213009
Cc_lncRNA-966	XR_002238927.1	-120.1	CM003609.1:11210069-11213009
Cc_lncRNA-966	XM_020378464.1	-119.7	CM003609.1:11210069-11213009
Cc_lncRNA-966	XM_020378465.1	-119.5	CM003609.1:11210069-11213009
Cc_lncRNA-966	XM_020378462.1	-72	CM003609.1:11210069-11213009
Cc_lncRNA-966	XM_020378467.1	-51.7	CM003609.1:11210069-11213009
Cc_lncRNA-966	XM_020378456.1	-50.7	CM003609.1:11210069-11213009
Cc_lncRNA-967	XM_020382320.1	-156.4	CM003609.1:1136217-1144660
Cc_lncRNA-967	XM_020382321.1	-148.8	CM003609.1:1136217-1144660
Cc_lncRNA-967	XM_020353809.1	-146	CM003609.1:1136217-1144660
Cc_lncRNA-967	XM_020353803.1	-139	CM003609.1:1136217-1144660
Cc_lncRNA-967	XM_020353806.1	-139	CM003609.1:1136217-1144660
Cc_lncRNA-970	XM_020362900.1	-154	CM003609.1:12498228-12503789
Cc_lncRNA-970	XM_020362901.1	-154	CM003609.1:12498228-12503789
Cc_lncRNA-971	XM_020362947.1	-171.7	CM003609.1:12593530-12595581
Cc_lncRNA-971	XM_020362946.1	-169.2	CM003609.1:12593530-12595581
Cc_lncRNA-972	XM_020363340.1	-162.9	CM003609.1:12770251-12771119
Cc_lncRNA-972	XM_020363768.1	-111.5	CM003609.1:12770251-12771119
Cc_lncRNA-973	XM_020363768.1	-165.4	CM003609.1:12787251-12788519
Cc_lncRNA-973	XM_020363340.1	-98.5	CM003609.1:12787251-12788519
Cc_lncRNA-975	XM_020373693.1	-109.4	CM003609.1:13179262-13179734
Cc_lncRNA-975	XM_020368684.1	-103.1	CM003609.1:13179262-13179734
Cc_lncRNA-975	XM_020352023.1	-93.9	CM003609.1:13179262-13179734
Cc_lncRNA-976	XM_020353224.1	-144.4	CM003609.1:13180364-13180715
Cc_lncRNA-976	XM_020374294.1	-143.7	CM003609.1:13180364-13180715
Cc_lncRNA-976	XM_020352023.1	-138.7	CM003609.1:13180364-13180715
Cc_lncRNA-976	XM_020368684.1	-138.3	CM003609.1:13180364-13180715
Cc_lncRNA-977	XR_002240825.1	-72.4	CM003609.1:13184176-13184702
Cc_lncRNA-978	XM_020363851.1	-158.6	CM003609.1:13316047-13319607
Cc_lncRNA-983	XM_020363456.1	-179.7	CM003609.1:14050690-14051534
Cc_lncRNA-984	XM_020363697.1	-199.6	CM003609.1:14081440-14083283
Cc_lncRNA-985	XM_020362872.1	-166.5	CM003609.1:14184748-14188719
Cc_lncRNA-986	XM_020363831.1	-172.2	CM003609.1:14350001-14360764
Cc_lncRNA-988	XM_020364149.1	-163.3	CM003609.1:14541109-14542152
Cc_lncRNA-989	XM_020364375.1	-167.6	CM003609.1:14614858-14619325
Cc_lncRNA-990	XM_020363300.1	-174.6	CM003609.1:14844280-14847551
Cc_lncRNA-993	XM_020364482.1	-155.3	CM003609.1:15632729-15633455
Cc_lncRNA-993	XM_020378732.1	-154.9	CM003609.1:15632729-15633455
Cc_lncRNA-995	XM_020363461.1	-179.9	CM003609.1:16191704-16195131
Cc_lncRNA-995	XM_020384980.1	-141.7	CM003609.1:16191704-16195131
Cc_lncRNA-995	XM_020384973.1	-129.8	CM003609.1:16191704-16195131
Cc_lncRNA-996	XM_020364556.1	-169.7	CM003609.1:16249971-16252792
Cc_lncRNA-997	XR_002240988.1	-112.8	CM003609.1:17240951-17242711
Cc_lncRNA-998	XM_020363082.1	-122.4	CM003609.1:18001195-18004743
Cc_lncRNA-998	XM_020370034.1	-91.5	CM003609.1:18001195-18004743
Cc_lncRNA-999	XM_020363341.1	-183.3	CM003609.1:18094958-18097700
Cc_lncRNA-999	XM_020359030.1	-146.6	CM003609.1:18094958-18097700
Cc_lncRNA-1000	XM_020363807.1	-164.3	CM003609.1:18188282-18193790
Cc_lncRNA-1000	XM_020363808.1	-162.8	CM003609.1:18188282-18193790
Cc_lncRNA-1003	XM_020364261.1	-171.1	CM003609.1:18325721-18327956
Cc_lncRNA-1003	XM_020364260.1	-170.4	CM003609.1:18325721-18327956
Cc_lncRNA-1003	XM_020364262.1	-170.4	CM003609.1:18325721-18327956
Cc_lncRNA-1003	XM_020364263.1	-170.4	CM003609.1:18325721-18327956
Cc_lncRNA-1003	XM_020364264.1	-167.7	CM003609.1:18325721-18327956
Cc_lncRNA-1003	XM_020364265.1	-166.7	CM003609.1:18325721-18327956
Cc_lncRNA-1006	XM_020363740.1	-171.4	CM003609.1:18530573-18535068
Cc_lncRNA-1006	XM_020363739.1	-168.4	CM003609.1:18530573-18535068
Cc_lncRNA-1006	XM_020363744.1	-167.7	CM003609.1:18530573-18535068
Cc_lncRNA-1006	XM_020363741.1	-166.6	CM003609.1:18530573-18535068
Cc_lncRNA-1006	XM_020363743.1	-166.6	CM003609.1:18530573-18535068
Cc_lncRNA-1006	XM_020363742.1	-165.3	CM003609.1:18530573-18535068
Cc_lncRNA-1009	XM_020363590.1	-166.4	CM003609.1:18622118-18625003
Cc_lncRNA-1012	XM_020363518.1	-176.7	CM003609.1:18752102-18753798
Cc_lncRNA-1013	XM_020362980.1	-137.6	CM003609.1:18893818-18894520
Cc_lncRNA-1014	XM_020362837.1	-168.1	CM003609.1:1931114-1934532
Cc_lncRNA-1017	XR_002240062.1	-151	CM003609.1:2259902-2263480
Cc_lncRNA-1019	XM_020363615.1	-183.4	CM003609.1:2392324-2394373
Cc_lncRNA-1021	XM_020363628.1	-163.1	CM003609.1:2721931-2725114
Cc_lncRNA-1021	XM_020363626.1	-162.8	CM003609.1:2721931-2725114
Cc_lncRNA-1021	XM_020363629.1	-160.6	CM003609.1:2721931-2725114
Cc_lncRNA-1021	XM_020363630.1	-160.6	CM003609.1:2721931-2725114
Cc_lncRNA-1021	XM_020363627.1	-157.6	CM003609.1:2721931-2725114
Cc_lncRNA-1022	XM_020363262.1	-180.4	CM003609.1:2794127-2798852
Cc_lncRNA-1022	XM_020351682.1	-129.1	CM003609.1:2794127-2798852
Cc_lncRNA-1023	XM_020363074.1	-158.6	CM003609.1:2898027-2903029
Cc_lncRNA-1025	XM_020364019.1	-144	CM003609.1:3246061-3246518
Cc_lncRNA-1026	XM_020362942.1	-108.4	CM003609.1:3318386-3318889
Cc_lncRNA-1027	XM_020362942.1	-153.6	CM003609.1:3325652-3327208
Cc_lncRNA-1028	XM_020362979.1	-172.6	CM003609.1:3506223-3510535
Cc_lncRNA-1029	XM_020363990.1	-165.9	CM003609.1:3547945-3549397
Cc_lncRNA-1030	XR_002240126.1	-175.1	CM003609.1:3612414-3613531
Cc_lncRNA-1030	XR_002240127.1	-175.1	CM003609.1:3612414-3613531
Cc_lncRNA-1030	XR_002240128.1	-175.1	CM003609.1:3612414-3613531
Cc_lncRNA-1030	XM_020373534.1	-173.6	CM003609.1:3612414-3613531
Cc_lncRNA-1030	XR_002240085.1	-149.8	CM003609.1:3612414-3613531
Cc_lncRNA-1030	XR_002239207.1	-144	CM003609.1:3612414-3613531
Cc_lncRNA-1030	XR_002239344.1	-138.9	CM003609.1:3612414-3613531
Cc_lncRNA-1030	XR_002239208.1	-138.4	CM003609.1:3612414-3613531
Cc_lncRNA-1030	XM_020349438.1	-136	CM003609.1:3612414-3613531
Cc_lncRNA-1030	XM_020349437.1	-135.7	CM003609.1:3612414-3613531
Cc_lncRNA-1030	XM_020349443.1	-135.3	CM003609.1:3612414-3613531
Cc_lncRNA-1030	XM_020349440.1	-133	CM003609.1:3612414-3613531
Cc_lncRNA-1030	XR_002240639.1	-129.8	CM003609.1:3612414-3613531
Cc_lncRNA-1030	XR_002241038.1	-127.9	CM003609.1:3612414-3613531
Cc_lncRNA-1030	XR_002240640.1	-125.6	CM003609.1:3612414-3613531
Cc_lncRNA-1030	XM_020349439.1	-123.5	CM003609.1:3612414-3613531
Cc_lncRNA-1030	XM_020349441.1	-123.5	CM003609.1:3612414-3613531
Cc_lncRNA-1030	XR_002240164.1	-123	CM003609.1:3612414-3613531
Cc_lncRNA-1030	XM_020378193.1	-116.2	CM003609.1:3612414-3613531
Cc_lncRNA-1030	XR_002238839.1	-114.5	CM003609.1:3612414-3613531
Cc_lncRNA-1030	XM_020349442.1	-110.2	CM003609.1:3612414-3613531
Cc_lncRNA-1030	XM_020378194.1	-106.4	CM003609.1:3612414-3613531
Cc_lncRNA-1030	XR_002241039.1	-95.6	CM003609.1:3612414-3613531
Cc_lncRNA-1030	XR_002241040.1	-95.6	CM003609.1:3612414-3613531
Cc_lncRNA-1030	XR_002239206.1	-94.8	CM003609.1:3612414-3613531
Cc_lncRNA-1030	XR_002239441.1	-94.6	CM003609.1:3612414-3613531
Cc_lncRNA-1030	XM_020351542.1	-77.1	CM003609.1:3612414-3613531
Cc_lncRNA-1033	XM_020363355.1	-176.7	CM003609.1:4101627-4106587
Cc_lncRNA-1033	XM_020363356.1	-174.5	CM003609.1:4101627-4106587
Cc_lncRNA-1033	XM_020363357.1	-174.5	CM003609.1:4101627-4106587
Cc_lncRNA-1033	XM_020363358.1	-172	CM003609.1:4101627-4106587
Cc_lncRNA-1033	XM_020369175.1	-152.5	CM003609.1:4101627-4106587
Cc_lncRNA-1034	XM_020384712.1	-106.7	CM003609.1:410339-419438
Cc_lncRNA-1035	XM_020363564.1	-172.7	CM003609.1:4516599-4519546
Cc_lncRNA-1035	XM_020363565.1	-172.4	CM003609.1:4516599-4519546
Cc_lncRNA-1035	XM_020372254.1	-143.2	CM003609.1:4516599-4519546
Cc_lncRNA-1035	XM_020372255.1	-140.6	CM003609.1:4516599-4519546
Cc_lncRNA-1037	XM_020363285.1	-170.5	CM003609.1:4787115-4790097
Cc_lncRNA-1037	XM_020363286.1	-170.5	CM003609.1:4787115-4790097
Cc_lncRNA-1038	XM_020346261.1	-154.5	CM003609.1:4833004-4833510
Cc_lncRNA-1038	XM_020346269.1	-154.5	CM003609.1:4833004-4833510
Cc_lncRNA-1038	XM_020346272.1	-154.5	CM003609.1:4833004-4833510
Cc_lncRNA-1038	XM_020346282.1	-154.5	CM003609.1:4833004-4833510
Cc_lncRNA-1038	XM_020374368.1	-151	CM003609.1:4833004-4833510
Cc_lncRNA-1038	XM_020346264.1	-138.3	CM003609.1:4833004-4833510
Cc_lncRNA-1038	XR_002239039.1	-133.6	CM003609.1:4833004-4833510
Cc_lncRNA-1038	XR_002238864.1	-127.7	CM003609.1:4833004-4833510
Cc_lncRNA-1038	XM_020370932.1	-123.1	CM003609.1:4833004-4833510
Cc_lncRNA-1038	XM_020370941.1	-123.1	CM003609.1:4833004-4833510
Cc_lncRNA-1039	XR_002239039.1	-154.6	CM003609.1:4833799-4834183
Cc_lncRNA-1039	XM_020381859.1	-150.7	CM003609.1:4833799-4834183
Cc_lncRNA-1039	XM_020381860.1	-150.7	CM003609.1:4833799-4834183
Cc_lncRNA-1039	XM_020381862.1	-150.7	CM003609.1:4833799-4834183
Cc_lncRNA-1039	XM_020381863.1	-150.7	CM003609.1:4833799-4834183
Cc_lncRNA-1039	XM_020381864.1	-150.7	CM003609.1:4833799-4834183
Cc_lncRNA-1039	XM_020381865.1	-150.7	CM003609.1:4833799-4834183
Cc_lncRNA-1039	XM_020381866.1	-150.7	CM003609.1:4833799-4834183
Cc_lncRNA-1039	XM_020381867.1	-150.7	CM003609.1:4833799-4834183
Cc_lncRNA-1039	XM_020381868.1	-150.7	CM003609.1:4833799-4834183
Cc_lncRNA-1039	XM_020381869.1	-150.7	CM003609.1:4833799-4834183
Cc_lncRNA-1039	XM_020381870.1	-150.7	CM003609.1:4833799-4834183
Cc_lncRNA-1039	XM_020381871.1	-150.7	CM003609.1:4833799-4834183
Cc_lncRNA-1039	XR_002241293.1	-150.5	CM003609.1:4833799-4834183
Cc_lncRNA-1039	XR_002241294.1	-150.5	CM003609.1:4833799-4834183
Cc_lncRNA-1039	XR_002238864.1	-143.1	CM003609.1:4833799-4834183
Cc_lncRNA-1039	XR_002240483.1	-132.1	CM003609.1:4833799-4834183
Cc_lncRNA-1039	XR_002240481.1	-131.5	CM003609.1:4833799-4834183
Cc_lncRNA-1039	XR_002240482.1	-131.5	CM003609.1:4833799-4834183
Cc_lncRNA-1041	XM_020363791.1	-167.6	CM003609.1:5360180-5374236
Cc_lncRNA-1041	XM_020363790.1	-165.4	CM003609.1:5360180-5374236
Cc_lncRNA-1041	XM_020379271.1	-124.9	CM003609.1:5360180-5374236
Cc_lncRNA-1041	XM_020370869.1	-110.5	CM003609.1:5360180-5374236
Cc_lncRNA-1041	XM_020370870.1	-108.8	CM003609.1:5360180-5374236
Cc_lncRNA-1041	XM_020370872.1	-108.2	CM003609.1:5360180-5374236
Cc_lncRNA-1042	XM_020363214.1	-171.8	CM003609.1:5653711-5662230
Cc_lncRNA-1042	XM_020363215.1	-171.4	CM003609.1:5653711-5662230
Cc_lncRNA-1042	XM_020363213.1	-167.1	CM003609.1:5653711-5662230
Cc_lncRNA-1042	XM_020366321.1	-135.9	CM003609.1:5653711-5662230
Cc_lncRNA-1045	XM_020363143.1	-146.1	CM003609.1:602335-603700
Cc_lncRNA-1047	XM_020363143.1	-158	CM003609.1:605443-606041
Cc_lncRNA-1049	XM_020363143.1	-74.6	CM003609.1:606800-607585
Cc_lncRNA-1053	XM_020364399.1	-157.8	CM003609.1:6926719-6927828
Cc_lncRNA-1054	XM_020362566.1	-153.1	CM003609.1:7276812-7278392
Cc_lncRNA-1054	XM_020362567.1	-153.1	CM003609.1:7276812-7278392
Cc_lncRNA-1055	XR_002240424.1	-95	CM003609.1:7285917-7286901
Cc_lncRNA-1055	XR_002240425.1	-95	CM003609.1:7285917-7286901
Cc_lncRNA-1055	XR_002240426.1	-95	CM003609.1:7285917-7286901
Cc_lncRNA-1056	XM_020364278.1	-159.9	CM003609.1:7801295-7802714
Cc_lncRNA-1057	XM_020363361.1	-198.5	CM003609.1:7925164-7928560
Cc_lncRNA-1058	XM_020363205.1	-135.5	CM003609.1:7966105-7968625
Cc_lncRNA-1059	XM_020362747.1	-158	CM003609.1:8125590-8126172
Cc_lncRNA-1059	XM_020350604.1	-148.7	CM003609.1:8125590-8126172
Cc_lncRNA-1059	XM_020350605.1	-148.7	CM003609.1:8125590-8126172
Cc_lncRNA-1062	XM_020364097.1	-190.6	CM003609.1:9208680-9213030
Cc_lncRNA-1063	XM_020364098.1	-146.1	CM003609.1:9214310-9216116
Cc_lncRNA-1063	XM_020364312.1	-80	CM003609.1:9214310-9216116
Cc_lncRNA-1064	XM_020364098.1	-162.7	CM003609.1:9217685-9218525
Cc_lncRNA-1064	XM_020363127.1	-110	CM003609.1:9217685-9218525
Cc_lncRNA-1066	XM_020363719.1	-166.5	CM003609.1:9471002-9472536
Cc_lncRNA-1066	XM_020380553.1	-132	CM003609.1:9471002-9472536
Cc_lncRNA-1067	XM_020363306.1	-188.8	CM003609.1:9511125-9513321
Cc_lncRNA-1068	XM_020362976.1	-173.8	CM003609.1:9564511-9566670
Cc_lncRNA-1070	XM_020363425.1	-174.2	CM003609.1:9806995-9809177
Cc_lncRNA-1071	XM_020364332.1	-148.8	CM003609.1:9845797-9846833
Cc_lncRNA-1073	XM_020365444.1	-165.3	CM003610.1:10657707-10658231
Cc_lncRNA-1074	XM_020365808.1	-173.5	CM003610.1:10724987-10729275
Cc_lncRNA-1075	XM_020365298.1	-192.5	CM003610.1:10739137-10741225
Cc_lncRNA-1075	XM_020365297.1	-190.9	CM003610.1:10739137-10741225
Cc_lncRNA-1075	XM_020365296.1	-187.2	CM003610.1:10739137-10741225
Cc_lncRNA-1075	XM_020352034.1	-153.2	CM003610.1:10739137-10741225
Cc_lncRNA-1075	XM_020374121.1	-100.5	CM003610.1:10739137-10741225
Cc_lncRNA-1076	XM_020365363.1	-177.8	CM003610.1:10753994-10757029
Cc_lncRNA-1076	XM_020348035.1	-162	CM003610.1:10753994-10757029
Cc_lncRNA-1076	XM_020348036.1	-162	CM003610.1:10753994-10757029
Cc_lncRNA-1079	XM_020364993.1	-167.1	CM003610.1:1174090-1184277
Cc_lncRNA-1079	XM_020364994.1	-167.1	CM003610.1:1174090-1184277
Cc_lncRNA-1079	XM_020364995.1	-167.1	CM003610.1:1174090-1184277
Cc_lncRNA-1081	XM_020365698.1	-169.2	CM003610.1:12106784-12109330
Cc_lncRNA-1082	XR_002240156.1	-158	CM003610.1:1214645-1220313
Cc_lncRNA-1083	XM_020364672.1	-154.9	CM003610.1:12360060-12361210
Cc_lncRNA-1084	XM_020365804.1	-168.9	CM003610.1:12634375-12636098
Cc_lncRNA-1086	XM_020365470.1	-148	CM003610.1:12816626-12818203
Cc_lncRNA-1088	XM_020366160.1	-165.3	CM003610.1:13059321-13060228
Cc_lncRNA-1089	XM_020364566.1	-160	CM003610.1:13310831-13311843
Cc_lncRNA-1090	XM_020366213.1	-178	CM003610.1:13643180-13644498
Cc_lncRNA-1091	XM_020365984.1	-175.1	CM003610.1:13900951-13903465
Cc_lncRNA-1092	XM_020365489.1	-113.7	CM003610.1:14252891-14253288
Cc_lncRNA-1093	XM_020349282.1	-154.2	CM003610.1:14680791-14681842
Cc_lncRNA-1093	XM_020378525.1	-152.3	CM003610.1:14680791-14681842
Cc_lncRNA-1094	XM_020366187.1	-160.1	CM003610.1:14969899-14971188
Cc_lncRNA-1095	XM_020366352.1	-167.1	CM003610.1:15009172-15016911
Cc_lncRNA-1096	XR_002240235.1	-145.9	CM003610.1:15034655-15036331
Cc_lncRNA-1100	XM_020366238.1	-163.1	CM003610.1:15447285-15450800
Cc_lncRNA-1104	XM_020366424.1	-168.2	CM003610.1:16312884-16316292
Cc_lncRNA-1107	XM_020365128.1	-162.7	CM003610.1:16955157-16962237
Cc_lncRNA-1108	XM_020366260.1	-174	CM003610.1:17106289-17108632
Cc_lncRNA-1109	XM_020366261.1	-159.5	CM003610.1:17116372-17119046
Cc_lncRNA-1112	XM_020366382.1	-154.1	CM003610.1:17369387-17370801
Cc_lncRNA-1112	XM_020366384.1	-154.1	CM003610.1:17369387-17370801
Cc_lncRNA-1114	XM_020364715.1	-165.2	CM003610.1:17770760-17774051
Cc_lncRNA-1114	XM_020364714.1	-164.5	CM003610.1:17770760-17774051
Cc_lncRNA-1114	XM_020364716.1	-163.3	CM003610.1:17770760-17774051
Cc_lncRNA-1114	XR_002240152.1	-163.3	CM003610.1:17770760-17774051
Cc_lncRNA-1114	XM_020364713.1	-156.8	CM003610.1:17770760-17774051
Cc_lncRNA-1114	XM_020366984.1	-142.4	CM003610.1:17770760-17774051
Cc_lncRNA-1114	XM_020366983.1	-130.5	CM003610.1:17770760-17774051
Cc_lncRNA-1114	XM_020366980.1	-129.1	CM003610.1:17770760-17774051
Cc_lncRNA-1114	XM_020366982.1	-126.2	CM003610.1:17770760-17774051
Cc_lncRNA-1115	XR_002239066.1	-65.4	CM003610.1:17854592-17855998
Cc_lncRNA-1118	XM_020365127.1	-174.4	CM003610.1:18040167-18044233
Cc_lncRNA-1125	XM_020364565.1	-182.7	CM003610.1:19369774-19373851
Cc_lncRNA-1126	XM_020366429.1	-161.2	CM003610.1:19392184-19393127
Cc_lncRNA-1126	XM_020366342.1	-135.4	CM003610.1:19392184-19393127
Cc_lncRNA-1127	XM_020364589.1	-161.2	CM003610.1:19397271-19398019
Cc_lncRNA-1129	XM_020364638.1	-174.1	CM003610.1:19672075-19675813
Cc_lncRNA-1130	XM_020364665.1	-175	CM003610.1:19708393-19712114
Cc_lncRNA-1130	XM_020364664.1	-174.6	CM003610.1:19708393-19712114
Cc_lncRNA-1132	XM_020365016.1	-183.2	CM003610.1:20083071-20090945
Cc_lncRNA-1132	XM_020365015.1	-173.3	CM003610.1:20083071-20090945
Cc_lncRNA-1133	XM_020364859.1	-105.3	CM003610.1:2210767-2211078
Cc_lncRNA-1133	XM_020364860.1	-102.1	CM003610.1:2210767-2211078
Cc_lncRNA-1134	XM_020364860.1	-163.4	CM003610.1:2216625-2216906
Cc_lncRNA-1136	XM_020366250.1	-167.1	CM003610.1:2442223-2444296
Cc_lncRNA-1136	XM_020383051.1	-115.6	CM003610.1:2442223-2444296
Cc_lncRNA-1138	XM_020365603.1	-172.2	CM003610.1:2661347-2663619
Cc_lncRNA-1138	XM_020356725.1	-124.1	CM003610.1:2661347-2663619
Cc_lncRNA-1138	XM_020356724.1	-120.3	CM003610.1:2661347-2663619
Cc_lncRNA-1139	XM_020364883.1	-153.2	CM003610.1:2750957-2751650
Cc_lncRNA-1140	XM_020364883.1	-153.4	CM003610.1:2751747-2752755
Cc_lncRNA-1141	XM_020364617.1	-147.8	CM003610.1:2939379-2942484
Cc_lncRNA-1143	XM_020365745.1	-176.3	CM003610.1:336070-346824
Cc_lncRNA-1143	XM_020365744.1	-175.9	CM003610.1:336070-346824
Cc_lncRNA-1143	XM_020353108.1	-138.3	CM003610.1:336070-346824
Cc_lncRNA-1143	XM_020352187.1	-132.5	CM003610.1:336070-346824
Cc_lncRNA-1146	XM_020365791.1	-173.2	CM003610.1:3709080-3714568
Cc_lncRNA-1146	XM_020365790.1	-173	CM003610.1:3709080-3714568
Cc_lncRNA-1146	XM_020365789.1	-168.5	CM003610.1:3709080-3714568
Cc_lncRNA-1147	XM_020365803.1	-170.1	CM003610.1:3717589-3722198
Cc_lncRNA-1148	XM_020366041.1	-166.4	CM003610.1:3952721-3957178
Cc_lncRNA-1148	XM_020366042.1	-166.4	CM003610.1:3952721-3957178
Cc_lncRNA-1150	XM_020366253.1	-162.6	CM003610.1:4431616-4433679
Cc_lncRNA-1150	XM_020366254.1	-162.4	CM003610.1:4431616-4433679
Cc_lncRNA-1151	XM_020353022.1	-137.5	CM003610.1:4646666-4648238
Cc_lncRNA-1151	XR_002241086.1	-135.1	CM003610.1:4646666-4648238
Cc_lncRNA-1151	XR_002241411.1	-133.4	CM003610.1:4646666-4648238
Cc_lncRNA-1155	XM_020365976.1	-182.4	CM003610.1:5257749-5260518
Cc_lncRNA-1155	XM_020365716.1	-157	CM003610.1:5257749-5260518
Cc_lncRNA-1155	XM_020365715.1	-155.6	CM003610.1:5257749-5260518
Cc_lncRNA-1160	XM_020366108.1	-144.4	CM003610.1:5424489-5427783
Cc_lncRNA-1160	XM_020366107.1	-143.2	CM003610.1:5424489-5427783
Cc_lncRNA-1161	XM_020366107.1	-164.1	CM003610.1:5429591-5430500
Cc_lncRNA-1161	XM_020366108.1	-164.1	CM003610.1:5429591-5430500
Cc_lncRNA-1162	XM_020365809.1	-154.5	CM003610.1:5679307-5683265
Cc_lncRNA-1163	XM_020372383.1	-114.1	CM003610.1:623338-623869
Cc_lncRNA-1166	XM_020366226.1	-180.8	CM003610.1:6405312-6406448
Cc_lncRNA-1167	XM_020380067.1	-131.3	CM003610.1:6485766-6486343
Cc_lncRNA-1167	XM_020355750.1	-116	CM003610.1:6485766-6486343
Cc_lncRNA-1167	XM_020355751.1	-116	CM003610.1:6485766-6486343
Cc_lncRNA-1168	XM_020366297.1	-153.5	CM003610.1:6538391-6539473
Cc_lncRNA-1168	XM_020366031.1	-134	CM003610.1:6538391-6539473
Cc_lncRNA-1168	XM_020366021.1	-126.8	CM003610.1:6538391-6539473
Cc_lncRNA-1168	XM_020366201.1	-125.1	CM003610.1:6538391-6539473
Cc_lncRNA-1169	XM_020366031.1	-153	CM003610.1:6579132-6580202
Cc_lncRNA-1169	XM_020366297.1	-141.3	CM003610.1:6579132-6580202
Cc_lncRNA-1169	XM_020366201.1	-120.3	CM003610.1:6579132-6580202
Cc_lncRNA-1169	XM_020366021.1	-118.4	CM003610.1:6579132-6580202
Cc_lncRNA-1171	XM_020364807.1	-159.1	CM003610.1:6771414-6773404
Cc_lncRNA-1171	XM_020364806.1	-158.6	CM003610.1:6771414-6773404
Cc_lncRNA-1171	XM_020365917.1	-124.8	CM003610.1:6771414-6773404
Cc_lncRNA-1177	XM_020366264.1	-176.9	CM003610.1:743589-744934
Cc_lncRNA-1179	XM_020384383.1	-101	CM003610.1:830685-831484
Cc_lncRNA-1182	XM_020366267.1	-166.3	CM003610.1:8966784-8976097
Cc_lncRNA-1182	XM_020349606.1	-153.3	CM003610.1:8966784-8976097
Cc_lncRNA-1182	XR_002241509.1	-151.7	CM003610.1:8966784-8976097
Cc_lncRNA-1182	XM_020363145.1	-141.2	CM003610.1:8966784-8976097
Cc_lncRNA-1182	XM_020382964.1	-139.9	CM003610.1:8966784-8976097
Cc_lncRNA-1182	XM_020382326.1	-136.4	CM003610.1:8966784-8976097
Cc_lncRNA-1182	XM_020355552.1	-124.2	CM003610.1:8966784-8976097
Cc_lncRNA-1186	XM_020366033.1	-162.4	CM003610.1:9414959-9416240
Cc_lncRNA-1187	XR_002239402.1	-137.3	CM003610.1:9745643-9746117
Cc_lncRNA-1187	XR_002239403.1	-137.3	CM003610.1:9745643-9746117
Cc_lncRNA-1187	XR_002239481.1	-134	CM003610.1:9745643-9746117
Cc_lncRNA-1187	XM_020353823.1	-127.8	CM003610.1:9745643-9746117
Cc_lncRNA-1187	XM_020365558.1	-127.6	CM003610.1:9745643-9746117
Cc_lncRNA-1187	XR_002240198.1	-124.3	CM003610.1:9745643-9746117
Cc_lncRNA-1187	XR_002239889.1	-120.1	CM003610.1:9745643-9746117
Cc_lncRNA-1187	XR_002239388.1	-91.7	CM003610.1:9745643-9746117
Cc_lncRNA-1187	XR_002239890.1	-82.3	CM003610.1:9745643-9746117
Cc_lncRNA-1187	XM_020353849.1	-81.6	CM003610.1:9745643-9746117
Cc_lncRNA-1187	XM_020353850.1	-81.2	CM003610.1:9745643-9746117
Cc_lncRNA-1188	XM_020367288.1	-186.8	CM003611.1:10060451-10062363
Cc_lncRNA-1190	XM_020381899.1	-150.4	CM003611.1:10297800-10298871
Cc_lncRNA-1190	XM_020369663.1	-150.1	CM003611.1:10297800-10298871
Cc_lncRNA-1190	XR_002241251.1	-144.6	CM003611.1:10297800-10298871
Cc_lncRNA-1190	XR_002241252.1	-144.6	CM003611.1:10297800-10298871
Cc_lncRNA-1190	XR_002239299.1	-144.2	CM003611.1:10297800-10298871
Cc_lncRNA-1190	XR_002239301.1	-141.4	CM003611.1:10297800-10298871
Cc_lncRNA-1190	XR_002239300.1	-135.8	CM003611.1:10297800-10298871
Cc_lncRNA-1191	XM_020368182.1	-137.7	CM003611.1:10303039-10306032
Cc_lncRNA-1191	XM_020368183.1	-137.7	CM003611.1:10303039-10306032
Cc_lncRNA-1191	XM_020354036.1	-135.8	CM003611.1:10303039-10306032
Cc_lncRNA-1191	XM_020354037.1	-135.8	CM003611.1:10303039-10306032
Cc_lncRNA-1191	XM_020370491.1	-129.1	CM003611.1:10303039-10306032
Cc_lncRNA-1191	XR_002239449.1	-125.5	CM003611.1:10303039-10306032
Cc_lncRNA-1191	XM_020354041.1	-93.4	CM003611.1:10303039-10306032
Cc_lncRNA-1191	XR_002239470.1	-88.5	CM003611.1:10303039-10306032
Cc_lncRNA-1193	XR_002240254.1	-100.4	CM003611.1:1611913-1612576
Cc_lncRNA-1193	XR_002240250.1	-78.8	CM003611.1:1611913-1612576
Cc_lncRNA-1194	XM_020366645.1	-164.9	CM003611.1:168691-172547
Cc_lncRNA-1194	XM_020366643.1	-162.1	CM003611.1:168691-172547
Cc_lncRNA-1194	XM_020366648.1	-162.1	CM003611.1:168691-172547
Cc_lncRNA-1194	XM_020366644.1	-160.9	CM003611.1:168691-172547
Cc_lncRNA-1194	XM_020366647.1	-159.7	CM003611.1:168691-172547
Cc_lncRNA-1195	XM_020366730.1	-166.5	CM003611.1:1835116-1845533
Cc_lncRNA-1195	XM_020366729.1	-164.4	CM003611.1:1835116-1845533
Cc_lncRNA-1195	XM_020352914.1	-154.1	CM003611.1:1835116-1845533
Cc_lncRNA-1195	XR_002239311.1	-138.8	CM003611.1:1835116-1845533
Cc_lncRNA-1196	XM_020366571.1	-170	CM003611.1:2440070-2444655
Cc_lncRNA-1196	XM_020370184.1	-103.6	CM003611.1:2440070-2444655
Cc_lncRNA-1196	XM_020370186.1	-101.1	CM003611.1:2440070-2444655
Cc_lncRNA-1196	XM_020370189.1	-100.4	CM003611.1:2440070-2444655
Cc_lncRNA-1196	XM_020370188.1	-85.6	CM003611.1:2440070-2444655
Cc_lncRNA-1196	XM_020370185.1	-85.2	CM003611.1:2440070-2444655
Cc_lncRNA-1197	XM_020366572.1	-178.4	CM003611.1:2447239-2450063
Cc_lncRNA-1198	XM_020366470.1	-170.3	CM003611.1:2696263-2697381
Cc_lncRNA-1198	XM_020366471.1	-170.3	CM003611.1:2696263-2697381
Cc_lncRNA-1198	XM_020373001.1	-162.9	CM003611.1:2696263-2697381
Cc_lncRNA-1198	XM_020373000.1	-158.4	CM003611.1:2696263-2697381
Cc_lncRNA-1199	XM_020367020.1	-162	CM003611.1:296547-298649
Cc_lncRNA-1199	XM_020346898.1	-129.4	CM003611.1:296547-298649
Cc_lncRNA-1201	XM_020366913.1	-147.1	CM003611.1:3740048-3741737
Cc_lncRNA-1205	XM_020367355.1	-165.9	CM003611.1:4192668-4202075
Cc_lncRNA-1205	XM_020373265.1	-161.2	CM003611.1:4192668-4202075
Cc_lncRNA-1205	XM_020373266.1	-148	CM003611.1:4192668-4202075
Cc_lncRNA-1205	XM_020347152.1	-119.4	CM003611.1:4192668-4202075
Cc_lncRNA-1206	XM_020367430.1	-164	CM003611.1:4408918-4412809
Cc_lncRNA-1207	XM_020367284.1	-153	CM003611.1:4417982-4422839
Cc_lncRNA-1209	XM_020366926.1	-167.3	CM003611.1:4436821-4437639
Cc_lncRNA-1209	XM_020367316.1	-163.2	CM003611.1:4436821-4437639
Cc_lncRNA-1210	XM_020374046.1	-141.8	CM003611.1:4560753-4561930
Cc_lncRNA-1210	XR_002240167.1	-135.6	CM003611.1:4560753-4561930
Cc_lncRNA-1210	XM_020379485.1	-133.6	CM003611.1:4560753-4561930
Cc_lncRNA-1211	XM_020367091.1	-164.6	CM003611.1:4606213-4607726
Cc_lncRNA-1212	XM_020367132.1	-154.4	CM003611.1:4616081-4618474
Cc_lncRNA-1213	XM_020366486.1	-152.3	CM003611.1:5203060-5206584
Cc_lncRNA-1214	XM_020366488.1	-93.5	CM003611.1:5538034-5538601
Cc_lncRNA-1215	XM_020382864.1	-65.4	CM003611.1:5800228-5802760
Cc_lncRNA-1217	XM_020367181.1	-187.4	CM003611.1:626429-629635
Cc_lncRNA-1221	XM_020366469.1	-159.2	CM003611.1:6724634-6725811
Cc_lncRNA-1223	XM_020367135.1	-165	CM003611.1:7700065-7701875
Cc_lncRNA-1224	XM_020366752.1	-176	CM003611.1:7807531-7817211
Cc_lncRNA-1224	XM_020366751.1	-173.9	CM003611.1:7807531-7817211
Cc_lncRNA-1224	XM_020365582.1	-146.8	CM003611.1:7807531-7817211
Cc_lncRNA-1224	XM_020377101.1	-112.9	CM003611.1:7807531-7817211
Cc_lncRNA-1225	XR_002240699.1	-150.8	CM003611.1:8107019-8107544
Cc_lncRNA-1225	XR_002240687.1	-100.2	CM003611.1:8107019-8107544
Cc_lncRNA-1225	XR_002240688.1	-100.2	CM003611.1:8107019-8107544
Cc_lncRNA-1225	XR_002240692.1	-100.2	CM003611.1:8107019-8107544
Cc_lncRNA-1225	XR_002240693.1	-100.2	CM003611.1:8107019-8107544
Cc_lncRNA-1225	XR_002240694.1	-100.2	CM003611.1:8107019-8107544
Cc_lncRNA-1225	XR_002240697.1	-100.2	CM003611.1:8107019-8107544
[truncated: 3,675 more rows]

## Sheet: Correlation-coefficient_result
Pearson correlation coefficient result for interacting lncRNA, and the target mRNA.
lnc-RNA ID	lncRNA	lncRNA	lncRNA	lncRNA	lncRNA	lncRNA	lncRNA	lncRNA	Binding energy between lncRNA-mRNA	Mrna ID	mRNA	mRNA	mRNA	mRNA	mRNA	mRNA	mRNA	mRNA
LNC-RNA	5DAS-log2-fold	10DAS-log2-fold	20DAS-log2-fold	30DAS-log2-fold	5DAP-log2-fold	10DAP-log2-fold	20DAP-log2-fold	30DAP-log2-fold	Energy(-dng)	lncRNAs targets - mRNAs_ID	5DAS-log2-fold	10DAS-log2-fold	20DAS-log2-fold	30DAS-log2-fold	5DAP-log2-fold	10DAP-log2-fold	20DAP-log2-fold	30DAP-log2-fold	PEARSON-CORRELATION
Cc_lncRNA-2414	-0.268504	-0.131227	0.588255	1.97216	0.13597	0.649417	1.67987	1.33774	-160.2	XR_002241519.1	-0.268504	-0.131227	0.588255	1.97216	0.13597	0.649417	1.67987	1.33774	1
Cc_lncRNA-3015	1.3793	1.44915	0.481363	2.14653	1.05489	0.286729	1.55306	0.671046	-138.1	XR_002241513.1	0.284645	0.302156	0.365881	-0.259237	-0.0505012	-0.102637	0.233591	0.773464	-0.349185
Cc_lncRNA-2542	0	0	0	0	0	0	inf	inf	-82.7	XR_002241512.1	2.37058	3.03168	2.44925	4.37525	0.534425	0.877903	1.89512	2.17531	#DIV/0!
Cc_lncRNA-1182	1.83868	2.501	-0.0533485	-2.18165	-0.0978503	-0.733783	-0.337787	-0.513005	-151.7	XR_002241509.1	0	0	0	0	inf	inf	inf	inf	#DIV/0!
Cc_lncRNA-107	-1.09879	-1.32849	1.28952	-inf	-1.04622	-inf	-0.0324093	-0.915188	-101.6	XR_002241508.1	1.67583	2.49475	2.86251	0.850926	-1.00802	-3.22938	-3.44943	-3.33521	0.165447
Cc_lncRNA-107	-1.09879	-1.32849	1.28952	-inf	-1.04622	-inf	-0.0324093	-0.915188	-101.6	XR_002241507.1	1.67583	2.49475	2.86251	0.850926	-1.00802	-3.22938	-3.44943	-3.33521	0.165447
Cc_lncRNA-2387	-0.0613853	-0.184152	-0.635118	-1.29946	-1.38995	-2.47662	-2.11128	-3.58032	-124.9	XR_002241506.1	0.708423	1.84133	2.4077	1.94512	0.948445	1.64525	0.965879	1.40244	0.104419
Cc_lncRNA-1481	1.48614	2.25645	5.9341	5.53503	-inf	-inf	-inf	0.668625	-137.9	XR_002241493.1	-0.238985	-0.170626	-0.477194	-0.0897495	0.152122	-0.424177	-0.0797032	0.186778	-0.619055
Cc_lncRNA-2399	0.486362	-0.743387	-inf	-inf	0.5456	-inf	-0.445252	-0.324706	-156.5	XR_002241488.1	0.486362	-0.743387	-inf	-inf	0.5456	-inf	-0.445252	-0.324706	1
Cc_lncRNA-3015	1.3793	1.44915	0.481363	2.14653	1.05489	0.286729	1.55306	0.671046	-141.7	XR_002241485.1	0.309208	0.363323	1.23462	0.0545834	-0.258131	0.0707447	-0.448513	-0.225986	-0.295048
Cc_lncRNA-2387	-0.0613853	-0.184152	-0.635118	-1.29946	-1.38995	-2.47662	-2.11128	-3.58032	-184.4	XR_002241483.1	-0.0613853	-0.184152	-0.635118	-1.29946	-1.38995	-2.47662	-2.11128	-3.58032	1
Cc_lncRNA-2543	-inf	0.25756	-inf	-inf	0.58535	0.781547	1.56807	0.707391	-138.6	XR_002241471.1	-inf	0.25756	-inf	-inf	0.58535	0.781547	1.56807	0.707391	1
Cc_lncRNA-2732	inf	0	0	0	0	0	inf	0	-128.9	XR_002241471.1	inf	0	0	0	0	0	inf	0	#DIV/0!
Cc_lncRNA-850	0	0	0	inf	0	0	0	0	-108.3	XR_002241457.1	0	0	0	inf	0	0	0	0	#DIV/0!
Cc_lncRNA-2337	-0.806486	-0.367906	0.749306	-0.426211	-0.619275	-0.674746	-0.592634	-1.61484	-162.8	XR_002241449.1	-0.806486	-0.367906	0.749306	-0.426211	-0.619275	-0.674746	-0.592634	-1.61484	1
Cc_lncRNA-1514	-0.147136	2.04024	-2.21854	-0.648369	-1.2681	1.84409	1.78414	3.00893	-117.4	XR_002241448.1	-0.817587	-1.42166	-2.76333	-4.22206	0.244213	-1.06481	-1.04348	-2.47295	0.108
Cc_lncRNA-2697	-0.352796	-0.582464	0.272064	0.0472732	-0.685023	-1.55101	-1.24161	-0.672384	-107.8	XR_002241448.1	-0.817587	-1.42166	-2.76333	-4.22206	0.244213	-1.06481	-1.04348	-2.47295	-0.588165
Cc_lncRNA-2941	-1.97317	0.604461	-0.586539	0.496437	1.16991	2.95689	0.794567	3.25726	-137.3	XR_002241434.1	0.524014	0.269781	0.0126465	-0.650704	0.143106	0.105849	0.0903914	0.0160618	-0.256521
Cc_lncRNA-2941	-1.97317	0.604461	-0.586539	0.496437	1.16991	2.95689	0.794567	3.25726	-144.3	XR_002241433.1	0.524014	0.269781	0.0126465	-0.650704	0.143106	0.105849	0.0903914	0.0160618	-0.256521
Cc_lncRNA-2327	inf	inf	inf	0	0	0	0	0	-114.5	XR_002241430.1	0.0474274	-0.702236	-0.839124	-0.655325	-0.200007	-1.39237	-1.61245	-0.977521	#DIV/0!
Cc_lncRNA-2327	inf	inf	inf	0	0	0	0	0	-152.6	XR_002241429.1	inf	inf	inf	0	0	0	0	0	#DIV/0!
Cc_lncRNA-2313	0	inf	0	0	0	0	0	0	-130.3	XR_002241419.1	0	inf	0	0	0	0	0	0	#DIV/0!
Cc_lncRNA-267	0	-0.0522081	0.717877	0.635304	-0.031268	0.396275	0.206501	-0.0067579	-148.4	XR_002241418.1	0.0810354	-0.0522081	0.717877	0.635304	-0.031268	0.396275	0.206501	-0.0067579	0.996004
Cc_lncRNA-1151	-inf	-0.082821	0.0868832	-0.582367	-0.304544	-0.614806	-0.504775	-0.772496	-133.4	XR_002241411.1	0.0406016	-0.082821	0.0868832	-0.582367	-0.304544	-0.614806	-0.504775	-0.772496	1
Cc_lncRNA-1664	0	0.23562	0.717235	0.0644952	-0.103445	0.750141	0.650562	1.63469	-129.3	XR_002241409.1	-0.151384	0.23562	0.717235	0.0644952	-0.103445	0.750141	0.650562	1.63469	0.996417
Cc_lncRNA-2337	-0.806486	-0.367906	0.749306	-0.426211	-0.619275	-0.674746	-0.592634	-1.61484	-59.9	XR_002241409.1	-0.151384	0.23562	0.717235	0.0644952	-0.103445	0.750141	0.650562	1.63469	-0.316988
Cc_lncRNA-1664	0	0.23562	0.717235	0.0644952	-0.103445	0.750141	0.650562	1.63469	-129.3	XR_002241407.1	-0.151384	0.23562	0.717235	0.0644952	-0.103445	0.750141	0.650562	1.63469	0.996417
Cc_lncRNA-1664	0	0.23562	0.717235	0.0644952	-0.103445	0.750141	0.650562	1.63469	-129.3	XR_002241406.1	-0.151384	0.23562	0.717235	0.0644952	-0.103445	0.750141	0.650562	1.63469	0.996417
Cc_lncRNA-2387	-0.0613853	-0.184152	-0.635118	-1.29946	-1.38995	-2.47662	-2.11128	-3.58032	-145.7	XR_002241402.1	0.406529	0.313861	0.771472	0.159474	0.0826629	0.498533	-0.17129	-0.234593	0.609294
Cc_lncRNA-2876	-inf	-inf	-inf	-inf	-inf	0.771884	0.55262	-inf	-167.9	XR_002241399.1	0.386155	0.413725	0.418549	1.05744	0.379888	0.34184	0.391358	0.817913	-1
Cc_lncRNA-2292	inf	0.620403	0.229461	-0.180454	0.158779	0.231418	-7.55256	-2.9468	-154.6	XR_002241398.1	-12.3025	0.620403	0.229461	-0.180454	0.158779	0.231418	-7.55256	-2.9468	1
Cc_lncRNA-2955	-inf	0	3.41954	-inf	-inf	14.9716	-inf	15.0807	-160.2	XR_002241398.1	-12.3025	0.620403	0.229461	-0.180454	0.158779	0.231418	-7.55256	-2.9468	-0.630203
Cc_lncRNA-1867	-0.976621	-1.03192	1.41796	2.21638	-0.71782	-0.840578	-1.05816	-2.45202	-106.8	XR_002241396.1	-0.744893	-0.665332	-1.1126	-1.03606	-1.22937	-1.09853	-1.70744	-2.32259	0.453831
Cc_lncRNA-2431	inf	-0.665332	-1.1126	-1.03606	-1.22937	-1.09853	-1.70744	-2.32259	-77.6	XR_002241396.1	-0.744893	-0.665332	-1.1126	-1.03606	-1.22937	-1.09853	-1.70744	-2.32259	1
Cc_lncRNA-670	-0.315642	-0.780574	0.688805	-1.49766	-0.931532	-0.872526	-1.36841	-2.70271	-107.8	XR_002241396.1	-0.744893	-0.665332	-1.1126	-1.03606	-1.22937	-1.09853	-1.70744	-2.32259	0.707866
Cc_lncRNA-2176	1.09396	0.864231	2.14326	2.3716	1.64196	1.0807	1.51897	0.672742	-125.7	XR_002241395.1	-0.701429	-0.415903	-0.00394984	1.20746	-0.813569	-0.14565	-0.0270277	-0.652572	0.71509
Cc_lncRNA-1756	-0.370766	-0.467173	-0.146963	-0.542217	-0.27623	-1.33953	-0.657706	-0.974504	-102.4	XR_002241394.1	-0.810752	-0.422677	0.0789067	-0.921772	-0.297492	-0.907904	-0.384169	-1.48773	0.685223
Cc_lncRNA-2612	-0.670834	-0.726643	0.0461618	-1.46602	-0.675052	-1.76033	-0.636178	-0.803136	-139.7	XR_002241394.1	-0.810752	-0.422677	0.0789067	-0.921772	-0.297492	-0.907904	-0.384169	-1.48773	0.604507
Cc_lncRNA-2612	-0.670834	-0.726643	0.0461618	-1.46602	-0.675052	-1.76033	-0.636178	-0.803136	-140.9	XR_002241393.1	-0.810752	-0.422677	0.0789067	-0.921772	-0.297492	-0.907904	-0.384169	-1.48773	0.604507
Cc_lncRNA-1756	-0.370766	-0.467173	-0.146963	-0.542217	-0.27623	-1.33953	-0.657706	-0.974504	-75.1	XR_002241392.1	-0.810752	-0.422677	0.0789067	-0.921772	-0.297492	-0.907904	-0.384169	-1.48773	0.685223
Cc_lncRNA-2612	-0.670834	-0.726643	0.0461618	-1.46602	-0.675052	-1.76033	-0.636178	-0.803136	-119	XR_002241392.1	-0.810752	-0.422677	0.0789067	-0.921772	-0.297492	-0.907904	-0.384169	-1.48773	0.604507
Cc_lncRNA-2284	2.32604	1.78177	-4.1168	-5.33994	-0.864619	-3.44927	-7.22875	-7.10946	-155.4	XR_002241390.1	2.32604	1.78177	-4.1168	-5.33994	-0.864619	-3.44927	-7.22875	-7.10946	1
Cc_lncRNA-2285	1.1181	0.357893	-4.36324	-3.28824	-0.868132	-3.29691	-4.10132	-6.56972	-110.1	XR_002241390.1	2.32604	1.78177	-4.1168	-5.33994	-0.864619	-3.44927	-7.22875	-7.10946	0.941973
Cc_lncRNA-2973	0.487229	-0.327683	0.00870466	-0.00022309	0.312802	0.364277	0.301551	0.436619	-136.1	XR_002241388.1	-0.7281	-0.525098	-0.419612	-0.0221383	0.0418144	-0.17721	0.140239	0.320729	0.307504
Cc_lncRNA-2973	0.487229	-0.327683	0.00870466	-0.00022309	0.312802	0.364277	0.301551	0.436619	-136.1	XR_002241387.1	-0.7281	-0.525098	-0.419612	-0.0221383	0.0418144	-0.17721	0.140239	0.320729	0.307504
Cc_lncRNA-2973	0.487229	-0.327683	0.00870466	-0.00022309	0.312802	0.364277	0.301551	0.436619	-136.1	XR_002241385.1	-0.7281	-0.525098	-0.419612	-0.0221383	0.0418144	-0.17721	0.140239	0.320729	0.307504
Cc_lncRNA-2973	0.487229	-0.327683	0.00870466	-0.00022309	0.312802	0.364277	0.301551	0.436619	-110.2	XR_002241384.1	-0.7281	-0.525098	-0.419612	-0.0221383	0.0418144	-0.17721	0.140239	0.320729	0.307504
Cc_lncRNA-2973	0.487229	-0.327683	0.00870466	-0.00022309	0.312802	0.364277	0.301551	0.436619	-84.1	XR_002241383.1	-0.7281	-0.525098	-0.419612	-0.0221383	0.0418144	-0.17721	0.140239	0.320729	0.307504
Cc_lncRNA-2973	0.487229	-0.327683	0.00870466	-0.00022309	0.312802	0.364277	0.301551	0.436619	-84.1	XR_002241382.1	-0.7281	-0.525098	-0.419612	-0.0221383	0.0418144	-0.17721	0.140239	0.320729	0.307504
Cc_lncRNA-2973	0.487229	-0.327683	0.00870466	-0.00022309	0.312802	0.364277	0.301551	0.436619	-123.7	XR_002241381.1	-0.7281	-0.525098	-0.419612	-0.0221383	0.0418144	-0.17721	0.140239	0.320729	0.307504
Cc_lncRNA-2973	0.487229	-0.327683	0.00870466	-0.00022309	0.312802	0.364277	0.301551	0.436619	-110.2	XR_002241380.1	-0.7281	-0.525098	-0.419612	-0.0221383	0.0418144	-0.17721	0.140239	0.320729	0.307504
Cc_lncRNA-2973	0.487229	-0.327683	0.00870466	-0.00022309	0.312802	0.364277	0.301551	0.436619	-144	XR_002241379.1	-0.7281	-0.525098	-0.419612	-0.0221383	0.0418144	-0.17721	0.140239	0.320729	0.307504
Cc_lncRNA-2973	0.487229	-0.327683	0.00870466	-0.00022309	0.312802	0.364277	0.301551	0.436619	-136.1	XR_002241378.1	-0.7281	-0.525098	-0.419612	-0.0221383	0.0418144	-0.17721	0.140239	0.320729	0.307504
Cc_lncRNA-2268	-inf	-inf	-inf	-inf	-inf	-inf	-inf	-inf	-168.1	XR_002241376.1	-inf	-inf	-inf	-inf	-inf	-inf	-inf	-inf	#DIV/0!
Cc_lncRNA-2268	-inf	-inf	-inf	-inf	-inf	-inf	-inf	-inf	-168.1	XR_002241375.1	-inf	-inf	-inf	-inf	-inf	-inf	-inf	-inf	#DIV/0!
Cc_lncRNA-1919	0	-0.936258	0.613636	-inf	-0.143652	-1.05909	-2.12691	-0.246242	-106.8	XR_002241374.1	-1.51394	-0.936258	0.613636	-inf	-0.143652	-1.05909	-2.12691	-0.246242	0.801784
Cc_lncRNA-1918	0	-0.936258	0.613636	-inf	-0.143652	-1.05909	-2.12691	-0.246242	-141.3	XR_002241373.1	-1.51394	-0.936258	0.613636	-inf	-0.143652	-1.05909	-2.12691	-0.246242	0.801784
Cc_lncRNA-1918	0	-0.936258	0.613636	-inf	-0.143652	-1.05909	-2.12691	-0.246242	-141.3	XR_002241372.1	-1.51394	-0.936258	0.613636	-inf	-0.143652	-1.05909	-2.12691	-0.246242	0.801784
Cc_lncRNA-2887	inf	inf	0	inf	inf	0	0	0	-133.6	XR_002241371.1	inf	inf	0	0	inf	0	0	0	#DIV/0!
Cc_lncRNA-2387	-0.0613853	-0.184152	-0.635118	-1.29946	-1.38995	-2.47662	-2.11128	-3.58032	-145.3	XR_002241368.1	0.406529	0.313861	0.771472	0.159474	0.0826629	0.498533	-0.17129	-0.234593	0.609294
Cc_lncRNA-1902	-0.130385	-1.09708	-2.65114	-3.56652	-1.28031	-3.75091	-4.96971	-4.85051	-125.8	XR_002241353.1	0.44186	0.855995	-0.171383	2.81807	-1.18082	-0.365085	-1.68356	-1.05035	0.266439
Cc_lncRNA-2434	-0.512863	0.579137	-inf	-inf	-inf	-inf	-1.4363	-1.30239	-142.5	XR_002241348.1	-0.474371	-0.358917	-0.0716583	-0.414181	-0.933499	-1.1507	-0.573861	-1.50237	0.599309
Cc_lncRNA-2612	-0.670834	-0.726643	0.0461618	-1.46602	-0.675052	-1.76033	-0.636178	-0.803136	-149.2	XR_002241348.1	-0.474371	-0.358917	-0.0716583	-0.414181	-0.933499	-1.1507	-0.573861	-1.50237	0.453021
Cc_lncRNA-2236	-0.451826	-0.510636	-0.633801	0.0916899	-0.187099	-1.00967	-0.804312	-0.463857	-93.1	XR_002241346.1	-0.451826	-0.510636	-0.633801	0.0916899	-0.187099	-1.00967	-0.804312	-0.463857	1
Cc_lncRNA-2220	-inf	-inf	-inf	-inf	0.591671	-inf	-inf	-inf	-133.8	XR_002241331.1	-inf	-inf	-inf	-inf	0.591671	-inf	-inf	-inf	#DIV/0!
Cc_lncRNA-1902	-0.130385	-1.09708	-2.65114	-3.56652	-1.28031	-3.75091	-4.96971	-4.85051	-117.4	XR_002241330.1	-1.82462	-1.57554	-1.71088	-1.75602	1.78897	2.98734	1.26169	0.527666	-0.429132
Cc_lncRNA-1233	0.276327	-0.459	1.11793	0.179375	-0.564416	-1.03592	-0.748506	-0.278651	-134.7	XR_002241321.1	-0.334913	0.374	4.26833	4.31923	0.727506	0.613347	1.78394	1.43995	0.591308
Cc_lncRNA-1233	0.276327	-0.459	1.11793	0.179375	-0.564416	-1.03592	-0.748506	-0.278651	-146.2	XR_002241320.1	-0.334913	0.374	4.26833	4.31923	0.727506	0.613347	1.78394	1.43995	0.591308
Cc_lncRNA-1233	0.276327	-0.459	1.11793	0.179375	-0.564416	-1.03592	-0.748506	-0.278651	-142.4	XR_002241319.1	-0.334913	0.374	4.26833	4.31923	0.727506	0.613347	1.78394	1.43995	0.591308
Cc_lncRNA-2387	-0.0613853	-0.184152	-0.635118	-1.29946	-1.38995	-2.47662	-2.11128	-3.58032	-113	XR_002241315.1	0.249956	0.517126	0.773883	0.304343	0.712126	0.862994	0.481052	0.363621	-0.0954364
Cc_lncRNA-2387	-0.0613853	-0.184152	-0.635118	-1.29946	-1.38995	-2.47662	-2.11128	-3.58032	-115.4	XR_002241314.1	0.249956	0.517126	0.773883	0.304343	0.712126	0.862994	0.481052	0.363621	-0.0954364
Cc_lncRNA-778	0	0	0	0	0	0	0	0	-118	XR_002241309.1	0	0	0	inf	0	0	0	0	#DIV/0!
Cc_lncRNA-1233	0.276327	-0.459	1.11793	0.179375	-0.564416	-1.03592	-0.748506	-0.278651	-150.3	XR_002241308.1	inf	inf	inf	inf	inf	inf	0	inf	#DIV/0!
Cc_lncRNA-2200	-0.388974	-0.561466	0.990522	-0.291689	-0.664991	-0.0486827	0.376017	-0.0458424	-169.8	XR_002241300.1	-0.388974	-0.561466	0.990522	-0.291689	-0.664991	-0.0486827	0.376017	-0.0458424	1
Cc_lncRNA-1039	inf	-0.728274	-0.331747	-0.229011	-0.184391	-1.03585	-0.49954	-0.6133	-150.5	XR_002241294.1	-0.389734	-0.728274	-0.331747	-0.229011	-0.184391	-1.03585	-0.49954	-0.6133	1
Cc_lncRNA-1902	-0.130385	-1.09708	-2.65114	-3.56652	-1.28031	-3.75091	-4.96971	-4.85051	-80.3	XR_002241294.1	-0.389734	-0.728274	-0.331747	-0.229011	-0.184391	-1.03585	-0.49954	-0.6133	0.262998
Cc_lncRNA-2623	0	0	0	0	0	0	0	0	-134.5	XR_002241294.1	-0.389734	-0.728274	-0.331747	-0.229011	-0.184391	-1.03585	-0.49954	-0.6133	#DIV/0!
Cc_lncRNA-1039	inf	-0.728274	-0.331747	-0.229011	-0.184391	-1.03585	-0.49954	-0.6133	-150.5	XR_002241293.1	-0.389734	-0.728274	-0.331747	-0.229011	-0.184391	-1.03585	-0.49954	-0.6133	1
Cc_lncRNA-1902	-0.130385	-1.09708	-2.65114	-3.56652	-1.28031	-3.75091	-4.96971	-4.85051	-73.1	XR_002241293.1	-0.389734	-0.728274	-0.331747	-0.229011	-0.184391	-1.03585	-0.49954	-0.6133	0.262998
Cc_lncRNA-2623	0	-0.728274	-0.331747	-0.229011	-0.184391	-1.03585	-0.49954	-0.6133	-134.5	XR_002241293.1	-0.389734	-0.728274	-0.331747	-0.229011	-0.184391	-1.03585	-0.49954	-0.6133	0.913831
Cc_lncRNA-1902	-0.130385	-1.09708	-2.65114	-3.56652	-1.28031	-3.75091	-4.96971	-4.85051	-130.5	XR_002241292.1	-0.389734	-0.728274	-0.331747	-0.229011	-0.184391	-1.03585	-0.49954	-0.6133	0.262998
Cc_lncRNA-2240	0.223984	-0.327849	1.0113	-inf	-0.430375	-0.806983	-2.0225	-1.89031	-155.9	XR_002241292.1	-0.389734	-0.728274	-0.331747	-0.229011	-0.184391	-1.03585	-0.49954	-0.6133	0.328939
Cc_lncRNA-2289	0.487591	-1.74244	-inf	-inf	-1.41479	-1.21849	-1.43198	-inf	-116.3	XR_002241292.1	-0.389734	-0.728274	-0.331747	-0.229011	-0.184391	-1.03585	-0.49954	-0.6133	0.256462
Cc_lncRNA-2359	0.486461	-0.269382	-0.563782	0.882805	-0.0970854	-0.588646	-0.913563	-0.491674	-99.6	XR_002241292.1	-0.389734	-0.728274	-0.331747	-0.229011	-0.184391	-1.03585	-0.49954	-0.6133	0.49867
Cc_lncRNA-2618	0	-0.728274	-0.331747	-0.229011	-0.184391	-1.03585	-0.49954	-0.6133	-129.1	XR_002241292.1	-0.389734	-0.728274	-0.331747	-0.229011	-0.184391	-1.03585	-0.49954	-0.6133	0.913831
Cc_lncRNA-2764	1.65728	0.257378	1.85534	-inf	-0.420744	-1.21992	-1.4342	-1.29759	-151.8	XR_002241292.1	-0.389734	-0.728274	-0.331747	-0.229011	-0.184391	-1.03585	-0.49954	-0.6133	0.456773
Cc_lncRNA-2900	inf	-0.728274	-0.331747	-0.229011	-0.184391	-1.03585	-0.49954	-0.6133	-153.9	XR_002241292.1	-0.389734	-0.728274	-0.331747	-0.229011	-0.184391	-1.03585	-0.49954	-0.6133	1
Cc_lncRNA-1902	-0.130385	-1.09708	-2.65114	-3.56652	-1.28031	-3.75091	-4.96971	-4.85051	-110.9	XR_002241291.1	-0.389734	-0.728274	-0.331747	-0.229011	-0.184391	-1.03585	-0.49954	-0.6133	0.262998
Cc_lncRNA-2240	0.223984	-0.327849	1.0113	-inf	-0.430375	-0.806983	-2.0225	-1.89031	-155.9	XR_002241291.1	-0.389734	-0.728274	-0.331747	-0.229011	-0.184391	-1.03585	-0.49954	-0.6133	0.328939
Cc_lncRNA-2289	0.487591	-1.74244	-inf	-inf	-1.41479	-1.21849	-1.43198	-inf	-116.3	XR_002241291.1	-0.389734	-0.728274	-0.331747	-0.229011	-0.184391	-1.03585	-0.49954	-0.6133	0.256462
Cc_lncRNA-2359	0.486461	-0.269382	-0.563782	0.882805	-0.0970854	-0.588646	-0.913563	-0.491674	-111.3	XR_002241291.1	-0.389734	-0.728274	-0.331747	-0.229011	-0.184391	-1.03585	-0.49954	-0.6133	0.49867
Cc_lncRNA-2618	0	-0.728274	-0.331747	-0.229011	-0.184391	-1.03585	-0.49954	-0.6133	-129.1	XR_002241291.1	-0.389734	-0.728274	-0.331747	-0.229011	-0.184391	-1.03585	-0.49954	-0.6133	0.913831
Cc_lncRNA-2764	1.65728	0.257378	1.85534	-inf	-0.420744	-1.21992	-1.4342	-1.29759	-151.8	XR_002241291.1	-0.389734	-0.728274	-0.331747	-0.229011	-0.184391	-1.03585	-0.49954	-0.6133	0.456773
Cc_lncRNA-2900	inf	-0.728274	-0.331747	-0.229011	-0.184391	-1.03585	-0.49954	-0.6133	-153.9	XR_002241291.1	-0.389734	-0.728274	-0.331747	-0.229011	-0.184391	-1.03585	-0.49954	-0.6133	1
Cc_lncRNA-1902	-0.130385	-1.09708	-2.65114	-3.56652	-1.28031	-3.75091	-4.96971	-4.85051	-76.4	XR_002241290.1	-0.389734	-0.728274	-0.331747	-0.229011	-0.184391	-1.03585	-0.49954	-0.6133	0.262998
Cc_lncRNA-2240	0.223984	-0.327849	1.0113	-inf	-0.430375	-0.806983	-2.0225	-1.89031	-155.9	XR_002241290.1	-0.389734	-0.728274	-0.331747	-0.229011	-0.184391	-1.03585	-0.49954	-0.6133	0.328939
Cc_lncRNA-2289	0.487591	-1.74244	-inf	-inf	-1.41479	-1.21849	-1.43198	-inf	-116.3	XR_002241290.1	-0.389734	-0.728274	-0.331747	-0.229011	-0.184391	-1.03585	-0.49954	-0.6133	0.256462
Cc_lncRNA-2359	0.486461	-0.269382	-0.563782	0.882805	-0.0970854	-0.588646	-0.913563	-0.491674	-107.2	XR_002241290.1	-0.389734	-0.728274	-0.331747	-0.229011	-0.184391	-1.03585	-0.49954	-0.6133	0.49867
Cc_lncRNA-2618	0	0	inf	inf	0	0	inf	0	-129.1	XR_002241290.1	-0.389734	-0.728274	-0.331747	-0.229011	-0.184391	-1.03585	-0.49954	-0.6133	#DIV/0!
Cc_lncRNA-2764	1.65728	0.257378	1.85534	-inf	-0.420744	-1.21992	-1.4342	-1.29759	-151.8	XR_002241290.1	-0.389734	-0.728274	-0.331747	-0.229011	-0.184391	-1.03585	-0.49954	-0.6133	0.456773
Cc_lncRNA-2900	inf	-0.728274	-0.331747	-0.229011	-0.184391	-1.03585	-0.49954	-0.6133	-153.9	XR_002241290.1	-0.389734	-0.728274	-0.331747	-0.229011	-0.184391	-1.03585	-0.49954	-0.6133	1
Cc_lncRNA-1902	-0.130385	-1.09708	-2.65114	-3.56652	-1.28031	-3.75091	-4.96971	-4.85051	-111.8	XR_002241289.1	-0.389734	-0.728274	-0.331747	-0.229011	-0.184391	-1.03585	-0.49954	-0.6133	0.262998
Cc_lncRNA-2240	0.223984	-0.327849	1.0113	-inf	-0.430375	-0.806983	-2.0225	-1.89031	-155.9	XR_002241289.1	-0.389734	-0.728274	-0.331747	-0.229011	-0.184391	-1.03585	-0.49954	-0.6133	0.328939
Cc_lncRNA-2289	0.487591	-1.74244	-inf	-inf	-1.41479	-1.21849	-1.43198	-inf	-116.3	XR_002241289.1	-0.389734	-0.728274	-0.331747	-0.229011	-0.184391	-1.03585	-0.49954	-0.6133	0.256462
Cc_lncRNA-2359	0.486461	-0.269382	-0.563782	0.882805	-0.0970854	-0.588646	-0.913563	-0.491674	-104.2	XR_002241289.1	-0.389734	-0.728274	-0.331747	-0.229011	-0.184391	-1.03585	-0.49954	-0.6133	0.49867
Cc_lncRNA-2618	0	0	inf	inf	0	0	inf	0	-129.1	XR_002241289.1	-0.389734	-0.728274	-0.331747	-0.229011	-0.184391	-1.03585	-0.49954	-0.6133	#DIV/0!
Cc_lncRNA-2764	1.65728	0.257378	1.85534	-inf	-0.420744	-1.21992	-1.4342	-1.29759	-151.8	XR_002241289.1	-0.389734	-0.728274	-0.331747	-0.229011	-0.184391	-1.03585	-0.49954	-0.6133	0.456773
Cc_lncRNA-2900	inf	inf	0	0	0	0	0	0	-153.9	XR_002241289.1	-0.389734	-0.728274	-0.331747	-0.229011	-0.184391	-1.03585	-0.49954	-0.6133	#DIV/0!
Cc_lncRNA-1902	-0.130385	-1.09708	-2.65114	-3.56652	-1.28031	-3.75091	-4.96971	-4.85051	-132.1	XR_002241288.1	-0.389734	-0.728274	-0.331747	-0.229011	-0.184391	-1.03585	-0.49954	-0.6133	0.262998
Cc_lncRNA-2240	0.223984	-0.327849	1.0113	-inf	-0.430375	-0.806983	-2.0225	-1.89031	-155.9	XR_002241288.1	-0.389734	-0.728274	-0.331747	-0.229011	-0.184391	-1.03585	-0.49954	-0.6133	0.328939
Cc_lncRNA-2289	0.487591	-1.74244	-inf	-inf	-1.41479	-1.21849	-1.43198	-inf	-116.3	XR_002241288.1	-0.389734	-0.728274	-0.331747	-0.229011	-0.184391	-1.03585	-0.49954	-0.6133	0.256462
Cc_lncRNA-2359	0.486461	-0.269382	-0.563782	0.882805	-0.0970854	-0.588646	-0.913563	-0.491674	-99.6	XR_002241288.1	-0.389734	-0.728274	-0.331747	-0.229011	-0.184391	-1.03585	-0.49954	-0.6133	0.49867
Cc_lncRNA-2618	0	0	inf	inf	0	0	inf	0	-129.1	XR_002241288.1	-0.389734	-0.728274	-0.331747	-0.229011	-0.184391	-1.03585	-0.49954	-0.6133	#DIV/0!
Cc_lncRNA-2764	1.65728	0.257378	1.85534	-inf	-0.420744	-1.21992	-1.4342	-1.29759	-151.8	XR_002241288.1	-0.389734	-0.728274	-0.331747	-0.229011	-0.184391	-1.03585	-0.49954	-0.6133	0.456773
Cc_lncRNA-2900	inf	inf	0	0	0	0	0	0	-153.9	XR_002241288.1	-0.389734	-0.728274	-0.331747	-0.229011	-0.184391	-1.03585	-0.49954	-0.6133	#DIV/0!
Cc_lncRNA-1902	-0.130385	-1.09708	-2.65114	-3.56652	-1.28031	-3.75091	-4.96971	-4.85051	-111.8	XR_002241287.1	-0.389734	-0.728274	-0.331747	-0.229011	-0.184391	-1.03585	-0.49954	-0.6133	0.262998
Cc_lncRNA-2240	0.223984	-0.327849	1.0113	-inf	-0.430375	-0.806983	-2.0225	-1.89031	-155.9	XR_002241287.1	-0.389734	-0.728274	-0.331747	-0.229011	-0.184391	-1.03585	-0.49954	-0.6133	0.328939
Cc_lncRNA-2289	0.487591	-1.74244	-inf	-inf	-1.41479	-1.21849	-1.43198	-inf	-116.3	XR_002241287.1	-0.389734	-0.728274	-0.331747	-0.229011	-0.184391	-1.03585	-0.49954	-0.6133	0.256462
Cc_lncRNA-2359	0.486461	-0.269382	-0.563782	0.882805	-0.0970854	-0.588646	-0.913563	-0.491674	-104.2	XR_002241287.1	-0.389734	-0.728274	-0.331747	-0.229011	-0.184391	-1.03585	-0.49954	-0.6133	0.49867
Cc_lncRNA-2618	0	0	inf	inf	0	0	inf	0	-129.1	XR_002241287.1	-0.389734	-0.728274	-0.331747	-0.229011	-0.184391	-1.03585	-0.49954	-0.6133	#DIV/0!
Cc_lncRNA-2764	1.65728	0.257378	1.85534	-inf	-0.420744	-1.21992	-1.4342	-1.29759	-151.8	XR_002241287.1	-0.389734	-0.728274	-0.331747	-0.229011	-0.184391	-1.03585	-0.49954	-0.6133	0.456773
Cc_lncRNA-2900	inf	inf	0	0	0	0	0	0	-153.9	XR_002241287.1	-0.389734	-0.728274	-0.331747	-0.229011	-0.184391	-1.03585	-0.49954	-0.6133	#DIV/0!
Cc_lncRNA-2177	-inf	-inf	-inf	3.10707	-inf	-inf	0.600222	-inf	-142.6	XR_002241265.1	-inf	-inf	-inf	3.10707	-inf	-inf	0.600222	-inf	1
Cc_lncRNA-1190	0	inf	0	0	0	0	0	0	-144.6	XR_002241252.1	-0.329124	-1.44786	-1.17504	-1.32468	-1.21006	-1.04172	-1.20318	-1.38914	#DIV/0!
Cc_lncRNA-2195	0	0	0	0	0	0	0	0	-113.4	XR_002241252.1	-0.329124	-1.44786	-1.17504	-1.32468	-1.21006	-1.04172	-1.20318	-1.38914	#DIV/0!
Cc_lncRNA-2922	-0.303063	-1.17487	-1.05683	-0.823683	-0.615279	-1.27767	-1.06527	-0.656385	-160.2	XR_002241252.1	-0.329124	-1.44786	-1.17504	-1.32468	-1.21006	-1.04172	-1.20318	-1.38914	0.555101
Cc_lncRNA-1190	0	inf	0	0	0	0	0	0	-144.6	XR_002241251.1	-0.329124	-1.44786	-1.17504	-1.32468	-1.21006	-1.04172	-1.20318	-1.38914	#DIV/0!
Cc_lncRNA-2195	0	0	0	0	0	0	0	0	-113.4	XR_002241251.1	-0.329124	-1.44786	-1.17504	-1.32468	-1.21006	-1.04172	-1.20318	-1.38914	#DIV/0!
Cc_lncRNA-2922	-0.303063	-1.17487	-1.05683	-0.823683	-0.615279	-1.27767	-1.06527	-0.656385	-166.4	XR_002241251.1	-0.329124	-1.44786	-1.17504	-1.32468	-1.21006	-1.04172	-1.20318	-1.38914	0.555101
Cc_lncRNA-2157	0.0934984	-0.840291	-1.1953	-2.47872	-0.938797	-3.04674	-4.56609	-3.94182	-182.4	XR_002241250.1	0.0934984	-0.840291	-1.1953	-2.47872	-0.938797	-3.04674	-4.56609	-3.94182	1
Cc_lncRNA-2157	0.0934984	-0.840291	-1.1953	-2.47872	-0.938797	-3.04674	-4.56609	-3.94182	-182.4	XR_002241249.1	0.0934984	-0.840291	-1.1953	-2.47872	-0.938797	-3.04674	-4.56609	-3.94182	1
Cc_lncRNA-1501	0	0	0	0	0	0	0	0	-96.7	XR_002241243.1	-0.176267	-0.212504	0.782417	1.88197	0.0277469	0.00225959	0.0412495	-0.441229	#DIV/0!
Cc_lncRNA-2359	0.486461	-0.269382	-0.563782	0.882805	-0.0970854	-0.588646	-0.913563	-0.491674	-86.3	XR_002241243.1	-0.176267	-0.212504	0.782417	1.88197	0.0277469	0.00225959	0.0412495	-0.441229	0.547272
Cc_lncRNA-2618	0	0	inf	inf	0	0	inf	0	-59.2	XR_002241243.1	-0.176267	-0.212504	0.782417	1.88197	0.0277469	0.00225959	0.0412495	-0.441229	#DIV/0!
Cc_lncRNA-2943	0.487043	1.25713	-inf	1.99251	0.570444	-inf	-inf	0.695319	-117.8	XR_002241237.1	inf	inf	0	inf	0	0	inf	0	#DIV/0!
Cc_lncRNA-468	-1.62224	2.27732	0.368757	2.42597	1.33516	3.46179	1.58999	2.16072	-95.8	XR_002241237.1	inf	inf	0	inf	0	0	inf	0	#DIV/0!
Cc_lncRNA-2943	0.487043	1.25713	-inf	1.99251	0.570444	-inf	-inf	0.695319	-129.8	XR_002241236.1	inf	inf	0	inf	0	0	inf	0	#DIV/0!
Cc_lncRNA-468	-1.62224	2.27732	0.368757	2.42597	1.33516	3.46179	1.58999	2.16072	-142.2	XR_002241236.1	inf	inf	0	inf	0	0	inf	0	#DIV/0!
Cc_lncRNA-2943	0.487043	1.25713	-inf	1.99251	0.570444	-inf	-inf	0.695319	-125.4	XR_002241235.1	inf	inf	0	inf	0	0	inf	0	#DIV/0!
Cc_lncRNA-468	-1.62224	2.27732	0.368757	2.42597	1.33516	3.46179	1.58999	2.16072	-90.2	XR_002241235.1	inf	inf	0	inf	0	0	inf	0	#DIV/0!
Cc_lncRNA-2782	0	0	0	0	0	0	0	0	-80.5	XR_002241216.1	-0.414284	-0.228949	0.941514	-0.0479181	0.0534705	0.134444	0.0671763	0.386108	#DIV/0!
Cc_lncRNA-2782	0	0	0	0	0	0	0	0	-100.7	XR_002241215.1	-0.414284	-0.228949	0.941514	-0.0479181	0.0534705	0.134444	0.0671763	0.386108	#DIV/0!
Cc_lncRNA-643	-inf	0.257331	-inf	2.00223	-inf	-inf	0.56522	0.701105	-109.3	XR_002241214.1	-1.37051	-0.927007	-2.25213	-4.11641	0.198835	-0.755431	-1.63145	-2.53973	-0.962378
Cc_lncRNA-643	-inf	0.257331	-inf	2.00223	-inf	-inf	0.56522	0.701105	-126.1	XR_002241213.1	-1.37051	-0.927007	-2.25213	-4.11641	0.198835	-0.755431	-1.63145	-2.53973	-0.962378
Cc_lncRNA-643	-inf	0.257331	-inf	2.00223	-inf	-inf	0.56522	0.701105	-104	XR_002241212.1	-1.37051	-0.927007	-2.25213	-4.11641	0.198835	-0.755431	-1.63145	-2.53973	-0.962378
Cc_lncRNA-2094	1.37696	2.93265	4.57174	3.31421	-0.344083	-0.260763	1.30841	1.05244	-149.4	XR_002241197.1	1.37696	2.93265	4.57174	3.31421	-0.344083	-0.260763	1.30841	1.05244	1
Cc_lncRNA-2547	-inf	-inf	-inf	-inf	-inf	-inf	-inf	-inf	-87.8	XR_002241192.1	7.8437	7.31173	3.70515	-inf	0.952597	0.771609	-inf	-inf	#DIV/0!
Cc_lncRNA-379	0.132619	0.000961444	1.01936	0.489694	-0.524318	-0.170082	-0.402332	-0.572774	-138	XR_002241188.1	0.0588312	-0.596629	-0.224295	-0.616924	-0.605281	-0.539461	-1.03579	-1.89167	0.612551
Cc_lncRNA-2079	0.00102265	0.0342854	-1.52293	-inf	0.0634276	-1.03351	-inf	0.192484	-161.6	XR_002241187.1	0.00102265	0.0342854	-1.52293	-inf	0.0634276	-1.03351	-inf	0.192484	1
Cc_lncRNA-2698	0.0278071	-0.209902	-0.0131173	-0.0610791	-0.276913	-0.269664	-0.212142	-0.27961	-144.5	XR_002241150.1	0.901136	0.256418	-2.61594	-2.95859	-1.20105	-3.13561	-5.35524	-inf	0.277425
Cc_lncRNA-2698	0.0278071	-0.209902	-0.0131173	-0.0610791	-0.276913	-0.269664	-0.212142	-0.27961	-143.4	XR_002241149.1	0.901136	0.256418	-2.61594	-2.95859	-1.20105	-3.13561	-5.35524	-inf	0.277425
Cc_lncRNA-2698	0.0278071	-0.209902	-0.0131173	-0.0610791	-0.276913	-0.269664	-0.212142	-0.27961	-146.4	XR_002241148.1	0.901136	0.256418	-2.61594	-2.95859	-1.20105	-3.13561	-5.35524	-inf	0.277425
Cc_lncRNA-1455	0	inf	inf	0	0	0	0	0	-133.9	XR_002241145.1	-0.613161	-0.257951	-0.0975078	-0.945697	-0.660378	-0.489742	-0.182066	0.228216	#DIV/0!
Cc_lncRNA-2437	-0.14184	-0.335566	-1.21326	-2.60436	-0.1712	-1.48544	-1.51483	-1.14422	-139.7	XR_002241143.1	-0.39477	-0.481949	-1.15214	-1.53971	-0.761317	-1.62506	-1.98655	-1.17344	0.812528
Cc_lncRNA-2437	-0.14184	-0.335566	-1.21326	-2.60436	-0.1712	-1.48544	-1.51483	-1.14422	-143.4	XR_002241142.1	-0.39477	-0.481949	-1.15214	-1.53971	-0.761317	-1.62506	-1.98655	-1.17344	0.812528
Cc_lncRNA-2437	-0.14184	-0.335566	-1.21326	-2.60436	-0.1712	-1.48544	-1.51483	-1.14422	-129.4	XR_002241141.1	-0.39477	-0.481949	-1.15214	-1.53971	-0.761317	-1.62506	-1.98655	-1.17344	0.812528
Cc_lncRNA-2044	inf	inf	inf	0	inf	0	0	0	-151.1	XR_002241131.1	inf	inf	inf	0	inf	0	0	0	#DIV/0!
Cc_lncRNA-2044	inf	inf	inf	0	inf	0	0	0	-151.1	XR_002241130.1	inf	inf	inf	0	inf	0	0	0	#DIV/0!
Cc_lncRNA-1998	12.9153	15.2504	10.4807	4.7682	4.45269	6.09517	1.55481	2.26042	-123.2	XR_002241108.1	inf	inf	inf	inf	inf	0	inf	0	#DIV/0!
Cc_lncRNA-1998	12.9153	15.2504	10.4807	4.7682	4.45269	6.09517	1.55481	2.26042	-161.8	XR_002241107.1	12.9153	15.2504	10.4807	4.7682	4.45269	6.09517	1.55481	2.26042	1
Cc_lncRNA-1999	0	inf	inf	inf	0	0	0	0	-158.9	XR_002241103.1	0	inf	inf	inf	0	0	0	0	#DIV/0!
Cc_lncRNA-2000	inf	inf	inf	0	inf	inf	0	0	-160.1	XR_002241102.1	inf	inf	inf	0	inf	inf	0	0	#DIV/0!
Cc_lncRNA-1994	-0.0126009	0.153466	0.357854	0.916673	0.0172288	0.153099	0.795448	-0.370996	-170.2	XR_002241096.1	-0.0126009	0.153466	0.357854	0.916673	0.0172288	0.153099	0.795448	-0.370996	1
Cc_lncRNA-3013	0.678993	1.14969	0.478954	1.15261	0.0596753	-0.449291	-1.25277	0.452501	-156	XR_002241095.1	0.077015	0.308906	0.757918	0.931715	-1.55495	-1.56836	-1.7004	-2.86415	0.612811
Cc_lncRNA-3014	0.808849	-0.742967	1.59774	-0.0129463	0.888263	0.777289	1.56136	2.01391	-152.3	XR_002241095.1	0.077015	0.308906	0.757918	0.931715	-1.55495	-1.56836	-1.7004	-2.86415	-0.58569
Cc_lncRNA-3014	0.808849	-0.742967	1.59774	-0.0129463	0.888263	0.777289	1.56136	2.01391	-152.3	XR_002241094.1	0.077015	0.308906	0.757918	0.931715	-1.55495	-1.56836	-1.7004	-2.86415	-0.58569
Cc_lncRNA-1985	-inf	-inf	-3.17087	-inf	-0.111454	-0.687216	-1.58435	-0.618217	-159.3	XR_002241087.1	-inf	-inf	-3.17087	-inf	-0.111454	-0.687216	-1.58435	-0.618217	1
Cc_lncRNA-1151	-inf	-inf	-inf	-inf	-1.03943	-inf	-inf	-inf	-135.1	XR_002241086.1	-0.915973	-1.36805	-0.918992	-3.25994	-1.08762	-3.43798	-inf	-3.54118	#DIV/0!
Cc_lncRNA-1793	-inf	-inf	2.51938	-2.36301	-2.19268	-3.54899	-2.7676	-3.64769	-57.6	XR_002241081.1	-inf	3.57851	9.28694	4.54332	-inf	-inf	3.36154	-inf	0.992719
Cc_lncRNA-1879	-inf	-inf	3.87164	-inf	-inf	-inf	-inf	-inf	-51.6	XR_002241081.1	-inf	3.57851	9.28694	4.54332	-inf	-inf	3.36154	-inf	#DIV/0!
Cc_lncRNA-2157	0.0934984	-0.840291	-1.1953	-2.47872	-0.938797	-3.04674	-4.56609	-3.94182	-89.1	XR_002241081.1	-inf	3.57851	9.28694	4.54332	-inf	-inf	3.36154	-inf	0.458217
Cc_lncRNA-2954	inf	inf	inf	inf	0	0	inf	0	-144.5	XR_002241081.1	-inf	3.57851	9.28694	4.54332	-inf	-inf	3.36154	-inf	#DIV/0!
Cc_lncRNA-832	0.486168	1.84143	7.64721	6.12146	3.12343	2.35675	0.552465	4.57644	-124.6	XR_002241081.1	-inf	3.57851	9.28694	4.54332	-inf	-inf	3.36154	-inf	0.828343
Cc_lncRNA-2326	0	inf	0	0	inf	inf	0	inf	-112.9	XR_002241078.1	-0.622318	-1.0001	-0.973503	-1.22462	-0.808825	-1.57363	-1.57797	-1.52031	#DIV/0!
Cc_lncRNA-2437	-0.14184	-0.335566	-1.21326	-2.60436	-0.1712	-1.48544	-1.51483	-1.14422	-115.4	XR_002241078.1	-0.622318	-1.0001	-0.973503	-1.22462	-0.808825	-1.57363	-1.57797	-1.52031	0.639062
Cc_lncRNA-678	-0.573117	-0.319953	-0.865217	-0.610857	0.234002	-0.251232	-0.323986	0.174691	-129.9	XR_002241078.1	-0.622318	-1.0001	-0.973503	-1.22462	-0.808825	-1.57363	-1.57797	-1.52031	-0.234766
Cc_lncRNA-1867	-0.976621	-1.03192	1.41796	2.21638	-0.71782	-0.840578	-1.05816	-2.45202	-107.2	XR_002241073.1	-1.17069	-1.11053	-0.435149	-0.92355	-0.902282	-1.38601	-1.29012	-1.52239	0.773676
Cc_lncRNA-670	-0.315642	-0.780574	0.688805	-1.49766	-0.931532	-0.872526	-1.36841	-2.70271	-101.9	XR_002241073.1	-1.17069	-1.11053	-0.435149	-0.92355	-0.902282	-1.38601	-1.29012	-1.52239	0.751164
Cc_lncRNA-2326	0	inf	0	0	inf	inf	0	inf	-68.9	XR_002241070.1	-0.622318	-1.0001	-0.973503	-1.22462	-0.808825	-1.57363	-1.57797	-1.52031	#DIV/0!
Cc_lncRNA-2437	-0.14184	-0.335566	-1.21326	-2.60436	-0.1712	-1.48544	-1.51483	-1.14422	-86	XR_002241070.1	-0.622318	-1.0001	-0.973503	-1.22462	-0.808825	-1.57363	-1.57797	-1.52031	0.639062
Cc_lncRNA-2732	inf	0	0	0	0	0	inf	0	-123.6	XR_002241070.1	-0.622318	-1.0001	-0.973503	-1.22462	-0.808825	-1.57363	-1.57797	-1.52031	#DIV/0!
Cc_lncRNA-678	-0.573117	-0.319953	-0.865217	-0.610857	0.234002	-0.251232	-0.323986	0.174691	-120.7	XR_002241070.1	-0.622318	-1.0001	-0.973503	-1.22462	-0.808825	-1.57363	-1.57797	-1.52031	-0.234766
Cc_lncRNA-1945	-0.199002	-0.30859	-0.12576	0.820503	-0.0295491	0.240026	0.655316	0.154022	-162	XR_002241055.1	-0.199002	-0.30859	-0.12576	0.820503	-0.0295491	0.240026	0.655316	0.154022	1
Cc_lncRNA-1501	0	-0.212504	0.782417	1.88197	0.0277469	0.00225959	0.0412495	-0.441229	-131.8	XR_002241051.1	-0.176267	-0.212504	0.782417	1.88197	0.0277469	0.00225959	0.0412495	-0.441229	0.996642
Cc_lncRNA-2359	0.486461	-0.269382	-0.563782	0.882805	-0.0970854	-0.588646	-0.913563	-0.491674	-96.8	XR_002241051.1	-0.176267	-0.212504	0.782417	1.88197	0.0277469	0.00225959	0.0412495	-0.441229	0.547272
Cc_lncRNA-2618	0	-0.212504	0.782417	1.88197	0.0277469	0.00225959	0.0412495	-0.441229	-85.8	XR_002241051.1	-0.176267	-0.212504	0.782417	1.88197	0.0277469	0.00225959	0.0412495	-0.441229	0.996642
Cc_lncRNA-966	-0.725327	-1.50252	-2.01717e-05	0.399417	-1.92063	-2.68758	-1.20642	-1.61968	-121.1	XR_002241051.1	-0.176267	-0.212504	0.782417	1.88197	0.0277469	0.00225959	0.0412495	-0.441229	0.749386
Cc_lncRNA-93	inf	1.93399	1.37679	2.08235	1.17391	3.13529	2.3885	1.78086	-107.3	XR_002241050.1	0.980225	1.93399	1.37679	2.08235	1.17391	3.13529	2.3885	1.78086	1
Cc_lncRNA-1920	0	0.0187658	0.259533	0.468883	0.434397	0.545823	1.32594	1.45637	-57.4	XR_002241041.1	0.26721	0.0187658	0.259533	0.468883	0.434397	0.545823	1.32594	1.45637	0.986089
Cc_lncRNA-1030	0.762175	0.00881794	-0.380228	-2.95697	-0.888338	-3.47342	-4.1061	-3.10787	-95.6	XR_002241040.1	0.0052142	-0.500116	-0.678949	-0.468689	0.0380451	-0.566063	-0.123086	-0.428492	0.169862
Cc_lncRNA-1912	0.0052142	-0.500116	-0.678949	-0.468689	0.0380451	-0.566063	-0.123086	-0.428492	-175.3	XR_002241040.1	0.0052142	-0.500116	-0.678949	-0.468689	0.0380451	-0.566063	-0.123086	-0.428492	1
Cc_lncRNA-2552	-0.209968	-0.403619	-0.0971771	-0.652274	-0.249028	-1.14014	-0.588576	-1.4211	-175.3	XR_002241040.1	0.0052142	-0.500116	-0.678949	-0.468689	0.0380451	-0.566063	-0.123086	-0.428492	0.300057
Cc_lncRNA-84	-0.980793	-0.774436	-0.808565	-2.59535	-0.617734	-0.533672	-1.19283	-1.55822	-80.5	XR_002241040.1	0.0052142	-0.500116	-0.678949	-0.468689	0.0380451	-0.566063	-0.123086	-0.428492	0.121265
Cc_lncRNA-1030	0.762175	0.00881794	-0.380228	-2.95697	-0.888338	-3.47342	-4.1061	-3.10787	-95.6	XR_002241039.1	0.0052142	-0.500116	-0.678949	-0.468689	0.0380451	-0.566063	-0.123086	-0.428492	0.169862
Cc_lncRNA-1912	0.0052142	-0.500116	-0.678949	-0.468689	0.0380451	-0.566063	-0.123086	-0.428492	-175.3	XR_002241039.1	0.0052142	-0.500116	-0.678949	-0.468689	0.0380451	-0.566063	-0.123086	-0.428492	1
Cc_lncRNA-2552	-0.209968	-0.403619	-0.0971771	-0.652274	-0.249028	-1.14014	-0.588576	-1.4211	-175.3	XR_002241039.1	0.0052142	-0.500116	-0.678949	-0.468689	0.0380451	-0.566063	-0.123086	-0.428492	0.300057
Cc_lncRNA-84	-0.980793	-0.774436	-0.808565	-2.59535	-0.617734	-0.533672	-1.19283	-1.55822	-80.5	XR_002241039.1	0.0052142	-0.500116	-0.678949	-0.468689	0.0380451	-0.566063	-0.123086	-0.428492	0.121265
Cc_lncRNA-1030	0.762175	0.00881794	-0.380228	-2.95697	-0.888338	-3.47342	-4.1061	-3.10787	-127.9	XR_002241038.1	0.0052142	-0.500116	-0.678949	-0.468689	0.0380451	-0.566063	-0.123086	-0.428492	0.169862
Cc_lncRNA-1912	0.0052142	-0.500116	-0.678949	-0.468689	0.0380451	-0.566063	-0.123086	-0.428492	-172.3	XR_002241038.1	0.0052142	-0.500116	-0.678949	-0.468689	0.0380451	-0.566063	-0.123086	-0.428492	1
Cc_lncRNA-2552	-0.209968	-0.403619	-0.0971771	-0.652274	-0.249028	-1.14014	-0.588576	-1.4211	-172.3	XR_002241038.1	0.0052142	-0.500116	-0.678949	-0.468689	0.0380451	-0.566063	-0.123086	-0.428492	0.300057
Cc_lncRNA-84	-0.980793	-0.774436	-0.808565	-2.59535	-0.617734	-0.533672	-1.19283	-1.55822	-112.8	XR_002241038.1	0.0052142	-0.500116	-0.678949	-0.468689	0.0380451	-0.566063	-0.123086	-0.428492	0.121265
Cc_lncRNA-134	-2.31837	-1.22704	-0.964672	0.242989	0.805154	-1.01801	-0.0576263	-0.269201	-144.7	XR_002241032.1	-0.558199	-0.847067	-0.127966	0.290867	-0.780911	-0.443139	-1.04158	-0.868516	0.00465313
Cc_lncRNA-1385	0.494857	1.25961	-inf	2.14466	0.673773	0.812496	1.61377	0.790941	-146	XR_002241032.1	-0.558199	-0.847067	-0.127966	0.290867	-0.780911	-0.443139	-1.04158	-0.868516	0.478665
Cc_lncRNA-1627	0.194284	0.166005	0.681343	0.993439	-0.160929	0.0943297	0.138088	0.0584503	-154.6	XR_002241032.1	-0.558199	-0.847067	-0.127966	0.290867	-0.780911	-0.443139	-1.04158	-0.868516	0.878677
Cc_lncRNA-1893	0.113817	-0.505654	0.313936	0.139348	-0.777962	-0.750795	-0.587102	-1.67827	-163.5	XR_002241019.1	0.113817	-0.505654	0.313936	0.139348	-0.777962	-0.750795	-0.587102	-1.67827	1
Cc_lncRNA-322	-0.267691	-0.814919	-0.109025	-1.2366	-1.20271	-1.21008	-1.68689	-2.62976	-95.9	XR_002241019.1	0.113817	-0.505654	0.313936	0.139348	-0.777962	-0.750795	-0.587102	-1.67827	0.864222
Cc_lncRNA-2434	-0.512863	0.579137	-inf	-inf	-inf	-inf	-1.4363	-1.30239	-89	XR_002241015.1	-0.591829	-0.709419	-0.132394	-2.17063	-0.413823	-1.54322	-1.29685	-1.78973	0.748534
Cc_lncRNA-2612	-0.670834	-0.726643	0.0461618	-1.46602	-0.675052	-1.76033	-0.636178	-0.803136	-141.6	XR_002241015.1	-0.591829	-0.709419	-0.132394	-2.17063	-0.413823	-1.54322	-1.29685	-1.78973	0.7545
Cc_lncRNA-2434	-0.512863	0.579137	-inf	-inf	-inf	-inf	-1.4363	-1.30239	-109.1	XR_002241014.1	-0.591829	-0.709419	-0.132394	-2.17063	-0.413823	-1.54322	-1.29685	-1.78973	0.748534
Cc_lncRNA-2612	-0.670834	-0.726643	0.0461618	-1.46602	-0.675052	-1.76033	-0.636178	-0.803136	-126.8	XR_002241014.1	-0.591829	-0.709419	-0.132394	-2.17063	-0.413823	-1.54322	-1.29685	-1.78973	0.7545
Cc_lncRNA-1881	0.814885	0.711032	-0.992532	-2.90277	3.18913	3.64443	3.71057	3.46692	-151.6	XR_002241007.1	0.814885	0.711032	-0.992532	-2.90277	3.18913	3.64443	3.71057	3.46692	1
Cc_lncRNA-1870	0.010776	-0.575665	-0.655716	-0.70598	-0.218204	0.0427583	-0.331374	0.099983	-151.4	XR_002240995.1	0.010776	-0.575665	-0.655716	-0.70598	-0.218204	0.0427583	-0.331374	0.099983	1
Cc_lncRNA-2612	-0.670834	-0.726643	0.0461618	-1.46602	-0.675052	-1.76033	-0.636178	-0.803136	-84.3	XR_002240992.1	2.2934	1.25638	-inf	-inf	0.533861	0.770875	0.550987	-0.334155	0.107376
Cc_lncRNA-1861	-0.835722	-inf	-0.032974	-0.368634	-0.197113	-1.54986	-inf	-0.651258	-174.2	XR_002240990.1	-0.835722	-inf	-0.032974	-0.368634	-0.197113	-1.54986	-inf	-0.651258	1
Cc_lncRNA-997	inf	inf	0	inf	0	0	inf	inf	-112.8	XR_002240988.1	0	0	0	inf	0	0	0	inf	#DIV/0!
Cc_lncRNA-1855	0.532278	-1.11254	-inf	-1.98832	-1.59708	-2.18018	1.75163	1.63133	-167.6	XR_002240987.1	0.532278	-1.11254	-inf	-1.98832	-1.59708	-2.18018	1.75163	1.63133	1
Cc_lncRNA-1233	0.276327	-0.459	1.11793	0.179375	-0.564416	-1.03592	-0.748506	-0.278651	-114.1	XR_002240978.1	1.14512	0.827146	-1.75161	-4.14045	0.198982	-1.14646	-0.787949	-1.79142	-0.243919
Cc_lncRNA-2485	0.488032	-inf	-inf	2.02642	0.595275	0.784177	2.15704	1.71572	-112.3	XR_002240978.1	1.14512	0.827146	-1.75161	-4.14045	0.198982	-1.14646	-0.787949	-1.79142	-0.718839
Cc_lncRNA-1233	0.276327	-0.459	1.11793	0.179375	-0.564416	-1.03592	-0.748506	-0.278651	-115.3	XR_002240977.1	1.14512	0.827146	-1.75161	-4.14045	0.198982	-1.14646	-0.787949	-1.79142	-0.243919
Cc_lncRNA-2485	0.488032	-inf	-inf	2.02642	0.595275	0.784177	2.15704	1.71572	-139.2	XR_002240977.1	1.14512	0.827146	-1.75161	-4.14045	0.198982	-1.14646	-0.787949	-1.79142	-0.718839
Cc_lncRNA-1233	0.276327	-0.459	1.11793	0.179375	-0.564416	-1.03592	-0.748506	-0.278651	-102.4	XR_002240976.1	1.14512	0.827146	-1.75161	-4.14045	0.198982	-1.14646	-0.787949	-1.79142	-0.243919
Cc_lncRNA-2485	0.488032	-inf	-inf	2.02642	0.595275	0.784177	2.15704	1.71572	-134.5	XR_002240976.1	1.14512	0.827146	-1.75161	-4.14045	0.198982	-1.14646	-0.787949	-1.79142	-0.718839
Cc_lncRNA-1233	0.276327	-0.459	1.11793	0.179375	-0.564416	-1.03592	-0.748506	-0.278651	-108.2	XR_002240975.1	1.14512	0.827146	-1.75161	-4.14045	0.198982	-1.14646	-0.787949	-1.79142	-0.243919
Cc_lncRNA-2485	0.488032	-inf	-inf	2.02642	0.595275	0.784177	2.15704	1.71572	-128.7	XR_002240975.1	1.14512	0.827146	-1.75161	-4.14045	0.198982	-1.14646	-0.787949	-1.79142	-0.718839
Cc_lncRNA-1233	0.276327	-0.459	1.11793	0.179375	-0.564416	-1.03592	-0.748506	-0.278651	-108.5	XR_002240974.1	1.14512	0.827146	-1.75161	-4.14045	0.198982	-1.14646	-0.787949	-1.79142	-0.243919
Cc_lncRNA-2485	0.488032	-inf	-inf	2.02642	0.595275	0.784177	2.15704	1.71572	-137.3	XR_002240974.1	1.14512	0.827146	-1.75161	-4.14045	0.198982	-1.14646	-0.787949	-1.79142	-0.718839
Cc_lncRNA-1233	0.276327	-0.459	1.11793	0.179375	-0.564416	-1.03592	-0.748506	-0.278651	-102.4	XR_002240973.1	1.14512	0.827146	-1.75161	-4.14045	0.198982	-1.14646	-0.787949	-1.79142	-0.243919
Cc_lncRNA-2485	0.488032	-inf	-inf	2.02642	0.595275	0.784177	2.15704	1.71572	-134.5	XR_002240973.1	1.14512	0.827146	-1.75161	-4.14045	0.198982	-1.14646	-0.787949	-1.79142	-0.718839
Cc_lncRNA-2470	0	0.295385	0.349719	0.280368	0.0996622	-0.611448	-0.831245	-2.35346	-128.7	XR_002240965.1	0.600019	0.295385	0.349719	0.280368	0.0996622	-0.611448	-0.831245	-2.35346	0.976667
Cc_lncRNA-2470	0	0.295385	0.349719	0.280368	0.0996622	-0.611448	-0.831245	-2.35346	-128.7	XR_002240964.1	0.600019	0.295385	0.349719	0.280368	0.0996622	-0.611448	-0.831245	-2.35346	0.976667
Cc_lncRNA-2470	0	0.295385	0.349719	0.280368	0.0996622	-0.611448	-0.831245	-2.35346	-128.7	XR_002240963.1	0.600019	0.295385	0.349719	0.280368	0.0996622	-0.611448	-0.831245	-2.35346	0.976667
Cc_lncRNA-3014	0.808849	-0.742967	1.59774	-0.0129463	0.888263	0.777289	1.56136	2.01391	-127.3	XR_002240958.1	1.6714	0.441524	-0.502738	1.7085	0.302053	0.548922	0.905756	0.172873	-0.392272
Cc_lncRNA-3014	0.808849	-0.742967	1.59774	-0.0129463	0.888263	0.777289	1.56136	2.01391	-127.3	XR_002240957.1	1.6714	0.441524	-0.502738	1.7085	0.302053	0.548922	0.905756	0.172873	-0.392272
Cc_lncRNA-3014	0.808849	-0.742967	1.59774	-0.0129463	0.888263	0.777289	1.56136	2.01391	-127.3	XR_002240956.1	1.6714	0.441524	-0.502738	1.7085	0.302053	0.548922	0.905756	0.172873	-0.392272
Cc_lncRNA-3014	0.808849	-0.742967	1.59774	-0.0129463	0.888263	0.777289	1.56136	2.01391	-127.3	XR_002240955.1	1.6714	0.441524	-0.502738	1.7085	0.302053	0.548922	0.905756	0.172873	-0.392272
Cc_lncRNA-1793	-inf	-inf	2.51938	-2.36301	-2.19268	-3.54899	-2.7676	-3.64769	-174.9	XR_002240920.1	-inf	-inf	2.51938	-2.36301	-2.19268	-3.54899	-2.7676	-3.64769	1
Cc_lncRNA-2305	0	inf	inf	0	0	0	0	0	-137.5	XR_002240920.1	-inf	-inf	2.51938	-2.36301	-2.19268	-3.54899	-2.7676	-3.64769	#DIV/0!
Cc_lncRNA-1756	-0.370766	-0.467173	-0.146963	-0.542217	-0.27623	-1.33953	-0.657706	-0.974504	-92.3	XR_002240900.1	-0.267276	-0.403844	-0.318395	-0.198082	-0.317535	-1.30412	-0.612356	-1.07263	0.92666
Cc_lncRNA-2612	-0.670834	-0.726643	0.0461618	-1.46602	-0.675052	-1.76033	-0.636178	-0.803136	-93.6	XR_002240900.1	-0.267276	-0.403844	-0.318395	-0.198082	-0.317535	-1.30412	-0.612356	-1.07263	0.473001
Cc_lncRNA-1756	-0.370766	-0.467173	-0.146963	-0.542217	-0.27623	-1.33953	-0.657706	-0.974504	-99.1	XR_002240899.1	-0.267276	-0.403844	-0.318395	-0.198082	-0.317535	-1.30412	-0.612356	-1.07263	0.92666
Cc_lncRNA-2612	-0.670834	-0.726643	0.0461618	-1.46602	-0.675052	-1.76033	-0.636178	-0.803136	-100.7	XR_002240899.1	-0.267276	-0.403844	-0.318395	-0.198082	-0.317535	-1.30412	-0.612356	-1.07263	0.473001
Cc_lncRNA-1756	-0.370766	-0.467173	-0.146963	-0.542217	-0.27623	-1.33953	-0.657706	-0.974504	-94.7	XR_002240898.1	-0.267276	-0.403844	-0.318395	-0.198082	-0.317535	-1.30412	-0.612356	-1.07263	0.92666
Cc_lncRNA-2612	-0.670834	-0.726643	0.0461618	-1.46602	-0.675052	-1.76033	-0.636178	-0.803136	-102	XR_002240898.1	-0.267276	-0.403844	-0.318395	-0.198082	-0.317535	-1.30412	-0.612356	-1.07263	0.473001
Cc_lncRNA-1756	-0.370766	-0.467173	-0.146963	-0.542217	-0.27623	-1.33953	-0.657706	-0.974504	-67.8	XR_002240897.1	-0.267276	-0.403844	-0.318395	-0.198082	-0.317535	-1.30412	-0.612356	-1.07263	0.92666
Cc_lncRNA-2612	-0.670834	-0.726643	0.0461618	-1.46602	-0.675052	-1.76033	-0.636178	-0.803136	-83.8	XR_002240897.1	-0.267276	-0.403844	-0.318395	-0.198082	-0.317535	-1.30412	-0.612356	-1.07263	0.473001
Cc_lncRNA-119	inf	inf	0	inf	0	0	0	0	-144.8	XR_002240889.1	-0.392561	-1.53475	-0.795704	-0.905087	-0.149855	-0.380075	-0.437303	-0.765507	#DIV/0!
Cc_lncRNA-140	0.596254	0.631764	0.329784	-0.894045	-0.0932207	-0.18516	0.728475	0.474119	-92.7	XR_002240885.1	-0.392561	-1.53475	-0.795704	-0.905087	-0.149855	-0.380075	-0.437303	-0.765507	-0.113126
Cc_lncRNA-2545	0.448055	-0.342628	0.00757032	0.0210438	-0.175848	-0.651934	-0.103756	-1.15842	-151.3	XR_002240877.1	0.523481	-0.0736326	-1.04099	-1.27644	-0.240913	-0.669962	-0.663099	-1.47624	0.566879
Cc_lncRNA-1526	-0.482382	0.784855	-4.10757	-3.98526	-2.50056	-1.74335	-4.24495	-6.26633	-149.7	XR_002240859.1	-inf	-inf	-inf	-inf	-4.15108	-inf	-8.50044	-4.00996	-0.0700275
Cc_lncRNA-1718	2.01364	4.08804	4.50181	6.96468	0.0442302	2.32982	4.39246	6.91629	-166.1	XR_002240854.1	2.01364	4.08804	4.50181	6.96468	0.0442302	2.32982	4.39246	6.91629	1
Cc_lncRNA-2974	0.638252	0.759029	1.84616	0.244793	-0.458578	-0.938119	-2.03155	-0.497992	-136.5	XR_002240849.1	-0.108611	-0.595459	0.0505006	0.0134158	-0.702688	-1.09215	-1.65741	-1.878	0.791101
Cc_lncRNA-2127	-inf	-inf	-inf	-inf	-inf	-inf	-inf	-inf	-91.9	XR_002240847.1	-1.84839	-0.259977	-inf	-3.22347	-1.50622	-0.985878	-0.655761	-0.599977	#DIV/0!
Cc_lncRNA-36	0	0	0	0	0	0	0	0	-155.1	XR_002240847.1	-1.84839	-0.259977	-inf	-3.22347	-1.50622	-0.985878	-0.655761	-0.599977	#DIV/0!
Cc_lncRNA-2539	1.0712	2.42645	5.53625	4.41432	0.541106	-0.227689	-0.446689	-0.328322	-117.6	XR_002240844.1	0.414312	0.481635	0.0706772	-0.421323	1.04529	1.77283	2.16325	1.65771	-0.881637
Cc_lncRNA-2973	0.487229	-0.327683	0.00870466	-0.00022309	0.312802	0.364277	0.301551	0.436619	-96.8	XR_002240844.1	0.414312	0.481635	0.0706772	-0.421323	1.04529	1.77283	2.16325	1.65771	0.547402
Cc_lncRNA-2539	1.0712	2.42645	5.53625	4.41432	0.541106	-0.227689	-0.446689	-0.328322	-117.6	XR_002240842.1	0.414312	0.481635	0.0706772	-0.421323	1.04529	1.77283	2.16325	1.65771	-0.881637
Cc_lncRNA-2973	0.487229	-0.327683	0.00870466	-0.00022309	0.312802	0.364277	0.301551	0.436619	-96.8	XR_002240842.1	0.414312	0.481635	0.0706772	-0.421323	1.04529	1.77283	2.16325	1.65771	0.547402
Cc_lncRNA-230	0	inf	inf	inf	inf	inf	inf	inf	-82.3	XR_002240828.1	0.0406016	-0.082821	0.0868832	-0.582367	-0.304544	-0.614806	-0.504775	-0.772496	#DIV/0!
Cc_lncRNA-2384	1.80808	2.06381	1.61184	2.75824	-inf	-1.22831	-inf	0.669144	-89.9	XR_002240828.1	0.0406016	-0.082821	0.0868832	-0.582367	-0.304544	-0.614806	-0.504775	-0.772496	0.430068
Cc_lncRNA-977	0	0	0	0	0	0	0	0	-72.4	XR_002240825.1	0.0139971	0.0199526	-0.04723	0.044038	0.822667	1.05902	1.34416	1.43007	#DIV/0!
Cc_lncRNA-1673	-0.269466	-0.290205	0.101172	-1.1037	-0.478371	-1.12169	-1.1013	-2.10647	-152.3	XR_002240818.1	-0.269466	-0.290205	0.101172	-1.1037	-0.478371	-1.12169	-1.1013	-2.10647	1
Cc_lncRNA-1673	-0.269466	-0.290205	0.101172	-1.1037	-0.478371	-1.12169	-1.1013	-2.10647	-158.7	XR_002240817.1	-0.269466	-0.290205	0.101172	-1.1037	-0.478371	-1.12169	-1.1013	-2.10647	1
Cc_lncRNA-1673	-0.269466	-0.290205	0.101172	-1.1037	-0.478371	-1.12169	-1.1013	-2.10647	-161.8	XR_002240816.1	-0.269466	-0.290205	0.101172	-1.1037	-0.478371	-1.12169	-1.1013	-2.10647	1
Cc_lncRNA-1673	-0.269466	-0.290205	0.101172	-1.1037	-0.478371	-1.12169	-1.1013	-2.10647	-153.8	XR_002240815.1	-0.269466	-0.290205	0.101172	-1.1037	-0.478371	-1.12169	-1.1013	-2.10647	1
Cc_lncRNA-1673	-0.269466	-0.290205	0.101172	-1.1037	-0.478371	-1.12169	-1.1013	-2.10647	-161.8	XR_002240814.1	-0.269466	-0.290205	0.101172	-1.1037	-0.478371	-1.12169	-1.1013	-2.10647	1
Cc_lncRNA-1673	-0.269466	-0.290205	0.101172	-1.1037	-0.478371	-1.12169	-1.1013	-2.10647	-162.5	XR_002240813.1	-0.269466	-0.290205	0.101172	-1.1037	-0.478371	-1.12169	-1.1013	-2.10647	1
Cc_lncRNA-1673	-0.269466	-0.290205	0.101172	-1.1037	-0.478371	-1.12169	-1.1013	-2.10647	-159.6	XR_002240812.1	-0.269466	-0.290205	0.101172	-1.1037	-0.478371	-1.12169	-1.1013	-2.10647	1
Cc_lncRNA-1672	2.4866	3.95723	1.28165	-inf	0.55441	-inf	-inf	-inf	-161.8	XR_002240805.1	2.4866	3.95723	1.28165	-inf	0.55441	-inf	-inf	-inf	1
Cc_lncRNA-1665	0	inf	0	0	0	0	0	0	-116.8	XR_002240795.1	0	inf	inf	0	inf	0	0	inf	#DIV/0!
Cc_lncRNA-1632	0.486447	0.256676	-0.715536	-0.620331	-1.45122	-0.226174	-0.221845	0.0928873	-134.8	XR_002240791.1	-1.26979	-1.03757	-2.02314	-3.95005	-1.33279	-2.54253	-2.07406	-3.11556	0.113121
Cc_lncRNA-1714	0.858269	0.169104	0.61477	0.0926511	0.263232	-0.651745	-0.363512	0.130334	-145.2	XR_002240790.1	0.418421	0.330265	0.520004	0.0931992	-0.390685	-1.29074	-1.1919	-1.08998	0.818826
Cc_lncRNA-1660	-0.780449	-0.0633636	-1.99602	-3.10633	-1.19647	-0.903555	-1.91689	-2.53858	-184.8	XR_002240785.1	-0.780449	-0.0633636	-1.99602	-3.10633	-1.19647	-0.903555	-1.91689	-2.53858	1
Cc_lncRNA-2160	0.186891	-0.100368	-0.253054	-1.02829	0.241541	0.118187	0.0358748	0.242761	-131	XR_002240785.1	-0.780449	-0.0633636	-1.99602	-3.10633	-1.19647	-0.903555	-1.91689	-2.53858	0.538913
Cc_lncRNA-230	0	inf	inf	inf	inf	inf	inf	inf	-113.2	XR_002240769.1	-0.601334	-0.661098	0.0102832	0.447191	-0.965487	-3.31596	-3.53546	-1.83412	#DIV/0!
Cc_lncRNA-2384	1.80808	2.06381	1.61184	2.75824	-inf	-1.22831	-inf	0.669144	-80.8	XR_002240769.1	-0.601334	-0.661098	0.0102832	0.447191	-0.965487	-3.31596	-3.53546	-1.83412	0.960707
Cc_lncRNA-2707	0	0	0	0	0	0	0	0	-148	XR_002240769.1	-0.601334	-0.661098	0.0102832	0.447191	-0.965487	-3.31596	-3.53546	-1.83412	#DIV/0!
Cc_lncRNA-230	0	inf	inf	inf	inf	inf	inf	inf	-106.1	XR_002240767.1	0.486105	-1.06551	-0.768065	0.304742	-0.785777	-2.87253	-4.09213	-3.97617	#DIV/0!
Cc_lncRNA-230	0	inf	inf	inf	inf	inf	inf	inf	-106.1	XR_002240766.1	0.486105	-1.06551	-0.768065	0.304742	-0.785777	-2.87253	-4.09213	-3.97617	#DIV/0!
Cc_lncRNA-230	0	inf	inf	inf	inf	inf	inf	inf	-80.1	XR_002240765.1	0.486105	-1.06551	-0.768065	0.304742	-0.785777	-2.87253	-4.09213	-3.97617	#DIV/0!
Cc_lncRNA-2384	1.80808	2.06381	1.61184	2.75824	-inf	-1.22831	-inf	0.669144	-95.1	XR_002240765.1	0.486105	-1.06551	-0.768065	0.304742	-0.785777	-2.87253	-4.09213	-3.97617	0.743233
Cc_lncRNA-2707	0	0	0	0	0	0	0	0	-144.8	XR_002240765.1	0.486105	-1.06551	-0.768065	0.304742	-0.785777	-2.87253	-4.09213	-3.97617	#DIV/0!
Cc_lncRNA-230	0	inf	inf	inf	inf	inf	inf	inf	-106.9	XR_002240764.1	0.486105	-1.06551	-0.768065	0.304742	-0.785777	-2.87253	-4.09213	-3.97617	#DIV/0!
Cc_lncRNA-2707	0	0	0	0	0	0	0	0	-144.8	XR_002240764.1	0.486105	-1.06551	-0.768065	0.304742	-0.785777	-2.87253	-4.09213	-3.97617	#DIV/0!
Cc_lncRNA-1591	0.0777128	2.84481	-4.98364	-inf	-0.715378	0.340447	-5.71018	-0.679931	-129.6	XR_002240762.1	-0.383408	-0.385119	-0.11095	-0.462723	0.0611323	0.175336	0.856506	1.14343	-0.416109
Cc_lncRNA-1591	0.0777128	2.84481	-4.98364	-inf	-0.715378	0.340447	-5.71018	-0.679931	-134.2	XR_002240761.1	-0.383408	-0.385119	-0.11095	-0.462723	0.0611323	0.175336	0.856506	1.14343	-0.416109
Cc_lncRNA-1591	0.0777128	2.84481	-4.98364	-inf	-0.715378	0.340447	-5.71018	-0.679931	-118.2	XR_002240760.1	-0.383408	-0.385119	-0.11095	-0.462723	0.0611323	0.175336	0.856506	1.14343	-0.416109
Cc_lncRNA-1591	0.0777128	2.84481	-4.98364	-inf	-0.715378	0.340447	-5.71018	-0.679931	-129.3	XR_002240759.1	-0.383408	-0.385119	-0.11095	-0.462723	0.0611323	0.175336	0.856506	1.14343	-0.416109
Cc_lncRNA-1618	inf	inf	0	0	inf	0	0	0	-80.2	XR_002240737.1	0.0936979	-0.798092	0.0156695	-0.408386	-0.274512	-0.958679	-1.20423	-1.31226	#DIV/0!
Cc_lncRNA-26	1.30851	3.68652	3.55184	2.09013	-0.544108	-0.307121	0.709063	3.61565	-93.4	XR_002240737.1	0.0936979	-0.798092	0.0156695	-0.408386	-0.274512	-0.958679	-1.20423	-1.31226	-0.0338197
Cc_lncRNA-2839	-2.77692	-4.00661	-3.70927	-inf	-0.494021	-2.64367	-inf	-3.91711	-83.2	XR_002240737.1	0.0936979	-0.798092	0.0156695	-0.408386	-0.274512	-0.958679	-1.20423	-1.31226	0.326485
Cc_lncRNA-566	-inf	1.25661	-inf	1.96034	-0.454596	-0.226839	-inf	-0.324864	-81.8	XR_002240737.1	0.0936979	-0.798092	0.0156695	-0.408386	-0.274512	-0.958679	-1.20423	-1.31226	0.338938
Cc_lncRNA-2824	-0.550778	-0.390502	1.02623	0.543475	0.45981	0.44603	0.241321	-0.836182	-96.3	XR_002240735.1	0.18485	-0.530238	-0.494158	-0.463505	-0.820655	-3.75286	-1.30989	-1.74295	-0.0947976
Cc_lncRNA-1617	0.212185	-0.323125	-0.0920786	0.215368	-0.0596015	-0.998531	-0.645548	-0.632627	-168.7	XR_002240727.1	0.212185	-0.323125	-0.0920786	0.215368	-0.0596015	-0.998531	-0.645548	-0.632627	1
Cc_lncRNA-2941	-1.97317	0.604461	-0.586539	0.496437	1.16991	2.95689	0.794567	3.25726	-131	XR_002240726.1	0.524014	0.269781	0.0126465	-0.650704	0.143106	0.105849	0.0903914	0.0160618	-0.256521
Cc_lncRNA-2941	-1.97317	0.604461	-0.586539	0.496437	1.16991	2.95689	0.794567	3.25726	-146.5	XR_002240720.1	0.524014	0.269781	0.0126465	-0.650704	0.143106	0.105849	0.0903914	0.0160618	-0.256521
Cc_lncRNA-2941	-1.97317	0.604461	-0.586539	0.496437	1.16991	2.95689	0.794567	3.25726	-141.8	XR_002240719.1	0.524014	0.269781	0.0126465	-0.650704	0.143106	0.105849	0.0903914	0.0160618	-0.256521
Cc_lncRNA-2779	0.00179501	-0.441516	-0.0684798	-0.96896	-0.436704	-1.12289	-1.22886	-1.31627	-124.2	XR_002240706.1	2.07102	3.95683	7.24592	5.94636	-inf	2.77098	4.35851	-inf	0.0660188
Cc_lncRNA-966	-0.725327	-1.50252	-2.01717e-05	0.399417	-1.92063	-2.68758	-1.20642	-1.61968	-167.5	XR_002240702.1	0	0	0	inf	0	0	0	0	#DIV/0!
Cc_lncRNA-1225	1.07262	-inf	2.85244	4.33666	2.7567	1.78191	2.15359	0.708571	-150.8	XR_002240699.1	-0.250527	0.25667	2.96269	1.22727	-0.1885	0.773765	-0.181302	-1.64433	0.635002
Cc_lncRNA-1523	-0.250527	0.25667	2.96269	1.22727	-0.1885	0.773765	-0.181302	-1.64433	-163.4	XR_002240699.1	-0.250527	0.25667	2.96269	1.22727	-0.1885	0.773765	-0.181302	-1.64433	1
Cc_lncRNA-1524	-0.386789	-0.687729	0.729526	1.05791	-0.42662	-1.30672	-0.742088	0.120004	-87.7	XR_002240699.1	-0.250527	0.25667	2.96269	1.22727	-0.1885	0.773765	-0.181302	-1.64433	0.400981
Cc_lncRNA-1524	-0.386789	-0.687729	0.729526	1.05791	-0.42662	-1.30672	-0.742088	0.120004	-154	XR_002240698.1	-0.386789	-0.687729	0.729526	1.05791	-0.42662	-1.30672	-0.742088	0.120004	1
Cc_lncRNA-1225	1.07262	-inf	2.85244	4.33666	2.7567	1.78191	2.15359	0.708571	-100.2	XR_002240697.1	-0.386789	-0.687729	0.729526	1.05791	-0.42662	-1.30672	-0.742088	0.120004	0.554609
Cc_lncRNA-1523	-0.250527	0.25667	2.96269	1.22727	-0.1885	0.773765	-0.181302	-1.64433	-103.1	XR_002240697.1	-0.386789	-0.687729	0.729526	1.05791	-0.42662	-1.30672	-0.742088	0.120004	0.400981
Cc_lncRNA-1524	-0.386789	-0.687729	0.729526	1.05791	-0.42662	-1.30672	-0.742088	0.120004	-163.3	XR_002240697.1	-0.386789	-0.687729	0.729526	1.05791	-0.42662	-1.30672	-0.742088	0.120004	1
Cc_lncRNA-1524	-0.386789	-0.687729	0.729526	1.05791	-0.42662	-1.30672	-0.742088	0.120004	-156.5	XR_002240696.1	-0.386789	-0.687729	0.729526	1.05791	-0.42662	-1.30672	-0.742088	0.120004	1
Cc_lncRNA-1524	-0.386789	-0.687729	0.729526	1.05791	-0.42662	-1.30672	-0.742088	0.120004	-157.2	XR_002240695.1	-0.386789	-0.687729	0.729526	1.05791	-0.42662	-1.30672	-0.742088	0.120004	1
Cc_lncRNA-1225	1.07262	-inf	2.85244	4.33666	2.7567	1.78191	2.15359	0.708571	-100.2	XR_002240694.1	-0.386789	-0.687729	0.729526	1.05791	-0.42662	-1.30672	-0.742088	0.120004	0.554609
Cc_lncRNA-1523	-0.250527	0.25667	2.96269	1.22727	-0.1885	0.773765	-0.181302	-1.64433	-103.1	XR_002240694.1	-0.386789	-0.687729	0.729526	1.05791	-0.42662	-1.30672	-0.742088	0.120004	0.400981
Cc_lncRNA-1524	-0.386789	-0.687729	0.729526	1.05791	-0.42662	-1.30672	-0.742088	0.120004	-163.3	XR_002240694.1	-0.386789	-0.687729	0.729526	1.05791	-0.42662	-1.30672	-0.742088	0.120004	1
Cc_lncRNA-1225	1.07262	-inf	2.85244	4.33666	2.7567	1.78191	2.15359	0.708571	-100.2	XR_002240693.1	-0.386789	-0.687729	0.729526	1.05791	-0.42662	-1.30672	-0.742088	0.120004	0.554609
Cc_lncRNA-1523	-0.250527	0.25667	2.96269	1.22727	-0.1885	0.773765	-0.181302	-1.64433	-103.1	XR_002240693.1	-0.386789	-0.687729	0.729526	1.05791	-0.42662	-1.30672	-0.742088	0.120004	0.400981
Cc_lncRNA-1524	-0.386789	-0.687729	0.729526	1.05791	-0.42662	-1.30672	-0.742088	0.120004	-163.3	XR_002240693.1	-0.386789	-0.687729	0.729526	1.05791	-0.42662	-1.30672	-0.742088	0.120004	1
Cc_lncRNA-1225	1.07262	-inf	2.85244	4.33666	2.7567	1.78191	2.15359	0.708571	-100.2	XR_002240692.1	-0.386789	-0.687729	0.729526	1.05791	-0.42662	-1.30672	-0.742088	0.120004	0.554609
Cc_lncRNA-1523	-0.250527	0.25667	2.96269	1.22727	-0.1885	0.773765	-0.181302	-1.64433	-103.1	XR_002240692.1	-0.386789	-0.687729	0.729526	1.05791	-0.42662	-1.30672	-0.742088	0.120004	0.400981
Cc_lncRNA-1524	-0.386789	-0.687729	0.729526	1.05791	-0.42662	-1.30672	-0.742088	0.120004	-163.3	XR_002240692.1	-0.386789	-0.687729	0.729526	1.05791	-0.42662	-1.30672	-0.742088	0.120004	1
Cc_lncRNA-1524	-0.386789	-0.687729	0.729526	1.05791	-0.42662	-1.30672	-0.742088	0.120004	-160.4	XR_002240691.1	-0.386789	-0.687729	0.729526	1.05791	-0.42662	-1.30672	-0.742088	0.120004	1
Cc_lncRNA-1524	-0.386789	-0.687729	0.729526	1.05791	-0.42662	-1.30672	-0.742088	0.120004	-153.4	XR_002240690.1	-0.386789	-0.687729	0.729526	1.05791	-0.42662	-1.30672	-0.742088	0.120004	1
Cc_lncRNA-2823	-0.654155	-0.123487	1.83211	1.75971	-0.66719	-1.66223	0.287711	-0.0672807	-125.3	XR_002240690.1	-0.386789	-0.687729	0.729526	1.05791	-0.42662	-1.30672	-0.742088	0.120004	0.887023
Cc_lncRNA-1523	-0.250527	0.25667	2.96269	1.22727	-0.1885	0.773765	-0.181302	-1.64433	-104.1	XR_002240689.1	-0.386789	-0.687729	0.729526	1.05791	-0.42662	-1.30672	-0.742088	0.120004	0.400981
Cc_lncRNA-1524	-0.386789	-0.687729	0.729526	1.05791	-0.42662	-1.30672	-0.742088	0.120004	-156.3	XR_002240689.1	-0.386789	-0.687729	0.729526	1.05791	-0.42662	-1.30672	-0.742088	0.120004	1
Cc_lncRNA-2823	-0.654155	-0.123487	1.83211	1.75971	-0.66719	-1.66223	0.287711	-0.0672807	-123	XR_002240689.1	-0.386789	-0.687729	0.729526	1.05791	-0.42662	-1.30672	-0.742088	0.120004	0.887023
Cc_lncRNA-1225	1.07262	-inf	2.85244	4.33666	2.7567	1.78191	2.15359	0.708571	-100.2	XR_002240688.1	-0.386789	-0.687729	0.729526	1.05791	-0.42662	-1.30672	-0.742088	0.120004	0.554609
Cc_lncRNA-1523	-0.250527	0.25667	2.96269	1.22727	-0.1885	0.773765	-0.181302	-1.64433	-104.4	XR_002240688.1	-0.386789	-0.687729	0.729526	1.05791	-0.42662	-1.30672	-0.742088	0.120004	0.400981
Cc_lncRNA-1524	-0.386789	-0.687729	0.729526	1.05791	-0.42662	-1.30672	-0.742088	0.120004	-155.1	XR_002240688.1	-0.386789	-0.687729	0.729526	1.05791	-0.42662	-1.30672	-0.742088	0.120004	1
Cc_lncRNA-1225	1.07262	-inf	2.85244	4.33666	2.7567	1.78191	2.15359	0.708571	-100.2	XR_002240687.1	-0.386789	-0.687729	0.729526	1.05791	-0.42662	-1.30672	-0.742088	0.120004	0.554609
Cc_lncRNA-1523	-0.250527	0.25667	2.96269	1.22727	-0.1885	0.773765	-0.181302	-1.64433	-103.1	XR_002240687.1	-0.386789	-0.687729	0.729526	1.05791	-0.42662	-1.30672	-0.742088	0.120004	0.400981
Cc_lncRNA-1524	-0.386789	-0.687729	0.729526	1.05791	-0.42662	-1.30672	-0.742088	0.120004	-163.3	XR_002240687.1	-0.386789	-0.687729	0.729526	1.05791	-0.42662	-1.30672	-0.742088	0.120004	1
Cc_lncRNA-134	-2.31837	-1.22704	-0.964672	0.242989	0.805154	-1.01801	-0.0576263	-0.269201	-142.3	XR_002240675.1	inf	inf	0	0	0	inf	0	0	#DIV/0!
Cc_lncRNA-1385	0.494857	1.25961	-inf	2.14466	0.673773	0.812496	1.61377	0.790941	-129.8	XR_002240675.1	inf	inf	0	0	0	inf	0	0	#DIV/0!
Cc_lncRNA-1627	0.194284	0.166005	0.681343	0.993439	-0.160929	0.0943297	0.138088	0.0584503	-157.6	XR_002240675.1	inf	inf	0	0	0	inf	0	0	#DIV/0!
Cc_lncRNA-527	1.20795	0.635645	2.36239	-0.614413	-0.253184	-2.00311	-2.3519	-1.26976	-140.9	XR_002240674.1	0.35304	-0.193746	-0.507414	0.121314	-0.0547742	-0.717765	-0.96224	-0.58775	0.542232
Cc_lncRNA-62	-4.33759	-3.8305	-0.608585	-inf	0.948335	-0.774733	-1.94212	0.528059	-66.2	XR_002240673.1	-2.37189	-1.14213	4.11251	-0.909829	0.584709	0.00074187	0.551609	1.05735	0.653638
Cc_lncRNA-1893	0.113817	-0.505654	0.313936	0.139348	-0.777962	-0.750795	-0.587102	-1.67827	-107.3	XR_002240657.1	-0.314168	-0.858411	0.496405	-0.530326	-1.10074	-0.925586	-1.33395	-1.97215	0.919456
Cc_lncRNA-322	-0.267691	-0.814919	-0.109025	-1.2366	-1.20271	-1.21008	-1.68689	-2.62976	-103.2	XR_002240657.1	-0.314168	-0.858411	0.496405	-0.530326	-1.10074	-0.925586	-1.33395	-1.97215	0.92311
Cc_lncRNA-1393	0.994346	-0.0654359	-0.880848	-0.731511	0.662467	-0.719838	-0.691094	1.17862	-158.2	XR_002240656.1	0.994346	-0.0654359	-0.880848	-0.731511	0.662467	-0.719838	-0.691094	1.17862	1
Cc_lncRNA-1394	1.42477	0.671505	0.704721	-inf	0.760803	-0.0058298	-0.710587	-0.593526	-131	XR_002240656.1	0.994346	-0.0654359	-0.880848	-0.731511	0.662467	-0.719838	-0.691094	1.17862	0.218924
Cc_lncRNA-1400	0.749138	0.509402	-3.03106	-inf	-0.0309669	-0.643723	-0.800604	-2.6543	-131	XR_002240656.1	0.994346	-0.0654359	-0.880848	-0.731511	0.662467	-0.719838	-0.691094	1.17862	0.213528
Cc_lncRNA-1558	-1.70837	-2.2142	-9.18084	-inf	-2.0077	-6.69893	-inf	-9.80136	-155.3	XR_002240647.1	-1.70837	-2.2142	-9.18084	-inf	-2.0077	-6.69893	-inf	-9.80136	1
Cc_lncRNA-2359	0.486461	-0.269382	-0.563782	0.882805	-0.0970854	-0.588646	-0.913563	-0.491674	-110.3	XR_002240646.1	-0.182792	-0.205997	-0.0764825	-1.68847	-0.721389	-1.09615	-1.4968	-1.38266	-0.0182646
Cc_lncRNA-2618	0	0	inf	inf	0	0	inf	0	-98.8	XR_002240646.1	-0.182792	-0.205997	-0.0764825	-1.68847	-0.721389	-1.09615	-1.4968	-1.38266	#DIV/0!
Cc_lncRNA-2359	0.486461	-0.269382	-0.563782	0.882805	-0.0970854	-0.588646	-0.913563	-0.491674	-106.7	XR_002240645.1	-0.182792	-0.205997	-0.0764825	-1.68847	-0.721389	-1.09615	-1.4968	-1.38266	-0.0182646
Cc_lncRNA-2618	0	0	inf	inf	0	0	inf	0	-97.8	XR_002240645.1	-0.182792	-0.205997	-0.0764825	-1.68847	-0.721389	-1.09615	-1.4968	-1.38266	#DIV/0!
Cc_lncRNA-1518	-0.0536578	-0.879473	-0.319295	-0.360511	-0.736586	-1.36383	-1.03192	-2.03327	-145.9	XR_002240642.1	-0.0536578	-0.879473	-0.319295	-0.360511	-0.736586	-1.36383	-1.03192	-2.03327	1
Cc_lncRNA-1518	-0.0536578	-0.879473	-0.319295	-0.360511	-0.736586	-1.36383	-1.03192	-2.03327	-150.3	XR_002240641.1	-0.0536578	-0.879473	-0.319295	-0.360511	-0.736586	-1.36383	-1.03192	-2.03327	1
Cc_lncRNA-1030	0.762175	0.00881794	-0.380228	-2.95697	-0.888338	-3.47342	-4.1061	-3.10787	-125.6	XR_002240640.1	-0.980793	-0.774436	-0.808565	-2.59535	-0.617734	-0.533672	-1.19283	-1.55822	0.383472
Cc_lncRNA-1912	0.0052142	-0.500116	-0.678949	-0.468689	0.0380451	-0.566063	-0.123086	-0.428492	-63.3	XR_002240640.1	-0.980793	-0.774436	-0.808565	-2.59535	-0.617734	-0.533672	-1.19283	-1.55822	0.121265
Cc_lncRNA-84	-0.980793	-0.774436	-0.808565	-2.59535	-0.617734	-0.533672	-1.19283	-1.55822	-119	XR_002240640.1	-0.980793	-0.774436	-0.808565	-2.59535	-0.617734	-0.533672	-1.19283	-1.55822	1
Cc_lncRNA-1030	0.762175	0.00881794	-0.380228	-2.95697	-0.888338	-3.47342	-4.1061	-3.10787	-129.8	XR_002240639.1	-0.980793	-0.774436	-0.808565	-2.59535	-0.617734	-0.533672	-1.19283	-1.55822	0.383472
Cc_lncRNA-1912	0.0052142	-0.500116	-0.678949	-0.468689	0.0380451	-0.566063	-0.123086	-0.428492	-63.3	XR_002240639.1	-0.980793	-0.774436	-0.808565	-2.59535	-0.617734	-0.533672	-1.19283	-1.55822	0.121265
Cc_lncRNA-84	-0.980793	-0.774436	-0.808565	-2.59535	-0.617734	-0.533672	-1.19283	-1.55822	-123.2	XR_002240639.1	-0.980793	-0.774436	-0.808565	-2.59535	-0.617734	-0.533672	-1.19283	-1.55822	1
Cc_lncRNA-139	0.486342	3.2566	-inf	1.95966	-inf	-inf	-inf	-inf	-145.6	XR_002240627.1	-0.281104	-0.340408	0.202549	-0.41325	-0.361881	-0.214087	-0.321432	-0.604236	-0.480533
Cc_lncRNA-1566	-1.69495	-1.6233	-1.71531	-0.532708	-0.928788	-0.401472	-1.08707	-2.05076	-154.9	XR_002240618.1	-1.69495	-1.6233	-1.71531	-0.532708	-0.928788	-0.401472	-1.08707	-2.05076	1
Cc_lncRNA-790	inf	inf	inf	0	0	0	0	0	-113.9	XR_002240617.1	-0.150173	-0.223946	-0.109399	-0.35185	-0.367082	-0.374854	-0.35796	0.0755488	#DIV/0!
Cc_lncRNA-84	-0.980793	-0.774436	-0.808565	-2.59535	-0.617734	-0.533672	-1.19283	-1.55822	-81.7	XR_002240616.1	-0.0222004	-0.202441	-0.558306	-0.19118	-0.335831	-0.805039	-0.591657	-1.17646	-0.053762
Cc_lncRNA-84	-0.980793	-0.774436	-0.808565	-2.59535	-0.617734	-0.533672	-1.19283	-1.55822	-85.4	XR_002240615.1	-0.0222004	-0.202441	-0.558306	-0.19118	-0.335831	-0.805039	-0.591657	-1.17646	-0.053762
Cc_lncRNA-84	-0.980793	-0.774436	-0.808565	-2.59535	-0.617734	-0.533672	-1.19283	-1.55822	-99.8	XR_002240614.1	-0.0222004	-0.202441	-0.558306	-0.19118	-0.335831	-0.805039	-0.591657	-1.17646	-0.053762
Cc_lncRNA-84	-0.980793	-0.774436	-0.808565	-2.59535	-0.617734	-0.533672	-1.19283	-1.55822	-80.3	XR_002240613.1	-0.0222004	-0.202441	-0.558306	-0.19118	-0.335831	-0.805039	-0.591657	-1.17646	-0.053762
Cc_lncRNA-1514	-0.147136	2.04024	-2.21854	-0.648369	-1.2681	1.84409	1.78414	3.00893	-158.1	XR_002240610.1	-0.147136	2.04024	-2.21854	-0.648369	-1.2681	1.84409	1.78414	3.00893	1
Cc_lncRNA-177	0.41738	0.874542	-1.1352	-2.47825	-1.30561	-4.65503	-2.28973	-0.758945	-112.9	XR_002240609.1	-0.576973	-0.40454	-0.647516	-0.970773	-0.466374	-0.890083	-0.461472	-0.86486	0.564961
Cc_lncRNA-2824	-0.550778	-0.390502	1.02623	0.543475	0.45981	0.44603	0.241321	-0.836182	-123.8	XR_002240609.1	-0.576973	-0.40454	-0.647516	-0.970773	-0.466374	-0.890083	-0.461472	-0.86486	-0.0968694
Cc_lncRNA-2825	-0.210414	0.0238274	1.80068	1.68355	0.569786	0.676819	0.7261	-0.424842	-135.1	XR_002240609.1	-0.576973	-0.40454	-0.647516	-0.970773	-0.466374	-0.890083	-0.461472	-0.86486	-0.25726
Cc_lncRNA-177	0.41738	0.874542	-1.1352	-2.47825	-1.30561	-4.65503	-2.28973	-0.758945	-105.6	XR_002240607.1	-0.576973	-0.40454	-0.647516	-0.970773	-0.466374	-0.890083	-0.461472	-0.86486	0.564961
Cc_lncRNA-2824	-0.550778	-0.390502	1.02623	0.543475	0.45981	0.44603	0.241321	-0.836182	-126.5	XR_002240607.1	-0.576973	-0.40454	-0.647516	-0.970773	-0.466374	-0.890083	-0.461472	-0.86486	-0.0968694
Cc_lncRNA-2825	-0.210414	0.0238274	1.80068	1.68355	0.569786	0.676819	0.7261	-0.424842	-110.4	XR_002240607.1	-0.576973	-0.40454	-0.647516	-0.970773	-0.466374	-0.890083	-0.461472	-0.86486	-0.25726
Cc_lncRNA-177	0.41738	0.874542	-1.1352	-2.47825	-1.30561	-4.65503	-2.28973	-0.758945	-105.6	XR_002240606.1	-0.576973	-0.40454	-0.647516	-0.970773	-0.466374	-0.890083	-0.461472	-0.86486	0.564961
Cc_lncRNA-2824	-0.550778	-0.390502	1.02623	0.543475	0.45981	0.44603	0.241321	-0.836182	-126.5	XR_002240606.1	-0.576973	-0.40454	-0.647516	-0.970773	-0.466374	-0.890083	-0.461472	-0.86486	-0.0968694
Cc_lncRNA-2825	-0.210414	0.0238274	1.80068	1.68355	0.569786	0.676819	0.7261	-0.424842	-105.2	XR_002240606.1	-0.576973	-0.40454	-0.647516	-0.970773	-0.466374	-0.890083	-0.461472	-0.86486	-0.25726
Cc_lncRNA-177	0.41738	0.874542	-1.1352	-2.47825	-1.30561	-4.65503	-2.28973	-0.758945	-106.1	XR_002240605.1	-0.576973	-0.40454	-0.647516	-0.970773	-0.466374	-0.890083	-0.461472	-0.86486	0.564961
Cc_lncRNA-2824	-0.550778	-0.390502	1.02623	0.543475	0.45981	0.44603	0.241321	-0.836182	-128.4	XR_002240605.1	-0.576973	-0.40454	-0.647516	-0.970773	-0.466374	-0.890083	-0.461472	-0.86486	-0.0968694
Cc_lncRNA-2825	-0.210414	0.0238274	1.80068	1.68355	0.569786	0.676819	0.7261	-0.424842	-123.2	XR_002240605.1	-0.576973	-0.40454	-0.647516	-0.970773	-0.466374	-0.890083	-0.461472	-0.86486	-0.25726
Cc_lncRNA-177	0.41738	0.874542	-1.1352	-2.47825	-1.30561	-4.65503	-2.28973	-0.758945	-105.6	XR_002240604.1	-0.576973	-0.40454	-0.647516	-0.970773	-0.466374	-0.890083	-0.461472	-0.86486	0.564961
Cc_lncRNA-2824	-0.550778	-0.390502	1.02623	0.543475	0.45981	0.44603	0.241321	-0.836182	-126.5	XR_002240604.1	-0.576973	-0.40454	-0.647516	-0.970773	-0.466374	-0.890083	-0.461472	-0.86486	-0.0968694
Cc_lncRNA-2825	-0.210414	0.0238274	1.80068	1.68355	0.569786	0.676819	0.7261	-0.424842	-122.6	XR_002240604.1	-0.576973	-0.40454	-0.647516	-0.970773	-0.466374	-0.890083	-0.461472	-0.86486	-0.25726
Cc_lncRNA-177	0.41738	0.874542	-1.1352	-2.47825	-1.30561	-4.65503	-2.28973	-0.758945	-105.6	XR_002240603.1	-0.576973	-0.40454	-0.647516	-0.970773	-0.466374	-0.890083	-0.461472	-0.86486	0.564961
Cc_lncRNA-2824	-0.550778	-0.390502	1.02623	0.543475	0.45981	0.44603	0.241321	-0.836182	-126.5	XR_002240603.1	-0.576973	-0.40454	-0.647516	-0.970773	-0.466374	-0.890083	-0.461472	-0.86486	-0.0968694
Cc_lncRNA-2825	-0.210414	0.0238274	1.80068	1.68355	0.569786	0.676819	0.7261	-0.424842	-124.1	XR_002240603.1	-0.576973	-0.40454	-0.647516	-0.970773	-0.466374	-0.890083	-0.461472	-0.86486	-0.25726
Cc_lncRNA-177	0.41738	0.874542	-1.1352	-2.47825	-1.30561	-4.65503	-2.28973	-0.758945	-105.6	XR_002240602.1	-0.576973	-0.40454	-0.647516	-0.970773	-0.466374	-0.890083	-0.461472	-0.86486	0.564961
Cc_lncRNA-2824	-0.550778	-0.390502	1.02623	0.543475	0.45981	0.44603	0.241321	-0.836182	-126.5	XR_002240602.1	-0.576973	-0.40454	-0.647516	-0.970773	-0.466374	-0.890083	-0.461472	-0.86486	-0.0968694
Cc_lncRNA-2824	-0.550778	-0.390502	1.02623	0.543475	0.45981	0.44603	0.241321	-0.836182	-100.5	XR_002240601.1	-0.576973	-0.40454	-0.647516	-0.970773	-0.466374	-0.890083	-0.461472	-0.86486	-0.0968694
Cc_lncRNA-2825	-0.210414	0.0238274	1.80068	1.68355	0.569786	0.676819	0.7261	-0.424842	-107.9	XR_002240601.1	-0.576973	-0.40454	-0.647516	-0.970773	-0.466374	-0.890083	-0.461472	-0.86486	-0.25726
Cc_lncRNA-2824	-0.550778	-0.390502	1.02623	0.543475	0.45981	0.44603	0.241321	-0.836182	-95.5	XR_002240600.1	-0.576973	-0.40454	-0.647516	-0.970773	-0.466374	-0.890083	-0.461472	-0.86486	-0.0968694
Cc_lncRNA-2825	-0.210414	0.0238274	1.80068	1.68355	0.569786	0.676819	0.7261	-0.424842	-105.2	XR_002240600.1	-0.576973	-0.40454	-0.647516	-0.970773	-0.466374	-0.890083	-0.461472	-0.86486	-0.25726
Cc_lncRNA-177	0.41738	0.874542	-1.1352	-2.47825	-1.30561	-4.65503	-2.28973	-0.758945	-105.6	XR_002240599.1	-0.576973	-0.40454	-0.647516	-0.970773	-0.466374	-0.890083	-0.461472	-0.86486	0.564961
Cc_lncRNA-2824	-0.550778	-0.390502	1.02623	0.543475	0.45981	0.44603	0.241321	-0.836182	-126.5	XR_002240599.1	-0.576973	-0.40454	-0.647516	-0.970773	-0.466374	-0.890083	-0.461472	-0.86486	-0.0968694
Cc_lncRNA-2825	-0.210414	0.0238274	1.80068	1.68355	0.569786	0.676819	0.7261	-0.424842	-120.1	XR_002240599.1	-0.576973	-0.40454	-0.647516	-0.970773	-0.466374	-0.890083	-0.461472	-0.86486	-0.25726
Cc_lncRNA-177	0.41738	0.874542	-1.1352	-2.47825	-1.30561	-4.65503	-2.28973	-0.758945	-105.6	XR_002240598.1	-0.576973	-0.40454	-0.647516	-0.970773	-0.466374	-0.890083	-0.461472	-0.86486	0.564961
Cc_lncRNA-2824	-0.550778	-0.390502	1.02623	0.543475	0.45981	0.44603	0.241321	-0.836182	-124.1	XR_002240598.1	-0.576973	-0.40454	-0.647516	-0.970773	-0.466374	-0.890083	-0.461472	-0.86486	-0.0968694
Cc_lncRNA-2825	-0.210414	0.0238274	1.80068	1.68355	0.569786	0.676819	0.7261	-0.424842	-133.2	XR_002240598.1	-0.576973	-0.40454	-0.647516	-0.970773	-0.466374	-0.890083	-0.461472	-0.86486	-0.25726
Cc_lncRNA-177	0.41738	0.874542	-1.1352	-2.47825	-1.30561	-4.65503	-2.28973	-0.758945	-105.6	XR_002240597.1	-0.576973	-0.40454	-0.647516	-0.970773	-0.466374	-0.890083	-0.461472	-0.86486	0.564961
Cc_lncRNA-2824	-0.550778	-0.390502	1.02623	0.543475	0.45981	0.44603	0.241321	-0.836182	-126.5	XR_002240597.1	-0.576973	-0.40454	-0.647516	-0.970773	-0.466374	-0.890083	-0.461472	-0.86486	-0.0968694
Cc_lncRNA-2825	-0.210414	0.0238274	1.80068	1.68355	0.569786	0.676819	0.7261	-0.424842	-123.8	XR_002240597.1	-0.576973	-0.40454	-0.647516	-0.970773	-0.466374	-0.890083	-0.461472	-0.86486	-0.25726
Cc_lncRNA-2319	-0.696181	-2.06392	-1.3812	-1.61159	-0.584914	-1.53655	-2.48501	-3.9245	-144.5	XR_002240596.1	-0.670296	-0.454824	-0.195044	-0.830681	-0.00874181	-0.36817	0.648992	0.741869	-0.686784
Cc_lncRNA-1493	-0.068786	0.325167	0.854076	1.4041	-0.0425789	0.841339	1.21612	0.741894	-155.6	XR_002240590.1	-0.068786	0.325167	0.854076	1.4041	-0.0425789	0.841339	1.21612	0.741894	1
Cc_lncRNA-1902	-0.130385	-1.09708	-2.65114	-3.56652	-1.28031	-3.75091	-4.96971	-4.85051	-94.7	XR_002240555.1	inf	inf	inf	0	inf	0	inf	0	#DIV/0!
Cc_lncRNA-1902	-0.130385	-1.09708	-2.65114	-3.56652	-1.28031	-3.75091	-4.96971	-4.85051	-74.3	XR_002240554.1	inf	-1.09708	-2.65114	-3.56652	-1.28031	-3.75091	-4.96971	-4.85051	1
Cc_lncRNA-1902	-0.130385	-1.09708	-2.65114	-3.56652	-1.28031	-3.75091	-4.96971	-4.85051	-74.3	XR_002240553.1	inf	-1.09708	-2.65114	-3.56652	-1.28031	-3.75091	-4.96971	-4.85051	1
Cc_lncRNA-1902	-0.130385	-1.09708	-2.65114	-3.56652	-1.28031	-3.75091	-4.96971	-4.85051	-77.5	XR_002240552.1	inf	-1.09708	-2.65114	-3.56652	-1.28031	-3.75091	-4.96971	-4.85051	1
Cc_lncRNA-1902	-0.130385	-1.09708	-2.65114	-3.56652	-1.28031	-3.75091	-4.96971	-4.85051	-96.4	XR_002240551.1	inf	-1.09708	-2.65114	-3.56652	-1.28031	-3.75091	-4.96971	-4.85051	1
Cc_lncRNA-1902	-0.130385	-1.09708	-2.65114	-3.56652	-1.28031	-3.75091	-4.96971	-4.85051	-73.3	XR_002240550.1	inf	-1.09708	-2.65114	-3.56652	-1.28031	-3.75091	-4.96971	-4.85051	1
Cc_lncRNA-1902	-0.130385	-1.09708	-2.65114	-3.56652	-1.28031	-3.75091	-4.96971	-4.85051	-74.3	XR_002240549.1	inf	-1.09708	-2.65114	-3.56652	-1.28031	-3.75091	-4.96971	-4.85051	1
Cc_lncRNA-1902	-0.130385	-1.09708	-2.65114	-3.56652	-1.28031	-3.75091	-4.96971	-4.85051	-74.3	XR_002240548.1	inf	-1.09708	-2.65114	-3.56652	-1.28031	-3.75091	-4.96971	-4.85051	1
Cc_lncRNA-2824	-0.550778	-0.390502	1.02623	0.543475	0.45981	0.44603	0.241321	-0.836182	-103.9	XR_002240521.1	-1.83978	-2.35667	-2.85552	-inf	-0.494255	-4.00466	-5.29624	-inf	-0.167952
Cc_lncRNA-2917	0	0	0	0	0	0	0	0	-102.4	XR_002240521.1	-1.83978	-2.35667	-2.85552	-inf	-0.494255	-4.00466	-5.29624	-inf	#DIV/0!
Cc_lncRNA-2387	-0.0613853	-0.184152	-0.635118	-1.29946	-1.38995	-2.47662	-2.11128	-3.58032	-148.7	XR_002240507.1	-0.0079653	0.000140461	0.570956	0.713833	-0.0539523	0.300591	0.20516	-0.0773993	0.120544
Cc_lncRNA-2387	-0.0613853	-0.184152	-0.635118	-1.29946	-1.38995	-2.47662	-2.11128	-3.58032	-129.4	XR_002240506.1	-0.0079653	0.000140461	0.570956	0.713833	-0.0539523	0.300591	0.20516	-0.0773993	0.120544
Cc_lncRNA-2387	-0.0613853	-0.184152	-0.635118	-1.29946	-1.38995	-2.47662	-2.11128	-3.58032	-121.8	XR_002240505.1	-0.0079653	0.000140461	0.570956	0.713833	-0.0539523	0.300591	0.20516	-0.0773993	0.120544
Cc_lncRNA-2387	-0.0613853	-0.184152	-0.635118	-1.29946	-1.38995	-2.47662	-2.11128	-3.58032	-139.5	XR_002240504.1	-0.0079653	0.000140461	0.570956	0.713833	-0.0539523	0.300591	0.20516	-0.0773993	0.120544
Cc_lncRNA-2387	-0.0613853	-0.184152	-0.635118	-1.29946	-1.38995	-2.47662	-2.11128	-3.58032	-140.8	XR_002240503.1	-0.0079653	0.000140461	0.570956	0.713833	-0.0539523	0.300591	0.20516	-0.0773993	0.120544
Cc_lncRNA-2387	-0.0613853	-0.184152	-0.635118	-1.29946	-1.38995	-2.47662	-2.11128	-3.58032	-139.6	XR_002240502.1	-0.0079653	0.000140461	0.570956	0.713833	-0.0539523	0.300591	0.20516	-0.0773993	0.120544
Cc_lncRNA-2387	-0.0613853	-0.184152	-0.635118	-1.29946	-1.38995	-2.47662	-2.11128	-3.58032	-121.8	XR_002240501.1	-0.0079653	0.000140461	0.570956	0.713833	-0.0539523	0.300591	0.20516	-0.0773993	0.120544
Cc_lncRNA-2387	-0.0613853	-0.184152	-0.635118	-1.29946	-1.38995	-2.47662	-2.11128	-3.58032	-134	XR_002240500.1	-0.0079653	0.000140461	0.570956	0.713833	-0.0539523	0.300591	0.20516	-0.0773993	0.120544
Cc_lncRNA-2387	-0.0613853	-0.184152	-0.635118	-1.29946	-1.38995	-2.47662	-2.11128	-3.58032	-121.8	XR_002240499.1	-0.0079653	0.000140461	0.570956	0.713833	-0.0539523	0.300591	0.20516	-0.0773993	0.120544
Cc_lncRNA-364	0	0	0	0	inf	inf	inf	inf	-113.3	XR_002240495.1	0	0	0	0	inf	inf	inf	inf	#DIV/0!
Cc_lncRNA-2079	0.00102265	0.0342854	-1.52293	-inf	0.0634276	-1.03351	-inf	0.192484	-87.3	XR_002240487.1	inf	0	0	inf	0	0	inf	0	#DIV/0!
Cc_lncRNA-182	-0.0918423	0.947486	1.15755	1.65063	0.489273	0.336923	0.34196	0.512556	-128.2	XR_002240484.1	-inf	0.255815	0.151609	-inf	0.759861	-0.182842	0.650528	-0.0674666	-0.113172
Cc_lncRNA-206	-0.282437	0.1065	-0.118425	1.01498	0.160234	0.12099	-0.0237042	-0.0724158	-119.1	XR_002240484.1	-inf	0.255815	0.151609	-inf	0.759861	-0.182842	0.650528	-0.0674666	0.24333
Cc_lncRNA-1039	inf	0.144954	-0.084556	-0.871481	0.0658436	-0.531694	-1.26616	-0.871208	-132.1	XR_002240483.1	0.230785	0.144954	-0.084556	-0.871481	0.0658436	-0.531694	-1.26616	-0.871208	1
Cc_lncRNA-2623	0	0.144954	-0.084556	-0.871481	0.0658436	-0.531694	-1.26616	-0.871208	-132.2	XR_002240483.1	0.230785	0.144954	-0.084556	-0.871481	0.0658436	-0.531694	-1.26616	-0.871208	0.990577
Cc_lncRNA-1039	inf	0.144954	-0.084556	-0.871481	0.0658436	-0.531694	-1.26616	-0.871208	-131.5	XR_002240482.1	0.230785	0.144954	-0.084556	-0.871481	0.0658436	-0.531694	-1.26616	-0.871208	1
Cc_lncRNA-2623	0	0.144954	-0.084556	-0.871481	0.0658436	-0.531694	-1.26616	-0.871208	-128.9	XR_002240482.1	0.230785	0.144954	-0.084556	-0.871481	0.0658436	-0.531694	-1.26616	-0.871208	0.990577
Cc_lncRNA-1039	inf	0.144954	-0.084556	-0.871481	0.0658436	-0.531694	-1.26616	-0.871208	-131.5	XR_002240481.1	0.230785	0.144954	-0.084556	-0.871481	0.0658436	-0.531694	-1.26616	-0.871208	1
Cc_lncRNA-2623	0	0.144954	-0.084556	-0.871481	0.0658436	-0.531694	-1.26616	-0.871208	-128.9	XR_002240481.1	0.230785	0.144954	-0.084556	-0.871481	0.0658436	-0.531694	-1.26616	-0.871208	0.990577
Cc_lncRNA-1501	0	0	0	0	0	0	0	0	-96.7	XR_002240480.1	-0.176267	-0.212504	0.782417	1.88197	0.0277469	0.00225959	0.0412495	-0.441229	#DIV/0!
Cc_lncRNA-2359	0.486461	-0.269382	-0.563782	0.882805	-0.0970854	-0.588646	-0.913563	-0.491674	-86.3	XR_002240480.1	-0.176267	-0.212504	0.782417	1.88197	0.0277469	0.00225959	0.0412495	-0.441229	0.547272
Cc_lncRNA-2618	0	0	inf	inf	0	0	inf	0	-59.2	XR_002240480.1	-0.176267	-0.212504	0.782417	1.88197	0.0277469	0.00225959	0.0412495	-0.441229	#DIV/0!
Cc_lncRNA-110	0	0	0	0	0	0	0	0	-86.1	XR_002240478.1	0	inf	inf	0	0	0	0	0	#DIV/0!
Cc_lncRNA-220	inf	0	inf	0	0	0	0	0	-152.9	XR_002240478.1	0	inf	inf	0	0	0	0	0	#DIV/0!
Cc_lncRNA-1539	inf	inf	inf	inf	0	0	inf	inf	-150.2	XR_002240459.1	inf	inf	inf	inf	0	0	inf	inf	#DIV/0!
Cc_lncRNA-1393	0.994346	-0.0654359	-0.880848	-0.731511	0.662467	-0.719838	-0.691094	1.17862	-144	XR_002240458.1	0.749138	0.509402	-3.03106	-inf	-0.0309669	-0.643723	-0.800604	-2.6543	0.213528
Cc_lncRNA-1394	1.42477	0.671505	0.704721	-inf	0.760803	-0.0058298	-0.710587	-0.593526	-144	XR_002240458.1	0.749138	0.509402	-3.03106	-inf	-0.0309669	-0.643723	-0.800604	-2.6543	0.473594
Cc_lncRNA-1400	0.749138	0.509402	-3.03106	-inf	-0.0309669	-0.643723	-0.800604	-2.6543	-166.4	XR_002240458.1	0.749138	0.509402	-3.03106	-inf	-0.0309669	-0.643723	-0.800604	-2.6543	1
Cc_lncRNA-1879	-inf	-inf	3.87164	-inf	-inf	-inf	-inf	-inf	-102.9	XR_002240457.1	0	inf	inf	0	0	0	0	0	#DIV/0!
Cc_lncRNA-2954	inf	inf	inf	inf	0	0	inf	0	-102.5	XR_002240457.1	0	inf	inf	0	0	0	0	0	#DIV/0!
Cc_lncRNA-1055	0	0	0	inf	0	0	0	0	-95	XR_002240426.1	3.29353	3.5784	2.28947	6.12193	-inf	-inf	-inf	0.669854	#DIV/0!
Cc_lncRNA-1506	inf	inf	0	inf	0	0	0	0	-95	XR_002240426.1	3.29353	3.5784	2.28947	6.12193	-inf	-inf	-inf	0.669854	#DIV/0!
Cc_lncRNA-2384	1.80808	2.06381	1.61184	2.75824	-inf	-1.22831	-inf	0.669144	-134.6	XR_002240426.1	3.29353	3.5784	2.28947	6.12193	-inf	-inf	-inf	0.669854	0.980239
Cc_lncRNA-1055	0	0	0	inf	0	0	0	0	-95	XR_002240425.1	3.29353	3.5784	2.28947	6.12193	-inf	-inf	-inf	0.669854	#DIV/0!
Cc_lncRNA-1506	inf	inf	0	inf	0	0	0	0	-95	XR_002240425.1	3.29353	3.5784	2.28947	6.12193	-inf	-inf	-inf	0.669854	#DIV/0!
Cc_lncRNA-2384	1.80808	2.06381	1.61184	2.75824	-inf	-1.22831	-inf	0.669144	-134.6	XR_002240425.1	3.29353	3.5784	2.28947	6.12193	-inf	-inf	-inf	0.669854	0.980239
Cc_lncRNA-1055	0	0	0	inf	0	0	0	0	-95	XR_002240424.1	3.29353	3.5784	2.28947	6.12193	-inf	-inf	-inf	0.669854	#DIV/0!
Cc_lncRNA-1506	inf	inf	0	inf	0	0	0	0	-95	XR_002240424.1	3.29353	3.5784	2.28947	6.12193	-inf	-inf	-inf	0.669854	#DIV/0!
Cc_lncRNA-2384	1.80808	2.06381	1.61184	2.75824	-inf	-1.22831	-inf	0.669144	-134.6	XR_002240424.1	3.29353	3.5784	2.28947	6.12193	-inf	-inf	-inf	0.669854	0.980239
Cc_lncRNA-2486	-1.5836	0.72259	1.34534	5.58829	1.7236	2.99868	2.67523	2.8502	-161.1	XR_002240421.1	-3.99073	-2.83593	-6.36952	-inf	0.600937	-0.355358	-0.783743	-0.739904	0.573691
Cc_lncRNA-2892	-5.89213	-5.70694	-6.27033	-inf	0.206715	-1.69582	-1.31682	-1.6134	-152.1	XR_002240421.1	-3.99073	-2.83593	-6.36952	-inf	0.600937	-0.355358	-0.783743	-0.739904	0.925633
Cc_lncRNA-1893	0.113817	-0.505654	0.313936	0.139348	-0.777962	-0.750795	-0.587102	-1.67827	-94.6	XR_002240413.1	-0.267691	-0.814919	-0.109025	-1.2366	-1.20271	-1.21008	-1.68689	-2.62976	0.864222
Cc_lncRNA-322	-0.267691	-0.814919	-0.109025	-1.2366	-1.20271	-1.21008	-1.68689	-2.62976	-153.9	XR_002240413.1	-0.267691	-0.814919	-0.109025	-1.2366	-1.20271	-1.21008	-1.68689	-2.62976	1
Cc_lncRNA-120	-0.735031	-0.965011	0.46298	-inf	0.0939409	-2.02725	-0.656555	-inf	-115.8	XR_002240410.1	0.16788	-0.11523	-0.302249	-0.69383	-0.197646	-0.17014	-0.690421	-0.452775	-0.169325
Cc_lncRNA-120	-0.735031	-0.965011	0.46298	-inf	0.0939409	-2.02725	-0.656555	-inf	-120.9	XR_002240409.1	0.16788	-0.11523	-0.302249	-0.69383	-0.197646	-0.17014	-0.690421	-0.452775	-0.169325
Cc_lncRNA-120	-0.735031	-0.965011	0.46298	-inf	0.0939409	-2.02725	-0.656555	-inf	-146.1	XR_002240408.1	0.16788	-0.11523	-0.302249	-0.69383	-0.197646	-0.17014	-0.690421	-0.452775	-0.169325
Cc_lncRNA-120	-0.735031	-0.965011	0.46298	-inf	0.0939409	-2.02725	-0.656555	-inf	-115.2	XR_002240407.1	0.16788	-0.11523	-0.302249	-0.69383	-0.197646	-0.17014	-0.690421	-0.452775	-0.169325
Cc_lncRNA-120	-0.735031	-0.965011	0.46298	-inf	0.0939409	-2.02725	-0.656555	-inf	-107.1	XR_002240404.1	0.16788	-0.11523	-0.302249	-0.69383	-0.197646	-0.17014	-0.690421	-0.452775	-0.169325
Cc_lncRNA-120	-0.735031	-0.965011	0.46298	-inf	0.0939409	-2.02725	-0.656555	-inf	-143.2	XR_002240403.1	0.16788	-0.11523	-0.302249	-0.69383	-0.197646	-0.17014	-0.690421	-0.452775	-0.169325
Cc_lncRNA-120	-0.735031	-0.965011	0.46298	-inf	0.0939409	-2.02725	-0.656555	-inf	-142.9	XR_002240402.1	0.16788	-0.11523	-0.302249	-0.69383	-0.197646	-0.17014	-0.690421	-0.452775	-0.169325
Cc_lncRNA-3012	-inf	0.257015	-inf	-inf	-inf	-inf	0.561104	0.691338	-132.4	XR_002240400.1	-0.513687	-0.903888	-1.22399	-1.41516	-0.139351	-0.416191	-0.993318	-0.732786	0.457809
Cc_lncRNA-1632	0.486447	0.256676	-0.715536	-0.620331	-1.45122	-0.226174	-0.221845	0.0928873	-151.1	XR_002240396.1	0.28486	1.32626	10.5025	7.09787	0.336795	0.591961	3.64721	0.381626	-0.334685
Cc_lncRNA-2558	0	0	0	0	0	0	0	0	-66.2	XR_002240396.1	0.28486	1.32626	10.5025	7.09787	0.336795	0.591961	3.64721	0.381626	#DIV/0!
Cc_lncRNA-2326	0	inf	0	0	inf	inf	0	inf	-71.5	XR_002240395.1	-0.622318	-1.0001	-0.973503	-1.22462	-0.808825	-1.57363	-1.57797	-1.52031	#DIV/0!
Cc_lncRNA-2437	-0.14184	-0.335566	-1.21326	-2.60436	-0.1712	-1.48544	-1.51483	-1.14422	-68.1	XR_002240395.1	-0.622318	-1.0001	-0.973503	-1.22462	-0.808825	-1.57363	-1.57797	-1.52031	0.639062
Cc_lncRNA-678	-0.573117	-0.319953	-0.865217	-0.610857	0.234002	-0.251232	-0.323986	0.174691	-119.1	XR_002240395.1	-0.622318	-1.0001	-0.973503	-1.22462	-0.808825	-1.57363	-1.57797	-1.52031	-0.234766
Cc_lncRNA-121	0.0385477	0.199409	-0.00068259	0.607894	0.170078	0.5457	-0.124143	0.128705	-129	XR_002240368.1	-0.14478	-0.284381	-0.0251944	0.350198	0.297369	0.262379	0.804298	1.06326	-0.0883188
Cc_lncRNA-1797	1.37947	0.908709	2.38511	3.24193	-2.26079	-0.0339643	-inf	-0.131282	-144.7	XR_002240363.1	-0.912205	-0.501519	-0.273863	-1.07693	-0.288937	-0.676294	-0.501727	-0.750437	-0.474385
Cc_lncRNA-1797	1.37947	0.908709	2.38511	3.24193	-2.26079	-0.0339643	-inf	-0.131282	-147.1	XR_002240362.1	-0.912205	-0.501519	-0.273863	-1.07693	-0.288937	-0.676294	-0.501727	-0.750437	-0.474385
Cc_lncRNA-1797	1.37947	0.908709	2.38511	3.24193	-2.26079	-0.0339643	-inf	-0.131282	-144.7	XR_002240361.1	-0.912205	-0.501519	-0.273863	-1.07693	-0.288937	-0.676294	-0.501727	-0.750437	-0.474385
Cc_lncRNA-2289	0.487591	-1.74244	-inf	-inf	-1.41479	-1.21849	-1.43198	-inf	-114.3	XR_002240340.1	0.30028	0.506367	0.556998	-0.958107	0.0545576	-0.509108	-0.157012	-0.406563	0.170702
Cc_lncRNA-2359	0.486461	-0.269382	-0.563782	0.882805	-0.0970854	-0.588646	-0.913563	-0.491674	-113.7	XR_002240340.1	0.30028	0.506367	0.556998	-0.958107	0.0545576	-0.509108	-0.157012	-0.406563	-0.281797
Cc_lncRNA-2618	0	0	inf	inf	0	0	inf	0	-105.3	XR_002240340.1	0.30028	0.506367	0.556998	-0.958107	0.0545576	-0.509108	-0.157012	-0.406563	#DIV/0!
Cc_lncRNA-2900	inf	inf	0	0	0	0	0	0	-111.9	XR_002240340.1	0.30028	0.506367	0.556998	-0.958107	0.0545576	-0.509108	-0.157012	-0.406563	#DIV/0!
Cc_lncRNA-2240	0.223984	-0.327849	1.0113	-inf	-0.430375	-0.806983	-2.0225	-1.89031	-150.8	XR_002240339.1	0.30028	0.506367	0.556998	-0.958107	0.0545576	-0.509108	-0.157012	-0.406563	0.770762
Cc_lncRNA-2289	0.487591	-1.74244	-inf	-inf	-1.41479	-1.21849	-1.43198	-inf	-121.4	XR_002240339.1	0.30028	0.506367	0.556998	-0.958107	0.0545576	-0.509108	-0.157012	-0.406563	0.170702
Cc_lncRNA-2618	0	0	inf	inf	0	0	inf	0	-128	XR_002240339.1	0.30028	0.506367	0.556998	-0.958107	0.0545576	-0.509108	-0.157012	-0.406563	#DIV/0!
Cc_lncRNA-2764	1.65728	0.257378	1.85534	-inf	-0.420744	-1.21992	-1.4342	-1.29759	-151	XR_002240339.1	0.30028	0.506367	0.556998	-0.958107	0.0545576	-0.509108	-0.157012	-0.406563	0.854416
Cc_lncRNA-2900	inf	inf	0	0	0	0	0	0	-152.9	XR_002240339.1	0.30028	0.506367	0.556998	-0.958107	0.0545576	-0.509108	-0.157012	-0.406563	#DIV/0!
Cc_lncRNA-5	0.488005	-inf	-inf	-inf	-inf	-inf	-inf	-inf	-107.2	XR_002240339.1	0.30028	0.506367	0.556998	-0.958107	0.0545576	-0.509108	-0.157012	-0.406563	#DIV/0!
Cc_lncRNA-2240	0.223984	-0.327849	1.0113	-inf	-0.430375	-0.806983	-2.0225	-1.89031	-155.2	XR_002240338.1	0.30028	0.506367	0.556998	-0.958107	0.0545576	-0.509108	-0.157012	-0.406563	0.770762
Cc_lncRNA-2289	0.487591	-1.74244	-inf	-inf	-1.41479	-1.21849	-1.43198	-inf	-144.2	XR_002240338.1	0.30028	0.506367	0.556998	-0.958107	0.0545576	-0.509108	-0.157012	-0.406563	0.170702
Cc_lncRNA-2618	0	0	inf	inf	0	0	inf	0	-142.9	XR_002240338.1	0.30028	0.506367	0.556998	-0.958107	0.0545576	-0.509108	-0.157012	-0.406563	#DIV/0!
Cc_lncRNA-2764	1.65728	0.257378	1.85534	-inf	-0.420744	-1.21992	-1.4342	-1.29759	-151.1	XR_002240338.1	0.30028	0.506367	0.556998	-0.958107	0.0545576	-0.509108	-0.157012	-0.406563	0.854416
Cc_lncRNA-2900	inf	inf	0	0	0	0	0	0	-160.1	XR_002240338.1	0.30028	0.506367	0.556998	-0.958107	0.0545576	-0.509108	-0.157012	-0.406563	#DIV/0!
Cc_lncRNA-5	0.488005	-inf	-inf	-inf	-inf	-inf	-inf	-inf	-116.6	XR_002240338.1	0.30028	0.506367	0.556998	-0.958107	0.0545576	-0.509108	-0.157012	-0.406563	#DIV/0!
Cc_lncRNA-2240	0.223984	-0.327849	1.0113	-inf	-0.430375	-0.806983	-2.0225	-1.89031	-148.2	XR_002240337.1	0.30028	0.506367	0.556998	-0.958107	0.0545576	-0.509108	-0.157012	-0.406563	0.770762
Cc_lncRNA-2289	0.487591	-1.74244	-inf	-inf	-1.41479	-1.21849	-1.43198	-inf	-106.7	XR_002240337.1	0.30028	0.506367	0.556998	-0.958107	0.0545576	-0.509108	-0.157012	-0.406563	0.170702
Cc_lncRNA-2618	0	0	inf	inf	0	0	inf	0	-131.2	XR_002240337.1	0.30028	0.506367	0.556998	-0.958107	0.0545576	-0.509108	-0.157012	-0.406563	#DIV/0!
Cc_lncRNA-2764	1.65728	0.257378	1.85534	-inf	-0.420744	-1.21992	-1.4342	-1.29759	-158.9	XR_002240337.1	0.30028	0.506367	0.556998	-0.958107	0.0545576	-0.509108	-0.157012	-0.406563	0.854416
Cc_lncRNA-2900	inf	inf	0	0	0	0	0	0	-160.6	XR_002240337.1	0.30028	0.506367	0.556998	-0.958107	0.0545576	-0.509108	-0.157012	-0.406563	#DIV/0!
Cc_lncRNA-5	0.488005	-inf	-inf	-inf	-inf	-inf	-inf	-inf	-114.5	XR_002240337.1	0.30028	0.506367	0.556998	-0.958107	0.0545576	-0.509108	-0.157012	-0.406563	#DIV/0!
Cc_lncRNA-2240	0.223984	-0.327849	1.0113	-inf	-0.430375	-0.806983	-2.0225	-1.89031	-156.4	XR_002240336.1	0.30028	0.506367	0.556998	-0.958107	0.0545576	-0.509108	-0.157012	-0.406563	0.770762
Cc_lncRNA-2289	0.487591	-1.74244	-inf	-inf	-1.41479	-1.21849	-1.43198	-inf	-147.7	XR_002240336.1	0.30028	0.506367	0.556998	-0.958107	0.0545576	-0.509108	-0.157012	-0.406563	0.170702
Cc_lncRNA-2618	0	0	inf	inf	0	0	inf	0	-140.2	XR_002240336.1	0.30028	0.506367	0.556998	-0.958107	0.0545576	-0.509108	-0.157012	-0.406563	#DIV/0!
Cc_lncRNA-2764	1.65728	0.257378	1.85534	-inf	-0.420744	-1.21992	-1.4342	-1.29759	-152.3	XR_002240336.1	0.30028	0.506367	0.556998	-0.958107	0.0545576	-0.509108	-0.157012	-0.406563	0.854416
Cc_lncRNA-2900	inf	inf	0	0	0	0	0	0	-152	XR_002240336.1	0.30028	0.506367	0.556998	-0.958107	0.0545576	-0.509108	-0.157012	-0.406563	#DIV/0!
Cc_lncRNA-5	0.488005	-inf	-inf	-inf	-inf	-inf	-inf	-inf	-115.5	XR_002240336.1	0.30028	0.506367	0.556998	-0.958107	0.0545576	-0.509108	-0.157012	-0.406563	#DIV/0!
Cc_lncRNA-2240	0.223984	-0.327849	1.0113	-inf	-0.430375	-0.806983	-2.0225	-1.89031	-146.4	XR_002240335.1	0.30028	0.506367	0.556998	-0.958107	0.0545576	-0.509108	-0.157012	-0.406563	0.770762
Cc_lncRNA-2289	0.487591	-1.74244	-inf	-inf	-1.41479	-1.21849	-1.43198	-inf	-109.1	XR_002240335.1	0.30028	0.506367	0.556998	-0.958107	0.0545576	-0.509108	-0.157012	-0.406563	0.170702
Cc_lncRNA-2618	0	0	inf	inf	0	0	inf	0	-133.7	XR_002240335.1	0.30028	0.506367	0.556998	-0.958107	0.0545576	-0.509108	-0.157012	-0.406563	#DIV/0!
Cc_lncRNA-2764	1.65728	0.257378	1.85534	-inf	-0.420744	-1.21992	-1.4342	-1.29759	-155	XR_002240335.1	0.30028	0.506367	0.556998	-0.958107	0.0545576	-0.509108	-0.157012	-0.406563	0.854416
Cc_lncRNA-2900	inf	inf	0	0	0	0	0	0	-161.8	XR_002240335.1	0.30028	0.506367	0.556998	-0.958107	0.0545576	-0.509108	-0.157012	-0.406563	#DIV/0!
Cc_lncRNA-5	0.488005	-inf	-inf	-inf	-inf	-inf	-inf	-inf	-112.2	XR_002240335.1	0.30028	0.506367	0.556998	-0.958107	0.0545576	-0.509108	-0.157012	-0.406563	#DIV/0!
Cc_lncRNA-2240	0.223984	-0.327849	1.0113	-inf	-0.430375	-0.806983	-2.0225	-1.89031	-157.5	XR_002240334.1	0.30028	0.506367	0.556998	-0.958107	0.0545576	-0.509108	-0.157012	-0.406563	0.770762
Cc_lncRNA-2289	0.487591	-1.74244	-inf	-inf	-1.41479	-1.21849	-1.43198	-inf	-143	XR_002240334.1	0.30028	0.506367	0.556998	-0.958107	0.0545576	-0.509108	-0.157012	-0.406563	0.170702
Cc_lncRNA-2618	0	0	inf	inf	0	0	inf	0	-145.8	XR_002240334.1	0.30028	0.506367	0.556998	-0.958107	0.0545576	-0.509108	-0.157012	-0.406563	#DIV/0!
Cc_lncRNA-2764	1.65728	0.257378	1.85534	-inf	-0.420744	-1.21992	-1.4342	-1.29759	-153.4	XR_002240334.1	0.30028	0.506367	0.556998	-0.958107	0.0545576	-0.509108	-0.157012	-0.406563	0.854416
Cc_lncRNA-2900	inf	inf	0	0	0	0	0	0	-157.5	XR_002240334.1	0.30028	0.506367	0.556998	-0.958107	0.0545576	-0.509108	-0.157012	-0.406563	#DIV/0!
Cc_lncRNA-5	0.488005	-inf	-inf	-inf	-inf	-inf	-inf	-inf	-119.5	XR_002240334.1	0.30028	0.506367	0.556998	-0.958107	0.0545576	-0.509108	-0.157012	-0.406563	#DIV/0!
Cc_lncRNA-456	-3.86159	-inf	-inf	-inf	-1.54663	-3.86953	-5.78502	-4.84377	-164.3	XR_002240331.1	-3.86159	-inf	-inf	-inf	-1.54663	-3.86953	-5.78502	-4.84377	1
Cc_lncRNA-1284	-1.51378	1.42643	2.28863	0.954103	1.12545	-0.22781	-1.44689	1.67118	-120.7	XR_002240330.1	-0.234928	-0.532496	-0.438695	-1.14845	-0.214378	-0.987133	-1.89061	-0.987499	0.352757
Cc_lncRNA-288	0.486135	0.478836	1.02725	-0.635006	0.537222	0.508508	-0.0328964	1.08359	-151	XR_002240330.1	-0.234928	-0.532496	-0.438695	-1.14845	-0.214378	-0.987133	-1.89061	-0.987499	0.482796
Cc_lncRNA-1269	0	0	0	0	0	0	0	0	-99.2	XR_002240319.1	0	0	0	0	0	0	0	0	#DIV/0!
Cc_lncRNA-1667	0.428185	-0.0308092	-0.350561	-1.57221	-0.355529	-0.625484	-0.698414	0.274699	-148.8	XR_002240308.1	0	0	inf	inf	0	0	inf	inf	#DIV/0!
Cc_lncRNA-397	0	0	0	0	0	0	0	0	-101.2	XR_002240308.1	0	0	inf	inf	0	0	inf	inf	#DIV/0!
Cc_lncRNA-398	0	0	inf	inf	0	0	inf	inf	-160.3	XR_002240308.1	0	0	inf	inf	0	0	inf	inf	#DIV/0!
Cc_lncRNA-1276	0.269564	-0.0893892	-0.551522	-1.39948	-0.287881	-1.57481	-1.13167	-1.45716	-156.7	XR_002240300.1	0.269564	-0.0893892	-0.551522	-1.39948	-0.287881	-1.57481	-1.13167	-1.45716	1
Cc_lncRNA-1344	9.16679	11.3695	8.42571	5.09012	2.16292	3.23922	-0.434668	-0.298642	-160.5	XR_002240288.1	9.16679	11.3695	8.42571	5.09012	2.16292	3.23922	-0.434668	-0.298642	1
Cc_lncRNA-1912	0.0052142	-0.500116	-0.678949	-0.468689	0.0380451	-0.566063	-0.123086	-0.428492	-81.8	XR_002240281.1	0.221933	0.359635	-0.292564	0.15953	0.167478	-0.0235351	-0.0342327	0.158378	0.378061
Cc_lncRNA-1912	0.0052142	-0.500116	-0.678949	-0.468689	0.0380451	-0.566063	-0.123086	-0.428492	-81.8	XR_002240279.1	0.221933	0.359635	-0.292564	0.15953	0.167478	-0.0235351	-0.0342327	0.158378	0.378061
Cc_lncRNA-2387	-0.0613853	-0.184152	-0.635118	-1.29946	-1.38995	-2.47662	-2.11128	-3.58032	-66.8	XR_002240268.1	-0.591831	-0.669754	-0.95825	-2.6813	-0.0949626	-0.975716	-1.87539	-1.55558	0.362994
Cc_lncRNA-1241	0	inf	inf	0	0	inf	0	0	-152	XR_002240255.1	0	inf	inf	0	0	inf	0	0	#DIV/0!
Cc_lncRNA-1193	0	0	0	0	0	0	0	0	-100.4	XR_002240254.1	inf	inf	inf	0	0	0	0	0	#DIV/0!
Cc_lncRNA-2503	-0.737263	-0.933848	-0.975796	-1.26389	-1.25603	-1.83602	-1.95277	-2.31593	-89.9	XR_002240252.1	-1.51332	-1.74315	-0.719775	-0.0245465	-inf	-inf	-1.44153	-inf	-0.0672518
Cc_lncRNA-1193	0	0	0	0	0	0	0	0	-78.8	XR_002240250.1	inf	inf	inf	0	0	0	0	0	#DIV/0!
Cc_lncRNA-1863	0.634928	0.0182327	-2.91005	-4.57685	-1.34504	-3.75253	-2.06543	-3.85707	-133.7	XR_002240249.1	-0.645209	-0.512304	1.35353	0.848053	0.199852	0.622299	0.755258	-0.025046	-0.707722
Cc_lncRNA-1863	0.634928	0.0182327	-2.91005	-4.57685	-1.34504	-3.75253	-2.06543	-3.85707	-133.7	XR_002240248.1	-0.645209	-0.512304	1.35353	0.848053	0.199852	0.622299	0.755258	-0.025046	-0.707722
Cc_lncRNA-2607	2.98904	0.256742	-inf	2.96878	-inf	-inf	-inf	-inf	-132.1	XR_002240246.1	0	inf	inf	inf	0	inf	0	inf	#DIV/0!
Cc_lncRNA-401	0.0169593	0.0867492	0.43652	1.9645	-0.451327	-1.81116	-1.29227	-3.49216	-150.4	XR_002240241.1	0.0169593	0.0867492	0.43652	1.9645	-0.451327	-1.81116	-1.29227	-3.49216	1
Cc_lncRNA-1096	2.75935	3.78015	5.6145	4.88213	-1.04038	-2.81196	0.87635	0.259436	-145.9	XR_002240235.1	2.75935	3.78015	5.6145	4.88213	-1.04038	-2.81196	0.87635	0.259436	1
Cc_lncRNA-1790	-inf	-1.74199	0.262654	-inf	-inf	-0.214619	-0.426117	-inf	-129.5	XR_002240230.1	0.525617	-inf	1.3278	3.56144	-inf	-inf	-inf	0.822171	#DIV/0!
Cc_lncRNA-255	-1.51392	-inf	-inf	-inf	2.44217	1.35612	0.136406	2.62119	-145.3	XR_002240213.1	-1.51392	-inf	-inf	-inf	2.44217	1.35612	0.136406	2.62119	1
Cc_lncRNA-1187	-0.139999	0.418337	-1.23825	-inf	1.2627	1.22028	0.732539	0.328698	-124.3	XR_002240198.1	-0.952599	-0.826207	-0.344961	-1.31435	-0.0449548	-0.222083	0.013147	-1.73083	0.259952
Cc_lncRNA-1667	0.428185	-0.0308092	-0.350561	-1.57221	-0.355529	-0.625484	-0.698414	0.274699	-108.9	XR_002240198.1	-0.952599	-0.826207	-0.344961	-1.31435	-0.0449548	-0.222083	0.013147	-1.73083	-0.182681
Cc_lncRNA-178	1.11854	1.45818	2.35814	1.80432	0.390235	1.62053	2.53553	1.20864	-135.3	XR_002240198.1	-0.952599	-0.826207	-0.344961	-1.31435	-0.0449548	-0.222083	0.013147	-1.73083	0.188446
Cc_lncRNA-194	-0.14461	-0.158577	-0.207627	-1.63397	-0.00253216	-0.491331	0.521953	-0.915755	-140	XR_002240198.1	-0.952599	-0.826207	-0.344961	-1.31435	-0.0449548	-0.222083	0.013147	-1.73083	0.739799
Cc_lncRNA-3018	-0.322627	-0.735664	-0.938572	-2.14531	-0.32188	-0.427318	-0.419737	-0.963754	-130.1	XR_002240198.1	-0.952599	-0.826207	-0.344961	-1.31435	-0.0449548	-0.222083	0.013147	-1.73083	0.583905
Cc_lncRNA-678	-0.573117	-0.319953	-0.865217	-0.610857	0.234002	-0.251232	-0.323986	0.174691	-102.7	XR_002240179.1	2.22315	2.91945	4.53723	4.01132	-0.460831	0.186965	-0.44731	-inf	-0.813527
Cc_lncRNA-678	-0.573117	-0.319953	-0.865217	-0.610857	0.234002	-0.251232	-0.323986	0.174691	-102.7	XR_002240178.1	2.22315	2.91945	4.53723	4.01132	-0.460831	0.186965	-0.44731	-inf	-0.813527
Cc_lncRNA-1210	-2.35221	-1.89012	0.674936	1.61811	-0.260246	-0.210308	-0.734763	0.0231135	-135.6	XR_002240167.1	-0.985528	-1.71009	-0.443088	-0.813382	-0.919834	-0.42294	-0.1829	-1.35332	0.369277
Cc_lncRNA-2014	-1.74344	-1.3211	-0.164747	-0.0798338	-0.494116	0.116413	-0.313256	-1.30501	-167.8	XR_002240167.1	-0.985528	-1.71009	-0.443088	-0.813382	-0.919834	-0.42294	-0.1829	-1.35332	0.735573
Cc_lncRNA-2053	-0.967842	-1.25648	-1.0041	1.61613	-0.213619	-0.280643	-0.477526	-0.401204	-160.2	XR_002240167.1	-0.985528	-1.71009	-0.443088	-0.813382	-0.919834	-0.42294	-0.1829	-1.35332	0.198791
Cc_lncRNA-242	-0.985528	-1.71009	-0.443088	-0.813382	-0.919834	-0.42294	-0.1829	-1.35332	-181.7	XR_002240167.1	-0.985528	-1.71009	-0.443088	-0.813382	-0.919834	-0.42294	-0.1829	-1.35332	1
Cc_lncRNA-2788	-0.642416	-0.68544	0.0940696	-0.195932	-0.577018	-0.5026	-0.583957	-1.30362	-149.4	XR_002240167.1	-0.985528	-1.71009	-0.443088	-0.813382	-0.919834	-0.42294	-0.1829	-1.35332	0.54512
Cc_lncRNA-1030	0.762175	0.00881794	-0.380228	-2.95697	-0.888338	-3.47342	-4.1061	-3.10787	-123	XR_002240164.1	-0.980793	-0.774436	-0.808565	-2.59535	-0.617734	-0.533672	-1.19283	-1.55822	0.383472
Cc_lncRNA-1912	0.0052142	-0.500116	-0.678949	-0.468689	0.0380451	-0.566063	-0.123086	-0.428492	-53.3	XR_002240164.1	-0.980793	-0.774436	-0.808565	-2.59535	-0.617734	-0.533672	-1.19283	-1.55822	0.121265
Cc_lncRNA-84	-0.980793	-0.774436	-0.808565	-2.59535	-0.617734	-0.533672	-1.19283	-1.55822	-120.9	XR_002240164.1	-0.980793	-0.774436	-0.808565	-2.59535	-0.617734	-0.533672	-1.19283	-1.55822	1
Cc_lncRNA-2387	-0.0613853	-0.184152	-0.635118	-1.29946	-1.38995	-2.47662	-2.11128	-3.58032	-141.8	XR_002240160.1	-inf	-1.32847	-inf	-inf	-inf	-0.812913	-1.03208	-0.914351	-0.871485
Cc_lncRNA-1082	0.714448	-0.384834	0.16808	-0.243321	-0.147973	-0.335434	-1.50677	-1.99205	-158	XR_002240156.1	0.714448	-0.384834	0.16808	-0.243321	-0.147973	-0.335434	-1.50677	-1.99205	1
Cc_lncRNA-1114	-0.835772	0.224039	-0.617017	-1.21894	-0.253379	2.87231	3.14262	4.5589	-163.3	XR_002240152.1	-0.835772	0.224039	-0.617017	-1.21894	-0.253379	2.87231	3.14262	4.5589	1
Cc_lncRNA-139	0.486342	3.2566	-inf	1.95966	-inf	-inf	-inf	-inf	-171.4	XR_002240143.1	-0.88772	-1.11741	-1.46525	-2.10577	-0.541384	-1.6908	-1.3103	-1.03319	-0.213479
Cc_lncRNA-139	0.486342	3.2566	-inf	1.95966	-inf	-inf	-inf	-inf	-172.8	XR_002240142.1	-0.88772	-1.11741	-1.46525	-2.10577	-0.541384	-1.6908	-1.3103	-1.03319	-0.213479
Cc_lncRNA-65	-0.353736	-0.908356	-1.15306	-3.50617	-0.0644038	0.503233	-0.0385582	0.00343993	-175.2	XR_002240137.1	-0.643744	-1.52253	-1.70022	-2.96644	-0.258177	-0.912261	-1.16276	-1.32188	0.882853
Cc_lncRNA-1030	0.762175	0.00881794	-0.380228	-2.95697	-0.888338	-3.47342	-4.1061	-3.10787	-175.1	XR_002240128.1	0.762175	0.00881794	-0.380228	-2.95697	-0.888338	-3.47342	-4.1061	-3.10787	1
Cc_lncRNA-1912	0.0052142	-0.500116	-0.678949	-0.468689	0.0380451	-0.566063	-0.123086	-0.428492	-62.6	XR_002240128.1	0.762175	0.00881794	-0.380228	-2.95697	-0.888338	-3.47342	-4.1061	-3.10787	0.169862
Cc_lncRNA-84	-0.980793	-0.774436	-0.808565	-2.59535	-0.617734	-0.533672	-1.19283	-1.55822	-108.5	XR_002240128.1	0.762175	0.00881794	-0.380228	-2.95697	-0.888338	-3.47342	-4.1061	-3.10787	0.383472
Cc_lncRNA-1030	0.762175	0.00881794	-0.380228	-2.95697	-0.888338	-3.47342	-4.1061	-3.10787	-175.1	XR_002240127.1	0.762175	0.00881794	-0.380228	-2.95697	-0.888338	-3.47342	-4.1061	-3.10787	1
Cc_lncRNA-1912	0.0052142	-0.500116	-0.678949	-0.468689	0.0380451	-0.566063	-0.123086	-0.428492	-62.6	XR_002240127.1	0.762175	0.00881794	-0.380228	-2.95697	-0.888338	-3.47342	-4.1061	-3.10787	0.169862
Cc_lncRNA-84	-0.980793	-0.774436	-0.808565	-2.59535	-0.617734	-0.533672	-1.19283	-1.55822	-125.1	XR_002240127.1	0.762175	0.00881794	-0.380228	-2.95697	-0.888338	-3.47342	-4.1061	-3.10787	0.383472
Cc_lncRNA-1030	0.762175	0.00881794	-0.380228	-2.95697	-0.888338	-3.47342	-4.1061	-3.10787	-175.1	XR_002240126.1	0.762175	0.00881794	-0.380228	-2.95697	-0.888338	-3.47342	-4.1061	-3.10787	1
Cc_lncRNA-1912	0.0052142	-0.500116	-0.678949	-0.468689	0.0380451	-0.566063	-0.123086	-0.428492	-62.6	XR_002240126.1	0.762175	0.00881794	-0.380228	-2.95697	-0.888338	-3.47342	-4.1061	-3.10787	0.169862
Cc_lncRNA-84	-0.980793	-0.774436	-0.808565	-2.59535	-0.617734	-0.533672	-1.19283	-1.55822	-102.3	XR_002240126.1	0.762175	0.00881794	-0.380228	-2.95697	-0.888338	-3.47342	-4.1061	-3.10787	0.383472
Cc_lncRNA-2511	0.092229	-0.0705649	0.287849	0.509446	-0.109114	0.331641	0.275962	0.204864	-56.2	XR_002240125.1	-1.05314	-1.10289	-0.924793	-1.34665	-0.278254	-0.948279	-0.869512	-1.20159	-0.582467
Cc_lncRNA-2461	0	0	0	0	0	0	0	0	-129.5	XR_002240122.1	-0.900935	-0.661128	-1.21135	-2.13966	-0.851498	-1.14633	-1.07651	-0.420277	#DIV/0!
Cc_lncRNA-1284	-1.51378	1.42643	2.28863	0.954103	1.12545	-0.22781	-1.44689	1.67118	-144	XR_002240120.1	0.486135	0.478836	1.02725	-0.635006	0.537222	0.508508	-0.0328964	1.08359	0.393718
Cc_lncRNA-288	0.486135	0.478836	1.02725	-0.635006	0.537222	0.508508	-0.0328964	1.08359	-165.3	XR_002240120.1	0.486135	0.478836	1.02725	-0.635006	0.537222	0.508508	-0.0328964	1.08359	1
Cc_lncRNA-966	-0.725327	-1.50252	-2.01717e-05	0.399417	-1.92063	-2.68758	-1.20642	-1.61968	-157.3	XR_002240118.1	-0.725327	-1.50252	-2.01717e-05	0.399417	-1.92063	-2.68758	-1.20642	-1.61968	1
Cc_lncRNA-966	-0.725327	-1.50252	-2.01717e-05	0.399417	-1.92063	-2.68758	-1.20642	-1.61968	-167.3	XR_002240117.1	-0.725327	-1.50252	-2.01717e-05	0.399417	-1.92063	-2.68758	-1.20642	-1.61968	1
Cc_lncRNA-966	-0.725327	-1.50252	-2.01717e-05	0.399417	-1.92063	-2.68758	-1.20642	-1.61968	-155.9	XR_002240116.1	-0.725327	-1.50252	-2.01717e-05	0.399417	-1.92063	-2.68758	-1.20642	-1.61968	1
Cc_lncRNA-966	-0.725327	-1.50252	-2.01717e-05	0.399417	-1.92063	-2.68758	-1.20642	-1.61968	-168.1	XR_002240115.1	-0.725327	-1.50252	-2.01717e-05	0.399417	-1.92063	-2.68758	-1.20642	-1.61968	1
Cc_lncRNA-1558	-1.70837	-2.2142	-9.18084	-inf	-2.0077	-6.69893	-inf	-9.80136	-105.2	XR_002240105.1	-1.42721	-0.919923	-2.52878	-2.87301	-0.730566	-2.14218	-2.68386	-2.83147	0.952757
Cc_lncRNA-2345	-inf	-1.74318	-0.719141	-inf	-1.44399	-0.224753	0.558065	-0.316342	-104	XR_002240105.1	-1.42721	-0.919923	-2.52878	-2.87301	-0.730566	-2.14218	-2.68386	-2.83147	-0.851769
Cc_lncRNA-696	0	0	inf	inf	inf	0	0	0	-82.4	XR_002240105.1	-1.42721	-0.919923	-2.52878	-2.87301	-0.730566	-2.14218	-2.68386	-2.83147	#DIV/0!
Cc_lncRNA-1558	-1.70837	-2.2142	-9.18084	-inf	-2.0077	-6.69893	-inf	-9.80136	-88.2	XR_002240104.1	-1.42721	-0.919923	-2.52878	-2.87301	-0.730566	-2.14218	-2.68386	-2.83147	0.952757
Cc_lncRNA-2345	-inf	-1.74318	-0.719141	-inf	-1.44399	-0.224753	0.558065	-0.316342	-98.6	XR_002240104.1	-1.42721	-0.919923	-2.52878	-2.87301	-0.730566	-2.14218	-2.68386	-2.83147	-0.851769
Cc_lncRNA-696	0	0	inf	inf	inf	0	0	0	-74.6	XR_002240104.1	-1.42721	-0.919923	-2.52878	-2.87301	-0.730566	-2.14218	-2.68386	-2.83147	#DIV/0!
Cc_lncRNA-1558	-1.70837	-2.2142	-9.18084	-inf	-2.0077	-6.69893	-inf	-9.80136	-105.3	XR_002240103.1	-1.42721	-0.919923	-2.52878	-2.87301	-0.730566	-2.14218	-2.68386	-2.83147	0.952757
Cc_lncRNA-2345	-inf	-1.74318	-0.719141	-inf	-1.44399	-0.224753	0.558065	-0.316342	-107.4	XR_002240103.1	-1.42721	-0.919923	-2.52878	-2.87301	-0.730566	-2.14218	-2.68386	-2.83147	-0.851769
Cc_lncRNA-696	0	0	inf	inf	inf	0	0	0	-77.1	XR_002240103.1	-1.42721	-0.919923	-2.52878	-2.87301	-0.730566	-2.14218	-2.68386	-2.83147	#DIV/0!
Cc_lncRNA-569	-0.319449	-0.598854	-0.0750697	-1.01814	-0.35571	-0.267753	-0.585311	-0.793656	-127.6	XR_002240102.1	0.988573	1.2564	0.706473	0.362118	1.11992	-0.228908	0.666816	-0.918237	0.311504
Cc_lncRNA-1030	0.762175	0.00881794	-0.380228	-2.95697	-0.888338	-3.47342	-4.1061	-3.10787	-149.8	XR_002240085.1	-2.03319	-1.0292	-inf	-inf	-1.91249	-0.998394	-3.47886	-inf	0.38519
Cc_lncRNA-1912	0.0052142	-0.500116	-0.678949	-0.468689	0.0380451	-0.566063	-0.123086	-0.428492	-67.9	XR_002240085.1	-2.03319	-1.0292	-inf	-inf	-1.91249	-0.998394	-3.47886	-inf	-0.644512
Cc_lncRNA-2326	0	inf	0	0	inf	inf	0	inf	-59.3	XR_002240080.1	-0.622318	-1.0001	-0.973503	-1.22462	-0.808825	-1.57363	-1.57797	-1.52031	#DIV/0!
Cc_lncRNA-2437	-0.14184	-0.335566	-1.21326	-2.60436	-0.1712	-1.48544	-1.51483	-1.14422	-79	XR_002240080.1	-0.622318	-1.0001	-0.973503	-1.22462	-0.808825	-1.57363	-1.57797	-1.52031	0.639062
Cc_lncRNA-678	-0.573117	-0.319953	-0.865217	-0.610857	0.234002	-0.251232	-0.323986	0.174691	-120.6	XR_002240080.1	-0.622318	-1.0001	-0.973503	-1.22462	-0.808825	-1.57363	-1.57797	-1.52031	-0.234766
Cc_lncRNA-292	-1.09817	-inf	-0.306879	-inf	-0.023354	0.776345	1.29681	-0.896807	-168.7	XR_002240072.1	-1.09817	-inf	-0.306879	-inf	-0.023354	0.776345	1.29681	-0.896807	1
Cc_lncRNA-2879	0.487091	0.257173	1.59527	0.99451	-1.42806	-1.22153	0.148209	-inf	-128.6	XR_002240069.1	0.00686033	-0.0345361	0.317144	-0.0931324	0.346037	0.124949	0.72769	0.620815	-0.156013
Cc_lncRNA-2902	0	0	0	0	0	0	0	0	-63.5	XR_002240069.1	0.00686033	-0.0345361	0.317144	-0.0931324	0.346037	0.124949	0.72769	0.620815	#DIV/0!
Cc_lncRNA-2879	0.487091	0.257173	1.59527	0.99451	-1.42806	-1.22153	0.148209	-inf	-128.6	XR_002240068.1	0.00686033	-0.0345361	0.317144	-0.0931324	0.346037	0.124949	0.72769	0.620815	-0.156013
Cc_lncRNA-2902	0	0	0	0	0	0	0	0	-63.5	XR_002240068.1	0.00686033	-0.0345361	0.317144	-0.0931324	0.346037	0.124949	0.72769	0.620815	#DIV/0!
Cc_lncRNA-1017	inf	inf	inf	inf	0	0	0	0	-151	XR_002240062.1	inf	inf	inf	inf	0	0	0	0	#DIV/0!
Cc_lncRNA-50	0	inf	0	0	0	0	0	0	-95.3	XR_002240061.1	0.056193	-0.470804	-0.807635	-1.89277	-0.494894	-1.31435	-1.54391	-1.33995	#DIV/0!
Cc_lncRNA-50	0	inf	0	0	0	0	0	0	-125.1	XR_002240060.1	0.056193	-0.470804	-0.807635	-1.89277	-0.494894	-1.31435	-1.54391	-1.33995	#DIV/0!
Cc_lncRNA-2259	0	0	inf	0	0	0	0	0	-114.7	XR_002240037.1	-0.41012	-0.160456	-0.559797	-0.281146	0.026228	0.200648	-0.0867306	-0.375076	#DIV/0!
Cc_lncRNA-2259	0	0	inf	0	0	0	0	0	-120.4	XR_002240036.1	-0.41012	-0.160456	-0.559797	-0.281146	0.026228	0.200648	-0.0867306	-0.375076	#DIV/0!
Cc_lncRNA-2259	0	0	inf	0	0	0	0	0	-118.5	XR_002240035.1	-0.41012	-0.160456	-0.559797	-0.281146	0.026228	0.200648	-0.0867306	-0.375076	#DIV/0!
Cc_lncRNA-2444	-0.576393	-0.909394	-0.833434	-1.35329	-1.00604	-1.07032	-1.53752	-1.8825	-73.8	XR_002240030.1	-0.372468	-0.229081	-0.167325	0.505073	0.0722692	0.277825	0.00922237	0.157121	-0.606049
Cc_lncRNA-2491	0	inf	0	0	0	0	0	0	-92.5	XR_002240030.1	-0.372468	-0.229081	-0.167325	0.505073	0.0722692	0.277825	0.00922237	0.157121	#DIV/0!
Cc_lncRNA-2914	-0.32131	-1.22905	-0.930432	1.30834	0.427007	-1.4515	-1.67139	0.558979	-108	XR_002240020.1	-0.166349	0.302909	0.744327	1.77889	0.231946	0.238718	0.956515	1.38346	0.501669
Cc_lncRNA-885	1.27417	0.805523	0.310049	-1.03164	0.634751	-0.760377	-3.01086	-2.17826	-171.9	XR_002240005.1	1.27417	0.805523	0.310049	-1.03164	0.634751	-0.760377	-3.01086	-2.17826	1
Cc_lncRNA-883	0.224767	0.347388	0.80901	1.19108	-0.0577636	0.289236	0.365037	0.446405	-172	XR_002240004.1	0.224767	0.347388	0.80901	1.19108	-0.0577636	0.289236	0.365037	0.446405	1
Cc_lncRNA-2387	-0.0613853	-0.184152	-0.635118	-1.29946	-1.38995	-2.47662	-2.11128	-3.58032	-120.1	XR_002239990.1	0.330547	0.10089	0.684354	-0.385963	0.0911944	-0.0961642	-0.274421	-0.499515	0.732389
Cc_lncRNA-2387	-0.0613853	-0.184152	-0.635118	-1.29946	-1.38995	-2.47662	-2.11128	-3.58032	-125.2	XR_002239986.1	0.330547	0.10089	0.684354	-0.385963	0.0911944	-0.0961642	-0.274421	-0.499515	0.732389
Cc_lncRNA-1782	0.486753	2.2569	-inf	1.97913	-inf	-inf	-inf	0.686999	-138.6	XR_002239983.1	-4.79368	-4.7085	-5.42482	-6.38356	-0.175748	-1.13898	-1.3299	-1.26368	-0.564084
Cc_lncRNA-2387	-0.0613853	-0.184152	-0.635118	-1.29946	-1.38995	-2.47662	-2.11128	-3.58032	-120.1	XR_002239978.1	0.330547	0.10089	0.684354	-0.385963	0.0911944	-0.0961642	-0.274421	-0.499515	0.732389
Cc_lncRNA-2387	-0.0613853	-0.184152	-0.635118	-1.29946	-1.38995	-2.47662	-2.11128	-3.58032	-120.1	XR_002239974.1	0.330547	0.10089	0.684354	-0.385963	0.0911944	-0.0961642	-0.274421	-0.499515	0.732389
Cc_lncRNA-2313	0	inf	0	0	0	0	0	0	-136.3	XR_002239973.1	0.190677	-0.0390131	0.705353	1.94988	-0.0884419	-1.07647	-0.743409	-1.76446	#DIV/0!
Cc_lncRNA-2313	0	inf	0	0	0	0	0	0	-136.3	XR_002239972.1	0.190677	-0.0390131	0.705353	1.94988	-0.0884419	-1.07647	-0.743409	-1.76446	#DIV/0!
Cc_lncRNA-2387	-0.0613853	-0.184152	-0.635118	-1.29946	-1.38995	-2.47662	-2.11128	-3.58032	-120.1	XR_002239971.1	0.330547	0.10089	0.684354	-0.385963	0.0911944	-0.0961642	-0.274421	-0.499515	0.732389
Cc_lncRNA-289	0.486612	0.256799	1.11148	3.12443	0.192339	0.605107	-1.02725	-1.48715	-158.1	XR_002239953.1	-0.379123	-0.259562	0.193086	0.136732	0.150522	0.164455	0.345784	0.109246	-0.0777952
Cc_lncRNA-289	0.486612	0.256799	1.11148	3.12443	0.192339	0.605107	-1.02725	-1.48715	-148.4	XR_002239952.1	-0.379123	-0.259562	0.193086	0.136732	0.150522	0.164455	0.345784	0.109246	-0.0777952
Cc_lncRNA-234	0	inf	0	0	0	0	0	0	-89.9	XR_002239943.1	0.0742771	-0.429117	-0.0283866	-0.489979	-0.608918	-0.747171	-0.830985	-1.26676	#DIV/0!
Cc_lncRNA-2906	0.487063	-1.32781	-0.311245	0.408371	1.57106	-0.806677	-1.02202	0.110854	-83.2	XR_002239943.1	0.0742771	-0.429117	-0.0283866	-0.489979	-0.608918	-0.747171	-0.830985	-1.26676	0.0997756
Cc_lncRNA-792	0.317739	0.219292	0.977464	0.79532	-0.0415726	-0.329728	-0.0451531	-0.259841	-106.3	XR_002239937.1	-0.229444	-0.552463	-0.736808	-0.182113	0.273387	-inf	0.634396	1.2287	-0.807544
Cc_lncRNA-792	0.317739	0.219292	0.977464	0.79532	-0.0415726	-0.329728	-0.0451531	-0.259841	-106.3	XR_002239936.1	-0.229444	-0.552463	-0.736808	-0.182113	0.273387	-inf	0.634396	1.2287	-0.807544
Cc_lncRNA-120	-0.735031	-0.965011	0.46298	-inf	0.0939409	-2.02725	-0.656555	-inf	-77.4	XR_002239930.1	0.16788	-0.11523	-0.302249	-0.69383	-0.197646	-0.17014	-0.690421	-0.452775	-0.169325
Cc_lncRNA-120	-0.735031	-0.965011	0.46298	-inf	0.0939409	-2.02725	-0.656555	-inf	-128	XR_002239929.1	0.16788	-0.11523	-0.302249	-0.69383	-0.197646	-0.17014	-0.690421	-0.452775	-0.169325
Cc_lncRNA-2894	-0.31234	-0.127282	0.803209	1.20488	0.310181	0.434972	0.739169	0.820334	-151	XR_002239926.1	0.0853342	-0.165238	-0.134632	-0.384755	0.00807566	-0.539407	-0.296385	-0.112729	-0.508893
Cc_lncRNA-850	0	0	0	inf	0	0	0	0	-138.8	XR_002239914.1	0	0	0	inf	0	0	0	0	#DIV/0!
Cc_lncRNA-851	inf	0	0	inf	inf	0	0	inf	-143.8	XR_002239914.1	0	0	0	inf	0	0	0	0	#DIV/0!
Cc_lncRNA-850	0	0	0	inf	0	0	0	0	-135.8	XR_002239913.1	inf	0	0	inf	inf	0	0	inf	#DIV/0!
Cc_lncRNA-851	inf	0	0	inf	inf	0	0	inf	-141.8	XR_002239913.1	inf	0	0	inf	inf	0	0	inf	#DIV/0!
Cc_lncRNA-2079	0.00102265	0.0342854	-1.52293	-inf	0.0634276	-1.03351	-inf	0.192484	-77.5	XR_002239912.1	0.0576887	0.276079	0.124094	1.24267	0.131264	0.24095	0.683433	1.25462	0.375435
Cc_lncRNA-886	-5.14536	-5.86047	-5.14736	-6.4917	1.01801	-1.69042	-2.24359	-2.6846	-158.1	XR_002239911.1	-5.14536	-5.86047	-5.14736	-6.4917	1.01801	-1.69042	-2.24359	-2.6846	1
Cc_lncRNA-886	-5.14536	-5.86047	-5.14736	-6.4917	1.01801	-1.69042	-2.24359	-2.6846	-159.8	XR_002239910.1	-5.14536	-5.86047	-5.14736	-6.4917	1.01801	-1.69042	-2.24359	-2.6846	1
Cc_lncRNA-918	inf	0	inf	0	inf	inf	inf	inf	-141.3	XR_002239908.1	inf	0	inf	0	inf	inf	inf	inf	#DIV/0!
Cc_lncRNA-918	inf	0	inf	0	inf	inf	inf	inf	-154	XR_002239907.1	inf	0	inf	0	inf	inf	inf	inf	#DIV/0!
Cc_lncRNA-966	-0.725327	-1.50252	-2.01717e-05	0.399417	-1.92063	-2.68758	-1.20642	-1.61968	-163.1	XR_002239900.1	0	0	0	inf	0	0	0	0	#DIV/0!
Cc_lncRNA-966	-0.725327	-1.50252	-2.01717e-05	0.399417	-1.92063	-2.68758	-1.20642	-1.61968	-167.1	XR_002239899.1	-0.725327	-1.50252	-2.01717e-05	0.399417	-1.92063	-2.68758	-1.20642	-1.61968	1
Cc_lncRNA-966	-0.725327	-1.50252	-2.01717e-05	0.399417	-1.92063	-2.68758	-1.20642	-1.61968	-165.4	XR_002239898.1	0	0	0	inf	0	0	0	0	#DIV/0!
Cc_lncRNA-1187	-0.139999	0.418337	-1.23825	-inf	1.2627	1.22028	0.732539	0.328698	-82.3	XR_002239890.1	-0.0988859	0.256401	-0.293598	-0.637703	-0.0498672	0.060627	1.42585	0.496914	0.347752
Cc_lncRNA-178	1.11854	1.45818	2.35814	1.80432	0.390235	1.62053	2.53553	1.20864	-121.6	XR_002239890.1	-0.0988859	0.256401	-0.293598	-0.637703	-0.0498672	0.060627	1.42585	0.496914	0.301295
Cc_lncRNA-194	-0.14461	-0.158577	-0.207627	-1.63397	-0.00253216	-0.491331	0.521953	-0.915755	-131	XR_002239890.1	-0.0988859	0.256401	-0.293598	-0.637703	-0.0498672	0.060627	1.42585	0.496914	0.629496
Cc_lncRNA-2502	-inf	-inf	1.2525	-inf	-inf	-inf	1.58659	2.7433	-125.2	XR_002239890.1	-0.0988859	0.256401	-0.293598	-0.637703	-0.0498672	0.060627	1.42585	0.496914	0.167938
Cc_lncRNA-1187	-0.139999	0.418337	-1.23825	-inf	1.2627	1.22028	0.732539	0.328698	-120.1	XR_002239889.1	-0.0988859	0.256401	-0.293598	-0.637703	-0.0498672	0.060627	1.42585	0.496914	0.347752
Cc_lncRNA-178	1.11854	1.45818	2.35814	1.80432	0.390235	1.62053	2.53553	1.20864	-144.2	XR_002239889.1	-0.0988859	0.256401	-0.293598	-0.637703	-0.0498672	0.060627	1.42585	0.496914	0.301295
Cc_lncRNA-194	-0.14461	-0.158577	-0.207627	-1.63397	-0.00253216	-0.491331	0.521953	-0.915755	-131	XR_002239889.1	-0.0988859	0.256401	-0.293598	-0.637703	-0.0498672	0.060627	1.42585	0.496914	0.629496
Cc_lncRNA-2502	-inf	-inf	1.2525	-inf	-inf	-inf	1.58659	2.7433	-125.2	XR_002239889.1	-0.0988859	0.256401	-0.293598	-0.637703	-0.0498672	0.060627	1.42585	0.496914	0.167938
Cc_lncRNA-3018	-0.322627	-0.735664	-0.938572	-2.14531	-0.32188	-0.427318	-0.419737	-0.963754	-130.6	XR_002239889.1	-0.0988859	0.256401	-0.293598	-0.637703	-0.0498672	0.060627	1.42585	0.496914	0.495608
Cc_lncRNA-1523	-0.250527	0.25667	2.96269	1.22727	-0.1885	0.773765	-0.181302	-1.64433	-160.1	XR_002239888.1	0.0668874	-0.0365613	1.87699	0.265059	0.210316	0.0297787	-0.210877	-0.51808	0.903814
Cc_lncRNA-2823	-0.654155	-0.123487	1.83211	1.75971	-0.66719	-1.66223	0.287711	-0.0672807	-141.9	XR_002239888.1	0.0668874	-0.0365613	1.87699	0.265059	0.210316	0.0297787	-0.210877	-0.51808	0.579688
Cc_lncRNA-2168	0.48663	0.716244	2.13905	3.78064	1.01501	1.77516	1.68721	1.32717	-193.4	XR_002239886.1	-0.0317711	-0.207267	-2.11426	-4.18067	0.147631	-0.937778	-3.46266	-2.47169	-0.811564
Cc_lncRNA-1523	-0.250527	0.25667	2.96269	1.22727	-0.1885	0.773765	-0.181302	-1.64433	-127.4	XR_002239885.1	0.0668874	-0.0365613	1.87699	0.265059	0.210316	0.0297787	-0.210877	-0.51808	0.903814
Cc_lncRNA-2823	-0.654155	-0.123487	1.83211	1.75971	-0.66719	-1.66223	0.287711	-0.0672807	-121.2	XR_002239885.1	0.0668874	-0.0365613	1.87699	0.265059	0.210316	0.0297787	-0.210877	-0.51808	0.579688
Cc_lncRNA-1523	-0.250527	0.25667	2.96269	1.22727	-0.1885	0.773765	-0.181302	-1.64433	-97.8	XR_002239884.1	0.0668874	-0.0365613	1.87699	0.265059	0.210316	0.0297787	-0.210877	-0.51808	0.903814
Cc_lncRNA-2823	-0.654155	-0.123487	1.83211	1.75971	-0.66719	-1.66223	0.287711	-0.0672807	-122.6	XR_002239884.1	0.0668874	-0.0365613	1.87699	0.265059	0.210316	0.0297787	-0.210877	-0.51808	0.579688
Cc_lncRNA-792	0.317739	0.219292	0.977464	0.79532	-0.0415726	-0.329728	-0.0451531	-0.259841	-158.5	XR_002239881.1	0.317739	0.219292	0.977464	0.79532	-0.0415726	-0.329728	-0.0451531	-0.259841	1
Cc_lncRNA-792	0.317739	0.219292	0.977464	0.79532	-0.0415726	-0.329728	-0.0451531	-0.259841	-158.5	XR_002239880.1	0.317739	0.219292	0.977464	0.79532	-0.0415726	-0.329728	-0.0451531	-0.259841	1
Cc_lncRNA-792	0.317739	0.219292	0.977464	0.79532	-0.0415726	-0.329728	-0.0451531	-0.259841	-158.9	XR_002239879.1	0.317739	0.219292	0.977464	0.79532	-0.0415726	-0.329728	-0.0451531	-0.259841	1
Cc_lncRNA-1664	0	inf	0	inf	0	0	0	0	-123.1	XR_002239851.1	0.393118	0.578441	0.0959058	-0.46073	-0.289424	-0.0578536	-0.63948	0.130744	#DIV/0!
Cc_lncRNA-194	-0.14461	-0.158577	-0.207627	-1.63397	-0.00253216	-0.491331	0.521953	-0.915755	-118.8	XR_002239843.1	0.000744971	1.49351	3.12609	1.60377	-0.0988352	0.134384	-0.447494	-0.330343	-0.24797
Cc_lncRNA-2823	-0.654155	-0.123487	1.83211	1.75971	-0.66719	-1.66223	0.287711	-0.0672807	-104.8	XR_002239843.1	0.000744971	1.49351	3.12609	1.60377	-0.0988352	0.134384	-0.447494	-0.330343	0.716566
Cc_lncRNA-2823	-0.654155	-0.123487	1.83211	1.75971	-0.66719	-1.66223	0.287711	-0.0672807	-104.8	XR_002239842.1	0.000612188	0.256373	0.788492	-0.691923	-0.296361	0.0509539	-0.212021	-1.44119	0.0859589
Cc_lncRNA-2825	-0.210414	0.0238274	1.80068	1.68355	0.569786	0.676819	0.7261	-0.424842	-114.6	XR_002239842.1	0.000612188	0.256373	0.788492	-0.691923	-0.296361	0.0509539	-0.212021	-1.44119	0.400644
Cc_lncRNA-2823	-0.654155	-0.123487	1.83211	1.75971	-0.66719	-1.66223	0.287711	-0.0672807	-131.1	XR_002239841.1	0.000612188	0.256373	0.788492	-0.691923	-0.296361	0.0509539	-0.212021	-1.44119	0.0859589
Cc_lncRNA-2825	-0.210414	0.0238274	1.80068	1.68355	0.569786	0.676819	0.7261	-0.424842	-121.3	XR_002239841.1	0.000612188	0.256373	0.788492	-0.691923	-0.296361	0.0509539	-0.212021	-1.44119	0.400644
Cc_lncRNA-2823	-0.654155	-0.123487	1.83211	1.75971	-0.66719	-1.66223	0.287711	-0.0672807	-104.8	XR_002239840.1	0.000612188	0.256373	0.788492	-0.691923	-0.296361	0.0509539	-0.212021	-1.44119	0.0859589
Cc_lncRNA-2825	-0.210414	0.0238274	1.80068	1.68355	0.569786	0.676819	0.7261	-0.424842	-123.6	XR_002239840.1	0.000612188	0.256373	0.788492	-0.691923	-0.296361	0.0509539	-0.212021	-1.44119	0.400644
Cc_lncRNA-1281	-0.994685	-0.626195	-0.508501	-0.401284	-0.232118	-0.707342	-0.966073	-0.907281	-151.1	XR_002239835.1	-0.250823	-0.74355	-1.03179	-0.0496777	0.800545	1.53713	1.35951	1.10174	-0.263778
Cc_lncRNA-2599	0.488717	1.25826	3.58134	2.04414	2.19303	2.37291	1.57772	1.72684	-155.7	XR_002239835.1	-0.250823	-0.74355	-1.03179	-0.0496777	0.800545	1.53713	1.35951	1.10174	-0.0951189
Cc_lncRNA-496	-2.0982	-2.32805	-1.30634	0.394606	-0.0244483	-inf	-2.02547	-1.89768	-154.2	XR_002239835.1	-0.250823	-0.74355	-1.03179	-0.0496777	0.800545	1.53713	1.35951	1.10174	0.0486825
Cc_lncRNA-1281	-0.994685	-0.626195	-0.508501	-0.401284	-0.232118	-0.707342	-0.966073	-0.907281	-150.3	XR_002239834.1	-0.250823	-0.74355	-1.03179	-0.0496777	0.800545	1.53713	1.35951	1.10174	-0.263778
Cc_lncRNA-2599	0.488717	1.25826	3.58134	2.04414	2.19303	2.37291	1.57772	1.72684	-149.4	XR_002239834.1	-0.250823	-0.74355	-1.03179	-0.0496777	0.800545	1.53713	1.35951	1.10174	-0.0951189
Cc_lncRNA-496	-2.0982	-2.32805	-1.30634	0.394606	-0.0244483	-inf	-2.02547	-1.89768	-156.7	XR_002239834.1	-0.250823	-0.74355	-1.03179	-0.0496777	0.800545	1.53713	1.35951	1.10174	0.0486825
Cc_lncRNA-1281	-0.994685	-0.626195	-0.508501	-0.401284	-0.232118	-0.707342	-0.966073	-0.907281	-150.1	XR_002239833.1	-0.250823	-0.74355	-1.03179	-0.0496777	0.800545	1.53713	1.35951	1.10174	-0.263778
Cc_lncRNA-2599	0.488717	1.25826	3.58134	2.04414	2.19303	2.37291	1.57772	1.72684	-150.1	XR_002239833.1	-0.250823	-0.74355	-1.03179	-0.0496777	0.800545	1.53713	1.35951	1.10174	-0.0951189
Cc_lncRNA-496	-2.0982	-2.32805	-1.30634	0.394606	-0.0244483	-inf	-2.02547	-1.89768	-157.3	XR_002239833.1	-0.250823	-0.74355	-1.03179	-0.0496777	0.800545	1.53713	1.35951	1.10174	0.0486825
Cc_lncRNA-1281	-0.994685	-0.626195	-0.508501	-0.401284	-0.232118	-0.707342	-0.966073	-0.907281	-145.3	XR_002239832.1	-0.250823	-0.74355	-1.03179	-0.0496777	0.800545	1.53713	1.35951	1.10174	-0.263778
Cc_lncRNA-2599	0.488717	1.25826	3.58134	2.04414	2.19303	2.37291	1.57772	1.72684	-141.2	XR_002239832.1	-0.250823	-0.74355	-1.03179	-0.0496777	0.800545	1.53713	1.35951	1.10174	-0.0951189
Cc_lncRNA-496	-2.0982	-2.32805	-1.30634	0.394606	-0.0244483	-inf	-2.02547	-1.89768	-151.7	XR_002239832.1	-0.250823	-0.74355	-1.03179	-0.0496777	0.800545	1.53713	1.35951	1.10174	0.0486825
Cc_lncRNA-1664	0	inf	0	inf	0	0	0	0	-123.1	XR_002239827.1	0.393118	0.578441	0.0959058	-0.46073	-0.289424	-0.0578536	-0.63948	0.130744	#DIV/0!
Cc_lncRNA-2337	-0.806486	-0.367906	0.749306	-0.426211	-0.619275	-0.674746	-0.592634	-1.61484	-70.2	XR_002239827.1	0.393118	0.578441	0.0959058	-0.46073	-0.289424	-0.0578536	-0.63948	0.130744	-0.00587411
Cc_lncRNA-2437	-0.14184	-0.335566	-1.21326	-2.60436	-0.1712	-1.48544	-1.51483	-1.14422	-116.2	XR_002239825.1	-0.480441	-0.348517	-0.128007	-0.750201	-0.162839	-0.831247	-0.682254	-0.548746	0.637129
Cc_lncRNA-2732	inf	0	0	0	0	0	inf	0	-92.3	XR_002239825.1	-0.480441	-0.348517	-0.128007	-0.750201	-0.162839	-0.831247	-0.682254	-0.548746	#DIV/0!
Cc_lncRNA-678	-0.573117	-0.319953	-0.865217	-0.610857	0.234002	-0.251232	-0.323986	0.174691	-134.3	XR_002239825.1	-0.480441	-0.348517	-0.128007	-0.750201	-0.162839	-0.831247	-0.682254	-0.548746	0.00780243
Cc_lncRNA-712	-0.172545	0.104652	1.39094	1.15591	-0.333655	0.288187	0.575883	0.683837	-156.3	XR_002239820.1	-0.172545	0.104652	1.39094	1.15591	-0.333655	0.288187	0.575883	0.683837	1
Cc_lncRNA-1281	-0.994685	-0.626195	-0.508501	-0.401284	-0.232118	-0.707342	-0.966073	-0.907281	-123.7	XR_002239794.1	0	0	0	0	0	0	0	0	#DIV/0!
Cc_lncRNA-2599	0.488717	1.25826	3.58134	2.04414	2.19303	2.37291	1.57772	1.72684	-84.3	XR_002239794.1	0	0	0	0	0	0	0	0	#DIV/0!
Cc_lncRNA-496	-2.0982	-2.32805	-1.30634	0.394606	-0.0244483	-inf	-2.02547	-1.89768	-119.1	XR_002239794.1	0	0	0	0	0	0	0	0	#DIV/0!
Cc_lncRNA-1714	0.858269	0.169104	0.61477	0.0926511	0.263232	-0.651745	-0.363512	0.130334	-91.7	XR_002239777.1	-0.646736	0.0111142	-0.118973	-0.281433	0.0674005	0.859962	0.887336	0.945828	-0.796687
Cc_lncRNA-2416	0	0	0	0	0	inf	0	inf	-71.3	XR_002239777.1	-0.646736	0.0111142	-0.118973	-0.281433	0.0674005	0.859962	0.887336	0.945828	#DIV/0!
Cc_lncRNA-2772	inf	0	0	0	inf	0	0	0	-59	XR_002239777.1	-0.646736	0.0111142	-0.118973	-0.281433	0.0674005	0.859962	0.887336	0.945828	#DIV/0!
Cc_lncRNA-1714	0.858269	0.169104	0.61477	0.0926511	0.263232	-0.651745	-0.363512	0.130334	-91.7	XR_002239776.1	-0.646736	0.0111142	-0.118973	-0.281433	0.0674005	0.859962	0.887336	0.945828	-0.796687
Cc_lncRNA-2416	0	0	0	0	0	inf	0	inf	-78.6	XR_002239776.1	-0.646736	0.0111142	-0.118973	-0.281433	0.0674005	0.859962	0.887336	0.945828	#DIV/0!
Cc_lncRNA-107	-1.09879	-1.32849	1.28952	-inf	-1.04622	-inf	-0.0324093	-0.915188	-163.6	XR_002239775.1	0.142776	0.372165	0.321851	0.21597	0.34801	0.762695	0.628671	1.14341	-0.0703232
Cc_lncRNA-624	-2.13381	-3.06431	-1.35423	-0.984457	1.93077	1.4825	2.4515	3.22318	-157.4	XR_002239765.1	-2.13381	-3.06431	-1.35423	-0.984457	1.93077	1.4825	2.4515	3.22318	1
Cc_lncRNA-629	-0.266924	-0.212279	-0.202557	0.122394	-0.227362	-0.536112	-0.623458	-0.786881	-169.8	XR_002239759.1	-0.266924	-0.212279	-0.202557	0.122394	-0.227362	-0.536112	-0.623458	-0.786881	1
Cc_lncRNA-107	-1.09879	-1.32849	1.28952	-inf	-1.04622	-inf	-0.0324093	-0.915188	-146.1	XR_002239744.1	-0.111169	-0.166814	0.40881	0.151857	-0.703866	-0.71924	-0.746353	0.176373	0.379627
Cc_lncRNA-671	-0.182187	0.660151	0.281503	0.477415	0.458497	0.929321	1.12702	0.937876	-182	XR_002239741.1	-0.138138	0.30075	-0.666347	0.764819	0.3655	0.828008	1.06353	1.02345	0.792684
Cc_lncRNA-671	-0.182187	0.660151	0.281503	0.477415	0.458497	0.929321	1.12702	0.937876	-182	XR_002239740.1	-0.138138	0.30075	-0.666347	0.764819	0.3655	0.828008	1.06353	1.02345	0.792684
Cc_lncRNA-177	0.41738	0.874542	-1.1352	-2.47825	-1.30561	-4.65503	-2.28973	-0.758945	-120.7	XR_002239730.1	0.766169	0.25639	0.943728	2.22665	1.48206	2.09294	1.49873	2.25135	-0.723471
Cc_lncRNA-2823	-0.654155	-0.123487	1.83211	1.75971	-0.66719	-1.66223	0.287711	-0.0672807	-140.3	XR_002239730.1	0.766169	0.25639	0.943728	2.22665	1.48206	2.09294	1.49873	2.25135	-0.0143123
Cc_lncRNA-2824	-0.550778	-0.390502	1.02623	0.543475	0.45981	0.44603	0.241321	-0.836182	-135.9	XR_002239730.1	0.766169	0.25639	0.943728	2.22665	1.48206	2.09294	1.49873	2.25135	0.120565
Cc_lncRNA-107	-1.09879	-1.32849	1.28952	-inf	-1.04622	-inf	-0.0324093	-0.915188	-152.6	XR_002239717.1	-0.327104	-0.086163	-0.564632	-1.82297	-0.598203	-0.527169	-1.18108	-1.51929	-0.1616
Cc_lncRNA-2539	1.0712	2.42645	5.53625	4.41432	0.541106	-0.227689	-0.446689	-0.328322	-109.7	XR_002239712.1	0	0	0	0	0	inf	0	0	#DIV/0!
Cc_lncRNA-692	-0.0943803	-0.684978	-0.596159	-1.24311	-0.460177	-0.8504	-0.912505	-1.87156	-120.2	XR_002239699.1	-0.0943803	-0.684978	-0.596159	-1.24311	-0.460177	-0.8504	-0.912505	-1.87156	1
Cc_lncRNA-581	0.486138	0.632595	-0.264368	1.09597	1.40903	3.15949	3.54441	3.13087	-155.8	XR_002239698.1	0.486138	0.632595	-0.264368	1.09597	1.40903	3.15949	3.54441	3.13087	1
Cc_lncRNA-1919	0	0	0	0	0	0	0	0	-147.4	XR_002239697.1	0.278929	0.00983521	1.07905	1.22137	0.136305	0.166295	1.05902	1.34412	#DIV/0!
Cc_lncRNA-1919	0	0	0	0	0	0	0	0	-155.7	XR_002239696.1	0.278929	0.00983521	1.07905	1.22137	0.136305	0.166295	1.05902	1.34412	#DIV/0!
Cc_lncRNA-1919	0	0	0	0	0	0	0	0	-147.4	XR_002239695.1	0.278929	0.00983521	1.07905	1.22137	0.136305	0.166295	1.05902	1.34412	#DIV/0!
Cc_lncRNA-1919	0	0	0	0	0	0	0	0	-147.4	XR_002239694.1	0.278929	0.00983521	1.07905	1.22137	0.136305	0.166295	1.05902	1.34412	#DIV/0!
Cc_lncRNA-2249	0	0	0	0	0	0	0	0	-72.1	XR_002239655.1	-0.217264	-0.203547	-0.22591	-0.771125	0.811053	0.846304	1.55259	1.53544	#DIV/0!
Cc_lncRNA-568	-0.459616	-0.68668	-0.275075	-1.00624	-0.279916	-0.305588	-0.367739	-0.891561	-141.5	XR_002239645.1	-0.459616	-0.68668	-0.275075	-1.00624	-0.279916	-0.305588	-0.367739	-0.891561	1
Cc_lncRNA-569	-0.319449	-0.598854	-0.0750697	-1.01814	-0.35571	-0.267753	-0.585311	-0.793656	-166.8	XR_002239644.1	-0.319449	-0.598854	-0.0750697	-1.01814	-0.35571	-0.267753	-0.585311	-0.793656	1
Cc_lncRNA-696	0	0	inf	inf	inf	0	0	0	-151.2	XR_002239638.1	0	0	inf	inf	inf	0	0	0	#DIV/0!
Cc_lncRNA-1501	0	0	0	0	0	0	0	0	-96.7	XR_002239636.1	-0.176267	-0.212504	0.782417	1.88197	0.0277469	0.00225959	0.0412495	-0.441229	#DIV/0!
Cc_lncRNA-2823	-0.654155	-0.123487	1.83211	1.75971	-0.66719	-1.66223	0.287711	-0.0672807	-94.4	XR_002239633.1	-0.134534	-0.333075	-2.06443e-05	0.021465	-0.533331	-0.304303	-0.777723	-0.71367	0.425066
Cc_lncRNA-2411	inf	inf	0	0	0	0	0	0	-80.4	XR_002239632.1	-0.134534	-0.333075	-2.06443e-05	0.021465	-0.533331	-0.304303	-0.777723	-0.71367	#DIV/0!
Cc_lncRNA-177	0.41738	0.874542	-1.1352	-2.47825	-1.30561	-4.65503	-2.28973	-0.758945	-92	XR_002239631.1	-0.134534	-0.333075	-2.06443e-05	0.021465	-0.533331	-0.304303	-0.777723	-0.71367	0.0276425
Cc_lncRNA-2411	inf	inf	0	0	0	0	0	0	-80.4	XR_002239631.1	-0.134534	-0.333075	-2.06443e-05	0.021465	-0.533331	-0.304303	-0.777723	-0.71367	#DIV/0!
Cc_lncRNA-177	0.41738	0.874542	-1.1352	-2.47825	-1.30561	-4.65503	-2.28973	-0.758945	-120.3	XR_002239630.1	-0.134534	-0.333075	-2.06443e-05	0.021465	-0.533331	-0.304303	-0.777723	-0.71367	0.0276425
Cc_lncRNA-2411	-0.134534	-0.333075	-2.06443e-05	0.021465	-0.533331	-0.304303	-0.777723	0	-121.8	XR_002239630.1	-0.134534	-0.333075	-2.06443e-05	0.021465	-0.533331	-0.304303	-0.777723	-0.71367	0.641335
Cc_lncRNA-2823	-0.654155	-0.123487	1.83211	1.75971	-0.66719	-1.66223	0.287711	-0.0672807	-151.1	XR_002239630.1	-0.134534	-0.333075	-2.06443e-05	0.021465	-0.533331	-0.304303	-0.777723	-0.71367	0.425066
Cc_lncRNA-2824	-0.550778	-0.390502	1.02623	0.543475	0.45981	0.44603	0.241321	-0.836182	-116.6	XR_002239630.1	-0.134534	-0.333075	-2.06443e-05	0.021465	-0.533331	-0.304303	-0.777723	-0.71367	0.415228
Cc_lncRNA-177	0.41738	0.874542	-1.1352	-2.47825	-1.30561	-4.65503	-2.28973	-0.758945	-73.9	XR_002239629.1	-0.134534	-0.333075	-2.06443e-05	0.021465	-0.533331	-0.304303	-0.777723	-0.71367	0.0276425
Cc_lncRNA-2411	-0.134534	-0.333075	-2.06443e-05	0.021465	-0.533331	-0.304303	-0.777723	0	-122.5	XR_002239629.1	-0.134534	-0.333075	-2.06443e-05	0.021465	-0.533331	-0.304303	-0.777723	-0.71367	0.641335
Cc_lncRNA-2823	-0.654155	-0.123487	1.83211	1.75971	-0.66719	-1.66223	0.287711	-0.0672807	-150.9	XR_002239629.1	-0.134534	-0.333075	-2.06443e-05	0.021465	-0.533331	-0.304303	-0.777723	-0.71367	0.425066
Cc_lncRNA-2824	-0.550778	-0.390502	1.02623	0.543475	0.45981	0.44603	0.241321	-0.836182	-100.3	XR_002239629.1	-0.134534	-0.333075	-2.06443e-05	0.021465	-0.533331	-0.304303	-0.777723	-0.71367	0.415228
Cc_lncRNA-177	0.41738	0.874542	-1.1352	-2.47825	-1.30561	-4.65503	-2.28973	-0.758945	-123.3	XR_002239628.1	-0.134534	-0.333075	-2.06443e-05	0.021465	-0.533331	-0.304303	-0.777723	-0.71367	0.0276425
Cc_lncRNA-2411	-0.134534	-0.333075	-2.06443e-05	0.021465	-0.533331	-0.304303	-0.777723	0	-96	XR_002239628.1	-0.134534	-0.333075	-2.06443e-05	0.021465	-0.533331	-0.304303	-0.777723	-0.71367	0.641335
Cc_lncRNA-2824	-0.550778	-0.390502	1.02623	0.543475	0.45981	0.44603	0.241321	-0.836182	-122.5	XR_002239628.1	-0.134534	-0.333075	-2.06443e-05	0.021465	-0.533331	-0.304303	-0.777723	-0.71367	0.415228
Cc_lncRNA-177	0.41738	0.874542	-1.1352	-2.47825	-1.30561	-4.65503	-2.28973	-0.758945	-120.3	XR_002239627.1	-0.134534	-0.333075	-2.06443e-05	0.021465	-0.533331	-0.304303	-0.777723	-0.71367	0.0276425
Cc_lncRNA-2411	-0.134534	-0.333075	-2.06443e-05	0.021465	-0.533331	-0.304303	-0.777723	0	-121.8	XR_002239627.1	-0.134534	-0.333075	-2.06443e-05	0.021465	-0.533331	-0.304303	-0.777723	-0.71367	0.641335
Cc_lncRNA-2823	-0.654155	-0.123487	1.83211	1.75971	-0.66719	-1.66223	0.287711	-0.0672807	-151.1	XR_002239627.1	-0.134534	-0.333075	-2.06443e-05	0.021465	-0.533331	-0.304303	-0.777723	-0.71367	0.425066
Cc_lncRNA-2824	-0.550778	-0.390502	1.02623	0.543475	0.45981	0.44603	0.241321	-0.836182	-116.6	XR_002239627.1	-0.134534	-0.333075	-2.06443e-05	0.021465	-0.533331	-0.304303	-0.777723	-0.71367	0.415228
Cc_lncRNA-177	0.41738	0.874542	-1.1352	-2.47825	-1.30561	-4.65503	-2.28973	-0.758945	-119.5	XR_002239626.1	-0.134534	-0.333075	-2.06443e-05	0.021465	-0.533331	-0.304303	-0.777723	-0.71367	0.0276425
Cc_lncRNA-2411	-0.134534	-0.333075	-2.06443e-05	0.021465	-0.533331	-0.304303	-0.777723	0	-122.5	XR_002239626.1	-0.134534	-0.333075	-2.06443e-05	0.021465	-0.533331	-0.304303	-0.777723	-0.71367	0.641335
Cc_lncRNA-2823	-0.654155	-0.123487	1.83211	1.75971	-0.66719	-1.66223	0.287711	-0.0672807	-150.9	XR_002239626.1	-0.134534	-0.333075	-2.06443e-05	0.021465	-0.533331	-0.304303	-0.777723	-0.71367	0.425066
Cc_lncRNA-2824	-0.550778	-0.390502	1.02623	0.543475	0.45981	0.44603	0.241321	-0.836182	-116.4	XR_002239626.1	-0.134534	-0.333075	-2.06443e-05	0.021465	-0.533331	-0.304303	-0.777723	-0.71367	0.415228
Cc_lncRNA-177	0.41738	0.874542	-1.1352	-2.47825	-1.30561	-4.65503	-2.28973	-0.758945	-119.5	XR_002239625.1	-0.134534	-0.333075	-2.06443e-05	0.021465	-0.533331	-0.304303	-0.777723	-0.71367	0.0276425
Cc_lncRNA-2411	-0.134534	-0.333075	-2.06443e-05	0.021465	-0.533331	-0.304303	-0.777723	0	-122.5	XR_002239625.1	-0.134534	-0.333075	-2.06443e-05	0.021465	-0.533331	-0.304303	-0.777723	-0.71367	0.641335
Cc_lncRNA-2823	-0.654155	-0.123487	1.83211	1.75971	-0.66719	-1.66223	0.287711	-0.0672807	-150.9	XR_002239625.1	-0.134534	-0.333075	-2.06443e-05	0.021465	-0.533331	-0.304303	-0.777723	-0.71367	0.425066
Cc_lncRNA-2824	-0.550778	-0.390502	1.02623	0.543475	0.45981	0.44603	0.241321	-0.836182	-116.4	XR_002239625.1	-0.134534	-0.333075	-2.06443e-05	0.021465	-0.533331	-0.304303	-0.777723	-0.71367	0.415228
Cc_lncRNA-177	0.41738	0.874542	-1.1352	-2.47825	-1.30561	-4.65503	-2.28973	-0.758945	-120.3	XR_002239624.1	-0.134534	-0.333075	-2.06443e-05	0.021465	-0.533331	-0.304303	-0.777723	-0.71367	0.0276425
Cc_lncRNA-2411	-0.134534	-0.333075	-2.06443e-05	0.021465	-0.533331	-0.304303	-0.777723	0	-121.8	XR_002239624.1	-0.134534	-0.333075	-2.06443e-05	0.021465	-0.533331	-0.304303	-0.777723	-0.71367	0.641335
Cc_lncRNA-2823	-0.654155	-0.123487	1.83211	1.75971	-0.66719	-1.66223	0.287711	-0.0672807	-151.1	XR_002239624.1	-0.134534	-0.333075	-2.06443e-05	0.021465	-0.533331	-0.304303	-0.777723	-0.71367	0.425066
Cc_lncRNA-2824	-0.550778	-0.390502	1.02623	0.543475	0.45981	0.44603	0.241321	-0.836182	-116.6	XR_002239624.1	-0.134534	-0.333075	-2.06443e-05	0.021465	-0.533331	-0.304303	-0.777723	-0.71367	0.415228
Cc_lncRNA-177	0.41738	0.874542	-1.1352	-2.47825	-1.30561	-4.65503	-2.28973	-0.758945	-110.6	XR_002239623.1	-0.134534	-0.333075	-2.06443e-05	0.021465	-0.533331	-0.304303	-0.777723	-0.71367	0.0276425
Cc_lncRNA-2411	-0.134534	-0.333075	-2.06443e-05	0.021465	-0.533331	-0.304303	-0.777723	0	-122.6	XR_002239623.1	-0.134534	-0.333075	-2.06443e-05	0.021465	-0.533331	-0.304303	-0.777723	-0.71367	0.641335
Cc_lncRNA-2823	-0.654155	-0.123487	1.83211	1.75971	-0.66719	-1.66223	0.287711	-0.0672807	-150.9	XR_002239623.1	-0.134534	-0.333075	-2.06443e-05	0.021465	-0.533331	-0.304303	-0.777723	-0.71367	0.425066
Cc_lncRNA-2824	-0.550778	-0.390502	1.02623	0.543475	0.45981	0.44603	0.241321	-0.836182	-112.6	XR_002239623.1	-0.134534	-0.333075	-2.06443e-05	0.021465	-0.533331	-0.304303	-0.777723	-0.71367	0.415228
Cc_lncRNA-177	0.41738	0.874542	-1.1352	-2.47825	-1.30561	-4.65503	-2.28973	-0.758945	-119.5	XR_002239622.1	-0.134534	-0.333075	-2.06443e-05	0.021465	-0.533331	-0.304303	-0.777723	-0.71367	0.0276425
Cc_lncRNA-2411	-0.134534	-0.333075	-2.06443e-05	0.021465	-0.533331	-0.304303	-0.777723	0	-122.5	XR_002239622.1	-0.134534	-0.333075	-2.06443e-05	0.021465	-0.533331	-0.304303	-0.777723	-0.71367	0.641335
Cc_lncRNA-2823	-0.654155	-0.123487	1.83211	1.75971	-0.66719	-1.66223	0.287711	-0.0672807	-150.9	XR_002239622.1	-0.134534	-0.333075	-2.06443e-05	0.021465	-0.533331	-0.304303	-0.777723	-0.71367	0.425066
Cc_lncRNA-2824	-0.550778	-0.390502	1.02623	0.543475	0.45981	0.44603	0.241321	-0.836182	-116.4	XR_002239622.1	-0.134534	-0.333075	-2.06443e-05	0.021465	-0.533331	-0.304303	-0.777723	-0.71367	0.415228
Cc_lncRNA-177	0.41738	0.874542	-1.1352	-2.47825	-1.30561	-4.65503	-2.28973	-0.758945	-119.5	XR_002239621.1	-0.134534	-0.333075	-2.06443e-05	0.021465	-0.533331	-0.304303	-0.777723	-0.71367	0.0276425
Cc_lncRNA-2411	-0.134534	-0.333075	-2.06443e-05	0.021465	-0.533331	-0.304303	-0.777723	0	-122.5	XR_002239621.1	-0.134534	-0.333075	-2.06443e-05	0.021465	-0.533331	-0.304303	-0.777723	-0.71367	0.641335
Cc_lncRNA-2823	-0.654155	-0.123487	1.83211	1.75971	-0.66719	-1.66223	0.287711	-0.0672807	-150.9	XR_002239621.1	-0.134534	-0.333075	-2.06443e-05	0.021465	-0.533331	-0.304303	-0.777723	-0.71367	0.425066
Cc_lncRNA-2824	-0.550778	-0.390502	1.02623	0.543475	0.45981	0.44603	0.241321	-0.836182	-116.4	XR_002239621.1	-0.134534	-0.333075	-2.06443e-05	0.021465	-0.533331	-0.304303	-0.777723	-0.71367	0.415228
Cc_lncRNA-177	0.41738	0.874542	-1.1352	-2.47825	-1.30561	-4.65503	-2.28973	-0.758945	-119.5	XR_002239620.1	-0.134534	-0.333075	-2.06443e-05	0.021465	-0.533331	-0.304303	-0.777723	-0.71367	0.0276425
Cc_lncRNA-2411	-0.134534	-0.333075	-2.06443e-05	0.021465	-0.533331	-0.304303	-0.777723	0	-122.5	XR_002239620.1	-0.134534	-0.333075	-2.06443e-05	0.021465	-0.533331	-0.304303	-0.777723	-0.71367	0.641335
Cc_lncRNA-2823	-0.654155	-0.123487	1.83211	1.75971	-0.66719	-1.66223	0.287711	-0.0672807	-150.9	XR_002239620.1	-0.134534	-0.333075	-2.06443e-05	0.021465	-0.533331	-0.304303	-0.777723	-0.71367	0.425066
Cc_lncRNA-2824	-0.550778	-0.390502	1.02623	0.543475	0.45981	0.44603	0.241321	-0.836182	-116.4	XR_002239620.1	-0.134534	-0.333075	-2.06443e-05	0.021465	-0.533331	-0.304303	-0.777723	-0.71367	0.415228
Cc_lncRNA-177	0.41738	0.874542	-1.1352	-2.47825	-1.30561	-4.65503	-2.28973	-0.758945	-119.5	XR_002239619.1	-0.134534	-0.333075	-2.06443e-05	0.021465	-0.533331	-0.304303	-0.777723	-0.71367	0.0276425
Cc_lncRNA-2411	-0.134534	-0.333075	-2.06443e-05	0.021465	-0.533331	-0.304303	-0.777723	0	-122.5	XR_002239619.1	-0.134534	-0.333075	-2.06443e-05	0.021465	-0.533331	-0.304303	-0.777723	-0.71367	0.641335
Cc_lncRNA-2823	-0.654155	-0.123487	1.83211	1.75971	-0.66719	-1.66223	0.287711	-0.0672807	-150.9	XR_002239619.1	-0.134534	-0.333075	-2.06443e-05	0.021465	-0.533331	-0.304303	-0.777723	-0.71367	0.425066
Cc_lncRNA-2824	-0.550778	-0.390502	1.02623	0.543475	0.45981	0.44603	0.241321	-0.836182	-116.4	XR_002239619.1	-0.134534	-0.333075	-2.06443e-05	0.021465	-0.533331	-0.304303	-0.777723	-0.71367	0.415228
Cc_lncRNA-177	0.41738	0.874542	-1.1352	-2.47825	-1.30561	-4.65503	-2.28973	-0.758945	-120.2	XR_002239618.1	-0.134534	-0.333075	-2.06443e-05	0.021465	-0.533331	-0.304303	-0.777723	-0.71367	0.0276425
Cc_lncRNA-2411	-0.134534	-0.333075	-2.06443e-05	0.021465	-0.533331	-0.304303	-0.777723	0	-99.3	XR_002239618.1	-0.134534	-0.333075	-2.06443e-05	0.021465	-0.533331	-0.304303	-0.777723	-0.71367	0.641335
Cc_lncRNA-2823	-0.654155	-0.123487	1.83211	1.75971	-0.66719	-1.66223	0.287711	-0.0672807	-153.4	XR_002239618.1	-0.134534	-0.333075	-2.06443e-05	0.021465	-0.533331	-0.304303	-0.777723	-0.71367	0.425066
Cc_lncRNA-2824	-0.550778	-0.390502	1.02623	0.543475	0.45981	0.44603	0.241321	-0.836182	-114.2	XR_002239618.1	-0.134534	-0.333075	-2.06443e-05	0.021465	-0.533331	-0.304303	-0.777723	-0.71367	0.415228
Cc_lncRNA-177	0.41738	0.874542	-1.1352	-2.47825	-1.30561	-4.65503	-2.28973	-0.758945	-112.3	XR_002239617.1	-0.134534	-0.333075	-2.06443e-05	0.021465	-0.533331	-0.304303	-0.777723	-0.71367	0.0276425
Cc_lncRNA-2411	-0.134534	-0.333075	-2.06443e-05	0.021465	-0.533331	-0.304303	-0.777723	0	-122.5	XR_002239617.1	-0.134534	-0.333075	-2.06443e-05	0.021465	-0.533331	-0.304303	-0.777723	-0.71367	0.641335
Cc_lncRNA-2823	-0.654155	-0.123487	1.83211	1.75971	-0.66719	-1.66223	0.287711	-0.0672807	-150.9	XR_002239617.1	-0.134534	-0.333075	-2.06443e-05	0.021465	-0.533331	-0.304303	-0.777723	-0.71367	0.425066
Cc_lncRNA-2824	-0.550778	-0.390502	1.02623	0.543475	0.45981	0.44603	0.241321	-0.836182	-122.8	XR_002239617.1	-0.134534	-0.333075	-2.06443e-05	0.021465	-0.533331	-0.304303	-0.777723	-0.71367	0.415228
Cc_lncRNA-177	0.41738	0.874542	-1.1352	-2.47825	-1.30561	-4.65503	-2.28973	-0.758945	-120.3	XR_002239616.1	-0.134534	-0.333075	-2.06443e-05	0.021465	-0.533331	-0.304303	-0.777723	-0.71367	0.0276425
Cc_lncRNA-2411	-0.134534	-0.333075	-2.06443e-05	0.021465	-0.533331	-0.304303	-0.777723	0	-121.8	XR_002239616.1	-0.134534	-0.333075	-2.06443e-05	0.021465	-0.533331	-0.304303	-0.777723	-0.71367	0.641335
Cc_lncRNA-2823	-0.654155	-0.123487	1.83211	1.75971	-0.66719	-1.66223	0.287711	-0.0672807	-151.1	XR_002239616.1	-0.134534	-0.333075	-2.06443e-05	0.021465	-0.533331	-0.304303	-0.777723	-0.71367	0.425066
Cc_lncRNA-2824	-0.550778	-0.390502	1.02623	0.543475	0.45981	0.44603	0.241321	-0.836182	-116.6	XR_002239616.1	-0.134534	-0.333075	-2.06443e-05	0.021465	-0.533331	-0.304303	-0.777723	-0.71367	0.415228
Cc_lncRNA-177	0.41738	0.874542	-1.1352	-2.47825	-1.30561	-4.65503	-2.28973	-0.758945	-119.5	XR_002239615.1	-0.134534	-0.333075	-2.06443e-05	0.021465	-0.533331	-0.304303	-0.777723	-0.71367	0.0276425
Cc_lncRNA-2411	-0.134534	-0.333075	-2.06443e-05	0.021465	-0.533331	-0.304303	-0.777723	0	-122.5	XR_002239615.1	-0.134534	-0.333075	-2.06443e-05	0.021465	-0.533331	-0.304303	-0.777723	-0.71367	0.641335
Cc_lncRNA-2823	-0.654155	-0.123487	1.83211	1.75971	-0.66719	-1.66223	0.287711	-0.0672807	-150.9	XR_002239615.1	-0.134534	-0.333075	-2.06443e-05	0.021465	-0.533331	-0.304303	-0.777723	-0.71367	0.425066
Cc_lncRNA-2824	-0.550778	-0.390502	1.02623	0.543475	0.45981	0.44603	0.241321	-0.836182	-116.4	XR_002239615.1	-0.134534	-0.333075	-2.06443e-05	0.021465	-0.533331	-0.304303	-0.777723	-0.71367	0.415228
Cc_lncRNA-177	0.41738	0.874542	-1.1352	-2.47825	-1.30561	-4.65503	-2.28973	-0.758945	-119.5	XR_002239614.1	-0.134534	-0.333075	-2.06443e-05	0.021465	-0.533331	-0.304303	-0.777723	-0.71367	0.0276425
Cc_lncRNA-2411	-0.134534	-0.333075	-2.06443e-05	0.021465	-0.533331	-0.304303	-0.777723	0	-122.5	XR_002239614.1	-0.134534	-0.333075	-2.06443e-05	0.021465	-0.533331	-0.304303	-0.777723	-0.71367	0.641335
Cc_lncRNA-2823	-0.654155	-0.123487	1.83211	1.75971	-0.66719	-1.66223	0.287711	-0.0672807	-150.9	XR_002239614.1	-0.134534	-0.333075	-2.06443e-05	0.021465	-0.533331	-0.304303	-0.777723	-0.71367	0.425066
Cc_lncRNA-2824	-0.550778	-0.390502	1.02623	0.543475	0.45981	0.44603	0.241321	-0.836182	-116.4	XR_002239614.1	-0.134534	-0.333075	-2.06443e-05	0.021465	-0.533331	-0.304303	-0.777723	-0.71367	0.415228
Cc_lncRNA-177	0.41738	0.874542	-1.1352	-2.47825	-1.30561	-4.65503	-2.28973	-0.758945	-121.2	XR_002239613.1	-0.134534	-0.333075	-2.06443e-05	0.021465	-0.533331	-0.304303	-0.777723	-0.71367	0.0276425
Cc_lncRNA-2411	inf	inf	0	0	0	0	0	0	-133.3	XR_002239613.1	-0.134534	-0.333075	-2.06443e-05	0.021465	-0.533331	-0.304303	-0.777723	-0.71367	#DIV/0!
Cc_lncRNA-2823	-0.654155	-0.123487	1.83211	1.75971	-0.66719	-1.66223	0.287711	-0.0672807	-153.7	XR_002239613.1	-0.134534	-0.333075	-2.06443e-05	0.021465	-0.533331	-0.304303	-0.777723	-0.71367	0.425066
Cc_lncRNA-2824	-0.550778	-0.390502	1.02623	0.543475	0.45981	0.44603	0.241321	-0.836182	-120.5	XR_002239613.1	-0.134534	-0.333075	-2.06443e-05	0.021465	-0.533331	-0.304303	-0.777723	-0.71367	0.415228
Cc_lncRNA-177	0.41738	0.874542	-1.1352	-2.47825	-1.30561	-4.65503	-2.28973	-0.758945	-110.7	XR_002239612.1	-0.134534	-0.333075	-2.06443e-05	0.021465	-0.533331	-0.304303	-0.777723	-0.71367	0.0276425
Cc_lncRNA-2411	inf	inf	0	0	0	0	0	0	-122.5	XR_002239612.1	-0.134534	-0.333075	-2.06443e-05	0.021465	-0.533331	-0.304303	-0.777723	-0.71367	#DIV/0!
Cc_lncRNA-2823	-0.654155	-0.123487	1.83211	1.75971	-0.66719	-1.66223	0.287711	-0.0672807	-150.9	XR_002239612.1	-0.134534	-0.333075	-2.06443e-05	0.021465	-0.533331	-0.304303	-0.777723	-0.71367	0.425066
Cc_lncRNA-2824	-0.550778	-0.390502	1.02623	0.543475	0.45981	0.44603	0.241321	-0.836182	-124	XR_002239612.1	-0.134534	-0.333075	-2.06443e-05	0.021465	-0.533331	-0.304303	-0.777723	-0.71367	0.415228
Cc_lncRNA-177	0.41738	0.874542	-1.1352	-2.47825	-1.30561	-4.65503	-2.28973	-0.758945	-119.5	XR_002239611.1	-0.134534	-0.333075	-2.06443e-05	0.021465	-0.533331	-0.304303	-0.777723	-0.71367	0.0276425
Cc_lncRNA-2411	inf	inf	0	0	0	0	0	0	-122.5	XR_002239611.1	-0.134534	-0.333075	-2.06443e-05	0.021465	-0.533331	-0.304303	-0.777723	-0.71367	#DIV/0!
Cc_lncRNA-2823	-0.654155	-0.123487	1.83211	1.75971	-0.66719	-1.66223	0.287711	-0.0672807	-150.9	XR_002239611.1	-0.134534	-0.333075	-2.06443e-05	0.021465	-0.533331	-0.304303	-0.777723	-0.71367	0.425066
Cc_lncRNA-2824	-0.550778	-0.390502	1.02623	0.543475	0.45981	0.44603	0.241321	-0.836182	-116.4	XR_002239611.1	-0.134534	-0.333075	-2.06443e-05	0.021465	-0.533331	-0.304303	-0.777723	-0.71367	0.415228
Cc_lncRNA-177	0.41738	0.874542	-1.1352	-2.47825	-1.30561	-4.65503	-2.28973	-0.758945	-119.5	XR_002239610.1	-0.134534	-0.333075	-2.06443e-05	0.021465	-0.533331	-0.304303	-0.777723	-0.71367	0.0276425
Cc_lncRNA-2411	inf	inf	0	0	0	0	0	0	-122.5	XR_002239610.1	-0.134534	-0.333075	-2.06443e-05	0.021465	-0.533331	-0.304303	-0.777723	-0.71367	#DIV/0!
Cc_lncRNA-2823	-0.654155	-0.123487	1.83211	1.75971	-0.66719	-1.66223	0.287711	-0.0672807	-150.9	XR_002239610.1	-0.134534	-0.333075	-2.06443e-05	0.021465	-0.533331	-0.304303	-0.777723	-0.71367	0.425066
Cc_lncRNA-2824	-0.550778	-0.390502	1.02623	0.543475	0.45981	0.44603	0.241321	-0.836182	-116.4	XR_002239610.1	-0.134534	-0.333075	-2.06443e-05	0.021465	-0.533331	-0.304303	-0.777723	-0.71367	0.415228
Cc_lncRNA-638	inf	0	0	0	0	0	0	0	-53.2	XR_002239609.1	-1.62908	-1.4438	-1.41506	-1.73814	-0.153496	-0.605047	-0.823334	-1.02407	#DIV/0!
Cc_lncRNA-687	0	0	inf	inf	0	0	0	0	-155.3	XR_002239594.1	0	0	inf	inf	0	0	0	0	#DIV/0!
Cc_lncRNA-218	-0.240725	-0.0448048	1.08161	0.917679	0.0448206	-0.236929	-0.118251	-0.385969	-120.5	XR_002239591.1	-0.134534	-0.333075	-2.06443e-05	0.021465	-0.533331	-0.304303	-0.777723	-0.71367	0.700259
Cc_lncRNA-1667	0.428185	-0.0308092	-0.350561	-1.57221	-0.355529	-0.625484	-0.698414	0.274699	-115.3	XR_002239589.1	0.766169	0.25639	0.943728	2.22665	1.48206	2.09294	1.49873	2.25135	-0.47787
Cc_lncRNA-2824	-0.550778	-0.390502	1.02623	0.543475	0.45981	0.44603	0.241321	-0.836182	-94.5	XR_002239589.1	0.766169	0.25639	0.943728	2.22665	1.48206	2.09294	1.49873	2.25135	0.120565
Cc_lncRNA-2352	0.50238	0.565155	0.53235	-0.811678	-0.369704	-0.987863	-1.00114	-1.62263	-112.7	XR_002239583.1	0.0762209	0.0845959	-0.252176	-0.501469	-0.184864	-0.399883	-0.353457	-0.403102	0.810359
Cc_lncRNA-2511	0.092229	-0.0705649	0.287849	0.509446	-0.109114	0.331641	0.275962	0.204864	-56.2	XR_002239562.1	-1.05314	-1.10289	-0.924793	-1.34665	-0.278254	-0.948279	-0.869512	-1.20159	-0.582467
Cc_lncRNA-2607	2.98904	0.256742	-inf	2.96878	-inf	-inf	-inf	-inf	-131.1	XR_002239561.1	0	inf	inf	inf	0	inf	0	inf	#DIV/0!
Cc_lncRNA-2823	-0.654155	-0.123487	1.83211	1.75971	-0.66719	-1.66223	0.287711	-0.0672807	-144	XR_002239558.1	-0.654155	-0.123487	1.83211	1.75971	-0.66719	-1.66223	0.287711	-0.0672807	1
Cc_lncRNA-2823	-0.654155	-0.123487	1.83211	1.75971	-0.66719	-1.66223	0.287711	-0.0672807	-143.8	XR_002239557.1	-0.654155	-0.123487	1.83211	1.75971	-0.66719	-1.66223	0.287711	-0.0672807	1
Cc_lncRNA-2823	-0.654155	-0.123487	1.83211	1.75971	-0.66719	-1.66223	0.287711	-0.0672807	-147.7	XR_002239556.1	-0.654155	-0.123487	1.83211	1.75971	-0.66719	-1.66223	0.287711	-0.0672807	1
Cc_lncRNA-2824	-0.550778	-0.390502	1.02623	0.543475	0.45981	0.44603	0.241321	-0.836182	-102.7	XR_002239550.1	0.749113	1.93447	2.87629	0.62542	1.02059	1.90864	1.22948	1.51489	0.324625
Cc_lncRNA-2917	0	0	0	0	0	0	0	0	-111.1	XR_002239550.1	0.749113	1.93447	2.87629	0.62542	1.02059	1.90864	1.22948	1.51489	#DIV/0!
Cc_lncRNA-1524	-0.386789	-0.687729	0.729526	1.05791	-0.42662	-1.30672	-0.742088	0.120004	-65.6	XR_002239549.1	0.749113	1.93447	2.87629	0.62542	1.02059	1.90864	1.22948	1.51489	-0.0206998
Cc_lncRNA-2824	-0.550778	-0.390502	1.02623	0.543475	0.45981	0.44603	0.241321	-0.836182	-131.3	XR_002239549.1	0.749113	1.93447	2.87629	0.62542	1.02059	1.90864	1.22948	1.51489	0.324625
Cc_lncRNA-2917	0	0	0	0	0	0	0	0	-110.3	XR_002239549.1	0.749113	1.93447	2.87629	0.62542	1.02059	1.90864	1.22948	1.51489	#DIV/0!
Cc_lncRNA-397	0	0	0	0	0	0	0	0	-102.3	XR_002239549.1	0.749113	1.93447	2.87629	0.62542	1.02059	1.90864	1.22948	1.51489	#DIV/0!
Cc_lncRNA-2313	0	inf	0	0	0	0	0	0	-146	XR_002239545.1	-0.189502	0.068885	-0.194504	-0.113809	0.0465413	-0.200678	-0.073463	-0.162723	#DIV/0!
Cc_lncRNA-2485	0.488032	-inf	-inf	2.02642	0.595275	0.784177	2.15704	1.71572	-98.2	XR_002239524.1	0.273834	-0.14904	0.513259	-0.762925	-0.00151081	-0.520137	-0.904483	-1.11465	-0.863599
Cc_lncRNA-12	0.497389	0.844585	0.224751	1.18336	2.50189	1.82178	2.62678	0.814466	-165	XR_002239519.1	0.497389	0.844585	0.224751	1.18336	2.50189	1.82178	2.62678	0.814466	1
Cc_lncRNA-1896	4.93253	4.67878	0	15.1857	2.60575	3.95205	10.0616	4.06217	-162.2	XR_002239518.1	5.05178	4.6859	17.0367	14.9378	3.94083	4.28045	10.1899	5.02198	0.305474
Cc_lncRNA-2584	-0.0987083	-1.03297	-1.03752	-1.50388	-1.04333	-0.891157	-1.23039	-1.78733	-103.3	XR_002239514.1	0.0232817	-0.614274	0.00795824	-0.363262	-0.808886	-0.411727	-0.190846	-1.31228	0.64791
Cc_lncRNA-1888	1.48645	0.256682	-inf	-inf	2.87097	0.773878	-inf	-inf	-150.8	XR_002239509.1	1.48645	0.256682	-inf	-inf	2.87097	0.773878	-inf	-inf	1
Cc_lncRNA-2747	-0.385774	-0.405011	0.0135651	-0.724168	-0.492693	-0.611702	-0.464543	-0.848732	-81.4	XR_002239509.1	1.48645	0.256682	-inf	-inf	2.87097	0.773878	-inf	-inf	-0.0356068
Cc_lncRNA-2849	0.486341	1.10459	2.35684	-1.36232	0.470822	-0.96392	-1.4455	-0.187828	-156.9	XR_002239502.1	0.486341	1.10459	2.35684	-1.36232	0.470822	-0.96392	-1.4455	-0.187828	1
Cc_lncRNA-1296	-0.103628	-1.2757	-0.0274493	0.182894	-0.805363	-0.0160992	-0.479441	0.802856	-137.5	XR_002239501.1	-0.103628	-1.2757	-0.0274493	0.182894	-0.805363	-0.0160992	-0.479441	0.802856	1
Cc_lncRNA-31	-1.66968	1.89962	-3.59236	-2.25156	1.19312	2.87358	1.37081	1.33042	-151	XR_002239500.1	-1.66968	1.89962	-3.59236	-2.25156	1.19312	2.87358	1.37081	1.33042	1
Cc_lncRNA-1233	0.276327	-0.459	1.11793	0.179375	-0.564416	-1.03592	-0.748506	-0.278651	-141	XR_002239492.1	3.07119	3.57844	6.49794	6.76181	2.8627	3.5796	3.87513	4.13084	0.665964
Cc_lncRNA-62	-4.33759	-3.8305	-0.608585	-inf	0.948335	-0.774733	-1.94212	0.528059	-149.8	XR_002239489.1	-4.33759	-3.8305	-0.608585	-inf	0.948335	-0.774733	-1.94212	0.528059	1
Cc_lncRNA-88	-2.09367	-inf	-inf	-inf	-1.94329	-inf	-inf	-inf	-134.5	XR_002239485.1	-2.09367	-inf	-inf	-inf	-1.94329	-inf	-inf	-inf	1
Cc_lncRNA-166	2.80875	1.57889	1.27745	-inf	1.56289	-0.223404	-0.439749	1.68919	-156.6	XR_002239482.1	2.80875	1.57889	1.27745	-inf	1.56289	-0.223404	-0.439749	1.68919	1
Cc_lncRNA-1187	-0.139999	0.418337	-1.23825	-inf	1.2627	1.22028	0.732539	0.328698	-134	XR_002239481.1	-0.322627	-0.735664	-0.938572	-2.14531	-0.32188	-0.427318	-0.419737	-0.963754	0.592447
Cc_lncRNA-1667	0.428185	-0.0308092	-0.350561	-1.57221	-0.355529	-0.625484	-0.698414	0.274699	-95	XR_002239481.1	-0.322627	-0.735664	-0.938572	-2.14531	-0.32188	-0.427318	-0.419737	-0.963754	0.631166
Cc_lncRNA-178	1.11854	1.45818	2.35814	1.80432	0.390235	1.62053	2.53553	1.20864	-135	XR_002239481.1	-0.322627	-0.735664	-0.938572	-2.14531	-0.32188	-0.427318	-0.419737	-0.963754	-0.259356
Cc_lncRNA-194	-0.14461	-0.158577	-0.207627	-1.63397	-0.00253216	-0.491331	0.521953	-0.915755	-138.8	XR_002239481.1	-0.322627	-0.735664	-0.938572	-2.14531	-0.32188	-0.427318	-0.419737	-0.963754	0.850481
Cc_lncRNA-3018	-0.322627	-0.735664	-0.938572	-2.14531	-0.32188	-0.427318	-0.419737	-0.963754	-162.6	XR_002239481.1	-0.322627	-0.735664	-0.938572	-2.14531	-0.32188	-0.427318	-0.419737	-0.963754	1
Cc_lncRNA-180	0.0681709	-0.2166	-0.205353	0.0587262	-0.456598	-0.407831	-0.176331	0.289978	-156.8	XR_002239477.1	0.0681709	-0.2166	-0.205353	0.0587262	-0.456598	-0.407831	-0.176331	0.289978	1
Cc_lncRNA-65	-0.353736	-0.908356	-1.15306	-3.50617	-0.0644038	0.503233	-0.0385582	0.00343993	-175.1	XR_002239474.1	-0.353736	-0.908356	-1.15306	-3.50617	-0.0644038	0.503233	-0.0385582	0.00343993	1
Cc_lncRNA-1191	-1.42072	-0.328489	0.470123	-0.633167	0.155343	-0.813133	-1.18443	-inf	-88.5	XR_002239470.1	-0.457126	0.5669	0.643517	-0.101622	-0.930945	-0.871173	-0.282589	-0.385703	0.371391
Cc_lncRNA-193	-0.457126	0.5669	0.643517	-0.101622	-0.930945	-0.871173	-0.282589	-0.385703	-167.3	XR_002239470.1	-0.457126	0.5669	0.643517	-0.101622	-0.930945	-0.871173	-0.282589	-0.385703	1
Cc_lncRNA-6	-0.513702	-0.00646937	0.402727	-1.62738	-0.341292	0.580086	0.290956	-0.00468394	-51	XR_002239470.1	-0.457126	0.5669	0.643517	-0.101622	-0.930945	-0.871173	-0.282589	-0.385703	0.0385182
Cc_lncRNA-157	-0.165651	-0.880843	-2.17456	0.0891361	0.547971	-0.100802	-0.903926	-0.197269	-173.9	XR_002239463.1	-0.165651	-0.880843	-2.17456	0.0891361	0.547971	-0.100802	-0.903926	-0.197269	1
Cc_lncRNA-1191	-1.42072	-0.328489	0.470123	-0.633167	0.155343	-0.813133	-1.18443	-inf	-125.5	XR_002239449.1	0.154964	0.180521	0.00423194	-0.333814	-0.161932	0.615678	-0.209362	-0.223498	-0.160024
Cc_lncRNA-193	-0.457126	0.5669	0.643517	-0.101622	-0.930945	-0.871173	-0.282589	-0.385703	-139.8	XR_002239449.1	0.154964	0.180521	0.00423194	-0.333814	-0.161932	0.615678	-0.209362	-0.223498	-0.131329
Cc_lncRNA-2698	0.0278071	-0.209902	-0.0131173	-0.0610791	-0.276913	-0.269664	-0.212142	-0.27961	-153.3	XR_002239449.1	0.154964	0.180521	0.00423194	-0.333814	-0.161932	0.615678	-0.209362	-0.223498	-0.0849222
Cc_lncRNA-6	-0.513702	-0.00646937	0.402727	-1.62738	-0.341292	0.580086	0.290956	-0.00468394	-53.1	XR_002239449.1	0.154964	0.180521	0.00423194	-0.333814	-0.161932	0.615678	-0.209362	-0.223498	0.542953
Cc_lncRNA-119	inf	inf	0	inf	0	0	0	0	-155.4	XR_002239447.1	inf	inf	0	inf	0	0	0	0	#DIV/0!
Cc_lncRNA-3013	0.678993	1.14969	0.478954	1.15261	0.0596753	-0.449291	-1.25277	0.452501	-152.6	XR_002239446.1	0.678993	1.14969	0.478954	1.15261	0.0596753	-0.449291	-1.25277	0.452501	1
Cc_lncRNA-3014	0.808849	-0.742967	1.59774	-0.0129463	0.888263	0.777289	1.56136	2.01391	-157.9	XR_002239446.1	0.678993	1.14969	0.478954	1.15261	0.0596753	-0.449291	-1.25277	0.452501	-0.551849
Cc_lncRNA-91	0.339924	0.718308	-0.37602	-1.55261	0.295909	-0.536477	-0.396063	-0.11462	-152.4	XR_002239445.1	0.339924	0.718308	-0.37602	-1.55261	0.295909	-0.536477	-0.396063	-0.11462	1
Cc_lncRNA-3008	0	0	inf	0	inf	0	inf	0	-71.4	XR_002239444.1	1.12295	0.727612	0.18619	-0.731009	0.0569877	-0.297868	-0.102791	-0.282666	#DIV/0!
Cc_lncRNA-1030	0.762175	0.00881794	-0.380228	-2.95697	-0.888338	-3.47342	-4.1061	-3.10787	-94.6	XR_002239441.1	-0.980793	-0.774436	-0.808565	-2.59535	-0.617734	-0.533672	-1.19283	-1.55822	0.383472
Cc_lncRNA-1912	0.0052142	-0.500116	-0.678949	-0.468689	0.0380451	-0.566063	-0.123086	-0.428492	-50.3	XR_002239441.1	-0.980793	-0.774436	-0.808565	-2.59535	-0.617734	-0.533672	-1.19283	-1.55822	0.121265
Cc_lncRNA-84	-0.980793	-0.774436	-0.808565	-2.59535	-0.617734	-0.533672	-1.19283	-1.55822	-148.4	XR_002239441.1	-0.980793	-0.774436	-0.808565	-2.59535	-0.617734	-0.533672	-1.19283	-1.55822	1
Cc_lncRNA-3013	0.678993	1.14969	0.478954	1.15261	0.0596753	-0.449291	-1.25277	0.452501	-153.6	XR_002239429.1	0.678993	1.14969	0.478954	1.15261	0.0596753	-0.449291	-1.25277	0.452501	1
Cc_lncRNA-3014	0.808849	-0.742967	1.59774	-0.0129463	0.888263	0.777289	1.56136	2.01391	-157.9	XR_002239429.1	0.678993	1.14969	0.478954	1.15261	0.0596753	-0.449291	-1.25277	0.452501	-0.551849
Cc_lncRNA-2175	-inf	-inf	-inf	-inf	-inf	-inf	-inf	-inf	-141.4	XR_002239415.1	-0.841117	-0.165645	0.737974	0.422336	0.040207	-0.229093	0.0274767	-0.0162856	#DIV/0!
Cc_lncRNA-116	0.000900439	-0.965805	1.64927	1.15162	0.321938	-1.03441	-0.253013	1.03684	-151.7	XR_002239414.1	0.000900439	-0.965805	1.64927	1.15162	0.321938	-1.03441	-0.253013	1.03684	1
Cc_lncRNA-82	-inf	-inf	-0.340816	0.517858	-inf	-0.782872	-0.986303	0.764598	-68.3	XR_002239414.1	0.000900439	-0.965805	1.64927	1.15162	0.321938	-1.03441	-0.253013	1.03684	0.667004
Cc_lncRNA-64	-0.250454	-2.0652	-inf	-0.354257	-inf	-inf	-inf	-inf	-141.7	XR_002239411.1	-0.250454	-2.0652	-inf	-0.354257	-inf	-inf	-inf	-inf	1
Cc_lncRNA-177	0.41738	0.874542	-1.1352	-2.47825	-1.30561	-4.65503	-2.28973	-0.758945	-111.3	XR_002239405.1	-0.513944	0.0418811	1.81201	2.56873	-0.691227	0.0148945	0.325579	-0.0425441	-0.249066
Cc_lncRNA-2824	-0.550778	-0.390502	1.02623	0.543475	0.45981	0.44603	0.241321	-0.836182	-120.2	XR_002239405.1	-0.513944	0.0418811	1.81201	2.56873	-0.691227	0.0148945	0.325579	-0.0425441	0.567946
Cc_lncRNA-1187	-0.139999	0.418337	-1.23825	-inf	1.2627	1.22028	0.732539	0.328698	-137.3	XR_002239403.1	1.11854	1.45818	2.35814	1.80432	0.390235	1.62053	2.53553	1.20864	-0.439197
Cc_lncRNA-1667	0.428185	-0.0308092	-0.350561	-1.57221	-0.355529	-0.625484	-0.698414	0.274699	-116.3	XR_002239403.1	1.11854	1.45818	2.35814	1.80432	0.390235	1.62053	2.53553	1.20864	-0.407354
Cc_lncRNA-178	1.11854	1.45818	2.35814	1.80432	0.390235	1.62053	2.53553	1.20864	-164.1	XR_002239403.1	1.11854	1.45818	2.35814	1.80432	0.390235	1.62053	2.53553	1.20864	1
Cc_lncRNA-194	-0.14461	-0.158577	-0.207627	-1.63397	-0.00253216	-0.491331	0.521953	-0.915755	-150.3	XR_002239403.1	1.11854	1.45818	2.35814	1.80432	0.390235	1.62053	2.53553	1.20864	0.103052
Cc_lncRNA-2502	-inf	-inf	1.2525	-inf	-inf	-inf	1.58659	2.7433	-123.2	XR_002239403.1	1.11854	1.45818	2.35814	1.80432	0.390235	1.62053	2.53553	1.20864	-0.943213
Cc_lncRNA-3018	-0.322627	-0.735664	-0.938572	-2.14531	-0.32188	-0.427318	-0.419737	-0.963754	-144	XR_002239403.1	1.11854	1.45818	2.35814	1.80432	0.390235	1.62053	2.53553	1.20864	-0.259356
Cc_lncRNA-1187	-0.139999	0.418337	-1.23825	-inf	1.2627	1.22028	0.732539	0.328698	-137.3	XR_002239402.1	1.11854	1.45818	2.35814	1.80432	0.390235	1.62053	2.53553	1.20864	-0.439197
Cc_lncRNA-1667	0.428185	-0.0308092	-0.350561	-1.57221	-0.355529	-0.625484	-0.698414	0.274699	-116.3	XR_002239402.1	1.11854	1.45818	2.35814	1.80432	0.390235	1.62053	2.53553	1.20864	-0.407354
Cc_lncRNA-178	1.11854	1.45818	2.35814	1.80432	0.390235	1.62053	2.53553	1.20864	-164.1	XR_002239402.1	1.11854	1.45818	2.35814	1.80432	0.390235	1.62053	2.53553	1.20864	1
Cc_lncRNA-194	-0.14461	-0.158577	-0.207627	-1.63397	-0.00253216	-0.491331	0.521953	-0.915755	-150.3	XR_002239402.1	1.11854	1.45818	2.35814	1.80432	0.390235	1.62053	2.53553	1.20864	0.103052
Cc_lncRNA-2502	-inf	-inf	1.2525	-inf	-inf	-inf	1.58659	2.7433	-90	XR_002239402.1	1.11854	1.45818	2.35814	1.80432	0.390235	1.62053	2.53553	1.20864	-0.943213
Cc_lncRNA-3018	-0.322627	-0.735664	-0.938572	-2.14531	-0.32188	-0.427318	-0.419737	-0.963754	-144	XR_002239402.1	1.11854	1.45818	2.35814	1.80432	0.390235	1.62053	2.53553	1.20864	-0.259356
Cc_lncRNA-177	0.41738	0.874542	-1.1352	-2.47825	-1.30561	-4.65503	-2.28973	-0.758945	-143.3	XR_002239401.1	0.41738	0.874542	-1.1352	-2.47825	-1.30561	-4.65503	-2.28973	-0.758945	1
Cc_lncRNA-2824	-0.550778	-0.390502	1.02623	0.543475	0.45981	0.44603	0.241321	-0.836182	-135	XR_002239401.1	0.41738	0.874542	-1.1352	-2.47825	-1.30561	-4.65503	-2.28973	-0.758945	-0.554032
Cc_lncRNA-177	0.41738	0.874542	-1.1352	-2.47825	-1.30561	-4.65503	-2.28973	-0.758945	-149.4	XR_002239400.1	0.41738	0.874542	-1.1352	-2.47825	-1.30561	-4.65503	-2.28973	-0.758945	1
Cc_lncRNA-2824	-0.550778	-0.390502	1.02623	0.543475	0.45981	0.44603	0.241321	-0.836182	-105.2	XR_002239400.1	0.41738	0.874542	-1.1352	-2.47825	-1.30561	-4.65503	-2.28973	-0.758945	-0.554032
Cc_lncRNA-177	0.41738	0.874542	-1.1352	-2.47825	-1.30561	-4.65503	-2.28973	-0.758945	-148.1	XR_002239399.1	0.41738	0.874542	-1.1352	-2.47825	-1.30561	-4.65503	-2.28973	-0.758945	1
Cc_lncRNA-2824	-0.550778	-0.390502	1.02623	0.543475	0.45981	0.44603	0.241321	-0.836182	-134.4	XR_002239399.1	0.41738	0.874542	-1.1352	-2.47825	-1.30561	-4.65503	-2.28973	-0.758945	-0.554032
Cc_lncRNA-2359	0.486461	-0.269382	-0.563782	0.882805	-0.0970854	-0.588646	-0.913563	-0.491674	-126	XR_002239398.1	0.486461	-0.269382	-0.563782	0.882805	-0.0970854	-0.588646	-0.913563	-0.491674	1
Cc_lncRNA-2618	0	0	inf	inf	0	0	inf	0	-126	XR_002239398.1	0.486461	-0.269382	-0.563782	0.882805	-0.0970854	-0.588646	-0.913563	-0.491674	#DIV/0!
Cc_lncRNA-1187	-0.139999	0.418337	-1.23825	-inf	1.2627	1.22028	0.732539	0.328698	-91.7	XR_002239388.1	-0.14461	-0.158577	-0.207627	-1.63397	-0.00253216	-0.491331	0.521953	-0.915755	0.0900079
Cc_lncRNA-178	1.11854	1.45818	2.35814	1.80432	0.390235	1.62053	2.53553	1.20864	-101.7	XR_002239388.1	-0.14461	-0.158577	-0.207627	-1.63397	-0.00253216	-0.491331	0.521953	-0.915755	0.103052
Cc_lncRNA-194	-0.14461	-0.158577	-0.207627	-1.63397	-0.00253216	-0.491331	0.521953	-0.915755	-115.3	XR_002239388.1	-0.14461	-0.158577	-0.207627	-1.63397	-0.00253216	-0.491331	0.521953	-0.915755	1
Cc_lncRNA-2502	-inf	-inf	1.2525	-inf	-inf	-inf	1.58659	2.7433	-100.4	XR_002239388.1	-0.14461	-0.158577	-0.207627	-1.63397	-0.00253216	-0.491331	0.521953	-0.915755	-0.733461
Cc_lncRNA-3018	-0.322627	-0.735664	-0.938572	-2.14531	-0.32188	-0.427318	-0.419737	-0.963754	-94.1	XR_002239388.1	-0.14461	-0.158577	-0.207627	-1.63397	-0.00253216	-0.491331	0.521953	-0.915755	0.850481
Cc_lncRNA-1902	-0.130385	-1.09708	-2.65114	-3.56652	-1.28031	-3.75091	-4.96971	-4.85051	-136.4	XR_002239386.1	-0.267295	-0.456325	0.669457	0.479135	0.226952	-0.339014	-0.00946287	-0.735007	0.0723649
Cc_lncRNA-2511	0.092229	-0.0705649	0.287849	0.509446	-0.109114	0.331641	0.275962	0.204864	-83.2	XR_002239385.1	0.391114	-0.440062	-0.681893	0.308668	-0.311877	-0.694584	-1.67898	-1.29701	-0.0566055
Cc_lncRNA-2511	0.092229	-0.0705649	0.287849	0.509446	-0.109114	0.331641	0.275962	0.204864	-96.1	XR_002239384.1	0.391114	-0.440062	-0.681893	0.308668	-0.311877	-0.694584	-1.67898	-1.29701	-0.0566055
Cc_lncRNA-2167	-1.83565	-2.06538	0.550615	-0.365178	-1.77935	-0.549326	1.03921	-0.649068	-131.7	XR_002239372.1	0.638252	0.759029	1.84616	0.244793	-0.458578	-0.938119	-2.03155	-0.497992	-0.27257
Cc_lncRNA-2974	0.638252	0.759029	1.84616	0.244793	-0.458578	-0.938119	-2.03155	-0.497992	-172.2	XR_002239372.1	0.638252	0.759029	1.84616	0.244793	-0.458578	-0.938119	-2.03155	-0.497992	1
Cc_lncRNA-2167	-1.83565	-2.06538	0.550615	-0.365178	-1.77935	-0.549326	1.03921	-0.649068	-131.7	XR_002239371.1	0.638252	0.759029	1.84616	0.244793	-0.458578	-0.938119	-2.03155	-0.497992	-0.27257
Cc_lncRNA-2974	0.638252	0.759029	1.84616	0.244793	-0.458578	-0.938119	-2.03155	-0.497992	-172.2	XR_002239371.1	0.638252	0.759029	1.84616	0.244793	-0.458578	-0.938119	-2.03155	-0.497992	1
Cc_lncRNA-2167	-1.83565	-2.06538	0.550615	-0.365178	-1.77935	-0.549326	1.03921	-0.649068	-131.7	XR_002239370.1	0.638252	0.759029	1.84616	0.244793	-0.458578	-0.938119	-2.03155	-0.497992	-0.27257
Cc_lncRNA-2974	0.638252	0.759029	1.84616	0.244793	-0.458578	-0.938119	-2.03155	-0.497992	-172.2	XR_002239370.1	0.638252	0.759029	1.84616	0.244793	-0.458578	-0.938119	-2.03155	-0.497992	1
Cc_lncRNA-2359	0.486461	-0.269382	-0.563782	0.882805	-0.0970854	-0.588646	-0.913563	-0.491674	-110.3	XR_002239369.1	-0.182792	-0.205997	-0.0764825	-1.68847	-0.721389	-1.09615	-1.4968	-1.38266	-0.0182646
Cc_lncRNA-2618	0	0	inf	inf	0	0	inf	0	-98.8	XR_002239369.1	-0.182792	-0.205997	-0.0764825	-1.68847	-0.721389	-1.09615	-1.4968	-1.38266	#DIV/0!
Cc_lncRNA-1782	0.486753	2.2569	-inf	1.97913	-inf	-inf	-inf	0.686999	-148.7	XR_002239368.1	-0.446711	-0.148782	0.0205945	0.161569	-0.260078	-0.65965	-0.00327147	-0.340094	0.809012
Cc_lncRNA-1782	0.486753	2.2569	-inf	1.97913	-inf	-inf	-inf	0.686999	-149.8	XR_002239367.1	-0.446711	-0.148782	0.0205945	0.161569	-0.260078	-0.65965	-0.00327147	-0.340094	0.809012
Cc_lncRNA-1782	0.486753	2.2569	-inf	1.97913	-inf	-inf	-inf	0.686999	-151.1	XR_002239366.1	-0.446711	-0.148782	0.0205945	0.161569	-0.260078	-0.65965	-0.00327147	-0.340094	0.809012
Cc_lncRNA-2973	0.487229	-0.327683	0.00870466	-0.00022309	0.312802	0.364277	0.301551	0.436619	-136.9	XR_002239365.1	-0.920532	-0.510387	-0.184285	-1.42542	-0.624756	-0.852195	-0.49995	0.434356	0.147328
Cc_lncRNA-2973	0.487229	-0.327683	0.00870466	-0.00022309	0.312802	0.364277	0.301551	0.436619	-145.6	XR_002239364.1	-0.920532	-0.510387	-0.184285	-1.42542	-0.624756	-0.852195	-0.49995	0.434356	0.147328
Cc_lncRNA-2973	0.487229	-0.327683	0.00870466	-0.00022309	0.312802	0.364277	0.301551	0.436619	-151.5	XR_002239363.1	-0.920532	-0.510387	-0.184285	-1.42542	-0.624756	-0.852195	-0.49995	0.434356	0.147328
Cc_lncRNA-2973	0.487229	-0.327683	0.00870466	-0.00022309	0.312802	0.364277	0.301551	0.436619	-147.2	XR_002239362.1	-0.920532	-0.510387	-0.184285	-1.42542	-0.624756	-0.852195	-0.49995	0.434356	0.147328
Cc_lncRNA-2973	0.487229	-0.327683	0.00870466	-0.00022309	0.312802	0.364277	0.301551	0.436619	-125.8	XR_002239361.1	-0.920532	-0.510387	-0.184285	-1.42542	-0.624756	-0.852195	-0.49995	0.434356	0.147328
Cc_lncRNA-2973	0.487229	-0.327683	0.00870466	-0.00022309	0.312802	0.364277	0.301551	0.436619	-150	XR_002239360.1	-0.920532	-0.510387	-0.184285	-1.42542	-0.624756	-0.852195	-0.49995	0.434356	0.147328
Cc_lncRNA-2973	0.487229	-0.327683	0.00870466	-0.00022309	0.312802	0.364277	0.301551	0.436619	-122.7	XR_002239359.1	-0.920532	-0.510387	-0.184285	-1.42542	-0.624756	-0.852195	-0.49995	0.434356	0.147328
Cc_lncRNA-2973	0.487229	-0.327683	0.00870466	-0.00022309	0.312802	0.364277	0.301551	0.436619	-129.8	XR_002239358.1	-0.920532	-0.510387	-0.184285	-1.42542	-0.624756	-0.852195	-0.49995	0.434356	0.147328
Cc_lncRNA-2973	0.487229	-0.327683	0.00870466	-0.00022309	0.312802	0.364277	0.301551	0.436619	-136.3	XR_002239357.1	-0.920532	-0.510387	-0.184285	-1.42542	-0.624756	-0.852195	-0.49995	0.434356	0.147328
Cc_lncRNA-2973	0.487229	-0.327683	0.00870466	-0.00022309	0.312802	0.364277	0.301551	0.436619	-145.2	XR_002239356.1	-0.920532	-0.510387	-0.184285	-1.42542	-0.624756	-0.852195	-0.49995	0.434356	0.147328
Cc_lncRNA-2973	0.487229	-0.327683	0.00870466	-0.00022309	0.312802	0.364277	0.301551	0.436619	-143	XR_002239355.1	-0.920532	-0.510387	-0.184285	-1.42542	-0.624756	-0.852195	-0.49995	0.434356	0.147328
Cc_lncRNA-2973	0.487229	-0.327683	0.00870466	-0.00022309	0.312802	0.364277	0.301551	0.436619	-128.4	XR_002239354.1	-0.920532	-0.510387	-0.184285	-1.42542	-0.624756	-0.852195	-0.49995	0.434356	0.147328
Cc_lncRNA-2973	0.487229	-0.327683	0.00870466	-0.00022309	0.312802	0.364277	0.301551	0.436619	-143	XR_002239353.1	-0.920532	-0.510387	-0.184285	-1.42542	-0.624756	-0.852195	-0.49995	0.434356	0.147328
Cc_lncRNA-2973	0.487229	-0.327683	0.00870466	-0.00022309	0.312802	0.364277	0.301551	0.436619	-148	XR_002239352.1	-0.920532	-0.510387	-0.184285	-1.42542	-0.624756	-0.852195	-0.49995	0.434356	0.147328
Cc_lncRNA-2973	0.487229	-0.327683	0.00870466	-0.00022309	0.312802	0.364277	0.301551	0.436619	-150.4	XR_002239351.1	-0.920532	-0.510387	-0.184285	-1.42542	-0.624756	-0.852195	-0.49995	0.434356	0.147328
Cc_lncRNA-1596	-inf	-inf	1.27685	1.98417	-inf	-inf	-inf	-inf	-124.7	XR_002239350.1	-inf	-inf	1.27685	1.98417	-inf	-inf	-inf	-inf	1
Cc_lncRNA-2972	0	0	0	0	0	0	0	0	-134.2	XR_002239350.1	-inf	-inf	1.27685	1.98417	-inf	-inf	-inf	-inf	#DIV/0!
Cc_lncRNA-2461	0	0	0	0	0	0	0	0	-135.4	XR_002239349.1	0	0	0	0	0	0	0	0	#DIV/0!
Cc_lncRNA-2105	2.48603	2.25637	1.29225	-inf	-inf	-inf	-inf	-inf	-107	XR_002239346.1	inf	inf	0	0	inf	inf	0	0	#DIV/0!
Cc_lncRNA-2105	2.48603	2.25637	1.29225	-inf	-inf	-inf	-inf	-inf	-107	XR_002239345.1	inf	inf	0	0	inf	inf	0	0	#DIV/0!
Cc_lncRNA-1030	0.762175	0.00881794	-0.380228	-2.95697	-0.888338	-3.47342	-4.1061	-3.10787	-138.9	XR_002239344.1	0	inf	0	0	0	0	0	0	#DIV/0!
Cc_lncRNA-84	-0.980793	-0.774436	-0.808565	-2.59535	-0.617734	-0.533672	-1.19283	-1.55822	-106.2	XR_002239344.1	0	inf	0	0	0	0	0	0	#DIV/0!
Cc_lncRNA-65	-0.353736	-0.908356	-1.15306	-3.50617	-0.0644038	0.503233	-0.0385582	0.00343993	-134.2	XR_002239343.1	-0.472385	-0.225761	0.369133	0.24968	-0.470108	-0.262148	-0.243892	-2.0768	-0.485704
Cc_lncRNA-65	-0.353736	-0.908356	-1.15306	-3.50617	-0.0644038	0.503233	-0.0385582	0.00343993	-133.8	XR_002239342.1	-0.472385	-0.225761	0.369133	0.24968	-0.470108	-0.262148	-0.243892	-2.0768	-0.485704
Cc_lncRNA-2958	0	inf	inf	0	0	0	0	0	-168.1	XR_002239341.1	0	inf	0	0	0	0	0	0	#DIV/0!
Cc_lncRNA-2957	-0.442183	-0.581709	-0.507303	-0.756715	-0.340657	-0.35527	-0.869619	-0.625294	-147.6	XR_002239339.1	-0.442183	-0.581709	-0.507303	-0.756715	-0.340657	-0.35527	-0.869619	-0.625294	1
Cc_lncRNA-2292	inf	inf	0	0	inf	0	inf	0	-144.4	XR_002239337.1	-inf	0	3.41954	-inf	-inf	14.9716	-inf	15.0807	#DIV/0!
Cc_lncRNA-2955	-inf	0	3.41954	-inf	-inf	14.9716	-inf	15.0807	-146.5	XR_002239337.1	-inf	0	3.41954	-inf	-inf	14.9716	-inf	15.0807	1
Cc_lncRNA-2947	inf	inf	inf	inf	inf	inf	0	0	-158.8	XR_002239334.1	inf	inf	inf	inf	inf	inf	0	0	#DIV/0!
Cc_lncRNA-2326	0	inf	0	0	inf	inf	0	inf	-112.9	XR_002239331.1	-0.622318	-1.0001	-0.973503	-1.22462	-0.808825	-1.57363	-1.57797	-1.52031	#DIV/0!
Cc_lncRNA-2437	-0.14184	-0.335566	-1.21326	-2.60436	-0.1712	-1.48544	-1.51483	-1.14422	-107.4	XR_002239331.1	-0.622318	-1.0001	-0.973503	-1.22462	-0.808825	-1.57363	-1.57797	-1.52031	0.639062
Cc_lncRNA-2732	inf	0	0	0	0	0	inf	0	-142.6	XR_002239331.1	-0.622318	-1.0001	-0.973503	-1.22462	-0.808825	-1.57363	-1.57797	-1.52031	#DIV/0!
Cc_lncRNA-678	-0.573117	-0.319953	-0.865217	-0.610857	0.234002	-0.251232	-0.323986	0.174691	-129.3	XR_002239331.1	-0.622318	-1.0001	-0.973503	-1.22462	-0.808825	-1.57363	-1.57797	-1.52031	-0.234766
Cc_lncRNA-2941	-1.97317	0.604461	-0.586539	0.496437	1.16991	2.95689	0.794567	3.25726	-155.4	XR_002239330.1	-1.97317	0.604461	-0.586539	0.496437	1.16991	2.95689	0.794567	3.25726	1
Cc_lncRNA-2941	-1.97317	0.604461	-0.586539	0.496437	1.16991	2.95689	0.794567	3.25726	-155.4	XR_002239329.1	-1.97317	0.604461	-0.586539	0.496437	1.16991	2.95689	0.794567	3.25726	1
Cc_lncRNA-1524	-0.386789	-0.687729	0.729526	1.05791	-0.42662	-1.30672	-0.742088	0.120004	-103.4	XR_002239323.1	-0.760331	-0.821174	0.573436	0.551979	-0.535541	-0.589437	0.905861	0.942929	0.547166
Cc_lncRNA-1525	-0.756415	-1.427	0.169308	1.47218	-1.44921	-1.54091	0.204686	-0.0313395	-120.7	XR_002239323.1	-0.760331	-0.821174	0.573436	0.551979	-0.535541	-0.589437	0.905861	0.942929	0.797611
Cc_lncRNA-2823	-0.654155	-0.123487	1.83211	1.75971	-0.66719	-1.66223	0.287711	-0.0672807	-137.2	XR_002239323.1	-0.760331	-0.821174	0.573436	0.551979	-0.535541	-0.589437	0.905861	0.942929	0.63182
Cc_lncRNA-1524	-0.386789	-0.687729	0.729526	1.05791	-0.42662	-1.30672	-0.742088	0.120004	-103.4	XR_002239322.1	-0.760331	-0.821174	0.573436	0.551979	-0.535541	-0.589437	0.905861	0.942929	0.547166
Cc_lncRNA-1525	-0.756415	-1.427	0.169308	1.47218	-1.44921	-1.54091	0.204686	-0.0313395	-120.7	XR_002239322.1	-0.760331	-0.821174	0.573436	0.551979	-0.535541	-0.589437	0.905861	0.942929	0.797611
Cc_lncRNA-194	-0.14461	-0.158577	-0.207627	-1.63397	-0.00253216	-0.491331	0.521953	-0.915755	-88.7	XR_002239322.1	-0.760331	-0.821174	0.573436	0.551979	-0.535541	-0.589437	0.905861	0.942929	-0.220323
Cc_lncRNA-2823	-0.654155	-0.123487	1.83211	1.75971	-0.66719	-1.66223	0.287711	-0.0672807	-137.2	XR_002239322.1	-0.760331	-0.821174	0.573436	0.551979	-0.535541	-0.589437	0.905861	0.942929	0.63182
Cc_lncRNA-1524	-0.386789	-0.687729	0.729526	1.05791	-0.42662	-1.30672	-0.742088	0.120004	-103.4	XR_002239321.1	-0.760331	-0.821174	0.573436	0.551979	-0.535541	-0.589437	0.905861	0.942929	0.547166
Cc_lncRNA-1525	-0.756415	-1.427	0.169308	1.47218	-1.44921	-1.54091	0.204686	-0.0313395	-120.7	XR_002239321.1	-0.760331	-0.821174	0.573436	0.551979	-0.535541	-0.589437	0.905861	0.942929	0.797611
Cc_lncRNA-194	-0.14461	-0.158577	-0.207627	-1.63397	-0.00253216	-0.491331	0.521953	-0.915755	-107.7	XR_002239321.1	-0.760331	-0.821174	0.573436	0.551979	-0.535541	-0.589437	0.905861	0.942929	-0.220323
Cc_lncRNA-2823	-0.654155	-0.123487	1.83211	1.75971	-0.66719	-1.66223	0.287711	-0.0672807	-137.2	XR_002239321.1	-0.760331	-0.821174	0.573436	0.551979	-0.535541	-0.589437	0.905861	0.942929	0.63182
Cc_lncRNA-1524	-0.386789	-0.687729	0.729526	1.05791	-0.42662	-1.30672	-0.742088	0.120004	-103.4	XR_002239320.1	-0.760331	-0.821174	0.573436	0.551979	-0.535541	-0.589437	0.905861	0.942929	0.547166
Cc_lncRNA-1525	-0.756415	-1.427	0.169308	1.47218	-1.44921	-1.54091	0.204686	-0.0313395	-120.7	XR_002239320.1	-0.760331	-0.821174	0.573436	0.551979	-0.535541	-0.589437	0.905861	0.942929	0.797611
Cc_lncRNA-2823	-0.654155	-0.123487	1.83211	1.75971	-0.66719	-1.66223	0.287711	-0.0672807	-137.2	XR_002239320.1	-0.760331	-0.821174	0.573436	0.551979	-0.535541	-0.589437	0.905861	0.942929	0.63182
Cc_lncRNA-1524	-0.386789	-0.687729	0.729526	1.05791	-0.42662	-1.30672	-0.742088	0.120004	-103.4	XR_002239319.1	-0.760331	-0.821174	0.573436	0.551979	-0.535541	-0.589437	0.905861	0.942929	0.547166
Cc_lncRNA-1525	-0.756415	-1.427	0.169308	1.47218	-1.44921	-1.54091	0.204686	-0.0313395	-120.7	XR_002239319.1	-0.760331	-0.821174	0.573436	0.551979	-0.535541	-0.589437	0.905861	0.942929	0.797611
Cc_lncRNA-194	-0.14461	-0.158577	-0.207627	-1.63397	-0.00253216	-0.491331	0.521953	-0.915755	-94.8	XR_002239319.1	-0.760331	-0.821174	0.573436	0.551979	-0.535541	-0.589437	0.905861	0.942929	-0.220323
Cc_lncRNA-2823	-0.654155	-0.123487	1.83211	1.75971	-0.66719	-1.66223	0.287711	-0.0672807	-137.2	XR_002239319.1	-0.760331	-0.821174	0.573436	0.551979	-0.535541	-0.589437	0.905861	0.942929	0.63182
Cc_lncRNA-1525	-0.756415	-1.427	0.169308	1.47218	-1.44921	-1.54091	0.204686	-0.0313395	-120.7	XR_002239318.1	-0.760331	-0.821174	0.573436	0.551979	-0.535541	-0.589437	0.905861	0.942929	0.797611
Cc_lncRNA-2823	-0.654155	-0.123487	1.83211	1.75971	-0.66719	-1.66223	0.287711	-0.0672807	-137.2	XR_002239318.1	-0.760331	-0.821174	0.573436	0.551979	-0.535541	-0.589437	0.905861	0.942929	0.63182
Cc_lncRNA-1902	-0.130385	-1.09708	-2.65114	-3.56652	-1.28031	-3.75091	-4.96971	-4.85051	-124.4	XR_002239316.1	-0.52239	-0.44721	0.918006	1.21566	-0.196453	-0.187339	0.122153	0.282251	-0.493599
Cc_lncRNA-2618	0	0	inf	inf	0	0	inf	0	-71.9	XR_002239316.1	-0.52239	-0.44721	0.918006	1.21566	-0.196453	-0.187339	0.122153	0.282251	#DIV/0!
Cc_lncRNA-1902	-0.130385	-1.09708	-2.65114	-3.56652	-1.28031	-3.75091	-4.96971	-4.85051	-132.8	XR_002239315.1	-0.52239	-0.44721	0.918006	1.21566	-0.196453	-0.187339	0.122153	0.282251	-0.493599
Cc_lncRNA-2618	0	0	inf	inf	0	0	inf	0	-71	XR_002239315.1	-0.52239	-0.44721	0.918006	1.21566	-0.196453	-0.187339	0.122153	0.282251	#DIV/0!
Cc_lncRNA-1902	-0.130385	-1.09708	-2.65114	-3.56652	-1.28031	-3.75091	-4.96971	-4.85051	-132.8	XR_002239314.1	-0.52239	-0.44721	0.918006	1.21566	-0.196453	-0.187339	0.122153	0.282251	-0.493599
Cc_lncRNA-2618	0	0	inf	inf	0	0	inf	0	-74.7	XR_002239314.1	-0.52239	-0.44721	0.918006	1.21566	-0.196453	-0.187339	0.122153	0.282251	#DIV/0!
Cc_lncRNA-2927	0	inf	inf	inf	0	0	inf	inf	-154.2	XR_002239312.1	0	inf	inf	inf	0	0	inf	inf	#DIV/0!
Cc_lncRNA-1195	-0.0759653	-0.0286007	-0.282128	-0.233779	0.245572	-0.366082	-0.465436	-0.0756583	-138.8	XR_002239311.1	-0.338298	-0.316206	-0.530459	-0.362266	-0.236868	-0.490785	-0.114944	-0.133773	0.210352
Cc_lncRNA-2924	0	0	0	0	0	0	0	0	-80.4	XR_002239304.1	0.306105	0.205729	0.651782	0.478683	-0.0177549	-0.0783282	0.265554	0.0164604	#DIV/0!
Cc_lncRNA-2511	0.092229	-0.0705649	0.287849	0.509446	-0.109114	0.331641	0.275962	0.204864	-64.5	XR_002239302.1	-1.05314	-1.10289	-0.924793	-1.34665	-0.278254	-0.948279	-0.869512	-1.20159	-0.582467
Cc_lncRNA-2894	-0.31234	-0.127282	0.803209	1.20488	0.310181	0.434972	0.739169	0.820334	-147.5	XR_002239302.1	-1.05314	-1.10289	-0.924793	-1.34665	-0.278254	-0.948279	-0.869512	-1.20159	-0.247582
Cc_lncRNA-1190	0	inf	0	0	0	0	0	0	-141.4	XR_002239301.1	-0.303063	-1.17487	-1.05683	-0.823683	-0.615279	-1.27767	-1.06527	-0.656385	#DIV/0!
Cc_lncRNA-2195	0	0	0	0	0	0	0	0	-141	XR_002239301.1	-0.303063	-1.17487	-1.05683	-0.823683	-0.615279	-1.27767	-1.06527	-0.656385	#DIV/0!
Cc_lncRNA-2922	-0.303063	-1.17487	-1.05683	-0.823683	-0.615279	-1.27767	-1.06527	-0.656385	-168.4	XR_002239301.1	-0.303063	-1.17487	-1.05683	-0.823683	-0.615279	-1.27767	-1.06527	-0.656385	1
Cc_lncRNA-1190	0	inf	0	0	0	0	0	0	-135.8	XR_002239300.1	-0.303063	-1.17487	-1.05683	-0.823683	-0.615279	-1.27767	-1.06527	-0.656385	#DIV/0!
Cc_lncRNA-2195	0	0	0	0	0	0	0	0	-68	XR_002239300.1	-0.303063	-1.17487	-1.05683	-0.823683	-0.615279	-1.27767	-1.06527	-0.656385	#DIV/0!
Cc_lncRNA-2922	-0.303063	-1.17487	-1.05683	-0.823683	-0.615279	-1.27767	-1.06527	-0.656385	-166.1	XR_002239300.1	-0.303063	-1.17487	-1.05683	-0.823683	-0.615279	-1.27767	-1.06527	-0.656385	1
Cc_lncRNA-1190	0	inf	0	0	0	0	0	0	-144.2	XR_002239299.1	-0.303063	-1.17487	-1.05683	-0.823683	-0.615279	-1.27767	-1.06527	-0.656385	#DIV/0!
Cc_lncRNA-2195	0	0	0	0	0	0	0	0	-125.3	XR_002239299.1	-0.303063	-1.17487	-1.05683	-0.823683	-0.615279	-1.27767	-1.06527	-0.656385	#DIV/0!
Cc_lncRNA-2922	-0.303063	-1.17487	-1.05683	-0.823683	-0.615279	-1.27767	-1.06527	-0.656385	-164.9	XR_002239299.1	-0.303063	-1.17487	-1.05683	-0.823683	-0.615279	-1.27767	-1.06527	-0.656385	1
Cc_lncRNA-1756	-0.370766	-0.467173	-0.146963	-0.542217	-0.27623	-1.33953	-0.657706	-0.974504	-85.3	XR_002239294.1	-0.87134	-0.577489	0.594258	-0.403983	-0.702006	-1.26352	-0.556646	-1.22728	0.740579
Cc_lncRNA-1756	-0.370766	-0.467173	-0.146963	-0.542217	-0.27623	-1.33953	-0.657706	-0.974504	-85.3	XR_002239293.1	-0.87134	-0.577489	0.594258	-0.403983	-0.702006	-1.26352	-0.556646	-1.22728	0.740579
Cc_lncRNA-1756	-0.370766	-0.467173	-0.146963	-0.542217	-0.27623	-1.33953	-0.657706	-0.974504	-85.3	XR_002239292.1	-0.87134	-0.577489	0.594258	-0.403983	-0.702006	-1.26352	-0.556646	-1.22728	0.740579
Cc_lncRNA-2313	0	inf	0	0	0	0	0	0	-136.3	XR_002239289.1	0.190677	-0.0390131	0.705353	1.94988	-0.0884419	-1.07647	-0.743409	-1.76446	#DIV/0!
Cc_lncRNA-233	0	0	inf	0	0	0	0	0	-122.6	XR_002239286.1	1.33899	1.27256	-0.0223924	-0.112431	-0.356025	-0.164686	0.307091	-0.205364	#DIV/0!
Cc_lncRNA-2904	1.16474	1.05039	1.62133	1.87574	0.737719	1.51244	0.821462	1.73188	-148	XR_002239282.1	1.16474	1.05039	1.62133	1.87574	0.737719	1.51244	0.821462	1.73188	1
Cc_lncRNA-2885	0.972138	0.742299	1.27958	0.655189	-0.763338	-1.54617	1.40688	0.363805	-130.2	XR_002239281.1	0.316552	0.408702	-1.14905	-0.46691	-0.298103	-1.65891	0.193548	0.383291	0.523652
Cc_lncRNA-2891	0.316552	0.408702	-1.14905	-0.46691	-0.298103	-1.65891	0.193548	0.383291	-135.5	XR_002239281.1	0.316552	0.408702	-1.14905	-0.46691	-0.298103	-1.65891	0.193548	0.383291	1
Cc_lncRNA-2539	1.0712	2.42645	5.53625	4.41432	0.541106	-0.227689	-0.446689	-0.328322	-150.3	XR_002239280.1	-0.057192	0.47969	2.63043	0.72097	0.127779	-0.309231	0.20565	0.744619	0.772394
Cc_lncRNA-2941	-1.97317	0.604461	-0.586539	0.496437	1.16991	2.95689	0.794567	3.25726	-151.4	XR_002239275.1	-0.0411963	0.0679368	-0.235399	-0.861302	0.534144	0.71081	0.843259	-0.425075	0.190074
Cc_lncRNA-204	-3.09884	-1.32853	-1.2945	-inf	-0.463127	-1.22853	-2.03301	-inf	-161.3	XR_002239274.1	-3.09884	-1.32853	-1.2945	-inf	-0.463127	-1.22853	-2.03301	-inf	1
Cc_lncRNA-2486	-1.5836	0.72259	1.34534	5.58829	1.7236	2.99868	2.67523	2.8502	-140	XR_002239263.1	-5.89213	-5.70694	-6.27033	-inf	0.206715	-1.69582	-1.31682	-1.6134	0.698817
Cc_lncRNA-2892	-5.89213	-5.70694	-6.27033	-inf	0.206715	-1.69582	-1.31682	-1.6134	-163.6	XR_002239263.1	-5.89213	-5.70694	-6.27033	-inf	0.206715	-1.69582	-1.31682	-1.6134	1
Cc_lncRNA-292	-1.09817	-inf	-0.306879	-inf	-0.023354	0.776345	1.29681	-0.896807	-166.2	XR_002239262.1	-1.09817	-inf	-0.306879	-inf	-0.023354	0.776345	1.29681	-0.896807	1
Cc_lncRNA-2885	0.972138	0.742299	1.27958	0.655189	-0.763338	-1.54617	1.40688	0.363805	-136.7	XR_002239261.1	0.316552	0.408702	-1.14905	-0.46691	-0.298103	-1.65891	0.193548	0.383291	0.523652
Cc_lncRNA-2891	0.316552	0.408702	-1.14905	-0.46691	-0.298103	-1.65891	0.193548	0.383291	-139.1	XR_002239261.1	0.316552	0.408702	-1.14905	-0.46691	-0.298103	-1.65891	0.193548	0.383291	1
Cc_lncRNA-2880	inf	inf	inf	0	0	0	0	0	-143.1	XR_002239258.1	inf	inf	inf	0	0	0	0	0	#DIV/0!
Cc_lncRNA-2686	0	0	inf	inf	0	inf	inf	inf	-101	XR_002239255.1	0.993003	1.05284	2.13153	2.3416	1.67824	1.94921	1.34745	1.58783	#DIV/0!
Cc_lncRNA-2909	inf	0	inf	inf	inf	inf	inf	0	-137.4	XR_002239255.1	0.993003	1.05284	2.13153	2.3416	1.67824	1.94921	1.34745	1.58783	#DIV/0!
Cc_lncRNA-2872	0	inf	0	0	0	0	0	0	-142.3	XR_002239248.1	0	inf	0	0	0	0	0	0	#DIV/0!
Cc_lncRNA-56	-0.623897	0.0181533	-1.45493	0.39675	-1.05578	-1.31479	-2.10385	0.23048	-101.3	XR_002239244.1	0.741832	-0.0401555	0.966123	-0.712042	-0.772399	-2.38728	-1.75526	-0.18453	0.331638
Cc_lncRNA-1361	0.0947953	0.0652743	0.194768	1.12419	0.281025	0.217094	0.418367	0.69448	-105.4	XR_002239239.1	-0.261046	-0.443043	-0.190942	-0.633617	-0.392012	-0.712583	-0.663907	-0.216704	-0.263329
Cc_lncRNA-1361	0.0947953	0.0652743	0.194768	1.12419	0.281025	0.217094	0.418367	0.69448	-144.2	XR_002239238.1	-0.261046	-0.443043	-0.190942	-0.633617	-0.392012	-0.712583	-0.663907	-0.216704	-0.263329
Cc_lncRNA-2384	1.80808	2.06381	1.61184	2.75824	-inf	-1.22831	-inf	0.669144	-50.8	XR_002239238.1	-0.261046	-0.443043	-0.190942	-0.633617	-0.392012	-0.712583	-0.663907	-0.216704	0.277556
Cc_lncRNA-1361	0.0947953	0.0652743	0.194768	1.12419	0.281025	0.217094	0.418367	0.69448	-115.3	XR_002239237.1	-0.261046	-0.443043	-0.190942	-0.633617	-0.392012	-0.712583	-0.663907	-0.216704	-0.263329
Cc_lncRNA-1361	0.0947953	0.0652743	0.194768	1.12419	0.281025	0.217094	0.418367	0.69448	-109.7	XR_002239236.1	-0.261046	-0.443043	-0.190942	-0.633617	-0.392012	-0.712583	-0.663907	-0.216704	-0.263329
Cc_lncRNA-1361	0.0947953	0.0652743	0.194768	1.12419	0.281025	0.217094	0.418367	0.69448	-124.7	XR_002239235.1	-0.261046	-0.443043	-0.190942	-0.633617	-0.392012	-0.712583	-0.663907	-0.216704	-0.263329
Cc_lncRNA-1361	0.0947953	0.0652743	0.194768	1.12419	0.281025	0.217094	0.418367	0.69448	-140.7	XR_002239234.1	-0.261046	-0.443043	-0.190942	-0.633617	-0.392012	-0.712583	-0.663907	-0.216704	-0.263329
Cc_lncRNA-1361	0.0947953	0.0652743	0.194768	1.12419	0.281025	0.217094	0.418367	0.69448	-140.7	XR_002239233.1	-0.261046	-0.443043	-0.190942	-0.633617	-0.392012	-0.712583	-0.663907	-0.216704	-0.263329
Cc_lncRNA-1361	0.0947953	0.0652743	0.194768	1.12419	0.281025	0.217094	0.418367	0.69448	-142.8	XR_002239232.1	-0.261046	-0.443043	-0.190942	-0.633617	-0.392012	-0.712583	-0.663907	-0.216704	-0.263329
Cc_lncRNA-1361	0.0947953	0.0652743	0.194768	1.12419	0.281025	0.217094	0.418367	0.69448	-122.9	XR_002239231.1	-0.261046	-0.443043	-0.190942	-0.633617	-0.392012	-0.712583	-0.663907	-0.216704	-0.263329
Cc_lncRNA-2384	1.80808	2.06381	1.61184	2.75824	-inf	-1.22831	-inf	0.669144	-53	XR_002239231.1	-0.261046	-0.443043	-0.190942	-0.633617	-0.392012	-0.712583	-0.663907	-0.216704	0.277556
Cc_lncRNA-1361	0.0947953	0.0652743	0.194768	1.12419	0.281025	0.217094	0.418367	0.69448	-123.9	XR_002239230.1	-0.261046	-0.443043	-0.190942	-0.633617	-0.392012	-0.712583	-0.663907	-0.216704	-0.263329
Cc_lncRNA-2384	1.80808	2.06381	1.61184	2.75824	-inf	-1.22831	-inf	0.669144	-51.2	XR_002239230.1	-0.261046	-0.443043	-0.190942	-0.633617	-0.392012	-0.712583	-0.663907	-0.216704	0.277556
Cc_lncRNA-1361	0.0947953	0.0652743	0.194768	1.12419	0.281025	0.217094	0.418367	0.69448	-122.1	XR_002239229.1	-0.261046	-0.443043	-0.190942	-0.633617	-0.392012	-0.712583	-0.663907	-0.216704	-0.263329
Cc_lncRNA-2384	1.80808	2.06381	1.61184	2.75824	-inf	-1.22831	-inf	0.669144	-52	XR_002239229.1	-0.261046	-0.443043	-0.190942	-0.633617	-0.392012	-0.712583	-0.663907	-0.216704	0.277556
Cc_lncRNA-1361	0.0947953	0.0652743	0.194768	1.12419	0.281025	0.217094	0.418367	0.69448	-125.9	XR_002239228.1	-0.261046	-0.443043	-0.190942	-0.633617	-0.392012	-0.712583	-0.663907	-0.216704	-0.263329
Cc_lncRNA-2384	1.80808	2.06381	1.61184	2.75824	-inf	-1.22831	-inf	0.669144	-52.8	XR_002239228.1	-0.261046	-0.443043	-0.190942	-0.633617	-0.392012	-0.712583	-0.663907	-0.216704	0.277556
Cc_lncRNA-1361	0.0947953	0.0652743	0.194768	1.12419	0.281025	0.217094	0.418367	0.69448	-147.5	XR_002239227.1	-0.261046	-0.443043	-0.190942	-0.633617	-0.392012	-0.712583	-0.663907	-0.216704	-0.263329
Cc_lncRNA-2384	1.80808	2.06381	1.61184	2.75824	-inf	-1.22831	-inf	0.669144	-52.4	XR_002239227.1	-0.261046	-0.443043	-0.190942	-0.633617	-0.392012	-0.712583	-0.663907	-0.216704	0.277556
Cc_lncRNA-1361	0.0947953	0.0652743	0.194768	1.12419	0.281025	0.217094	0.418367	0.69448	-122.9	XR_002239226.1	-0.261046	-0.443043	-0.190942	-0.633617	-0.392012	-0.712583	-0.663907	-0.216704	-0.263329
Cc_lncRNA-2384	1.80808	2.06381	1.61184	2.75824	-inf	-1.22831	-inf	0.669144	-53	XR_002239226.1	-0.261046	-0.443043	-0.190942	-0.633617	-0.392012	-0.712583	-0.663907	-0.216704	0.277556
Cc_lncRNA-1361	0.0947953	0.0652743	0.194768	1.12419	0.281025	0.217094	0.418367	0.69448	-146.5	XR_002239225.1	-0.261046	-0.443043	-0.190942	-0.633617	-0.392012	-0.712583	-0.663907	-0.216704	-0.263329
Cc_lncRNA-1361	0.0947953	0.0652743	0.194768	1.12419	0.281025	0.217094	0.418367	0.69448	-110.6	XR_002239224.1	-0.261046	-0.443043	-0.190942	-0.633617	-0.392012	-0.712583	-0.663907	-0.216704	-0.263329
Cc_lncRNA-1361	0.0947953	0.0652743	0.194768	1.12419	0.281025	0.217094	0.418367	0.69448	-144.2	XR_002239223.1	-0.261046	-0.443043	-0.190942	-0.633617	-0.392012	-0.712583	-0.663907	-0.216704	-0.263329
Cc_lncRNA-2384	1.80808	2.06381	1.61184	2.75824	-inf	-1.22831	-inf	0.669144	-50.8	XR_002239223.1	-0.261046	-0.443043	-0.190942	-0.633617	-0.392012	-0.712583	-0.663907	-0.216704	0.277556
Cc_lncRNA-1361	0.0947953	0.0652743	0.194768	1.12419	0.281025	0.217094	0.418367	0.69448	-140.7	XR_002239222.1	-0.261046	-0.443043	-0.190942	-0.633617	-0.392012	-0.712583	-0.663907	-0.216704	-0.263329
Cc_lncRNA-1361	0.0947953	0.0652743	0.194768	1.12419	0.281025	0.217094	0.418367	0.69448	-142.8	XR_002239221.1	-0.261046	-0.443043	-0.190942	-0.633617	-0.392012	-0.712583	-0.663907	-0.216704	-0.263329
Cc_lncRNA-2384	1.80808	2.06381	1.61184	2.75824	-inf	-1.22831	-inf	0.669144	-51.8	XR_002239221.1	-0.261046	-0.443043	-0.190942	-0.633617	-0.392012	-0.712583	-0.663907	-0.216704	0.277556
Cc_lncRNA-1361	0.0947953	0.0652743	0.194768	1.12419	0.281025	0.217094	0.418367	0.69448	-147.5	XR_002239220.1	-0.261046	-0.443043	-0.190942	-0.633617	-0.392012	-0.712583	-0.663907	-0.216704	-0.263329
Cc_lncRNA-1361	0.0947953	0.0652743	0.194768	1.12419	0.281025	0.217094	0.418367	0.69448	-135.6	XR_002239219.1	-0.261046	-0.443043	-0.190942	-0.633617	-0.392012	-0.712583	-0.663907	-0.216704	-0.263329
Cc_lncRNA-2384	1.80808	2.06381	1.61184	2.75824	-inf	-1.22831	-inf	0.669144	-52.8	XR_002239219.1	-0.261046	-0.443043	-0.190942	-0.633617	-0.392012	-0.712583	-0.663907	-0.216704	0.277556
Cc_lncRNA-1361	0.0947953	0.0652743	0.194768	1.12419	0.281025	0.217094	0.418367	0.69448	-121.5	XR_002239218.1	-0.261046	-0.443043	-0.190942	-0.633617	-0.392012	-0.712583	-0.663907	-0.216704	-0.263329
Cc_lncRNA-1361	0.0947953	0.0652743	0.194768	1.12419	0.281025	0.217094	0.418367	0.69448	-142	XR_002239216.1	-0.261046	-0.443043	-0.190942	-0.633617	-0.392012	-0.712583	-0.663907	-0.216704	-0.263329
Cc_lncRNA-1361	0.0947953	0.0652743	0.194768	1.12419	0.281025	0.217094	0.418367	0.69448	-140.7	XR_002239215.1	-0.261046	-0.443043	-0.190942	-0.633617	-0.392012	-0.712583	-0.663907	-0.216704	-0.263329
Cc_lncRNA-1361	0.0947953	0.0652743	0.194768	1.12419	0.281025	0.217094	0.418367	0.69448	-144.2	XR_002239214.1	-0.261046	-0.443043	-0.190942	-0.633617	-0.392012	-0.712583	-0.663907	-0.216704	-0.263329
Cc_lncRNA-2384	1.80808	2.06381	1.61184	2.75824	-inf	-1.22831	-inf	0.669144	-50.8	XR_002239214.1	-0.261046	-0.443043	-0.190942	-0.633617	-0.392012	-0.712583	-0.663907	-0.216704	0.277556
Cc_lncRNA-1361	0.0947953	0.0652743	0.194768	1.12419	0.281025	0.217094	0.418367	0.69448	-136.7	XR_002239213.1	-0.261046	-0.443043	-0.190942	-0.633617	-0.392012	-0.712583	-0.663907	-0.216704	-0.263329
Cc_lncRNA-1361	0.0947953	0.0652743	0.194768	1.12419	0.281025	0.217094	0.418367	0.69448	-137.2	XR_002239212.1	-0.261046	-0.443043	-0.190942	-0.633617	-0.392012	-0.712583	-0.663907	-0.216704	-0.263329
Cc_lncRNA-1361	0.0947953	0.0652743	0.194768	1.12419	0.281025	0.217094	0.418367	0.69448	-142	XR_002239211.1	-0.261046	-0.443043	-0.190942	-0.633617	-0.392012	-0.712583	-0.663907	-0.216704	-0.263329
Cc_lncRNA-1030	0.762175	0.00881794	-0.380228	-2.95697	-0.888338	-3.47342	-4.1061	-3.10787	-138.4	XR_002239208.1	0	0	0	inf	0	0	0	0	#DIV/0!
Cc_lncRNA-1030	0.762175	0.00881794	-0.380228	-2.95697	-0.888338	-3.47342	-4.1061	-3.10787	-144	XR_002239207.1	0	0	0	inf	0	0	0	0	#DIV/0!
Cc_lncRNA-1912	0.0052142	-0.500116	-0.678949	-0.468689	0.0380451	-0.566063	-0.123086	-0.428492	-50.4	XR_002239207.1	0	0	0	inf	0	0	0	0	#DIV/0!
Cc_lncRNA-1030	0.762175	0.00881794	-0.380228	-2.95697	-0.888338	-3.47342	-4.1061	-3.10787	-94.8	XR_002239206.1	0	0	0	inf	0	0	0	0	#DIV/0!
Cc_lncRNA-1912	0.0052142	-0.500116	-0.678949	-0.468689	0.0380451	-0.566063	-0.123086	-0.428492	-53.4	XR_002239206.1	0	0	0	inf	0	0	0	0	#DIV/0!
Cc_lncRNA-678	-0.573117	-0.319953	-0.865217	-0.610857	0.234002	-0.251232	-0.323986	0.174691	-116.6	XR_002239204.1	-0.688892	-1.0399	-1.61774	-1.2696	0.11523	0.247564	0.0382091	-0.149077	0.771712
Cc_lncRNA-2861	-0.464838	-1.27952	-1.24796	-2.90252	-0.228956	-1.27822	-0.134599	-0.185935	-154.3	XR_002239194.1	-0.464838	-1.27952	-1.24796	-2.90252	-0.228956	-1.27822	-0.134599	-0.185935	1
Cc_lncRNA-1919	0	0	0	0	0	0	0	0	-127.3	XR_002239188.1	-0.227946	-0.739535	-0.536515	-inf	-1.10377	-inf	-1.36483	-15.5381	#DIV/0!
Cc_lncRNA-193	-0.457126	0.5669	0.643517	-0.101622	-0.930945	-0.871173	-0.282589	-0.385703	-128.1	XR_002239180.1	-0.256111	-0.512263	-0.188072	-1.1162	-0.0810482	-0.466935	-0.328153	-0.0749381	-0.190534
Cc_lncRNA-2853	-2.38157	-0.170364	-3.30575	-2.22122	0.969741	1.98134	0.785849	0.565011	-158	XR_002239178.1	-2.38157	-0.170364	-3.30575	-2.22122	0.969741	1.98134	0.785849	0.565011	1
Cc_lncRNA-3013	0.678993	1.14969	0.478954	1.15261	0.0596753	-0.449291	-1.25277	0.452501	-84.3	XR_002239176.1	-inf	-1.32855	1.29116	0.362807	0.535498	0.186238	-1.03345	1.0822	0.191848
Cc_lncRNA-2841	-3.58699	-2.49478	-inf	-inf	1.415	1.66114	-2.40423	-5.98595	-188.4	XR_002239174.1	-3.58699	-2.49478	-inf	-inf	1.415	1.66114	-2.40423	-5.98595	1
Cc_lncRNA-1973	inf	inf	inf	0	0	0	0	0	-103.5	XR_002239171.1	6.73093	7.85388	3.47943	-0.340227	0.562188	-0.54547	-inf	-1.63331	#DIV/0!
Cc_lncRNA-1974	3.20017	2.37293	-inf	-inf	-inf	-inf	-inf	-inf	-104	XR_002239171.1	6.73093	7.85388	3.47943	-0.340227	0.562188	-0.54547	-inf	-1.63331	-1
Cc_lncRNA-177	0.41738	0.874542	-1.1352	-2.47825	-1.30561	-4.65503	-2.28973	-0.758945	-136.1	XR_002239166.1	-0.550778	-0.390502	1.02623	0.543475	0.45981	0.44603	0.241321	-0.836182	-0.554032
Cc_lncRNA-2824	-0.550778	-0.390502	1.02623	0.543475	0.45981	0.44603	0.241321	-0.836182	-156.3	XR_002239166.1	-0.550778	-0.390502	1.02623	0.543475	0.45981	0.44603	0.241321	-0.836182	1
Cc_lncRNA-398	0	0	inf	inf	0	0	inf	inf	-116.9	XR_002239166.1	-0.550778	-0.390502	1.02623	0.543475	0.45981	0.44603	0.241321	-0.836182	#DIV/0!
Cc_lncRNA-177	0.41738	0.874542	-1.1352	-2.47825	-1.30561	-4.65503	-2.28973	-0.758945	-136.1	XR_002239165.1	-0.550778	-0.390502	1.02623	0.543475	0.45981	0.44603	0.241321	-0.836182	-0.554032
Cc_lncRNA-2824	-0.550778	-0.390502	1.02623	0.543475	0.45981	0.44603	0.241321	-0.836182	-156.3	XR_002239165.1	-0.550778	-0.390502	1.02623	0.543475	0.45981	0.44603	0.241321	-0.836182	1
Cc_lncRNA-398	0	0	inf	inf	0	0	inf	inf	-116.9	XR_002239165.1	-0.550778	-0.390502	1.02623	0.543475	0.45981	0.44603	0.241321	-0.836182	#DIV/0!
Cc_lncRNA-177	0.41738	0.874542	-1.1352	-2.47825	-1.30561	-4.65503	-2.28973	-0.758945	-135.2	XR_002239164.1	-0.550778	-0.390502	1.02623	0.543475	0.45981	0.44603	0.241321	-0.836182	-0.554032
Cc_lncRNA-2824	-0.550778	-0.390502	1.02623	0.543475	0.45981	0.44603	0.241321	-0.836182	-156.3	XR_002239164.1	-0.550778	-0.390502	1.02623	0.543475	0.45981	0.44603	0.241321	-0.836182	1
Cc_lncRNA-177	0.41738	0.874542	-1.1352	-2.47825	-1.30561	-4.65503	-2.28973	-0.758945	-136.1	XR_002239163.1	-0.550778	-0.390502	1.02623	0.543475	0.45981	0.44603	0.241321	-0.836182	-0.554032
Cc_lncRNA-2824	-0.550778	-0.390502	1.02623	0.543475	0.45981	0.44603	0.241321	-0.836182	-156.3	XR_002239163.1	-0.550778	-0.390502	1.02623	0.543475	0.45981	0.44603	0.241321	-0.836182	1
Cc_lncRNA-398	0	0	inf	inf	0	0	inf	inf	-116.9	XR_002239163.1	-0.550778	-0.390502	1.02623	0.543475	0.45981	0.44603	0.241321	-0.836182	#DIV/0!
Cc_lncRNA-177	0.41738	0.874542	-1.1352	-2.47825	-1.30561	-4.65503	-2.28973	-0.758945	-99.7	XR_002239162.1	-0.550778	-0.390502	1.02623	0.543475	0.45981	0.44603	0.241321	-0.836182	-0.554032
Cc_lncRNA-2824	-0.550778	-0.390502	1.02623	0.543475	0.45981	0.44603	0.241321	-0.836182	-156.3	XR_002239162.1	-0.550778	-0.390502	1.02623	0.543475	0.45981	0.44603	0.241321	-0.836182	1
Cc_lncRNA-398	0	0	inf	inf	0	0	inf	inf	-116.9	XR_002239162.1	-0.550778	-0.390502	1.02623	0.543475	0.45981	0.44603	0.241321	-0.836182	#DIV/0!
Cc_lncRNA-177	0.41738	0.874542	-1.1352	-2.47825	-1.30561	-4.65503	-2.28973	-0.758945	-126.8	XR_002239161.1	-0.550778	-0.390502	1.02623	0.543475	0.45981	0.44603	0.241321	-0.836182	-0.554032
Cc_lncRNA-2824	-0.550778	-0.390502	1.02623	0.543475	0.45981	0.44603	0.241321	-0.836182	-156.3	XR_002239161.1	-0.550778	-0.390502	1.02623	0.543475	0.45981	0.44603	0.241321	-0.836182	1
Cc_lncRNA-177	0.41738	0.874542	-1.1352	-2.47825	-1.30561	-4.65503	-2.28973	-0.758945	-129	XR_002239160.1	-0.550778	-0.390502	1.02623	0.543475	0.45981	0.44603	0.241321	-0.836182	-0.554032
Cc_lncRNA-2824	-0.550778	-0.390502	1.02623	0.543475	0.45981	0.44603	0.241321	-0.836182	-156.3	XR_002239160.1	-0.550778	-0.390502	1.02623	0.543475	0.45981	0.44603	0.241321	-0.836182	1
Cc_lncRNA-177	0.41738	0.874542	-1.1352	-2.47825	-1.30561	-4.65503	-2.28973	-0.758945	-84.5	XR_002239159.1	-0.550778	-0.390502	1.02623	0.543475	0.45981	0.44603	0.241321	-0.836182	-0.554032
Cc_lncRNA-2824	-0.550778	-0.390502	1.02623	0.543475	0.45981	0.44603	0.241321	-0.836182	-156.3	XR_002239159.1	-0.550778	-0.390502	1.02623	0.543475	0.45981	0.44603	0.241321	-0.836182	1
Cc_lncRNA-398	0	0	inf	inf	0	0	inf	inf	-116.9	XR_002239159.1	-0.550778	-0.390502	1.02623	0.543475	0.45981	0.44603	0.241321	-0.836182	#DIV/0!
Cc_lncRNA-177	0.41738	0.874542	-1.1352	-2.47825	-1.30561	-4.65503	-2.28973	-0.758945	-129.5	XR_002239158.1	-0.550778	-0.390502	1.02623	0.543475	0.45981	0.44603	0.241321	-0.836182	-0.554032
Cc_lncRNA-2824	-0.550778	-0.390502	1.02623	0.543475	0.45981	0.44603	0.241321	-0.836182	-156.3	XR_002239158.1	-0.550778	-0.390502	1.02623	0.543475	0.45981	0.44603	0.241321	-0.836182	1
Cc_lncRNA-398	0	0	inf	inf	0	0	inf	inf	-116.9	XR_002239158.1	-0.550778	-0.390502	1.02623	0.543475	0.45981	0.44603	0.241321	-0.836182	#DIV/0!
Cc_lncRNA-177	0.41738	0.874542	-1.1352	-2.47825	-1.30561	-4.65503	-2.28973	-0.758945	-128.6	XR_002239157.1	-0.550778	-0.390502	1.02623	0.543475	0.45981	0.44603	0.241321	-0.836182	-0.554032
Cc_lncRNA-2824	-0.550778	-0.390502	1.02623	0.543475	0.45981	0.44603	0.241321	-0.836182	-156.3	XR_002239157.1	-0.550778	-0.390502	1.02623	0.543475	0.45981	0.44603	0.241321	-0.836182	1
Cc_lncRNA-398	0	0	inf	inf	0	0	inf	inf	-116.9	XR_002239157.1	-0.550778	-0.390502	1.02623	0.543475	0.45981	0.44603	0.241321	-0.836182	#DIV/0!
Cc_lncRNA-177	0.41738	0.874542	-1.1352	-2.47825	-1.30561	-4.65503	-2.28973	-0.758945	-131.8	XR_002239156.1	-0.550778	-0.390502	1.02623	0.543475	0.45981	0.44603	0.241321	-0.836182	-0.554032
Cc_lncRNA-2824	-0.550778	-0.390502	1.02623	0.543475	0.45981	0.44603	0.241321	-0.836182	-156.3	XR_002239156.1	-0.550778	-0.390502	1.02623	0.543475	0.45981	0.44603	0.241321	-0.836182	1
Cc_lncRNA-398	0	0	inf	inf	0	0	inf	inf	-116.9	XR_002239156.1	-0.550778	-0.390502	1.02623	0.543475	0.45981	0.44603	0.241321	-0.836182	#DIV/0!
Cc_lncRNA-177	0.41738	0.874542	-1.1352	-2.47825	-1.30561	-4.65503	-2.28973	-0.758945	-136.7	XR_002239155.1	-0.550778	-0.390502	1.02623	0.543475	0.45981	0.44603	0.241321	-0.836182	-0.554032
Cc_lncRNA-2824	-0.550778	-0.390502	1.02623	0.543475	0.45981	0.44603	0.241321	-0.836182	-156.3	XR_002239155.1	-0.550778	-0.390502	1.02623	0.543475	0.45981	0.44603	0.241321	-0.836182	1
Cc_lncRNA-398	0	0	inf	inf	0	0	inf	inf	-116.9	XR_002239155.1	-0.550778	-0.390502	1.02623	0.543475	0.45981	0.44603	0.241321	-0.836182	#DIV/0!
Cc_lncRNA-177	0.41738	0.874542	-1.1352	-2.47825	-1.30561	-4.65503	-2.28973	-0.758945	-89.2	XR_002239154.1	-0.550778	-0.390502	1.02623	0.543475	0.45981	0.44603	0.241321	-0.836182	-0.554032
Cc_lncRNA-2824	-0.550778	-0.390502	1.02623	0.543475	0.45981	0.44603	0.241321	-0.836182	-156.3	XR_002239154.1	-0.550778	-0.390502	1.02623	0.543475	0.45981	0.44603	0.241321	-0.836182	1
Cc_lncRNA-398	0	0	inf	inf	0	0	inf	inf	-116.9	XR_002239154.1	-0.550778	-0.390502	1.02623	0.543475	0.45981	0.44603	0.241321	-0.836182	#DIV/0!
Cc_lncRNA-177	0.41738	0.874542	-1.1352	-2.47825	-1.30561	-4.65503	-2.28973	-0.758945	-136.1	XR_002239153.1	-0.550778	-0.390502	1.02623	0.543475	0.45981	0.44603	0.241321	-0.836182	-0.554032
Cc_lncRNA-2824	-0.550778	-0.390502	1.02623	0.543475	0.45981	0.44603	0.241321	-0.836182	-156.3	XR_002239153.1	-0.550778	-0.390502	1.02623	0.543475	0.45981	0.44603	0.241321	-0.836182	1
Cc_lncRNA-398	0	0	inf	inf	0	0	inf	inf	-116.9	XR_002239153.1	-0.550778	-0.390502	1.02623	0.543475	0.45981	0.44603	0.241321	-0.836182	#DIV/0!
Cc_lncRNA-1524	-0.386789	-0.687729	0.729526	1.05791	-0.42662	-1.30672	-0.742088	0.120004	-126.7	XR_002239152.1	-0.654155	-0.123487	1.83211	1.75971	-0.66719	-1.66223	0.287711	-0.0672807	0.887023
Cc_lncRNA-2533	-0.587656	-0.895403	0.212368	-0.777157	-0.253383	-0.461388	0.442076	1.37524	-167	XR_002239152.1	-0.654155	-0.123487	1.83211	1.75971	-0.66719	-1.66223	0.287711	-0.0672807	0.0890854
Cc_lncRNA-2823	-0.654155	-0.123487	1.83211	1.75971	-0.66719	-1.66223	0.287711	-0.0672807	-172.4	XR_002239152.1	-0.654155	-0.123487	1.83211	1.75971	-0.66719	-1.66223	0.287711	-0.0672807	1
Cc_lncRNA-795	-1.25075	-0.25807	0.288802	0.801673	-0.196812	0.25755	1.08906	1.67091	-153.6	XR_002239152.1	-0.654155	-0.123487	1.83211	1.75971	-0.66719	-1.66223	0.287711	-0.0672807	0.326134
Cc_lncRNA-1524	-0.386789	-0.687729	0.729526	1.05791	-0.42662	-1.30672	-0.742088	0.120004	-121.6	XR_002239151.1	-0.654155	-0.123487	1.83211	1.75971	-0.66719	-1.66223	0.287711	-0.0672807	0.887023
Cc_lncRNA-2470	0	0	0	0	0	0	0	0	-74.8	XR_002239151.1	-0.654155	-0.123487	1.83211	1.75971	-0.66719	-1.66223	0.287711	-0.0672807	#DIV/0!
Cc_lncRNA-2533	-0.587656	-0.895403	0.212368	-0.777157	-0.253383	-0.461388	0.442076	1.37524	-164.9	XR_002239151.1	-0.654155	-0.123487	1.83211	1.75971	-0.66719	-1.66223	0.287711	-0.0672807	0.0890854
Cc_lncRNA-2823	-0.654155	-0.123487	1.83211	1.75971	-0.66719	-1.66223	0.287711	-0.0672807	-167.9	XR_002239151.1	-0.654155	-0.123487	1.83211	1.75971	-0.66719	-1.66223	0.287711	-0.0672807	1
Cc_lncRNA-795	-1.25075	-0.25807	0.288802	0.801673	-0.196812	0.25755	1.08906	1.67091	-151.5	XR_002239151.1	-0.654155	-0.123487	1.83211	1.75971	-0.66719	-1.66223	0.287711	-0.0672807	0.326134
Cc_lncRNA-1524	-0.386789	-0.687729	0.729526	1.05791	-0.42662	-1.30672	-0.742088	0.120004	-120.4	XR_002239150.1	-0.654155	-0.123487	1.83211	1.75971	-0.66719	-1.66223	0.287711	-0.0672807	0.887023
Cc_lncRNA-2470	0	0	0	0	0	0	0	0	-74.8	XR_002239150.1	-0.654155	-0.123487	1.83211	1.75971	-0.66719	-1.66223	0.287711	-0.0672807	#DIV/0!
Cc_lncRNA-2533	-0.587656	-0.895403	0.212368	-0.777157	-0.253383	-0.461388	0.442076	1.37524	-164.9	XR_002239150.1	-0.654155	-0.123487	1.83211	1.75971	-0.66719	-1.66223	0.287711	-0.0672807	0.0890854
Cc_lncRNA-2823	-0.654155	-0.123487	1.83211	1.75971	-0.66719	-1.66223	0.287711	-0.0672807	-167.9	XR_002239150.1	-0.654155	-0.123487	1.83211	1.75971	-0.66719	-1.66223	0.287711	-0.0672807	1
Cc_lncRNA-795	-1.25075	-0.25807	0.288802	0.801673	-0.196812	0.25755	1.08906	1.67091	-151.5	XR_002239150.1	-0.654155	-0.123487	1.83211	1.75971	-0.66719	-1.66223	0.287711	-0.0672807	0.326134
Cc_lncRNA-2470	0	0	0	0	0	0	0	0	-74.8	XR_002239149.1	-0.654155	-0.123487	1.83211	1.75971	-0.66719	-1.66223	0.287711	-0.0672807	#DIV/0!
Cc_lncRNA-2533	-0.587656	-0.895403	0.212368	-0.777157	-0.253383	-0.461388	0.442076	1.37524	-164.9	XR_002239149.1	-0.654155	-0.123487	1.83211	1.75971	-0.66719	-1.66223	0.287711	-0.0672807	0.0890854
Cc_lncRNA-2823	-0.654155	-0.123487	1.83211	1.75971	-0.66719	-1.66223	0.287711	-0.0672807	-167.9	XR_002239149.1	-0.654155	-0.123487	1.83211	1.75971	-0.66719	-1.66223	0.287711	-0.0672807	1
Cc_lncRNA-795	-1.25075	-0.25807	0.288802	0.801673	-0.196812	0.25755	1.08906	1.67091	-151.5	XR_002239149.1	-0.654155	-0.123487	1.83211	1.75971	-0.66719	-1.66223	0.287711	-0.0672807	0.326134
Cc_lncRNA-1524	-0.386789	-0.687729	0.729526	1.05791	-0.42662	-1.30672	-0.742088	0.120004	-101.4	XR_002239148.1	-0.654155	-0.123487	1.83211	1.75971	-0.66719	-1.66223	0.287711	-0.0672807	0.887023
Cc_lncRNA-2470	0	0	0	0	0	0	0	0	-74.8	XR_002239148.1	-0.654155	-0.123487	1.83211	1.75971	-0.66719	-1.66223	0.287711	-0.0672807	#DIV/0!
Cc_lncRNA-2533	-0.587656	-0.895403	0.212368	-0.777157	-0.253383	-0.461388	0.442076	1.37524	-145.8	XR_002239148.1	-0.654155	-0.123487	1.83211	1.75971	-0.66719	-1.66223	0.287711	-0.0672807	0.0890854
Cc_lncRNA-2823	-0.654155	-0.123487	1.83211	1.75971	-0.66719	-1.66223	0.287711	-0.0672807	-173.5	XR_002239148.1	-0.654155	-0.123487	1.83211	1.75971	-0.66719	-1.66223	0.287711	-0.0672807	1
Cc_lncRNA-795	-1.25075	-0.25807	0.288802	0.801673	-0.196812	0.25755	1.08906	1.67091	-147.2	XR_002239148.1	-0.654155	-0.123487	1.83211	1.75971	-0.66719	-1.66223	0.287711	-0.0672807	0.326134
Cc_lncRNA-1524	-0.386789	-0.687729	0.729526	1.05791	-0.42662	-1.30672	-0.742088	0.120004	-105	XR_002239147.1	-0.654155	-0.123487	1.83211	1.75971	-0.66719	-1.66223	0.287711	-0.0672807	0.887023
Cc_lncRNA-2470	0	0	0	0	0	0	0	0	-74.8	XR_002239147.1	-0.654155	-0.123487	1.83211	1.75971	-0.66719	-1.66223	0.287711	-0.0672807	#DIV/0!
Cc_lncRNA-2533	-0.587656	-0.895403	0.212368	-0.777157	-0.253383	-0.461388	0.442076	1.37524	-152.3	XR_002239147.1	-0.654155	-0.123487	1.83211	1.75971	-0.66719	-1.66223	0.287711	-0.0672807	0.0890854
Cc_lncRNA-2823	-0.654155	-0.123487	1.83211	1.75971	-0.66719	-1.66223	0.287711	-0.0672807	-174.5	XR_002239147.1	-0.654155	-0.123487	1.83211	1.75971	-0.66719	-1.66223	0.287711	-0.0672807	1
Cc_lncRNA-795	-1.25075	-0.25807	0.288802	0.801673	-0.196812	0.25755	1.08906	1.67091	-152.3	XR_002239147.1	-0.654155	-0.123487	1.83211	1.75971	-0.66719	-1.66223	0.287711	-0.0672807	0.326134
Cc_lncRNA-1524	-0.386789	-0.687729	0.729526	1.05791	-0.42662	-1.30672	-0.742088	0.120004	-120.5	XR_002239146.1	-0.654155	-0.123487	1.83211	1.75971	-0.66719	-1.66223	0.287711	-0.0672807	0.887023
Cc_lncRNA-2470	0	0	0	0	0	0	0	0	-74.8	XR_002239146.1	-0.654155	-0.123487	1.83211	1.75971	-0.66719	-1.66223	0.287711	-0.0672807	#DIV/0!
Cc_lncRNA-2533	-0.587656	-0.895403	0.212368	-0.777157	-0.253383	-0.461388	0.442076	1.37524	-164.9	XR_002239146.1	-0.654155	-0.123487	1.83211	1.75971	-0.66719	-1.66223	0.287711	-0.0672807	0.0890854
Cc_lncRNA-2823	-0.654155	-0.123487	1.83211	1.75971	-0.66719	-1.66223	0.287711	-0.0672807	-167.9	XR_002239146.1	-0.654155	-0.123487	1.83211	1.75971	-0.66719	-1.66223	0.287711	-0.0672807	1
Cc_lncRNA-795	-1.25075	-0.25807	0.288802	0.801673	-0.196812	0.25755	1.08906	1.67091	-151.5	XR_002239146.1	-0.654155	-0.123487	1.83211	1.75971	-0.66719	-1.66223	0.287711	-0.0672807	0.326134
Cc_lncRNA-2825	-0.210414	0.0238274	1.80068	1.68355	0.569786	0.676819	0.7261	-0.424842	-149.8	XR_002239145.1	-0.210414	0.0238274	1.80068	1.68355	0.569786	0.676819	0.7261	-0.424842	1
Cc_lncRNA-2825	-0.210414	0.0238274	1.80068	1.68355	0.569786	0.676819	0.7261	-0.424842	-150.4	XR_002239144.1	-0.210414	0.0238274	1.80068	1.68355	0.569786	0.676819	0.7261	-0.424842	1
Cc_lncRNA-2825	-0.210414	0.0238274	1.80068	1.68355	0.569786	0.676819	0.7261	-0.424842	-147.7	XR_002239143.1	-0.210414	0.0238274	1.80068	1.68355	0.569786	0.676819	0.7261	-0.424842	1
Cc_lncRNA-2825	-0.210414	0.0238274	1.80068	1.68355	0.569786	0.676819	0.7261	-0.424842	-149.2	XR_002239142.1	-0.210414	0.0238274	1.80068	1.68355	0.569786	0.676819	0.7261	-0.424842	1
Cc_lncRNA-2825	-0.210414	0.0238274	1.80068	1.68355	0.569786	0.676819	0.7261	-0.424842	-159	XR_002239141.1	-0.210414	0.0238274	1.80068	1.68355	0.569786	0.676819	0.7261	-0.424842	1
Cc_lncRNA-2825	-0.210414	0.0238274	1.80068	1.68355	0.569786	0.676819	0.7261	-0.424842	-149.6	XR_002239140.1	-0.210414	0.0238274	1.80068	1.68355	0.569786	0.676819	0.7261	-0.424842	1
Cc_lncRNA-2825	-0.210414	0.0238274	1.80068	1.68355	0.569786	0.676819	0.7261	-0.424842	-145.1	XR_002239139.1	-0.210414	0.0238274	1.80068	1.68355	0.569786	0.676819	0.7261	-0.424842	1
Cc_lncRNA-2825	-0.210414	0.0238274	1.80068	1.68355	0.569786	0.676819	0.7261	-0.424842	-167.9	XR_002239138.1	-0.210414	0.0238274	1.80068	1.68355	0.569786	0.676819	0.7261	-0.424842	1
Cc_lncRNA-2825	-0.210414	0.0238274	1.80068	1.68355	0.569786	0.676819	0.7261	-0.424842	-161.3	XR_002239137.1	-0.210414	0.0238274	1.80068	1.68355	0.569786	0.676819	0.7261	-0.424842	1
Cc_lncRNA-512	-0.71923	0.278009	0.697072	0.872272	0.679782	1.27506	1.32774	1.35468	-151.6	XR_002239136.1	-0.71923	0.278009	0.697072	0.872272	0.679782	1.27506	1.32774	1.35468	1
Cc_lncRNA-512	-0.71923	0.278009	0.697072	0.872272	0.679782	1.27506	1.32774	1.35468	-151.6	XR_002239135.1	-0.71923	0.278009	0.697072	0.872272	0.679782	1.27506	1.32774	1.35468	1
Cc_lncRNA-512	-0.71923	0.278009	0.697072	0.872272	0.679782	1.27506	1.32774	1.35468	-151.6	XR_002239134.1	-0.71923	0.278009	0.697072	0.872272	0.679782	1.27506	1.32774	1.35468	1
Cc_lncRNA-512	-0.71923	0.278009	0.697072	0.872272	0.679782	1.27506	1.32774	1.35468	-151.6	XR_002239133.1	-0.71923	0.278009	0.697072	0.872272	0.679782	1.27506	1.32774	1.35468	1
Cc_lncRNA-512	-0.71923	0.278009	0.697072	0.872272	0.679782	1.27506	1.32774	1.35468	-151.6	XR_002239132.1	-0.71923	0.278009	0.697072	0.872272	0.679782	1.27506	1.32774	1.35468	1
Cc_lncRNA-512	-0.71923	0.278009	0.697072	0.872272	0.679782	1.27506	1.32774	1.35468	-151.6	XR_002239131.1	-0.71923	0.278009	0.697072	0.872272	0.679782	1.27506	1.32774	1.35468	1
Cc_lncRNA-512	-0.71923	0.278009	0.697072	0.872272	0.679782	1.27506	1.32774	1.35468	-151.6	XR_002239130.1	-0.71923	0.278009	0.697072	0.872272	0.679782	1.27506	1.32774	1.35468	1
Cc_lncRNA-512	-0.71923	0.278009	0.697072	0.872272	0.679782	1.27506	1.32774	1.35468	-151.6	XR_002239129.1	-0.71923	0.278009	0.697072	0.872272	0.679782	1.27506	1.32774	1.35468	1
Cc_lncRNA-512	-0.71923	0.278009	0.697072	0.872272	0.679782	1.27506	1.32774	1.35468	-151.6	XR_002239128.1	-0.71923	0.278009	0.697072	0.872272	0.679782	1.27506	1.32774	1.35468	1
Cc_lncRNA-512	-0.71923	0.278009	0.697072	0.872272	0.679782	1.27506	1.32774	1.35468	-151.6	XR_002239127.1	-0.71923	0.278009	0.697072	0.872272	0.679782	1.27506	1.32774	1.35468	1
Cc_lncRNA-512	-0.71923	0.278009	0.697072	0.872272	0.679782	1.27506	1.32774	1.35468	-151.6	XR_002239126.1	-0.71923	0.278009	0.697072	0.872272	0.679782	1.27506	1.32774	1.35468	1
Cc_lncRNA-512	-0.71923	0.278009	0.697072	0.872272	0.679782	1.27506	1.32774	1.35468	-151.6	XR_002239125.1	-0.71923	0.278009	0.697072	0.872272	0.679782	1.27506	1.32774	1.35468	1
Cc_lncRNA-512	-0.71923	0.278009	0.697072	0.872272	0.679782	1.27506	1.32774	1.35468	-151.6	XR_002239124.1	-0.71923	0.278009	0.697072	0.872272	0.679782	1.27506	1.32774	1.35468	1
Cc_lncRNA-512	-0.71923	0.278009	0.697072	0.872272	0.679782	1.27506	1.32774	1.35468	-151.6	XR_002239123.1	-0.71923	0.278009	0.697072	0.872272	0.679782	1.27506	1.32774	1.35468	1
Cc_lncRNA-2823	-0.654155	-0.123487	1.83211	1.75971	-0.66719	-1.66223	0.287711	-0.0672807	-153.2	XR_002239122.1	-1.83978	-2.35667	-2.85552	-inf	-0.494255	-4.00466	-5.29624	-inf	-0.105805
Cc_lncRNA-2470	0	0	0	0	0	0	0	0	-139.9	XR_002239121.1	-1.83978	-2.35667	-2.85552	-inf	-0.494255	-4.00466	-5.29624	-inf	#DIV/0!
Cc_lncRNA-2823	-0.654155	-0.123487	1.83211	1.75971	-0.66719	-1.66223	0.287711	-0.0672807	-153.2	XR_002239121.1	-1.83978	-2.35667	-2.85552	-inf	-0.494255	-4.00466	-5.29624	-inf	-0.105805
Cc_lncRNA-2326	0	inf	0	0	inf	inf	0	inf	-102.7	XR_002239120.1	-0.622318	-1.0001	-0.973503	-1.22462	-0.808825	-1.57363	-1.57797	-1.52031	#DIV/0!
Cc_lncRNA-678	-0.573117	-0.319953	-0.865217	-0.610857	0.234002	-0.251232	-0.323986	0.174691	-117.7	XR_002239120.1	-0.622318	-1.0001	-0.973503	-1.22462	-0.808825	-1.57363	-1.57797	-1.52031	-0.234766
Cc_lncRNA-2326	0	inf	0	0	inf	inf	0	inf	-78.6	XR_002239119.1	-0.622318	-1.0001	-0.973503	-1.22462	-0.808825	-1.57363	-1.57797	-1.52031	#DIV/0!
Cc_lncRNA-2732	inf	0	0	0	0	0	inf	0	-54.1	XR_002239119.1	-0.622318	-1.0001	-0.973503	-1.22462	-0.808825	-1.57363	-1.57797	-1.52031	#DIV/0!
Cc_lncRNA-3008	0	0	inf	0	inf	0	inf	0	-94.5	XR_002239119.1	-0.622318	-1.0001	-0.973503	-1.22462	-0.808825	-1.57363	-1.57797	-1.52031	#DIV/0!
Cc_lncRNA-678	-0.573117	-0.319953	-0.865217	-0.610857	0.234002	-0.251232	-0.323986	0.174691	-121.1	XR_002239119.1	-0.622318	-1.0001	-0.973503	-1.22462	-0.808825	-1.57363	-1.57797	-1.52031	-0.234766
Cc_lncRNA-2326	0	inf	0	0	inf	inf	0	inf	-120.6	XR_002239118.1	-0.622318	-1.0001	-0.973503	-1.22462	-0.808825	-1.57363	-1.57797	-1.52031	#DIV/0!
Cc_lncRNA-2732	inf	0	0	0	0	0	inf	0	-99.6	XR_002239118.1	-0.622318	-1.0001	-0.973503	-1.22462	-0.808825	-1.57363	-1.57797	-1.52031	#DIV/0!
Cc_lncRNA-3008	0	0	inf	0	inf	0	inf	0	-90.1	XR_002239118.1	-0.622318	-1.0001	-0.973503	-1.22462	-0.808825	-1.57363	-1.57797	-1.52031	#DIV/0!
Cc_lncRNA-678	-0.573117	-0.319953	-0.865217	-0.610857	0.234002	-0.251232	-0.323986	0.174691	-134.1	XR_002239118.1	-0.622318	-1.0001	-0.973503	-1.22462	-0.808825	-1.57363	-1.57797	-1.52031	-0.234766
Cc_lncRNA-1598	0	0	0	0	0	0	0	0	-138.9	XR_002239109.1	-2.22442	-1.32857	-3.87845	-4.22295	0.146308	-0.189395	-2.29668	2.3671	#DIV/0!
Cc_lncRNA-166	2.80875	1.57889	1.27745	-inf	1.56289	-0.223404	-0.439749	1.68919	-152.3	XR_002239105.1	0.683302	0.588866	-1.39505	-4.42246	-0.643452	-0.156084	-3.68999	-1.63697	0.606093
Cc_lncRNA-2810	-inf	0.25786	-inf	-inf	1.5949	-inf	-inf	-inf	-136	XR_002239101.1	-inf	0.25786	-inf	-inf	1.5949	-inf	-inf	-inf	1
Cc_lncRNA-2808	0	0	inf	0	0	0	0	0	-146.1	XR_002239100.1	0	0	inf	0	0	0	0	0	#DIV/0!
Cc_lncRNA-2193	inf	inf	inf	0	0	0	0	0	-139.4	XR_002239099.1	0.486048	1.89059	1.1332	-1.31711	0.234484	4.24394	2.64556	3.26094	#DIV/0!
Cc_lncRNA-450	-4.32676	-2.59713	-3.88869	-4.80227	0.115417	0.776645	0.88709	1.0188	-166.5	XR_002239086.1	-4.32676	-2.59713	-3.88869	-4.80227	0.115417	0.776645	0.88709	1.0188	1
Cc_lncRNA-2803	inf	inf	0	0	0	inf	0	0	-139.9	XR_002239085.1	inf	inf	0	0	0	inf	0	0	#DIV/0!
Cc_lncRNA-450	-4.32676	-2.59713	-3.88869	-4.80227	0.115417	0.776645	0.88709	1.0188	-165.8	XR_002239084.1	-4.32676	-2.59713	-3.88869	-4.80227	0.115417	0.776645	0.88709	1.0188	1
Cc_lncRNA-4	0.602104	3.85969	1.67802	0.525672	0.320994	2.12564	5.36439	6.497	-155.3	XR_002239083.1	0.602104	3.85969	1.67802	0.525672	0.320994	2.12564	5.36439	6.497	1
Cc_lncRNA-1669	-0.0902383	-0.184763	0.739908	1.07295	-0.105878	-0.658137	-0.0117361	0.483825	-145.4	XR_002239081.1	0.116975	0.135193	0.656639	0.458648	0.41864	-0.0121894	0.664832	1.63541	0.51435
Cc_lncRNA-2791	inf	inf	inf	inf	0	inf	inf	0	-144.3	XR_002239076.1	inf	inf	inf	inf	0	inf	inf	0	#DIV/0!
Cc_lncRNA-3016	-0.0102647	-0.363762	0.598634	-0.72357	-0.357701	-0.105583	-0.0867707	-0.281806	-138	XR_002239075.1	-0.513702	-0.00646937	0.402727	-1.62738	-0.341292	0.580086	0.290956	-0.00468394	0.674465
Cc_lncRNA-6	-0.513702	-0.00646937	0.402727	-1.62738	-0.341292	0.580086	0.290956	-0.00468394	-162.9	XR_002239075.1	-0.513702	-0.00646937	0.402727	-1.62738	-0.341292	0.580086	0.290956	-0.00468394	1
Cc_lncRNA-2176	1.09396	0.864231	2.14326	2.3716	1.64196	1.0807	1.51897	0.672742	-139.2	XR_002239073.1	-0.445671	-0.428492	0.694335	1.03299	-0.627996	-0.381912	0.0579026	-0.536796	0.857868
Cc_lncRNA-2176	1.09396	0.864231	2.14326	2.3716	1.64196	1.0807	1.51897	0.672742	-128.7	XR_002239072.1	-0.445671	-0.428492	0.694335	1.03299	-0.627996	-0.381912	0.0579026	-0.536796	0.857868
Cc_lncRNA-2782	0	0	0	0	0	0	0	0	-89	XR_002239067.1	0	0	0	0	0	0	0	0	#DIV/0!
Cc_lncRNA-1115	0.48641	1.96191	2.71579	3.02427	2.04619	5.08604	5.70948	4.41527	-65.4	XR_002239066.1	-0.204328	-0.337356	0.73496	0.996085	-0.194795	0.109711	0.0743443	0.26395	0.241889
Cc_lncRNA-1979	2.0713	0.256596	1.28648	1.95952	-inf	0.773032	2.13944	0.674612	-64.5	XR_002239066.1	-0.204328	-0.337356	0.73496	0.996085	-0.194795	0.109711	0.0743443	0.26395	0.302374
Cc_lncRNA-2558	0	0	0	0	0	0	0	0	-67.3	XR_002239060.1	0.28486	1.32626	10.5025	7.09787	0.336795	0.591961	3.64721	0.381626	#DIV/0!
Cc_lncRNA-2558	0	0	0	0	0	0	0	0	-106.7	XR_002239059.1	0.28486	1.32626	10.5025	7.09787	0.336795	0.591961	3.64721	0.381626	#DIV/0!
Cc_lncRNA-2558	0	0	0	0	0	0	0	0	-106.7	XR_002239058.1	0.28486	1.32626	10.5025	7.09787	0.336795	0.591961	3.64721	0.381626	#DIV/0!
Cc_lncRNA-2289	0.487591	-1.74244	-inf	-inf	-1.41479	-1.21849	-1.43198	-inf	-145.6	XR_002239048.1	1.33445	-0.480285	-inf	-0.357003	0.549009	-inf	-inf	-0.643893	0.894024
Cc_lncRNA-2359	0.486461	-0.269382	-0.563782	0.882805	-0.0970854	-0.588646	-0.913563	-0.491674	-108.7	XR_002239048.1	1.33445	-0.480285	-inf	-0.357003	0.549009	-inf	-inf	-0.643893	0.359618
Cc_lncRNA-2618	0	0	inf	inf	0	0	inf	0	-111	XR_002239048.1	1.33445	-0.480285	-inf	-0.357003	0.549009	-inf	-inf	-0.643893	#DIV/0!
Cc_lncRNA-2900	inf	inf	0	0	0	0	0	0	-143.3	XR_002239048.1	1.33445	-0.480285	-inf	-0.357003	0.549009	-inf	-inf	-0.643893	#DIV/0!
Cc_lncRNA-2359	0.486461	-0.269382	-0.563782	0.882805	-0.0970854	-0.588646	-0.913563	-0.491674	-110.1	XR_002239047.1	-0.182792	-0.205997	-0.0764825	-1.68847	-0.721389	-1.09615	-1.4968	-1.38266	-0.0182646
Cc_lncRNA-2618	0	0	inf	inf	0	0	inf	0	-101.8	XR_002239047.1	-0.182792	-0.205997	-0.0764825	-1.68847	-0.721389	-1.09615	-1.4968	-1.38266	#DIV/0!
Cc_lncRNA-2749	5.29347	7.30083	7.90531	7.80714	-inf	1.77142	-inf	-inf	-89	XR_002239045.1	inf	inf	inf	inf	0	0	inf	inf	#DIV/0!
Cc_lncRNA-1038	0	-0.429428	-1.3347	-0.936342	-1.86391	-3.43772	-3.65708	-2.95516	-133.6	XR_002239039.1	0.230904	-0.429428	-1.3347	-0.936342	-1.86391	-3.43772	-3.65708	-2.95516	0.998838
Cc_lncRNA-1039	inf	-0.429428	-1.3347	-0.936342	-1.86391	-3.43772	-3.65708	-2.95516	-154.6	XR_002239039.1	0.230904	-0.429428	-1.3347	-0.936342	-1.86391	-3.43772	-3.65708	-2.95516	1
Cc_lncRNA-2623	0	-0.429428	-1.3347	-0.936342	-1.86391	-3.43772	-3.65708	-2.95516	-126.9	XR_002239039.1	0.230904	-0.429428	-1.3347	-0.936342	-1.86391	-3.43772	-3.65708	-2.95516	0.998838
Cc_lncRNA-2741	0.99734	0.42655	0.664262	1.03176	0.683716	0.495786	0.756578	1.10875	-160.1	XR_002239035.1	0.99734	0.42655	0.664262	1.03176	0.683716	0.495786	0.756578	1.10875	1
Cc_lncRNA-2741	0.99734	0.42655	0.664262	1.03176	0.683716	0.495786	0.756578	1.10875	-163.2	XR_002239034.1	0.99734	0.42655	0.664262	1.03176	0.683716	0.495786	0.756578	1.10875	1
Cc_lncRNA-143	0.486245	0.192396	-0.534902	-1.2465	-0.522825	-0.166249	-0.2153	0.102473	-136.5	XR_002239033.1	-0.35213	0.253985	0.495392	1.57122	0.762537	0.756683	2.22766	1.35227	-0.501571
Cc_lncRNA-143	0.486245	0.192396	-0.534902	-1.2465	-0.522825	-0.166249	-0.2153	0.102473	-121.4	XR_002239032.1	-0.35213	0.253985	0.495392	1.57122	0.762537	0.756683	2.22766	1.35227	-0.501571
Cc_lncRNA-143	0.486245	0.192396	-0.534902	-1.2465	-0.522825	-0.166249	-0.2153	0.102473	-140.1	XR_002239031.1	-0.35213	0.253985	0.495392	1.57122	0.762537	0.756683	2.22766	1.35227	-0.501571
Cc_lncRNA-143	0.486245	0.192396	-0.534902	-1.2465	-0.522825	-0.166249	-0.2153	0.102473	-134.2	XR_002239030.1	-0.35213	0.253985	0.495392	1.57122	0.762537	0.756683	2.22766	1.35227	-0.501571
Cc_lncRNA-143	0.486245	0.192396	-0.534902	-1.2465	-0.522825	-0.166249	-0.2153	0.102473	-141	XR_002239028.1	-0.35213	0.253985	0.495392	1.57122	0.762537	0.756683	2.22766	1.35227	-0.501571
Cc_lncRNA-143	0.486245	0.192396	-0.534902	-1.2465	-0.522825	-0.166249	-0.2153	0.102473	-121.4	XR_002239026.1	-0.35213	0.253985	0.495392	1.57122	0.762537	0.756683	2.22766	1.35227	-0.501571
Cc_lncRNA-1861	-0.835722	-inf	-0.032974	-0.368634	-0.197113	-1.54986	-inf	-0.651258	-150.7	XR_002239014.1	0.0492756	0.582578	-0.0730068	0.462945	0.0664051	1.1308	0.893878	1.09058	-0.699758
Cc_lncRNA-2511	0.092229	-0.0705649	0.287849	0.509446	-0.109114	0.331641	0.275962	0.204864	-56.2	XR_002239005.1	-1.05314	-1.10289	-0.924793	-1.34665	-0.278254	-0.948279	-0.869512	-1.20159	-0.582467
Cc_lncRNA-2714	-1.20554	-1.13572	-1.10582	-1.84786	-0.599655	-0.371361	-0.0304909	0.0896356	-187.6	XR_002238999.1	-1.20554	-1.13572	-1.10582	-1.84786	-0.599655	-0.371361	-0.0304909	0.0896356	1
Cc_lncRNA-1664	0	0.195015	1.09836	1.11807	-0.29428	-1.00635	-0.278467	0.252365	-129.6	XR_002238997.1	-0.706549	0.195015	1.09836	1.11807	-0.29428	-1.00635	-0.278467	0.252365	0.947106
Cc_lncRNA-1664	0	0.195015	1.09836	1.11807	-0.29428	-1.00635	-0.278467	0.252365	-125.1	XR_002238996.1	-0.706549	0.195015	1.09836	1.11807	-0.29428	-1.00635	-0.278467	0.252365	0.947106
Cc_lncRNA-230	0	0	0	0	0	0	0	0	-61.7	XR_002238995.1	0	0	0	0	0	0	0	0	#DIV/0!
Cc_lncRNA-2384	1.80808	2.06381	1.61184	2.75824	-inf	-1.22831	-inf	0.669144	-75.1	XR_002238995.1	0	0	0	0	0	0	0	0	#DIV/0!
Cc_lncRNA-2707	0	0	0	0	0	0	0	0	-120.9	XR_002238995.1	0	0	0	0	0	0	0	0	#DIV/0!
Cc_lncRNA-230	0	-1.06551	-0.768065	0.304742	-0.785777	-2.87253	-4.09213	-3.97617	-132.2	XR_002238994.1	0.486105	-1.06551	-0.768065	0.304742	-0.785777	-2.87253	-4.09213	-3.97617	0.996177
Cc_lncRNA-2313	0	-1.06551	-0.768065	0.304742	-0.785777	-2.87253	-4.09213	-3.97617	-125.1	XR_002238994.1	0.486105	-1.06551	-0.768065	0.304742	-0.785777	-2.87253	-4.09213	-3.97617	0.996177
Cc_lncRNA-2707	0	-1.06551	-0.768065	0.304742	-0.785777	-2.87253	-4.09213	-3.97617	-126.7	XR_002238994.1	0.486105	-1.06551	-0.768065	0.304742	-0.785777	-2.87253	-4.09213	-3.97617	0.996177
Cc_lncRNA-230	0	inf	inf	inf	inf	inf	inf	inf	-132.2	XR_002238993.1	0.486105	-1.06551	-0.768065	0.304742	-0.785777	-2.87253	-4.09213	-3.97617	#DIV/0!
Cc_lncRNA-2313	0	-1.06551	-0.768065	0.304742	-0.785777	-2.87253	-4.09213	-3.97617	-125.1	XR_002238993.1	0.486105	-1.06551	-0.768065	0.304742	-0.785777	-2.87253	-4.09213	-3.97617	0.996177
Cc_lncRNA-2707	0	-1.06551	-0.768065	0.304742	-0.785777	-2.87253	-4.09213	-3.97617	-132.7	XR_002238993.1	0.486105	-1.06551	-0.768065	0.304742	-0.785777	-2.87253	-4.09213	-3.97617	0.996177
Cc_lncRNA-230	0	inf	inf	inf	inf	inf	inf	inf	-132.2	XR_002238992.1	0.486105	-1.06551	-0.768065	0.304742	-0.785777	-2.87253	-4.09213	-3.97617	#DIV/0!
Cc_lncRNA-2313	0	inf	0	0	0	0	0	0	-125.1	XR_002238992.1	0.486105	-1.06551	-0.768065	0.304742	-0.785777	-2.87253	-4.09213	-3.97617	#DIV/0!
Cc_lncRNA-2707	0	0	0	0	0	0	0	0	-134.9	XR_002238992.1	0.486105	-1.06551	-0.768065	0.304742	-0.785777	-2.87253	-4.09213	-3.97617	#DIV/0!
Cc_lncRNA-230	0	inf	inf	inf	inf	inf	inf	inf	-112.3	XR_002238991.1	0.486105	-1.06551	-0.768065	0.304742	-0.785777	-2.87253	-4.09213	-3.97617	#DIV/0!
Cc_lncRNA-2313	0	inf	0	0	0	0	0	0	-107.1	XR_002238991.1	0.486105	-1.06551	-0.768065	0.304742	-0.785777	-2.87253	-4.09213	-3.97617	#DIV/0!
Cc_lncRNA-2384	1.80808	2.06381	1.61184	2.75824	-inf	-1.22831	-inf	0.669144	-93.9	XR_002238991.1	0.486105	-1.06551	-0.768065	0.304742	-0.785777	-2.87253	-4.09213	-3.97617	0.743233
Cc_lncRNA-2707	0	0	0	0	0	0	0	0	-148.8	XR_002238991.1	0.486105	-1.06551	-0.768065	0.304742	-0.785777	-2.87253	-4.09213	-3.97617	#DIV/0!
Cc_lncRNA-230	0	inf	inf	inf	inf	inf	inf	inf	-132.2	XR_002238990.1	0.486105	-1.06551	-0.768065	0.304742	-0.785777	-2.87253	-4.09213	-3.97617	#DIV/0!
Cc_lncRNA-2313	0	inf	0	0	0	0	0	0	-125.1	XR_002238990.1	0.486105	-1.06551	-0.768065	0.304742	-0.785777	-2.87253	-4.09213	-3.97617	#DIV/0!
Cc_lncRNA-2384	1.80808	2.06381	1.61184	2.75824	-inf	-1.22831	-inf	0.669144	-102.2	XR_002238990.1	0.486105	-1.06551	-0.768065	0.304742	-0.785777	-2.87253	-4.09213	-3.97617	0.743233
Cc_lncRNA-2707	0	0	0	0	0	0	0	0	-126.7	XR_002238990.1	0.486105	-1.06551	-0.768065	0.304742	-0.785777	-2.87253	-4.09213	-3.97617	#DIV/0!
Cc_lncRNA-230	0	inf	inf	inf	inf	inf	inf	inf	-132.2	XR_002238989.1	0.486105	-1.06551	-0.768065	0.304742	-0.785777	-2.87253	-4.09213	-3.97617	#DIV/0!
Cc_lncRNA-2313	0	inf	0	0	0	0	0	0	-125.1	XR_002238989.1	0.486105	-1.06551	-0.768065	0.304742	-0.785777	-2.87253	-4.09213	-3.97617	#DIV/0!
Cc_lncRNA-2384	1.80808	2.06381	1.61184	2.75824	-inf	-1.22831	-inf	0.669144	-92.9	XR_002238989.1	0.486105	-1.06551	-0.768065	0.304742	-0.785777	-2.87253	-4.09213	-3.97617	0.743233
Cc_lncRNA-2707	0	0	0	0	0	0	0	0	-132.7	XR_002238989.1	0.486105	-1.06551	-0.768065	0.304742	-0.785777	-2.87253	-4.09213	-3.97617	#DIV/0!
Cc_lncRNA-230	0	inf	inf	inf	inf	inf	inf	inf	-132.2	XR_002238988.1	0.486105	-1.06551	-0.768065	0.304742	-0.785777	-2.87253	-4.09213	-3.97617	#DIV/0!
Cc_lncRNA-2313	0	inf	0	0	0	0	0	0	-125.1	XR_002238988.1	0.486105	-1.06551	-0.768065	0.304742	-0.785777	-2.87253	-4.09213	-3.97617	#DIV/0!
Cc_lncRNA-2384	1.80808	2.06381	1.61184	2.75824	-inf	-1.22831	-inf	0.669144	-72.4	XR_002238988.1	0.486105	-1.06551	-0.768065	0.304742	-0.785777	-2.87253	-4.09213	-3.97617	0.743233
Cc_lncRNA-2707	0	0	0	0	0	0	0	0	-126.7	XR_002238988.1	0.486105	-1.06551	-0.768065	0.304742	-0.785777	-2.87253	-4.09213	-3.97617	#DIV/0!
Cc_lncRNA-230	0	-1.06551	-0.768065	0.304742	-0.785777	-2.87253	-4.09213	-3.97617	-132.2	XR_002238987.1	0.486105	-1.06551	-0.768065	0.304742	-0.785777	-2.87253	-4.09213	-3.97617	0.996177
Cc_lncRNA-2313	0	-1.06551	-0.768065	0.304742	-0.785777	-2.87253	-4.09213	-3.97617	-125.1	XR_002238987.1	0.486105	-1.06551	-0.768065	0.304742	-0.785777	-2.87253	-4.09213	-3.97617	0.996177
Cc_lncRNA-2384	1.80808	2.06381	1.61184	2.75824	-inf	-1.22831	-inf	0.669144	-102.2	XR_002238987.1	0.486105	-1.06551	-0.768065	0.304742	-0.785777	-2.87253	-4.09213	-3.97617	0.743233
Cc_lncRNA-2707	0	-1.06551	-0.768065	0.304742	-0.785777	-2.87253	-4.09213	-3.97617	-126.7	XR_002238987.1	0.486105	-1.06551	-0.768065	0.304742	-0.785777	-2.87253	-4.09213	-3.97617	0.996177
Cc_lncRNA-230	0	-1.06551	-0.768065	0.304742	-0.785777	-2.87253	-4.09213	-3.97617	-132.2	XR_002238986.1	0.486105	-1.06551	-0.768065	0.304742	-0.785777	-2.87253	-4.09213	-3.97617	0.996177
Cc_lncRNA-2313	0	-1.06551	-0.768065	0.304742	-0.785777	-2.87253	-4.09213	-3.97617	-125.1	XR_002238986.1	0.486105	-1.06551	-0.768065	0.304742	-0.785777	-2.87253	-4.09213	-3.97617	0.996177
Cc_lncRNA-2384	1.80808	2.06381	1.61184	2.75824	-inf	-1.22831	-inf	0.669144	-102.2	XR_002238986.1	0.486105	-1.06551	-0.768065	0.304742	-0.785777	-2.87253	-4.09213	-3.97617	0.743233
Cc_lncRNA-2707	0	-1.06551	-0.768065	0.304742	-0.785777	-2.87253	-4.09213	-3.97617	-126.7	XR_002238986.1	0.486105	-1.06551	-0.768065	0.304742	-0.785777	-2.87253	-4.09213	-3.97617	0.996177
Cc_lncRNA-2977	0.0710866	-0.0590716	-0.636201	-0.0557877	-0.415413	-0.291767	-0.00752975	0.457728	-143.6	XR_002238977.1	-0.835786	-1.58005	-0.768748	-inf	-0.521396	-2.87226	-3.0917	-inf	-0.364193
Cc_lncRNA-193	-0.457126	0.5669	0.643517	-0.101622	-0.930945	-0.871173	-0.282589	-0.385703	-62.1	XR_002238975.1	0.340342	0.224857	-0.175748	0.0672794	0.200039	0.111385	-0.0492204	-0.0297556	-0.36174
Cc_lncRNA-2176	1.09396	0.864231	2.14326	2.3716	1.64196	1.0807	1.51897	0.672742	-118.7	XR_002238968.1	-0.704919	-0.791128	-1.2087	-0.873496	-0.184689	-0.177136	-0.347496	-1.1071	-0.120877
Cc_lncRNA-2696	-1.01638	0.256434	0.0104171	-0.138106	0.619211	1.26895	0.164891	0.580708	-158.4	XR_002238967.1	-1.01638	0.256434	0.0104171	-0.138106	0.619211	1.26895	0.164891	0.580708	1
Cc_lncRNA-1233	0.276327	-0.459	1.11793	0.179375	-0.564416	-1.03592	-0.748506	-0.278651	-154.1	XR_002238961.1	3.07119	3.57844	6.49794	6.76181	2.8627	3.5796	3.87513	4.13084	0.665964
Cc_lncRNA-792	0.317739	0.219292	0.977464	0.79532	-0.0415726	-0.329728	-0.0451531	-0.259841	-136	XR_002238958.1	-0.250928	-0.381058	0.589068	-1.18382	-0.551213	-1.18852	-0.578356	-0.334305	0.420076
Cc_lncRNA-1921	-0.428912	-0.0874625	0.289084	0.300891	-0.147247	-0.227988	-0.633586	-0.329538	-142.2	XR_002238953.1	-0.428912	-0.0874625	0.289084	0.300891	-0.147247	-0.227988	-0.633586	-0.329538	1
Cc_lncRNA-2671	-4.00893	-6.28928	-8.06469	-3.93917	0.648144	-2.47236	-1.67064	1.85553	-155.5	XR_002238937.1	-4.00893	-6.28928	-8.06469	-3.93917	0.648144	-2.47236	-1.67064	1.85553	1
Cc_lncRNA-2671	-4.00893	-6.28928	-8.06469	-3.93917	0.648144	-2.47236	-1.67064	1.85553	-153.9	XR_002238936.1	-4.00893	-6.28928	-8.06469	-3.93917	0.648144	-2.47236	-1.67064	1.85553	1
Cc_lncRNA-1782	0.486753	2.2569	-inf	1.97913	-inf	-inf	-inf	0.686999	-142.4	XR_002238935.1	-0.27508	-0.0475634	0.105892	0.663573	-0.325337	0.297599	0.400043	-0.302929	0.671315
Cc_lncRNA-2666	inf	inf	inf	inf	0	inf	0	0	-128.2	XR_002238928.1	inf	inf	inf	inf	0	inf	0	0	#DIV/0!
Cc_lncRNA-2359	0.486461	-0.269382	-0.563782	0.882805	-0.0970854	-0.588646	-0.913563	-0.491674	-82.7	XR_002238927.1	-0.331122	-0.623975	0.00907457	-0.177634	-0.165686	-0.927826	-0.0149493	-0.374534	0.0733979
Cc_lncRNA-2618	0	0	inf	inf	0	0	inf	0	-54.8	XR_002238927.1	-0.331122	-0.623975	0.00907457	-0.177634	-0.165686	-0.927826	-0.0149493	-0.374534	#DIV/0!
Cc_lncRNA-966	-0.725327	-1.50252	-2.01717e-05	0.399417	-1.92063	-2.68758	-1.20642	-1.61968	-120.1	XR_002238927.1	-0.331122	-0.623975	0.00907457	-0.177634	-0.165686	-0.927826	-0.0149493	-0.374534	0.674078
Cc_lncRNA-2359	0.486461	-0.269382	-0.563782	0.882805	-0.0970854	-0.588646	-0.913563	-0.491674	-68.6	XR_002238926.1	-0.331122	-0.623975	0.00907457	-0.177634	-0.165686	-0.927826	-0.0149493	-0.374534	0.0733979
Cc_lncRNA-966	-0.725327	-1.50252	-2.01717e-05	0.399417	-1.92063	-2.68758	-1.20642	-1.61968	-122.7	XR_002238926.1	-0.331122	-0.623975	0.00907457	-0.177634	-0.165686	-0.927826	-0.0149493	-0.374534	0.674078
Cc_lncRNA-2823	-0.654155	-0.123487	1.83211	1.75971	-0.66719	-1.66223	0.287711	-0.0672807	-114.2	XR_002238925.1	-0.314294	-0.390646	-0.773778	-0.055822	-0.014346	0.12297	0.431082	0.753992	-0.336757
Cc_lncRNA-2825	-0.210414	0.0238274	1.80068	1.68355	0.569786	0.676819	0.7261	-0.424842	-116.6	XR_002238924.1	-0.314294	-0.390646	-0.773778	-0.055822	-0.014346	0.12297	0.431082	0.753992	-0.442668
Cc_lncRNA-2823	-0.654155	-0.123487	1.83211	1.75971	-0.66719	-1.66223	0.287711	-0.0672807	-118.3	XR_002238923.1	-0.314294	-0.390646	-0.773778	-0.055822	-0.014346	0.12297	0.431082	0.753992	-0.336757
Cc_lncRNA-2823	-0.654155	-0.123487	1.83211	1.75971	-0.66719	-1.66223	0.287711	-0.0672807	-122.5	XR_002238922.1	-0.314294	-0.390646	-0.773778	-0.055822	-0.014346	0.12297	0.431082	0.753992	-0.336757
Cc_lncRNA-3014	0.808849	-0.742967	1.59774	-0.0129463	0.888263	0.777289	1.56136	2.01391	-91.9	XR_002238919.1	inf	0	inf	inf	0	0	inf	0	#DIV/0!
Cc_lncRNA-2384	1.80808	2.06381	1.61184	2.75824	-inf	-1.22831	-inf	0.669144	-76.9	XR_002238898.1	-0.057192	0.47969	2.63043	0.72097	0.127779	-0.309231	0.20565	0.744619	0.357901
Cc_lncRNA-2539	1.0712	2.42645	5.53625	4.41432	0.541106	-0.227689	-0.446689	-0.328322	-158.2	XR_002238898.1	-0.057192	0.47969	2.63043	0.72097	0.127779	-0.309231	0.20565	0.744619	0.772394
Cc_lncRNA-2384	1.80808	2.06381	1.61184	2.75824	-inf	-1.22831	-inf	0.669144	-85	XR_002238897.1	-0.057192	0.47969	2.63043	0.72097	0.127779	-0.309231	0.20565	0.744619	0.357901
Cc_lncRNA-2539	1.0712	2.42645	5.53625	4.41432	0.541106	-0.227689	-0.446689	-0.328322	-148.9	XR_002238897.1	-0.057192	0.47969	2.63043	0.72097	0.127779	-0.309231	0.20565	0.744619	0.772394
Cc_lncRNA-2384	1.80808	2.06381	1.61184	2.75824	-inf	-1.22831	-inf	0.669144	-83.6	XR_002238896.1	-0.057192	0.47969	2.63043	0.72097	0.127779	-0.309231	0.20565	0.744619	0.357901
Cc_lncRNA-2539	1.0712	2.42645	5.53625	4.41432	0.541106	-0.227689	-0.446689	-0.328322	-147.7	XR_002238896.1	-0.057192	0.47969	2.63043	0.72097	0.127779	-0.309231	0.20565	0.744619	0.772394
Cc_lncRNA-2384	1.80808	2.06381	1.61184	2.75824	-inf	-1.22831	-inf	0.669144	-91.7	XR_002238895.1	-0.057192	0.47969	2.63043	0.72097	0.127779	-0.309231	0.20565	0.744619	0.357901
Cc_lncRNA-2539	1.0712	2.42645	5.53625	4.41432	0.541106	-0.227689	-0.446689	-0.328322	-149.6	XR_002238895.1	-0.057192	0.47969	2.63043	0.72097	0.127779	-0.309231	0.20565	0.744619	0.772394
Cc_lncRNA-2384	1.80808	2.06381	1.61184	2.75824	-inf	-1.22831	-inf	0.669144	-83.9	XR_002238894.1	-0.057192	0.47969	2.63043	0.72097	0.127779	-0.309231	0.20565	0.744619	0.357901
Cc_lncRNA-2539	1.0712	2.42645	5.53625	4.41432	0.541106	-0.227689	-0.446689	-0.328322	-143.1	XR_002238894.1	-0.057192	0.47969	2.63043	0.72097	0.127779	-0.309231	0.20565	0.744619	0.772394
Cc_lncRNA-2384	1.80808	2.06381	1.61184	2.75824	-inf	-1.22831	-inf	0.669144	-91.5	XR_002238893.1	-0.057192	0.47969	2.63043	0.72097	0.127779	-0.309231	0.20565	0.744619	0.357901
Cc_lncRNA-2539	1.0712	2.42645	5.53625	4.41432	0.541106	-0.227689	-0.446689	-0.328322	-132.5	XR_002238893.1	-0.057192	0.47969	2.63043	0.72097	0.127779	-0.309231	0.20565	0.744619	0.772394
Cc_lncRNA-2384	1.80808	2.06381	1.61184	2.75824	-inf	-1.22831	-inf	0.669144	-97.5	XR_002238892.1	-0.057192	0.47969	2.63043	0.72097	0.127779	-0.309231	0.20565	0.744619	0.357901
Cc_lncRNA-2539	1.0712	2.42645	5.53625	4.41432	0.541106	-0.227689	-0.446689	-0.328322	-154.6	XR_002238892.1	-0.057192	0.47969	2.63043	0.72097	0.127779	-0.309231	0.20565	0.744619	0.772394
Cc_lncRNA-2384	1.80808	2.06381	1.61184	2.75824	-inf	-1.22831	-inf	0.669144	-91.5	XR_002238891.1	-0.057192	0.47969	2.63043	0.72097	0.127779	-0.309231	0.20565	0.744619	0.357901
Cc_lncRNA-2539	1.0712	2.42645	5.53625	4.41432	0.541106	-0.227689	-0.446689	-0.328322	-156.9	XR_002238891.1	-0.057192	0.47969	2.63043	0.72097	0.127779	-0.309231	0.20565	0.744619	0.772394
Cc_lncRNA-2639	inf	inf	0	0	inf	inf	inf	inf	-166.3	XR_002238890.1	inf	inf	0	0	inf	inf	inf	inf	#DIV/0!
Cc_lncRNA-2638	-inf	-inf	-inf	-inf	-1.04284	-0.812449	3.39494	3.64213	-161.1	XR_002238889.1	-inf	-inf	-inf	-inf	-1.04284	-0.812449	3.39494	3.64213	1
Cc_lncRNA-2616	-0.287369	0.0832765	0.143213	0.755948	-1.09508	-1.70684	-2.00332	-2.14592	-167.3	XR_002238872.1	-0.287369	0.0832765	0.143213	0.755948	-1.09508	-1.70684	-2.00332	-2.14592	1
Cc_lncRNA-2616	-0.287369	0.0832765	0.143213	0.755948	-1.09508	-1.70684	-2.00332	-2.14592	-167.3	XR_002238871.1	-0.287369	0.0832765	0.143213	0.755948	-1.09508	-1.70684	-2.00332	-2.14592	1
Cc_lncRNA-2616	-0.287369	0.0832765	0.143213	0.755948	-1.09508	-1.70684	-2.00332	-2.14592	-167.3	XR_002238870.1	-0.287369	0.0832765	0.143213	0.755948	-1.09508	-1.70684	-2.00332	-2.14592	1
Cc_lncRNA-2434	-0.512863	0.579137	-inf	-inf	-inf	-inf	-1.4363	-1.30239	-114.5	XR_002238867.1	-0.670834	-0.726643	0.0461618	-1.46602	-0.675052	-1.76033	-0.636178	-0.803136	-0.0608219
Cc_lncRNA-2612	-0.670834	-0.726643	0.0461618	-1.46602	-0.675052	-1.76033	-0.636178	-0.803136	-137	XR_002238867.1	-0.670834	-0.726643	0.0461618	-1.46602	-0.675052	-1.76033	-0.636178	-0.803136	1
Cc_lncRNA-1038	0	-0.328487	-0.932896	-1.85542	-0.394106	-1.62047	-2.51782	-2.40058	-127.7	XR_002238864.1	-1.09879	-0.328487	-0.932896	-1.85542	-0.394106	-1.62047	-2.51782	-2.40058	0.919237
Cc_lncRNA-1039	inf	-0.328487	-0.932896	-1.85542	-0.394106	-1.62047	-2.51782	-2.40058	-143.1	XR_002238864.1	-1.09879	-0.328487	-0.932896	-1.85542	-0.394106	-1.62047	-2.51782	-2.40058	1
Cc_lncRNA-1968	-0.604527	-0.419879	-0.280277	-0.959077	-0.586886	-1.6278	-1.83838	-3.2752	-143.8	XR_002238864.1	-1.09879	-0.328487	-0.932896	-1.85542	-0.394106	-1.62047	-2.51782	-2.40058	0.811415
Cc_lncRNA-2623	0	-0.328487	-0.932896	-1.85542	-0.394106	-1.62047	-2.51782	-2.40058	-117	XR_002238864.1	-1.09879	-0.328487	-0.932896	-1.85542	-0.394106	-1.62047	-2.51782	-2.40058	0.919237
Cc_lncRNA-2608	0	0	inf	inf	0	0	0	0	-148.6	XR_002238860.1	0	0	inf	inf	0	0	0	0	#DIV/0!
Cc_lncRNA-107	-1.09879	-1.32849	1.28952	-inf	-1.04622	-inf	-0.0324093	-0.915188	-129.5	XR_002238859.1	-0.19204	0.0928691	0.342825	0.137822	0.280687	-1.57713	-0.501612	-0.234948	0.218225
Cc_lncRNA-2607	2.98904	0.256742	-inf	2.96878	-inf	-inf	-inf	-inf	-161.2	XR_002238858.1	2.98904	0.256742	-inf	2.96878	-inf	-inf	-inf	-inf	1
Cc_lncRNA-1030	0.762175	0.00881794	-0.380228	-2.95697	-0.888338	-3.47342	-4.1061	-3.10787	-114.5	XR_002238839.1	-0.347637	-0.490448	-0.669244	0.410013	-0.480057	-0.852608	-0.334131	-0.619491	-0.107231
Cc_lncRNA-1912	0.0052142	-0.500116	-0.678949	-0.468689	0.0380451	-0.566063	-0.123086	-0.428492	-150	XR_002238839.1	-0.347637	-0.490448	-0.669244	0.410013	-0.480057	-0.852608	-0.334131	-0.619491	0.172973
Cc_lncRNA-2552	-0.209968	-0.403619	-0.0971771	-0.652274	-0.249028	-1.14014	-0.588576	-1.4211	-139.7	XR_002238839.1	-0.347637	-0.490448	-0.669244	0.410013	-0.480057	-0.852608	-0.334131	-0.619491	0.180182
Cc_lncRNA-84	-0.980793	-0.774436	-0.808565	-2.59535	-0.617734	-0.533672	-1.19283	-1.55822	-88.7	XR_002238839.1	-0.347637	-0.490448	-0.669244	0.410013	-0.480057	-0.852608	-0.334131	-0.619491	-0.849151
Cc_lncRNA-2384	1.80808	2.06381	1.61184	2.75824	-inf	-1.22831	-inf	0.669144	-56.5	XR_002238829.1	-0.189502	0.068885	-0.194504	-0.113809	0.0465413	-0.200678	-0.073463	-0.162723	0.446376
Cc_lncRNA-2204	-0.361171	-0.743042	0.429452	2.45653	-2.02207	-0.808367	-3.60967	-3.48074	-76.2	XR_002238826.1	0.204109	0.0609152	-0.679408	-0.222719	0.1585	0.352028	-0.32362	-0.231448	-0.0589726
Cc_lncRNA-2204	-0.361171	-0.743042	0.429452	2.45653	-2.02207	-0.808367	-3.60967	-3.48074	-76.2	XR_002238825.1	0.204109	0.0609152	-0.679408	-0.222719	0.1585	0.352028	-0.32362	-0.231448	-0.0589726
Cc_lncRNA-2204	-0.361171	-0.743042	0.429452	2.45653	-2.02207	-0.808367	-3.60967	-3.48074	-76.2	XR_002238824.1	0.204109	0.0609152	-0.679408	-0.222719	0.1585	0.352028	-0.32362	-0.231448	-0.0589726
Cc_lncRNA-2204	-0.361171	-0.743042	0.429452	2.45653	-2.02207	-0.808367	-3.60967	-3.48074	-76.2	XR_002238823.1	0.204109	0.0609152	-0.679408	-0.222719	0.1585	0.352028	-0.32362	-0.231448	-0.0589726
Cc_lncRNA-2204	-0.361171	-0.743042	0.429452	2.45653	-2.02207	-0.808367	-3.60967	-3.48074	-76.2	XR_002238822.1	0.204109	0.0609152	-0.679408	-0.222719	0.1585	0.352028	-0.32362	-0.231448	-0.0589726
Cc_lncRNA-2437	-0.14184	-0.335566	-1.21326	-2.60436	-0.1712	-1.48544	-1.51483	-1.14422	-117.6	XR_002238822.1	0.204109	0.0609152	-0.679408	-0.222719	0.1585	0.352028	-0.32362	-0.231448	0.41333
Cc_lncRNA-2732	0.204109	0.0609152	-0.679408	-0.222719	0.1585	0.352028	-0.32362	-0.231448	-80	XR_002238822.1	0.204109	0.0609152	-0.679408	-0.222719	0.1585	0.352028	-0.32362	-0.231448	1
Cc_lncRNA-678	-0.573117	-0.319953	-0.865217	-0.610857	0.234002	-0.251232	-0.323986	0.174691	-124.6	XR_002238822.1	0.204109	0.0609152	-0.679408	-0.222719	0.1585	0.352028	-0.32362	-0.231448	0.427768
Cc_lncRNA-2204	-0.361171	-0.743042	0.429452	2.45653	-2.02207	-0.808367	-3.60967	-3.48074	-76.2	XR_002238821.1	0.204109	0.0609152	-0.679408	-0.222719	0.1585	0.352028	-0.32362	-0.231448	-0.0589726
Cc_lncRNA-2437	-0.14184	-0.335566	-1.21326	-2.60436	-0.1712	-1.48544	-1.51483	-1.14422	-101.2	XR_002238821.1	0.204109	0.0609152	-0.679408	-0.222719	0.1585	0.352028	-0.32362	-0.231448	0.41333
Cc_lncRNA-2732	0.204109	0.0609152	-0.679408	-0.222719	0.1585	0.352028	-0.32362	-0.231448	-102.8	XR_002238821.1	0.204109	0.0609152	-0.679408	-0.222719	0.1585	0.352028	-0.32362	-0.231448	1
Cc_lncRNA-678	-0.573117	-0.319953	-0.865217	-0.610857	0.234002	-0.251232	-0.323986	0.174691	-111.5	XR_002238821.1	0.204109	0.0609152	-0.679408	-0.222719	0.1585	0.352028	-0.32362	-0.231448	0.427768
Cc_lncRNA-2204	-0.361171	-0.743042	0.429452	2.45653	-2.02207	-0.808367	-3.60967	-3.48074	-76.2	XR_002238820.1	0.204109	0.0609152	-0.679408	-0.222719	0.1585	0.352028	-0.32362	-0.231448	-0.0589726
Cc_lncRNA-2204	-0.361171	-0.743042	0.429452	2.45653	-2.02207	-0.808367	-3.60967	-3.48074	-76.2	XR_002238819.1	0.204109	0.0609152	-0.679408	-0.222719	0.1585	0.352028	-0.32362	-0.231448	-0.0589726
Cc_lncRNA-2437	-0.14184	-0.335566	-1.21326	-2.60436	-0.1712	-1.48544	-1.51483	-1.14422	-101.2	XR_002238819.1	0.204109	0.0609152	-0.679408	-0.222719	0.1585	0.352028	-0.32362	-0.231448	0.41333
Cc_lncRNA-2732	0.204109	0.0609152	-0.679408	-0.222719	0.1585	0.352028	-0.32362	-0.231448	-102.8	XR_002238819.1	0.204109	0.0609152	-0.679408	-0.222719	0.1585	0.352028	-0.32362	-0.231448	1
Cc_lncRNA-678	-0.573117	-0.319953	-0.865217	-0.610857	0.234002	-0.251232	-0.323986	0.174691	-111.5	XR_002238819.1	0.204109	0.0609152	-0.679408	-0.222719	0.1585	0.352028	-0.32362	-0.231448	0.427768
Cc_lncRNA-2331	-0.0912895	-0.407279	-0.15854	-0.125594	-0.0203069	-0.866533	-0.542945	0.373532	-105.2	XR_002238817.1	-0.0912895	-0.407279	-0.15854	-0.125594	-0.0203069	-0.866533	-0.542945	0.373532	1
Cc_lncRNA-1782	0.486753	2.2569	-inf	1.97913	-inf	-inf	-inf	0.686999	-151.3	XR_002238816.1	0.391016	-0.253722	0.407397	0.484646	-0.524083	-0.425211	0.355488	0.202578	-0.452802
Cc_lncRNA-569	-0.319449	-0.598854	-0.0750697	-1.01814	-0.35571	-0.267753	-0.585311	-0.793656	-130.2	XR_002238814.1	0.802573	1.22894	1.05488	0.0277294	0.200309	-0.433076	-0.652713	-1.15353	0.42598
Cc_lncRNA-1912	0.0052142	-0.500116	-0.678949	-0.468689	0.0380451	-0.566063	-0.123086	-0.428492	-154.8	XR_002238810.1	-0.209968	-0.403619	-0.0971771	-0.652274	-0.249028	-1.14014	-0.588576	-1.4211	0.300057
Cc_lncRNA-2552	-0.209968	-0.403619	-0.0971771	-0.652274	-0.249028	-1.14014	-0.588576	-1.4211	-161.4	XR_002238810.1	-0.209968	-0.403619	-0.0971771	-0.652274	-0.249028	-1.14014	-0.588576	-1.4211	1
Cc_lncRNA-138	0.527014	-0.157562	-0.73091	0.423997	-0.265428	-0.92963	-0.902469	-1.14289	-113.9	XR_002238797.1	-0.563862	-0.627166	0.0173411	0.657434	-0.294235	-0.0521676	0.588997	0.492854	-0.36003
Cc_lncRNA-1863	0.634928	0.0182327	-2.91005	-4.57685	-1.34504	-3.75253	-2.06543	-3.85707	-120.3	XR_002238797.1	-0.563862	-0.627166	0.0173411	0.657434	-0.294235	-0.0521676	0.588997	0.492854	-0.810843
Cc_lncRNA-1863	0.634928	0.0182327	-2.91005	-4.57685	-1.34504	-3.75253	-2.06543	-3.85707	-120.3	XR_002238796.1	-0.563862	-0.627166	0.0173411	0.657434	-0.294235	-0.0521676	0.588997	0.492854	-0.810843
Cc_lncRNA-138	0.527014	-0.157562	-0.73091	0.423997	-0.265428	-0.92963	-0.902469	-1.14289	-112.4	XR_002238795.1	-0.563862	-0.627166	0.0173411	0.657434	-0.294235	-0.0521676	0.588997	0.492854	-0.36003
Cc_lncRNA-1863	0.634928	0.0182327	-2.91005	-4.57685	-1.34504	-3.75253	-2.06543	-3.85707	-120.3	XR_002238795.1	-0.563862	-0.627166	0.0173411	0.657434	-0.294235	-0.0521676	0.588997	0.492854	-0.810843
Cc_lncRNA-1863	0.634928	0.0182327	-2.91005	-4.57685	-1.34504	-3.75253	-2.06543	-3.85707	-120.3	XR_002238794.1	-0.563862	-0.627166	0.0173411	0.657434	-0.294235	-0.0521676	0.588997	0.492854	-0.810843
Cc_lncRNA-2539	1.0712	2.42645	5.53625	4.41432	0.541106	-0.227689	-0.446689	-0.328322	-162.5	XR_002238793.1	1.0712	2.42645	5.53625	4.41432	0.541106	-0.227689	-0.446689	-0.328322	1
Cc_lncRNA-2844	-0.736161	0.186127	1.10561	0.732101	0.235943	1.31067	1.81911	1.50793	-78.2	XR_002238793.1	1.0712	2.42645	5.53625	4.41432	0.541106	-0.227689	-0.446689	-0.328322	-0.18282
Cc_lncRNA-159	2.07111	1.25646	1.28998	3.53568	2.12279	0.771662	-inf	0.669037	-62.9	XR_002238788.1	-0.437693	-0.605253	-0.206938	-1.16666	-0.522615	-0.909945	-0.89783	-1.81038	0.120541
Cc_lncRNA-159	2.07111	1.25646	1.28998	3.53568	2.12279	0.771662	-inf	0.669037	-69.1	XR_002238786.1	-0.437693	-0.605253	-0.206938	-1.16666	-0.522615	-0.909945	-0.89783	-1.81038	0.120541
Cc_lncRNA-2533	-0.587656	-0.895403	0.212368	-0.777157	-0.253383	-0.461388	0.442076	1.37524	-173.8	XR_002238784.1	-0.587656	-0.895403	0.212368	-0.777157	-0.253383	-0.461388	0.442076	1.37524	1
Cc_lncRNA-2823	-0.654155	-0.123487	1.83211	1.75971	-0.66719	-1.66223	0.287711	-0.0672807	-147.2	XR_002238784.1	-0.587656	-0.895403	0.212368	-0.777157	-0.253383	-0.461388	0.442076	1.37524	0.0890854
Cc_lncRNA-795	-1.25075	-0.25807	0.288802	0.801673	-0.196812	0.25755	1.08906	1.67091	-173.8	XR_002238784.1	-0.587656	-0.895403	0.212368	-0.777157	-0.253383	-0.461388	0.442076	1.37524	0.706356
Cc_lncRNA-2523	inf	inf	inf	inf	inf	inf	inf	inf	-154.5	XR_002238777.1	inf	inf	inf	inf	inf	inf	inf	inf	#DIV/0!
Cc_lncRNA-177	0.41738	0.874542	-1.1352	-2.47825	-1.30561	-4.65503	-2.28973	-0.758945	-103.3	XR_002238772.1	-0.838666	-0.563401	0.0416476	-0.75505	-0.13134	0.00315671	0.328627	0.0688045	-0.432013
Cc_lncRNA-2533	-0.587656	-0.895403	0.212368	-0.777157	-0.253383	-0.461388	0.442076	1.37524	-155.9	XR_002238772.1	-0.838666	-0.563401	0.0416476	-0.75505	-0.13134	0.00315671	0.328627	0.0688045	0.718689
Cc_lncRNA-2823	-0.654155	-0.123487	1.83211	1.75971	-0.66719	-1.66223	0.287711	-0.0672807	-153.7	XR_002238772.1	-0.838666	-0.563401	0.0416476	-0.75505	-0.13134	0.00315671	0.328627	0.0688045	-0.0825415
Cc_lncRNA-2824	-0.550778	-0.390502	1.02623	0.543475	0.45981	0.44603	0.241321	-0.836182	-109.4	XR_002238772.1	-0.838666	-0.563401	0.0416476	-0.75505	-0.13134	0.00315671	0.328627	0.0688045	0.256402
Cc_lncRNA-795	-1.25075	-0.25807	0.288802	0.801673	-0.196812	0.25755	1.08906	1.67091	-151.7	XR_002238772.1	-0.838666	-0.563401	0.0416476	-0.75505	-0.13134	0.00315671	0.328627	0.0688045	0.6078
Cc_lncRNA-177	0.41738	0.874542	-1.1352	-2.47825	-1.30561	-4.65503	-2.28973	-0.758945	-106.7	XR_002238771.1	-0.838666	-0.563401	0.0416476	-0.75505	-0.13134	0.00315671	0.328627	0.0688045	-0.432013
Cc_lncRNA-2533	-0.587656	-0.895403	0.212368	-0.777157	-0.253383	-0.461388	0.442076	1.37524	-155.9	XR_002238771.1	-0.838666	-0.563401	0.0416476	-0.75505	-0.13134	0.00315671	0.328627	0.0688045	0.718689
Cc_lncRNA-2823	-0.654155	-0.123487	1.83211	1.75971	-0.66719	-1.66223	0.287711	-0.0672807	-153.7	XR_002238771.1	-0.838666	-0.563401	0.0416476	-0.75505	-0.13134	0.00315671	0.328627	0.0688045	-0.0825415
Cc_lncRNA-2824	-0.550778	-0.390502	1.02623	0.543475	0.45981	0.44603	0.241321	-0.836182	-109.5	XR_002238771.1	-0.838666	-0.563401	0.0416476	-0.75505	-0.13134	0.00315671	0.328627	0.0688045	0.256402
Cc_lncRNA-795	-1.25075	-0.25807	0.288802	0.801673	-0.196812	0.25755	1.08906	1.67091	-151.7	XR_002238771.1	-0.838666	-0.563401	0.0416476	-0.75505	-0.13134	0.00315671	0.328627	0.0688045	0.6078
Cc_lncRNA-2533	-0.587656	-0.895403	0.212368	-0.777157	-0.253383	-0.461388	0.442076	1.37524	-154.2	XR_002238770.1	-0.838666	-0.563401	0.0416476	-0.75505	-0.13134	0.00315671	0.328627	0.0688045	0.718689
Cc_lncRNA-2823	-0.654155	-0.123487	1.83211	1.75971	-0.66719	-1.66223	0.287711	-0.0672807	-162.6	XR_002238770.1	-0.838666	-0.563401	0.0416476	-0.75505	-0.13134	0.00315671	0.328627	0.0688045	-0.0825415
Cc_lncRNA-795	-1.25075	-0.25807	0.288802	0.801673	-0.196812	0.25755	1.08906	1.67091	-154.2	XR_002238770.1	-0.838666	-0.563401	0.0416476	-0.75505	-0.13134	0.00315671	0.328627	0.0688045	0.6078
Cc_lncRNA-2533	-0.587656	-0.895403	0.212368	-0.777157	-0.253383	-0.461388	0.442076	1.37524	-152.9	XR_002238769.1	-0.838666	-0.563401	0.0416476	-0.75505	-0.13134	0.00315671	0.328627	0.0688045	0.718689
Cc_lncRNA-2823	-0.654155	-0.123487	1.83211	1.75971	-0.66719	-1.66223	0.287711	-0.0672807	-162.7	XR_002238769.1	-0.838666	-0.563401	0.0416476	-0.75505	-0.13134	0.00315671	0.328627	0.0688045	-0.0825415
Cc_lncRNA-2824	-0.550778	-0.390502	1.02623	0.543475	0.45981	0.44603	0.241321	-0.836182	-136.9	XR_002238769.1	-0.838666	-0.563401	0.0416476	-0.75505	-0.13134	0.00315671	0.328627	0.0688045	0.256402
Cc_lncRNA-2917	-0.838666	-0.563401	0.0416476	-0.75505	-0.13134	0.00315671	0.328627	0	-84.5	XR_002238769.1	-0.838666	-0.563401	0.0416476	-0.75505	-0.13134	0.00315671	0.328627	0.0688045	0.998484
Cc_lncRNA-398	-0.838666	-0.563401	0.0416476	-0.75505	-0.13134	0.00315671	0.328627	inf	-124.7	XR_002238769.1	-0.838666	-0.563401	0.0416476	-0.75505	-0.13134	0.00315671	0.328627	0.0688045	1
Cc_lncRNA-795	-1.25075	-0.25807	0.288802	0.801673	-0.196812	0.25755	1.08906	1.67091	-145.8	XR_002238769.1	-0.838666	-0.563401	0.0416476	-0.75505	-0.13134	0.00315671	0.328627	0.0688045	0.6078
Cc_lncRNA-2533	-0.587656	-0.895403	0.212368	-0.777157	-0.253383	-0.461388	0.442076	1.37524	-158.7	XR_002238768.1	-0.838666	-0.563401	0.0416476	-0.75505	-0.13134	0.00315671	0.328627	0.0688045	0.718689
Cc_lncRNA-2823	-0.654155	-0.123487	1.83211	1.75971	-0.66719	-1.66223	0.287711	-0.0672807	-162.7	XR_002238768.1	-0.838666	-0.563401	0.0416476	-0.75505	-0.13134	0.00315671	0.328627	0.0688045	-0.0825415
Cc_lncRNA-2824	-0.550778	-0.390502	1.02623	0.543475	0.45981	0.44603	0.241321	-0.836182	-136.9	XR_002238768.1	-0.838666	-0.563401	0.0416476	-0.75505	-0.13134	0.00315671	0.328627	0.0688045	0.256402
Cc_lncRNA-2917	-0.838666	-0.563401	0.0416476	-0.75505	-0.13134	0.00315671	0.328627	0	-84.5	XR_002238768.1	-0.838666	-0.563401	0.0416476	-0.75505	-0.13134	0.00315671	0.328627	0.0688045	0.998484
Cc_lncRNA-398	-0.838666	-0.563401	0.0416476	-0.75505	-0.13134	0.00315671	0.328627	inf	-124.7	XR_002238768.1	-0.838666	-0.563401	0.0416476	-0.75505	-0.13134	0.00315671	0.328627	0.0688045	1
Cc_lncRNA-795	-1.25075	-0.25807	0.288802	0.801673	-0.196812	0.25755	1.08906	1.67091	-151.3	XR_002238768.1	-0.838666	-0.563401	0.0416476	-0.75505	-0.13134	0.00315671	0.328627	0.0688045	0.6078
Cc_lncRNA-2533	-0.587656	-0.895403	0.212368	-0.777157	-0.253383	-0.461388	0.442076	1.37524	-151.5	XR_002238767.1	-0.838666	-0.563401	0.0416476	-0.75505	-0.13134	0.00315671	0.328627	0.0688045	0.718689
Cc_lncRNA-2823	-0.654155	-0.123487	1.83211	1.75971	-0.66719	-1.66223	0.287711	-0.0672807	-151.6	XR_002238767.1	-0.838666	-0.563401	0.0416476	-0.75505	-0.13134	0.00315671	0.328627	0.0688045	-0.0825415
Cc_lncRNA-2824	-0.550778	-0.390502	1.02623	0.543475	0.45981	0.44603	0.241321	-0.836182	-136.9	XR_002238767.1	-0.838666	-0.563401	0.0416476	-0.75505	-0.13134	0.00315671	0.328627	0.0688045	0.256402
Cc_lncRNA-2917	-0.838666	-0.563401	0.0416476	-0.75505	-0.13134	0.00315671	0.328627	0	-84.5	XR_002238767.1	-0.838666	-0.563401	0.0416476	-0.75505	-0.13134	0.00315671	0.328627	0.0688045	0.998484
Cc_lncRNA-398	-0.838666	-0.563401	0.0416476	-0.75505	-0.13134	0.00315671	0.328627	inf	-124.7	XR_002238767.1	-0.838666	-0.563401	0.0416476	-0.75505	-0.13134	0.00315671	0.328627	0.0688045	1
Cc_lncRNA-795	-1.25075	-0.25807	0.288802	0.801673	-0.196812	0.25755	1.08906	1.67091	-146.4	XR_002238767.1	-0.838666	-0.563401	0.0416476	-0.75505	-0.13134	0.00315671	0.328627	0.0688045	0.6078
Cc_lncRNA-2533	-0.587656	-0.895403	0.212368	-0.777157	-0.253383	-0.461388	0.442076	1.37524	-156	XR_002238766.1	-0.838666	-0.563401	0.0416476	-0.75505	-0.13134	0.00315671	0.328627	0.0688045	0.718689
Cc_lncRNA-2823	-0.654155	-0.123487	1.83211	1.75971	-0.66719	-1.66223	0.287711	-0.0672807	-164.4	XR_002238766.1	-0.838666	-0.563401	0.0416476	-0.75505	-0.13134	0.00315671	0.328627	0.0688045	-0.0825415
Cc_lncRNA-2824	-0.550778	-0.390502	1.02623	0.543475	0.45981	0.44603	0.241321	-0.836182	-136.9	XR_002238766.1	-0.838666	-0.563401	0.0416476	-0.75505	-0.13134	0.00315671	0.328627	0.0688045	0.256402
Cc_lncRNA-398	-0.838666	-0.563401	0.0416476	-0.75505	-0.13134	0.00315671	0.328627	inf	-124.7	XR_002238766.1	-0.838666	-0.563401	0.0416476	-0.75505	-0.13134	0.00315671	0.328627	0.0688045	1
Cc_lncRNA-795	-1.25075	-0.25807	0.288802	0.801673	-0.196812	0.25755	1.08906	1.67091	-156	XR_002238766.1	-0.838666	-0.563401	0.0416476	-0.75505	-0.13134	0.00315671	0.328627	0.0688045	0.6078
Cc_lncRNA-2533	-0.587656	-0.895403	0.212368	-0.777157	-0.253383	-0.461388	0.442076	1.37524	-147.6	XR_002238765.1	-0.838666	-0.563401	0.0416476	-0.75505	-0.13134	0.00315671	0.328627	0.0688045	0.718689
Cc_lncRNA-2823	-0.654155	-0.123487	1.83211	1.75971	-0.66719	-1.66223	0.287711	-0.0672807	-164.5	XR_002238765.1	-0.838666	-0.563401	0.0416476	-0.75505	-0.13134	0.00315671	0.328627	0.0688045	-0.0825415
Cc_lncRNA-2824	-0.550778	-0.390502	1.02623	0.543475	0.45981	0.44603	0.241321	-0.836182	-136.9	XR_002238765.1	-0.838666	-0.563401	0.0416476	-0.75505	-0.13134	0.00315671	0.328627	0.0688045	0.256402
Cc_lncRNA-398	-0.838666	-0.563401	0.0416476	-0.75505	-0.13134	0.00315671	0.328627	inf	-124.7	XR_002238765.1	-0.838666	-0.563401	0.0416476	-0.75505	-0.13134	0.00315671	0.328627	0.0688045	1
Cc_lncRNA-795	-1.25075	-0.25807	0.288802	0.801673	-0.196812	0.25755	1.08906	1.67091	-147.6	XR_002238765.1	-0.838666	-0.563401	0.0416476	-0.75505	-0.13134	0.00315671	0.328627	0.0688045	0.6078
Cc_lncRNA-2533	-0.587656	-0.895403	0.212368	-0.777157	-0.253383	-0.461388	0.442076	1.37524	-149.7	XR_002238764.1	-0.838666	-0.563401	0.0416476	-0.75505	-0.13134	0.00315671	0.328627	0.0688045	0.718689
Cc_lncRNA-2823	-0.654155	-0.123487	1.83211	1.75971	-0.66719	-1.66223	0.287711	-0.0672807	-152.8	XR_002238764.1	-0.838666	-0.563401	0.0416476	-0.75505	-0.13134	0.00315671	0.328627	0.0688045	-0.0825415
Cc_lncRNA-2824	-0.550778	-0.390502	1.02623	0.543475	0.45981	0.44603	0.241321	-0.836182	-136.9	XR_002238764.1	-0.838666	-0.563401	0.0416476	-0.75505	-0.13134	0.00315671	0.328627	0.0688045	0.256402
Cc_lncRNA-2917	-0.838666	-0.563401	0.0416476	-0.75505	-0.13134	0.00315671	0.328627	0	-84.5	XR_002238764.1	-0.838666	-0.563401	0.0416476	-0.75505	-0.13134	0.00315671	0.328627	0.0688045	0.998484
Cc_lncRNA-398	-0.838666	-0.563401	0.0416476	-0.75505	-0.13134	0.00315671	0.328627	inf	-124.7	XR_002238764.1	-0.838666	-0.563401	0.0416476	-0.75505	-0.13134	0.00315671	0.328627	0.0688045	1
Cc_lncRNA-795	-1.25075	-0.25807	0.288802	0.801673	-0.196812	0.25755	1.08906	1.67091	-149.7	XR_002238764.1	-0.838666	-0.563401	0.0416476	-0.75505	-0.13134	0.00315671	0.328627	0.0688045	0.6078
Cc_lncRNA-2533	-0.587656	-0.895403	0.212368	-0.777157	-0.253383	-0.461388	0.442076	1.37524	-158.7	XR_002238763.1	-0.838666	-0.563401	0.0416476	-0.75505	-0.13134	0.00315671	0.328627	0.0688045	0.718689
Cc_lncRNA-2823	-0.654155	-0.123487	1.83211	1.75971	-0.66719	-1.66223	0.287711	-0.0672807	-161.7	XR_002238763.1	-0.838666	-0.563401	0.0416476	-0.75505	-0.13134	0.00315671	0.328627	0.0688045	-0.0825415
Cc_lncRNA-2824	-0.550778	-0.390502	1.02623	0.543475	0.45981	0.44603	0.241321	-0.836182	-136.9	XR_002238763.1	-0.838666	-0.563401	0.0416476	-0.75505	-0.13134	0.00315671	0.328627	0.0688045	0.256402
Cc_lncRNA-2917	-0.838666	-0.563401	0.0416476	-0.75505	-0.13134	0.00315671	0.328627	0	-84.5	XR_002238763.1	-0.838666	-0.563401	0.0416476	-0.75505	-0.13134	0.00315671	0.328627	0.0688045	0.998484
Cc_lncRNA-398	-0.838666	-0.563401	0.0416476	-0.75505	-0.13134	0.00315671	0.328627	inf	-124.7	XR_002238763.1	-0.838666	-0.563401	0.0416476	-0.75505	-0.13134	0.00315671	0.328627	0.0688045	1
Cc_lncRNA-795	-1.25075	-0.25807	0.288802	0.801673	-0.196812	0.25755	1.08906	1.67091	-151.3	XR_002238763.1	-0.838666	-0.563401	0.0416476	-0.75505	-0.13134	0.00315671	0.328627	0.0688045	0.6078
Cc_lncRNA-2533	-0.587656	-0.895403	0.212368	-0.777157	-0.253383	-0.461388	0.442076	1.37524	-162.3	XR_002238762.1	-0.838666	-0.563401	0.0416476	-0.75505	-0.13134	0.00315671	0.328627	0.0688045	0.718689
Cc_lncRNA-2823	-0.654155	-0.123487	1.83211	1.75971	-0.66719	-1.66223	0.287711	-0.0672807	-165.5	XR_002238762.1	-0.838666	-0.563401	0.0416476	-0.75505	-0.13134	0.00315671	0.328627	0.0688045	-0.0825415
Cc_lncRNA-2824	-0.550778	-0.390502	1.02623	0.543475	0.45981	0.44603	0.241321	-0.836182	-136.9	XR_002238762.1	-0.838666	-0.563401	0.0416476	-0.75505	-0.13134	0.00315671	0.328627	0.0688045	0.256402
Cc_lncRNA-2917	-0.838666	-0.563401	0.0416476	-0.75505	-0.13134	0.00315671	0.328627	0	-84.5	XR_002238762.1	-0.838666	-0.563401	0.0416476	-0.75505	-0.13134	0.00315671	0.328627	0.0688045	0.998484
Cc_lncRNA-398	-0.838666	-0.563401	0.0416476	-0.75505	-0.13134	0.00315671	0.328627	inf	-124.7	XR_002238762.1	-0.838666	-0.563401	0.0416476	-0.75505	-0.13134	0.00315671	0.328627	0.0688045	1
Cc_lncRNA-795	-1.25075	-0.25807	0.288802	0.801673	-0.196812	0.25755	1.08906	1.67091	-153.1	XR_002238762.1	-0.838666	-0.563401	0.0416476	-0.75505	-0.13134	0.00315671	0.328627	0.0688045	0.6078
Cc_lncRNA-2533	-0.587656	-0.895403	0.212368	-0.777157	-0.253383	-0.461388	0.442076	1.37524	-159.9	XR_002238761.1	-0.838666	-0.563401	0.0416476	-0.75505	-0.13134	0.00315671	0.328627	0.0688045	0.718689
Cc_lncRNA-2823	-0.654155	-0.123487	1.83211	1.75971	-0.66719	-1.66223	0.287711	-0.0672807	-159.7	XR_002238761.1	-0.838666	-0.563401	0.0416476	-0.75505	-0.13134	0.00315671	0.328627	0.0688045	-0.0825415
Cc_lncRNA-2917	-0.838666	-0.563401	0.0416476	-0.75505	-0.13134	0.00315671	0.328627	0	-67.1	XR_002238761.1	-0.838666	-0.563401	0.0416476	-0.75505	-0.13134	0.00315671	0.328627	0.0688045	0.998484
Cc_lncRNA-795	-1.25075	-0.25807	0.288802	0.801673	-0.196812	0.25755	1.08906	1.67091	-154.8	XR_002238761.1	-0.838666	-0.563401	0.0416476	-0.75505	-0.13134	0.00315671	0.328627	0.0688045	0.6078
Cc_lncRNA-2533	-0.587656	-0.895403	0.212368	-0.777157	-0.253383	-0.461388	0.442076	1.37524	-149.7	XR_002238760.1	-0.838666	-0.563401	0.0416476	-0.75505	-0.13134	0.00315671	0.328627	0.0688045	0.718689
Cc_lncRNA-2823	-0.654155	-0.123487	1.83211	1.75971	-0.66719	-1.66223	0.287711	-0.0672807	-152.8	XR_002238760.1	-0.838666	-0.563401	0.0416476	-0.75505	-0.13134	0.00315671	0.328627	0.0688045	-0.0825415
Cc_lncRNA-2824	-0.550778	-0.390502	1.02623	0.543475	0.45981	0.44603	0.241321	-0.836182	-136.9	XR_002238760.1	-0.838666	-0.563401	0.0416476	-0.75505	-0.13134	0.00315671	0.328627	0.0688045	0.256402
Cc_lncRNA-2917	-0.838666	-0.563401	0.0416476	-0.75505	-0.13134	0.00315671	0.328627	0	-84.5	XR_002238760.1	-0.838666	-0.563401	0.0416476	-0.75505	-0.13134	0.00315671	0.328627	0.0688045	0.998484
Cc_lncRNA-398	-0.838666	-0.563401	0.0416476	-0.75505	-0.13134	0.00315671	0.328627	inf	-124.7	XR_002238760.1	-0.838666	-0.563401	0.0416476	-0.75505	-0.13134	0.00315671	0.328627	0.0688045	1
Cc_lncRNA-795	-1.25075	-0.25807	0.288802	0.801673	-0.196812	0.25755	1.08906	1.67091	-149.7	XR_002238760.1	-0.838666	-0.563401	0.0416476	-0.75505	-0.13134	0.00315671	0.328627	0.0688045	0.6078
Cc_lncRNA-2533	-0.587656	-0.895403	0.212368	-0.777157	-0.253383	-0.461388	0.442076	1.37524	-155.4	XR_002238759.1	-0.838666	-0.563401	0.0416476	-0.75505	-0.13134	0.00315671	0.328627	0.0688045	0.718689
Cc_lncRNA-2823	-0.654155	-0.123487	1.83211	1.75971	-0.66719	-1.66223	0.287711	-0.0672807	-162.3	XR_002238759.1	-0.838666	-0.563401	0.0416476	-0.75505	-0.13134	0.00315671	0.328627	0.0688045	-0.0825415
Cc_lncRNA-2824	-0.550778	-0.390502	1.02623	0.543475	0.45981	0.44603	0.241321	-0.836182	-136.9	XR_002238759.1	-0.838666	-0.563401	0.0416476	-0.75505	-0.13134	0.00315671	0.328627	0.0688045	0.256402
Cc_lncRNA-2917	-0.838666	-0.563401	0.0416476	-0.75505	-0.13134	0.00315671	0.328627	0	-80.5	XR_002238759.1	-0.838666	-0.563401	0.0416476	-0.75505	-0.13134	0.00315671	0.328627	0.0688045	0.998484
Cc_lncRNA-398	-0.838666	-0.563401	0.0416476	-0.75505	-0.13134	0.00315671	0.328627	inf	-124.7	XR_002238759.1	-0.838666	-0.563401	0.0416476	-0.75505	-0.13134	0.00315671	0.328627	0.0688045	1
Cc_lncRNA-795	-1.25075	-0.25807	0.288802	0.801673	-0.196812	0.25755	1.08906	1.67091	-147.5	XR_002238759.1	-0.838666	-0.563401	0.0416476	-0.75505	-0.13134	0.00315671	0.328627	0.0688045	0.6078
Cc_lncRNA-2533	-0.587656	-0.895403	0.212368	-0.777157	-0.253383	-0.461388	0.442076	1.37524	-158.7	XR_002238758.1	-0.838666	-0.563401	0.0416476	-0.75505	-0.13134	0.00315671	0.328627	0.0688045	0.718689
Cc_lncRNA-2823	-0.654155	-0.123487	1.83211	1.75971	-0.66719	-1.66223	0.287711	-0.0672807	-161.7	XR_002238758.1	-0.838666	-0.563401	0.0416476	-0.75505	-0.13134	0.00315671	0.328627	0.0688045	-0.0825415
Cc_lncRNA-2824	-0.550778	-0.390502	1.02623	0.543475	0.45981	0.44603	0.241321	-0.836182	-136.9	XR_002238758.1	-0.838666	-0.563401	0.0416476	-0.75505	-0.13134	0.00315671	0.328627	0.0688045	0.256402
Cc_lncRNA-2917	-0.838666	-0.563401	0.0416476	-0.75505	-0.13134	0.00315671	0.328627	0	-84.5	XR_002238758.1	-0.838666	-0.563401	0.0416476	-0.75505	-0.13134	0.00315671	0.328627	0.0688045	0.998484
Cc_lncRNA-398	0	0	inf	inf	0	0	inf	inf	-124.7	XR_002238758.1	-0.838666	-0.563401	0.0416476	-0.75505	-0.13134	0.00315671	0.328627	0.0688045	#DIV/0!
Cc_lncRNA-795	-1.25075	-0.25807	0.288802	0.801673	-0.196812	0.25755	1.08906	1.67091	-151.3	XR_002238758.1	-0.838666	-0.563401	0.0416476	-0.75505	-0.13134	0.00315671	0.328627	0.0688045	0.6078
Cc_lncRNA-2533	-0.587656	-0.895403	0.212368	-0.777157	-0.253383	-0.461388	0.442076	1.37524	-158.7	XR_002238757.1	-0.838666	-0.563401	0.0416476	-0.75505	-0.13134	0.00315671	0.328627	0.0688045	0.718689
Cc_lncRNA-2823	-0.654155	-0.123487	1.83211	1.75971	-0.66719	-1.66223	0.287711	-0.0672807	-161.7	XR_002238757.1	-0.838666	-0.563401	0.0416476	-0.75505	-0.13134	0.00315671	0.328627	0.0688045	-0.0825415
Cc_lncRNA-2824	-0.550778	-0.390502	1.02623	0.543475	0.45981	0.44603	0.241321	-0.836182	-136.9	XR_002238757.1	-0.838666	-0.563401	0.0416476	-0.75505	-0.13134	0.00315671	0.328627	0.0688045	0.256402
Cc_lncRNA-2917	0	0	0	0	0	0	0	0	-84.5	XR_002238757.1	-0.838666	-0.563401	0.0416476	-0.75505	-0.13134	0.00315671	0.328627	0.0688045	#DIV/0!
Cc_lncRNA-398	0	0	inf	inf	0	0	inf	inf	-124.7	XR_002238757.1	-0.838666	-0.563401	0.0416476	-0.75505	-0.13134	0.00315671	0.328627	0.0688045	#DIV/0!
Cc_lncRNA-795	-1.25075	-0.25807	0.288802	0.801673	-0.196812	0.25755	1.08906	1.67091	-151.3	XR_002238757.1	-0.838666	-0.563401	0.0416476	-0.75505	-0.13134	0.00315671	0.328627	0.0688045	0.6078
Cc_lncRNA-1494	1.98425	2.24524	-0.554676	-1.84276	2.87087	4.66846	2.74328	0	-84.7	XR_002238745.1	1.98425	2.24524	-0.554676	-1.84276	2.87087	4.66846	2.74328	2.53206	0.909639
Cc_lncRNA-1494	1.98425	2.24524	-0.554676	-1.84276	2.87087	4.66846	2.74328	0	-84.7	XR_002238744.1	1.98425	2.24524	-0.554676	-1.84276	2.87087	4.66846	2.74328	2.53206	0.909639
Cc_lncRNA-1494	1.98425	2.24524	-0.554676	-1.84276	2.87087	4.66846	2.74328	0	-84.7	XR_002238743.1	1.98425	2.24524	-0.554676	-1.84276	2.87087	4.66846	2.74328	2.53206	0.909639
Cc_lncRNA-1494	1.98425	2.24524	-0.554676	-1.84276	2.87087	4.66846	2.74328	0	-84.7	XR_002238742.1	1.98425	2.24524	-0.554676	-1.84276	2.87087	4.66846	2.74328	2.53206	0.909639
Cc_lncRNA-1494	1.98425	2.24524	-0.554676	-1.84276	2.87087	4.66846	2.74328	0	-84.7	XR_002238741.1	1.98425	2.24524	-0.554676	-1.84276	2.87087	4.66846	2.74328	2.53206	0.909639
Cc_lncRNA-134	-2.31837	-1.22704	-0.964672	0.242989	0.805154	-1.01801	-0.0576263	-0.269201	-129	XR_002238740.1	-0.248341	-0.13634	0.0016008	-0.250162	-0.0217957	-0.313117	-0.360906	-0.376998	0.0787001
Cc_lncRNA-1385	0.494857	1.25961	-inf	2.14466	0.673773	0.812496	1.61377	0.790941	-125.9	XR_002238740.1	-0.248341	-0.13634	0.0016008	-0.250162	-0.0217957	-0.313117	-0.360906	-0.376998	-0.17782
Cc_lncRNA-1627	0.194284	0.166005	0.681343	0.993439	-0.160929	0.0943297	0.138088	0.0584503	-155.9	XR_002238740.1	-0.248341	-0.13634	0.0016008	-0.250162	-0.0217957	-0.313117	-0.360906	-0.376998	0.118214
Cc_lncRNA-9	0.166246	0.157513	0.672189	1.15279	0.238814	0.294414	0.419108	0.225409	-147.8	XR_002238740.1	-0.248341	-0.13634	0.0016008	-0.250162	-0.0217957	-0.313117	-0.360906	-0.376998	0.0732894
Cc_lncRNA-134	-2.31837	-1.22704	-0.964672	0.242989	0.805154	-1.01801	-0.0576263	-0.269201	-129	XR_002238739.1	-0.248341	-0.13634	0.0016008	-0.250162	-0.0217957	-0.313117	-0.360906	-0.376998	0.0787001
Cc_lncRNA-1385	0.494857	1.25961	-inf	2.14466	0.673773	0.812496	1.61377	0.790941	-125.9	XR_002238739.1	-0.248341	-0.13634	0.0016008	-0.250162	-0.0217957	-0.313117	-0.360906	-0.376998	-0.17782
Cc_lncRNA-1627	0.194284	0.166005	0.681343	0.993439	-0.160929	0.0943297	0.138088	0.0584503	-155.9	XR_002238739.1	-0.248341	-0.13634	0.0016008	-0.250162	-0.0217957	-0.313117	-0.360906	-0.376998	0.118214
Cc_lncRNA-9	0.166246	0.157513	0.672189	1.15279	0.238814	0.294414	0.419108	0.225409	-141	XR_002238739.1	-0.248341	-0.13634	0.0016008	-0.250162	-0.0217957	-0.313117	-0.360906	-0.376998	0.0732894
Cc_lncRNA-134	-2.31837	-1.22704	-0.964672	0.242989	0.805154	-1.01801	-0.0576263	-0.269201	-129	XR_002238738.1	-0.248341	-0.13634	0.0016008	-0.250162	-0.0217957	-0.313117	-0.360906	-0.376998	0.0787001
Cc_lncRNA-1385	0.494857	1.25961	-inf	2.14466	0.673773	0.812496	1.61377	0.790941	-125.9	XR_002238738.1	-0.248341	-0.13634	0.0016008	-0.250162	-0.0217957	-0.313117	-0.360906	-0.376998	-0.17782
Cc_lncRNA-1627	0.194284	0.166005	0.681343	0.993439	-0.160929	0.0943297	0.138088	0.0584503	-155.9	XR_002238738.1	-0.248341	-0.13634	0.0016008	-0.250162	-0.0217957	-0.313117	-0.360906	-0.376998	0.118214
Cc_lncRNA-9	0.166246	0.157513	0.672189	1.15279	0.238814	0.294414	0.419108	0.225409	-146.8	XR_002238738.1	-0.248341	-0.13634	0.0016008	-0.250162	-0.0217957	-0.313117	-0.360906	-0.376998	0.0732894
Cc_lncRNA-2401	inf	inf	0	inf	0	0	0	0	-148.5	XR_002238732.1	0.1849	0.011266	-0.0559915	-0.0035308	0.161252	-0.0500454	0.0745867	0.048409	#DIV/0!
Cc_lncRNA-2401	inf	inf	0	inf	0	0	0	0	-148.5	XR_002238731.1	0.1849	0.011266	-0.0559915	-0.0035308	0.161252	-0.0500454	0.0745867	0.048409	#DIV/0!
Cc_lncRNA-139	0.486342	3.2566	-inf	1.95966	-inf	-inf	-inf	-inf	-150.2	XR_002238730.1	-0.121415	-0.281049	-0.157966	-0.217332	0.175125	0.0857645	-0.0871254	-0.818921	-0.996866
Cc_lncRNA-139	0.486342	3.2566	-inf	1.95966	-inf	-inf	-inf	-inf	-150.2	XR_002238729.1	-0.121415	-0.281049	-0.157966	-0.217332	0.175125	0.0857645	-0.0871254	-0.818921	-0.996866
Cc_lncRNA-1793	-inf	-inf	2.51938	-2.36301	-2.19268	-3.54899	-2.7676	-3.64769	-54	XR_002238718.1	-0.10814	0.345458	0.567271	-0.394841	0.987346	0.927448	0.436247	-0.400028	0.198119
Cc_lncRNA-2157	0.0934984	-0.840291	-1.1953	-2.47872	-0.938797	-3.04674	-4.56609	-3.94182	-71.7	XR_002238718.1	-0.10814	0.345458	0.567271	-0.394841	0.987346	0.927448	0.436247	-0.400028	0.13024
Cc_lncRNA-2954	inf	inf	inf	inf	0	0	inf	0	-59.6	XR_002238718.1	-0.10814	0.345458	0.567271	-0.394841	0.987346	0.927448	0.436247	-0.400028	#DIV/0!
Cc_lncRNA-832	0.486168	1.84143	7.64721	6.12146	3.12343	2.35675	0.552465	4.57644	-75.8	XR_002238718.1	-0.10814	0.345458	0.567271	-0.394841	0.987346	0.927448	0.436247	-0.400028	-0.170838
Cc_lncRNA-1902	-0.130385	-1.09708	-2.65114	-3.56652	-1.28031	-3.75091	-4.96971	-4.85051	-71.8	XR_002238715.1	1.41895	0.604315	1.83216	1.65717	-0.117438	-1.10344	-1.90819	-0.792961	0.591708
Cc_lncRNA-1902	-0.130385	-1.09708	-2.65114	-3.56652	-1.28031	-3.75091	-4.96971	-4.85051	-100.6	XR_002238714.1	1.41895	0.604315	1.83216	1.65717	-0.117438	-1.10344	-1.90819	-0.792961	0.591708
Cc_lncRNA-2486	-1.5836	0.72259	1.34534	5.58829	1.7236	2.99868	2.67523	2.8502	-165.9	XR_002238713.1	-1.5836	0.72259	1.34534	5.58829	1.7236	2.99868	2.67523	2.8502	1
Cc_lncRNA-2892	-5.89213	-5.70694	-6.27033	-inf	0.206715	-1.69582	-1.31682	-1.6134	-154.4	XR_002238713.1	-1.5836	0.72259	1.34534	5.58829	1.7236	2.99868	2.67523	2.8502	0.698817
Cc_lncRNA-792	0.317739	0.219292	0.977464	0.79532	-0.0415726	-0.329728	-0.0451531	-0.259841	-120.9	XR_002238708.1	-0.887983	-0.494152	0.19024	0.36185	-0.274784	-0.722142	-0.958986	-0.865073	0.797789
Cc_lncRNA-792	0.317739	0.219292	0.977464	0.79532	-0.0415726	-0.329728	-0.0451531	-0.259841	-120.9	XR_002238707.1	-0.887983	-0.494152	0.19024	0.36185	-0.274784	-0.722142	-0.958986	-0.865073	0.797789
Cc_lncRNA-792	0.317739	0.219292	0.977464	0.79532	-0.0415726	-0.329728	-0.0451531	-0.259841	-120.9	XR_002238706.1	-0.887983	-0.494152	0.19024	0.36185	-0.274784	-0.722142	-0.958986	-0.865073	0.797789
Cc_lncRNA-792	0.317739	0.219292	0.977464	0.79532	-0.0415726	-0.329728	-0.0451531	-0.259841	-120.9	XR_002238705.1	-0.887983	-0.494152	0.19024	0.36185	-0.274784	-0.722142	-0.958986	-0.865073	0.797789
Cc_lncRNA-792	0.317739	0.219292	0.977464	0.79532	-0.0415726	-0.329728	-0.0451531	-0.259841	-120.9	XR_002238704.1	-0.887983	-0.494152	0.19024	0.36185	-0.274784	-0.722142	-0.958986	-0.865073	0.797789
Cc_lncRNA-1225	1.07262	-inf	2.85244	4.33666	2.7567	1.78191	2.15359	0.708571	-96.3	XR_002238698.1	0	-inf	2.85244	4.33666	2.7567	1.78191	2.15359	0	0.979828
Cc_lncRNA-1523	-0.250527	0.25667	2.96269	1.22727	-0.1885	0.773765	-0.181302	-1.64433	-99.8	XR_002238698.1	0	0.25667	2.96269	1.22727	-0.1885	0.773765	-0.181302	0	0.911181
Cc_lncRNA-1524	-0.386789	-0.687729	0.729526	1.05791	-0.42662	-1.30672	-0.742088	0.120004	-117.7	XR_002238698.1	0	-0.687729	0.729526	1.05791	-0.42662	-1.30672	-0.742088	0	0.982237
Cc_lncRNA-2823	-0.654155	-0.123487	1.83211	1.75971	-0.66719	-1.66223	0.287711	-0.0672807	-134.3	XR_002238698.1	0	-0.123487	1.83211	1.75971	-0.66719	-1.66223	0.287711	0	0.981786
Cc_lncRNA-1225	1.07262	-inf	2.85244	4.33666	2.7567	1.78191	2.15359	0.708571	-96.3	XR_002238697.1	1.07262	-inf	2.85244	4.33666	2.7567	1.78191	2.15359	0	0.986965
Cc_lncRNA-1523	-0.250527	0.25667	2.96269	1.22727	-0.1885	0.773765	-0.181302	-1.64433	-99.8	XR_002238697.1	0	0	0	inf	0	0	0	0	#DIV/0!
Cc_lncRNA-1524	-0.386789	-0.687729	0.729526	1.05791	-0.42662	-1.30672	-0.742088	0.120004	-118.9	XR_002238697.1	0	-0.687729	0.729526	1.05791	-0.42662	-1.30672	-0.742088	0	0.982237
Cc_lncRNA-2823	-0.654155	-0.123487	1.83211	1.75971	-0.66719	-1.66223	0.287711	-0.0672807	-138.6	XR_002238697.1	0	-0.123487	1.83211	1.75971	-0.66719	-1.66223	0.287711	0	0.981786
Cc_lncRNA-1225	1.07262	-inf	2.85244	4.33666	2.7567	1.78191	2.15359	0.708571	-96.3	XR_002238696.1	1.07262	-inf	2.85244	4.33666	2.7567	1.78191	2.15359	0.708571	1
Cc_lncRNA-1523	-0.250527	0.25667	2.96269	1.22727	-0.1885	0.773765	-0.181302	-1.64433	-99.8	XR_002238696.1	-0.250527	0.25667	2.96269	1.22727	-0.1885	0.773765	-0.181302	-1.64433	1
Cc_lncRNA-1524	-0.386789	-0.687729	0.729526	1.05791	-0.42662	-1.30672	-0.742088	0.120004	-107	XR_002238696.1	-0.386789	-0.687729	0.729526	1.05791	-0.42662	-1.30672	-0.742088	0	0.998583
Cc_lncRNA-2823	-0.654155	-0.123487	1.83211	1.75971	-0.66719	-1.66223	0.287711	-0.0672807	-134.7	XR_002238696.1	-0.654155	-0.123487	1.83211	1.75971	-0.66719	-1.66223	0.287711	0	0.999805
Cc_lncRNA-1225	1.07262	-inf	2.85244	4.33666	2.7567	1.78191	2.15359	0.708571	-96.3	XR_002238695.1	1.07262	-inf	2.85244	4.33666	2.7567	1.78191	2.15359	0.708571	1
Cc_lncRNA-1523	-0.250527	0.25667	2.96269	1.22727	-0.1885	0.773765	-0.181302	-1.64433	-99.8	XR_002238695.1	-0.250527	0.25667	2.96269	1.22727	-0.1885	0.773765	-0.181302	-1.64433	1
Cc_lncRNA-1524	-0.386789	-0.687729	0.729526	1.05791	-0.42662	-1.30672	-0.742088	0.120004	-108.3	XR_002238695.1	-0.386789	-0.687729	0.729526	1.05791	-0.42662	-1.30672	-0.742088	0.120004	1
Cc_lncRNA-2823	-0.654155	-0.123487	1.83211	1.75971	-0.66719	-1.66223	0.287711	-0.0672807	-126.4	XR_002238695.1	-0.654155	-0.123487	1.83211	1.75971	-0.66719	-1.66223	0.287711	-0.0672807	1
Cc_lncRNA-1225	1.07262	-inf	2.85244	4.33666	2.7567	1.78191	2.15359	0.708571	-96.3	XR_002238694.1	1.07262	-inf	2.85244	4.33666	2.7567	1.78191	2.15359	0	0.986965
Cc_lncRNA-1523	-0.250527	0.25667	2.96269	1.22727	-0.1885	0.773765	-0.181302	-1.64433	-99.8	XR_002238694.1	-0.250527	0.25667	2.96269	1.22727	-0.1885	0.773765	-0.181302	0	0.906607
Cc_lncRNA-1524	-0.386789	-0.687729	0.729526	1.05791	-0.42662	-1.30672	-0.742088	0.120004	-117.7	XR_002238694.1	-0.386789	-0.687729	0.729526	1.05791	-0.42662	-1.30672	-0.742088	0.120004	1
Cc_lncRNA-2823	-0.654155	-0.123487	1.83211	1.75971	-0.66719	-1.66223	0.287711	-0.0672807	-126.4	XR_002238694.1	-0.654155	-0.123487	1.83211	1.75971	-0.66719	-1.66223	0.287711	-0.0672807	1
Cc_lncRNA-2823	-0.654155	-0.123487	1.83211	1.75971	-0.66719	-1.66223	0.287711	-0.0672807	-138.8	XR_002238693.1	-0.654155	-0.123487	1.83211	1.75971	-0.66719	-1.66223	0.287711	0	0.999805
Cc_lncRNA-2533	-0.587656	-0.895403	0.212368	-0.777157	-0.253383	-0.461388	0.442076	1.37524	-157.1	XR_002238692.1	-0.587656	-0.895403	0.212368	-0.777157	-0.253383	-0.461388	0.442076	0	0.784761
Cc_lncRNA-2823	-0.654155	-0.123487	1.83211	1.75971	-0.66719	-1.66223	0.287711	-0.0672807	-157.1	XR_002238692.1	-0.654155	-0.123487	1.83211	1.75971	-0.66719	-1.66223	0.287711	0	0.999805
Cc_lncRNA-795	-1.25075	-0.25807	0.288802	0.801673	-0.196812	0.25755	1.08906	1.67091	-143.7	XR_002238692.1	-1.25075	-0.25807	0.288802	0.801673	-0.196812	0.25755	1.08906	0	0.757597
Cc_lncRNA-1524	-0.386789	-0.687729	0.729526	1.05791	-0.42662	-1.30672	-0.742088	0.120004	-106.5	XR_002238691.1	-0.386789	-0.687729	0.729526	1.05791	-0.42662	-1.30672	-0.742088	0	0.998583
Cc_lncRNA-2533	-0.587656	-0.895403	0.212368	-0.777157	-0.253383	-0.461388	0.442076	1.37524	-143.7	XR_002238691.1	-0.587656	-0.895403	0.212368	-0.777157	-0.253383	-0.461388	0.442076	0	0.784761
Cc_lncRNA-2823	-0.654155	-0.123487	1.83211	1.75971	-0.66719	-1.66223	0.287711	-0.0672807	-149.2	XR_002238691.1	-0.654155	-0.123487	1.83211	1.75971	-0.66719	-1.66223	0.287711	0	0.999805
Cc_lncRNA-795	-1.25075	-0.25807	0.288802	0.801673	-0.196812	0.25755	1.08906	1.67091	-147.2	XR_002238691.1	-1.25075	-0.25807	0.288802	0.801673	-0.196812	0.25755	1.08906	0	0.757597
Cc_lncRNA-1225	1.07262	-inf	2.85244	4.33666	2.7567	1.78191	2.15359	0.708571	-82.1	XR_002238690.1	0	0	0	inf	0	0	0	0	#DIV/0!
Cc_lncRNA-1523	-0.250527	0.25667	2.96269	1.22727	-0.1885	0.773765	-0.181302	-1.64433	-88.5	XR_002238690.1	0	0.25667	2.96269	1.22727	-0.1885	0.773765	-0.181302	-1.64433	0.997866
Cc_lncRNA-1524	-0.386789	-0.687729	0.729526	1.05791	-0.42662	-1.30672	-0.742088	0.120004	-122.5	XR_002238690.1	0	-0.687729	0.729526	1.05791	-0.42662	-1.30672	-0.742088	0.120004	0.98508
Cc_lncRNA-2533	-0.587656	-0.895403	0.212368	-0.777157	-0.253383	-0.461388	0.442076	1.37524	-144	XR_002238690.1	0	-0.895403	0.212368	-0.777157	-0.253383	-0.461388	0.442076	1.37524	0.961978
Cc_lncRNA-2823	-0.654155	-0.123487	1.83211	1.75971	-0.66719	-1.66223	0.287711	-0.0672807	-143.9	XR_002238690.1	0	-0.123487	1.83211	1.75971	-0.66719	-1.66223	0.287711	-0.0672807	0.981409
Cc_lncRNA-795	-1.25075	-0.25807	0.288802	0.801673	-0.196812	0.25755	1.08906	1.67091	-142.6	XR_002238690.1	0	0	0	inf	0	0	0	0	#DIV/0!
Cc_lncRNA-1524	-0.386789	-0.687729	0.729526	1.05791	-0.42662	-1.30672	-0.742088	0.120004	-110.1	XR_002238689.1	0	0	0	inf	0	0	0	0	#DIV/0!
Cc_lncRNA-2533	-0.587656	-0.895403	0.212368	-0.777157	-0.253383	-0.461388	0.442076	1.37524	-157.1	XR_002238689.1	0	0	0	inf	0	0	0	0	#DIV/0!
Cc_lncRNA-2823	-0.654155	-0.123487	1.83211	1.75971	-0.66719	-1.66223	0.287711	-0.0672807	-158.4	XR_002238689.1	0	0	0	inf	0	0	0	0	#DIV/0!
Cc_lncRNA-795	-1.25075	-0.25807	0.288802	0.801673	-0.196812	0.25755	1.08906	1.67091	-153.5	XR_002238689.1	0	0	0	inf	0	0	0	0	#DIV/0!
Cc_lncRNA-1225	1.07262	-inf	2.85244	4.33666	2.7567	1.78191	2.15359	0.708571	-82.1	XR_002238688.1	0	0	0	inf	0	0	0	0	#DIV/0!
Cc_lncRNA-1523	-0.250527	0.25667	2.96269	1.22727	-0.1885	0.773765	-0.181302	-1.64433	-88.5	XR_002238688.1	0	0	0	inf	0	0	0	0	#DIV/0!
Cc_lncRNA-1524	-0.386789	-0.687729	0.729526	1.05791	-0.42662	-1.30672	-0.742088	0.120004	-122.5	XR_002238688.1	0	0	0	inf	0	0	0	0	#DIV/0!
Cc_lncRNA-2533	-0.587656	-0.895403	0.212368	-0.777157	-0.253383	-0.461388	0.442076	1.37524	-144.5	XR_002238688.1	0	0	0	inf	0	0	0	0	#DIV/0!
Cc_lncRNA-2823	-0.654155	-0.123487	1.83211	1.75971	-0.66719	-1.66223	0.287711	-0.0672807	-143.9	XR_002238688.1	0	0	0	inf	0	0	0	0	#DIV/0!
Cc_lncRNA-795	-1.25075	-0.25807	0.288802	0.801673	-0.196812	0.25755	1.08906	1.67091	-144.5	XR_002238688.1	0	0	0	inf	0	0	0	0	#DIV/0!
Cc_lncRNA-1524	-0.386789	-0.687729	0.729526	1.05791	-0.42662	-1.30672	-0.742088	0.120004	-124.1	XR_002238687.1	0	0	0	inf	0	0	0	0	#DIV/0!
Cc_lncRNA-2533	-0.587656	-0.895403	0.212368	-0.777157	-0.253383	-0.461388	0.442076	1.37524	-150.9	XR_002238687.1	0	0	0	inf	0	0	0	0	#DIV/0!
Cc_lncRNA-2823	-0.654155	-0.123487	1.83211	1.75971	-0.66719	-1.66223	0.287711	-0.0672807	-155	XR_002238687.1	0	0	0	inf	0	0	0	0	#DIV/0!
Cc_lncRNA-795	-1.25075	-0.25807	0.288802	0.801673	-0.196812	0.25755	1.08906	1.67091	-141.6	XR_002238687.1	0	0	0	inf	0	0	0	0	#DIV/0!
Cc_lncRNA-1524	-0.386789	-0.687729	0.729526	1.05791	-0.42662	-1.30672	-0.742088	0.120004	-112.4	XR_002238686.1	0	0	0	inf	0	0	0	0	#DIV/0!
Cc_lncRNA-2533	-0.587656	-0.895403	0.212368	-0.777157	-0.253383	-0.461388	0.442076	1.37524	-149.9	XR_002238686.1	0	0	0	inf	0	0	0	0	#DIV/0!
Cc_lncRNA-2823	-0.654155	-0.123487	1.83211	1.75971	-0.66719	-1.66223	0.287711	-0.0672807	-147.9	XR_002238686.1	0	0	0	inf	0	0	0	0	#DIV/0!
Cc_lncRNA-795	-1.25075	-0.25807	0.288802	0.801673	-0.196812	0.25755	1.08906	1.67091	-134.6	XR_002238686.1	0	0	0	inf	0	0	0	0	#DIV/0!
Cc_lncRNA-1524	-0.386789	-0.687729	0.729526	1.05791	-0.42662	-1.30672	-0.742088	0.120004	-111.9	XR_002238685.1	0	0	0	inf	0	0	0	0	#DIV/0!
Cc_lncRNA-2533	-0.587656	-0.895403	0.212368	-0.777157	-0.253383	-0.461388	0.442076	1.37524	-148.7	XR_002238685.1	0	0	0	inf	0	0	0	0	#DIV/0!
Cc_lncRNA-2823	-0.654155	-0.123487	1.83211	1.75971	-0.66719	-1.66223	0.287711	-0.0672807	-148.6	XR_002238685.1	0	0	0	inf	0	0	0	0	#DIV/0!
Cc_lncRNA-795	-1.25075	-0.25807	0.288802	0.801673	-0.196812	0.25755	1.08906	1.67091	-135.3	XR_002238685.1	0	0	0	inf	0	0	0	0	#DIV/0!
Cc_lncRNA-1524	-0.386789	-0.687729	0.729526	1.05791	-0.42662	-1.30672	-0.742088	0.120004	-110.9	XR_002238684.1	0	0	0	inf	0	0	0	0	#DIV/0!
Cc_lncRNA-2533	-0.587656	-0.895403	0.212368	-0.777157	-0.253383	-0.461388	0.442076	1.37524	-149.2	XR_002238684.1	0	0	0	inf	0	0	0	0	#DIV/0!
Cc_lncRNA-2823	-0.654155	-0.123487	1.83211	1.75971	-0.66719	-1.66223	0.287711	-0.0672807	-154.7	XR_002238684.1	0	0	0	inf	0	0	0	0	#DIV/0!
Cc_lncRNA-795	-1.25075	-0.25807	0.288802	0.801673	-0.196812	0.25755	1.08906	1.67091	-149.8	XR_002238684.1	0	0	0	inf	0	0	0	0	#DIV/0!
Cc_lncRNA-1524	-0.386789	-0.687729	0.729526	1.05791	-0.42662	-1.30672	-0.742088	0.120004	-119.5	XR_002238683.1	0	0	0	inf	0	0	0	0	#DIV/0!
Cc_lncRNA-2533	-0.587656	-0.895403	0.212368	-0.777157	-0.253383	-0.461388	0.442076	1.37524	-152	XR_002238683.1	0	0	0	inf	0	0	0	0	#DIV/0!
Cc_lncRNA-2823	-0.654155	-0.123487	1.83211	1.75971	-0.66719	-1.66223	0.287711	-0.0672807	-156.1	XR_002238683.1	0	0	0	inf	0	0	0	0	#DIV/0!
Cc_lncRNA-795	-1.25075	-0.25807	0.288802	0.801673	-0.196812	0.25755	1.08906	1.67091	-142.7	XR_002238683.1	0	0	0	inf	0	0	0	0	#DIV/0!
Cc_lncRNA-1524	-0.386789	-0.687729	0.729526	1.05791	-0.42662	-1.30672	-0.742088	0.120004	-114.1	XR_002238682.1	-0.386789	-0.687729	0.729526	1.05791	-0.42662	-1.30672	0	0	0.939514
Cc_lncRNA-2533	-0.587656	-0.895403	0.212368	-0.777157	-0.253383	-0.461388	0.442076	1.37524	-157.1	XR_002238682.1	-0.587656	-0.895403	0.212368	-0.777157	-0.253383	-0.461388	0	0	0.820634
Cc_lncRNA-2823	-0.654155	-0.123487	1.83211	1.75971	-0.66719	-1.66223	0.287711	-0.0672807	-157.1	XR_002238682.1	-0.654155	-0.123487	1.83211	1.75971	-0.66719	-1.66223	0	0	0.995983
Cc_lncRNA-795	-1.25075	-0.25807	0.288802	0.801673	-0.196812	0.25755	1.08906	1.67091	-143.7	XR_002238682.1	-1.25075	-0.25807	0.288802	0.801673	-0.196812	0.25755	0	0	0.687008
Cc_lncRNA-1225	1.07262	-inf	2.85244	4.33666	2.7567	1.78191	2.15359	0.708571	-82.1	XR_002238681.1	1.07262	-inf	2.85244	4.33666	2.7567	1.78191	0	0	0.868778
Cc_lncRNA-1523	-0.250527	0.25667	2.96269	1.22727	-0.1885	0.773765	-0.181302	-1.64433	-88.5	XR_002238681.1	-0.250527	0.25667	2.96269	1.22727	-0.1885	0.773765	0	0	0.9103
Cc_lncRNA-1524	-0.386789	-0.687729	0.729526	1.05791	-0.42662	-1.30672	-0.742088	0.120004	-122.5	XR_002238681.1	-0.386789	-0.687729	0.729526	1.05791	-0.42662	-1.30672	0	0	0.939514
Cc_lncRNA-2533	-0.587656	-0.895403	0.212368	-0.777157	-0.253383	-0.461388	0.442076	1.37524	-145.5	XR_002238681.1	-0.587656	-0.895403	0.212368	-0.777157	-0.253383	-0.461388	0	0	0.820634
Cc_lncRNA-2823	-0.654155	-0.123487	1.83211	1.75971	-0.66719	-1.66223	0.287711	-0.0672807	-145.4	XR_002238681.1	-0.654155	-0.123487	1.83211	1.75971	-0.66719	-1.66223	0	0	0.995983
Cc_lncRNA-795	-1.25075	-0.25807	0.288802	0.801673	-0.196812	0.25755	1.08906	1.67091	-144.1	XR_002238681.1	-1.25075	-0.25807	0.288802	0.801673	-0.196812	0.25755	0	0	0.687008
Cc_lncRNA-1524	-0.386789	-0.687729	0.729526	1.05791	-0.42662	-1.30672	-0.742088	0.120004	-81.3	XR_002238680.1	-0.386789	-0.687729	0.729526	1.05791	-0.42662	-1.30672	0	0	0.939514
Cc_lncRNA-2533	-0.587656	-0.895403	0.212368	-0.777157	-0.253383	-0.461388	0.442076	1.37524	-144.1	XR_002238680.1	-0.587656	-0.895403	0.212368	-0.777157	-0.253383	-0.461388	0	0	0.820634
Cc_lncRNA-2823	-0.654155	-0.123487	1.83211	1.75971	-0.66719	-1.66223	0.287711	-0.0672807	-149.6	XR_002238680.1	-0.654155	-0.123487	1.83211	1.75971	-0.66719	-1.66223	0	0	0.995983
Cc_lncRNA-795	-1.25075	-0.25807	0.288802	0.801673	-0.196812	0.25755	1.08906	1.67091	-147.7	XR_002238680.1	-1.25075	-0.25807	0.288802	0.801673	-0.196812	0.25755	0	0	0.687008
[truncated: 4,152 more rows]

## Sheet: mRNAs_targeted_by_lncRNAs
mRNAs-targeterd by lncRNAs
[truncated: 3,768 more rows]
[truncated: 2 more columns]

## Sheet: TFs_targeted_by_lncRNAs
TFs_targeted_by_lncRNAs
[truncated: 83 more rows]
