# Supplementary material for: Expressivity of the key genes associated with seed and pod development is highly regulated via lncRNAs and miRNAs in Pigeonpea
Source: Sci Rep. 2019 Dec 3;9:18191. doi: 10.1038/s41598-019-54340-6 (PMC6890743; doi:10.1038/s41598-019-54340-6)
Supplement: Supplementary file 6 — Supplementary S5 [file 41598_2019_54340_MOESM6_ESM.xlsx]

## Sheet: B2G-LNCRNA
Expressivity of the key genes associated with seed and pod development is highly regulated via lncRNAs and miRNAs in Pigeonpea
Antara Das1, Deepti Nigam1, Alim Junaid1, Kishor U Tribhuvan1, Kuldeep Kumar1, Kumar Durgesh2, Singh NK1, Kishor Gaikwad1*
1 ICAR- National Research Centre on Plant Biotechnology, New Delhi, India
2 Division of Genetics, ICAR-IARI, New Delhi, India
*Corresponding author's email ID: kish2012@nrcpb.org, kish2012@gmail.com
Tags	SeqName	Length	#Hits	Description	e-Value	sim mean	#GO	GO IDs	GO Names	Enzyme Codes	Enzyme Names	InterPro IDs	InterPro GO IDs	InterPro GO Names
[NO-BLAST]	AGCT01015679.1_733-2189	1456		---NA---
[BLASTED, MAPPED, ANNOTATED]	AGCT01015763.1_1135-1690	555	5	SWR1-complex 4	2.22511e-32	60.8	1	P:GO:0009987	P:cellular process
[BLASTED, MAPPED, ANNOTATED]	AGCT01015913.1_147-1360	1213	5	selenium-binding 2-like	2.73402e-55	97.4	3	F:GO:0004721; F:GO:0008430; P:GO:0006470	F:phosphoprotein phosphatase activity; F:selenium binding; P:protein dephosphorylation	EC:3.1.3.16; EC:3.1.3.41	Protein-serine/threonine phosphatase; 4-nitrophenylphosphatase
[BLASTED]	AGCT01016317.1_20619-21610	991	1	hypothetical protein VIGAN_04216200	0.000192253	77
[BLASTED]	AGCT01016574.1_466-943	477	5	hypothetical protein KK1_045629	3.14865e-51	70
[BLASTED]	AGCT01016729.1_39594-41448	1854	5	187-kDa microtubule-associated AIR9	1.2748e-11	87.8
[BLASTED, MAPPED, ANNOTATED]	AGCT01016750.1_72-576	504	5	pleiotropic drug resistance 1-like	1.98299e-39	94.4	4	F:GO:0016887; F:GO:0005524; C:GO:0016021; P:GO:0006810	F:ATPase activity; F:ATP binding; C:integral component of membrane; P:transport	EC:3.6.1.3; EC:3.6.1.15	Adenosinetriphosphatase; Nucleoside-triphosphate phosphatase
[BLASTED, MAPPED]	AGCT01016992.1_18827-19482	655	2	hypothetical protein PHAVU_005G036100g	4.30801e-07	59	2	C:GO:0016020; C:GO:0016021	C:membrane; C:integral component of membrane
[BLASTED]	AGCT01017079.1_31316-34182	2866	5	uncharacterized protein LOC109788479	1.10372e-35	94
[BLASTED, MAPPED, ANNOTATED]	AGCT01017094.1_5-528	523	5	DNA replication licensing factor MCM8	6.03555e-23	100	4	F:GO:0003677; F:GO:0005524; P:GO:0006260; F:GO:0004386	F:DNA binding; F:ATP binding; P:DNA replication; F:helicase activity	EC:3.6.1.15	Nucleoside-triphosphate phosphatase
[BLASTED, MAPPED, ANNOTATED]	AGCT01017113.1_1157-1441	284	5	subtilisin-like serine protease	2.37988e-13	90	2	P:GO:0006508; F:GO:0004252	P:proteolysis; F:serine-type endopeptidase activity	EC:3.4.21	Acting on peptide bonds (peptidases)
[NO-BLAST]	AGCT01017133.1_0-243	243		---NA---
[NO-BLAST]	AGCT01017205.1_911-2412	1501		---NA---
[BLASTED, MAPPED, ANNOTATED]	AGCT01017338.1_7-471	464	5	probable LRR receptor-like serine threonine- kinase At1g14390	2.28692e-13	95	4	F:GO:0005524; C:GO:0016021; F:GO:0004672; P:GO:0006468	F:ATP binding; C:integral component of membrane; F:protein kinase activity; P:protein phosphorylation
[BLASTED, MAPPED, ANNOTATED]	AGCT01017438.1_18-290	272	5	cell division cycle 48 homolog	1.61075e-18	92.8	2	F:GO:0005524; F:GO:0016787	F:ATP binding; F:hydrolase activity
[BLASTED, MAPPED, ANNOTATED]	AGCT01017672.1_0-263	263	5	Cysteine-rich receptor kinase 25	1.63462e-17	96.4	5	F:GO:0005524; P:GO:0018108; F:GO:0004715; C:GO:0016021; F:GO:0004674	F:ATP binding; P:peptidyl-tyrosine phosphorylation; F:non-membrane spanning protein tyrosine kinase activity; C:integral component of membrane; F:protein serine/threonine kinase activity	EC:2.7.10; EC:2.7.11; EC:2.7.10.2	Transferring phosphorus-containing groups; Transferring phosphorus-containing groups; Non-specific protein-tyrosine kinase
[BLASTED, MAPPED]	AGCT01017789.1_21-1872	1851	5	peptidyl-prolyl cis-trans isomerase chloroplastic	3.58016e-17	55	7	C:GO:0005634; F:GO:0003755; P:GO:0000209; F:GO:0034450; P:GO:0000413; P:GO:0006457; F:GO:0016853	C:nucleus; F:peptidyl-prolyl cis-trans isomerase activity; P:protein polyubiquitination; F:ubiquitin-ubiquitin ligase activity; P:protein peptidyl-prolyl isomerization; P:protein folding; F:isomerase activity
[NO-BLAST]	AGCT01017903.1_2-583	581		---NA---
[NO-BLAST]	AGCT01017957.1_142-633	491		---NA---
[BLASTED, MAPPED, ANNOTATED]	AGCT01018483.1_3-1074	1071	4	DNA topoisomerase 1	6.0379e-14	73.25	1	F:GO:0005488	F:binding
[NO-BLAST]	AGCT01018632.1_25918-26594	676		---NA---
[BLASTED]	AGCT01018780.1_0-283	283	5	(+)-delta-cadinene synthase isozyme C2	1.94992e-22	56.4
[BLASTED, MAPPED, ANNOTATED]	AGCT01019250.1_2610-7012	4402	5	metal tolerance 10-like	4.11948e-66	99.6	5	P:GO:0010043; P:GO:0061088; C:GO:0016021; F:GO:0005385; P:GO:0071577	P:response to zinc ion; P:regulation of sequestering of zinc ion; C:integral component of membrane; F:zinc ion transmembrane transporter activity; P:zinc II ion transmembrane transport
[BLASTED, MAPPED, ANNOTATED]	AGCT01019275.1_51-546	495	5	mago nashi homolog	5.92203e-42	96.6	1	C:GO:0005634	C:nucleus
[NO-BLAST]	AGCT01019709.1_4-257	253		---NA---
[BLASTED, MAPPED, ANNOTATED]	AGCT01020320.1_4915-15191	10276	5	Lysosomal beta glucosidase	0	77.4	2	P:GO:0009251; F:GO:0008422	P:glucan catabolic process; F:beta-glucosidase activity	EC:3.2.1.21	Beta-glucosidase
[NO-BLAST]	AGCT01020476.1_185-797	612		---NA---
[BLASTED]	AGCT01020516.1_1-355	354	5	uncharacterized protein LOC109810960 isoform X1	5.8841e-36	96.4
[BLASTED, MAPPED, ANNOTATED]	AGCT01020542.1_215-1275	1060	5	laccase-17-like, partial	7.30186e-47	98.4	5	P:GO:0046274; F:GO:0005507; C:GO:0048046; P:GO:0055114; F:GO:0052716	P:lignin catabolic process; F:copper ion binding; C:apoplast; P:oxidation-reduction process; F:hydroquinone:oxygen oxidoreductase activity	EC:1.10.3; EC:1.10.3.2	Acting on diphenols and related substances as donors; Laccase
[BLASTED, MAPPED, ANNOTATED]	AGCT01020732.1_0-345	345	5	peptidyl-prolyl cis-trans isomerase chloroplastic	6.10111e-14	97	3	F:GO:0003755; P:GO:0000413; P:GO:0006457	F:peptidyl-prolyl cis-trans isomerase activity; P:protein peptidyl-prolyl isomerization; P:protein folding	EC:5.2.1.8	Peptidylprolyl isomerase
[BLASTED]	AGCT01020907.1_0-494	494	5	Pleiotropic drug resistance 1	8.24445e-13	80
[BLASTED, MAPPED]	AGCT01021019.1_17-461	444	5	mitogen-activated kinase kinase kinase 1-like isoform X1	0.000441989	88.6	15	F:GO:0004672; F:GO:0004674; P:GO:0006468; P:GO:0023014; C:GO:0005622; F:GO:0000166; P:GO:0000165; F:GO:0005524; F:GO:0004702; P:GO:0000186; C:GO:0005737; F:GO:0004709; P:GO:0016310; F:GO:0016740; F:GO:0016301	F:protein kinase activity; F:protein serine/threonine kinase activity; P:protein phosphorylation; P:signal transduction by protein phosphorylation; C:intracellular; F:nucleotide binding; P:MAPK cascade; F:ATP binding; F:signal transducer, downstream of receptor, with serine/threonine kinase activity; P:activation of MAPKK activity; C:cytoplasm; F:MAP kinase kinase kinase activity; P:phosphorylati…
[BLASTED]	AGCT01021102.1_0-288	288	5	(+)-delta-cadinene synthase isozyme C2	7.07442e-20	86.2
[BLASTED]	AGCT01021301.1_23305-24930	1625	5	probable terpene synthase 2	2.85654e-78	95.2
[NO-BLAST]	AGCT01021305.1_15697-15897	200		---NA---
[BLASTED]	AGCT01021417.1_2658-6833	4175	1	calcium-transporting ATPase plasma membrane-type	1.30012e-15	94
[BLASTED, MAPPED, ANNOTATED]	AGCT01021580.1_0-568	568	5	Inosine-uridine preferring nucleoside hydrolase	1.13889e-43	57.8	1	F:GO:0003824	F:catalytic activity
[NO-BLAST]	AGCT01021878.1_6804-8451	1647		---NA---
[BLASTED]	AGCT01021927.1_17727-18264	537	5	(+)-delta-cadinene synthase isozyme C2	3.38204e-36	98.8
[BLASTED]	AGCT01021927.1_18466-19059	593	5	(+)-delta-cadinene synthase isozyme C2	2.04948e-62	100
[BLASTED, MAPPED, ANNOTATED]	AGCT01022067.1_4399-7524	3125	5	hypothetical protein PHAVU_011G174900g	5.41076e-14	86.8	4	F:GO:0003723; P:GO:0000290; P:GO:0033962; C:GO:0000932	F:RNA binding; P:deadenylation-dependent decapping of nuclear-transcribed mRNA; P:cytoplasmic mRNA processing body assembly; C:P-body
[BLASTED, MAPPED, ANNOTATED]	AGCT01022143.1_83-734	651	5	ALWAYS EARLY 2-like isoform X1	1.19492e-28	82.4	5	C:GO:0005634; F:GO:0003677; P:GO:0006351; C:GO:0017053; P:GO:0007049	C:nucleus; F:DNA binding; P:transcription, DNA-templated; C:transcriptional repressor complex; P:cell cycle
[BLASTED, MAPPED, ANNOTATED]	AGCT01022550.1_6541-8065	1524	5	ATP synthase subunit mitochondrial	1.52703e-44	90.6	1	C:GO:0005739	C:mitochondrion
[BLASTED]	AGCT01022595.1_690-1122	432	5	membrane magnesium transporter-like	1.16685e-10	90.6
[BLASTED, MAPPED, ANNOTATED]	AGCT01022859.1_0-253	253	5	benzyl alcohol O-benzoyltransferase-like	5.09914e-40	77.6	1	F:GO:0016747	F:transferase activity, transferring acyl groups other than amino-acyl groups
[BLASTED, MAPPED, ANNOTATED]	AGCT01022911.1_184-1627	1443	5	Checkpoint serine threonine- kinase BUB1	1.94512e-59	93.4	4	P:GO:0007094; F:GO:0005524; F:GO:0004672; P:GO:0006468	P:mitotic spindle assembly checkpoint; F:ATP binding; F:protein kinase activity; P:protein phosphorylation
[NO-BLAST]	AGCT01022928.1_682-1048	366		---NA---
[BLASTED]	AGCT01023060.1_16-391	375	5	hypothetical protein KK1_043769, partial	4.86809e-13	80.6
[BLASTED, MAPPED, ANNOTATED]	AGCT01023458.1_1021-4075	3054	5	B-box zinc finger 18-like	8.7242e-73	89	2	F:GO:0008270; C:GO:0005622	F:zinc ion binding; C:intracellular
[BLASTED, MAPPED, ANNOTATED]	AGCT01023568.1_3663-4750	1087	5	UDP-glucose:glyco glucosyltransferase	2.42953e-18	96.6	3	P:GO:0097359; P:GO:0006486; F:GO:0003980	P:UDP-glucosylation; P:protein glycosylation; F:UDP-glucose:glycoprotein glucosyltransferase activity
[NO-BLAST]	AGCT01023668.1_0-529	529		---NA---
[BLASTED]	AGCT01023874.1_55-1115	1060	5	GDAP2 homolog	1.39172e-35	97.6
[BLASTED, MAPPED, ANNOTATED]	AGCT01023899.1_6772-8517	1745	5	Epoxide hydrolase	4.45992e-49	92.8	2	F:GO:0033961; F:GO:0004301	F:cis-stilbene-oxide hydrolase activity; F:epoxide hydrolase activity	EC:3.3.2.9; EC:3.3.2.10	Microsomal epoxide hydrolase; Soluble epoxide hydrolase
[BLASTED, MAPPED, ANNOTATED]	AGCT01024106.1_0-245	245	5	beta- beta chain-like	3.78356e-16	77	3	C:GO:0043229; C:GO:0044444; C:GO:0043227	C:intracellular organelle; C:cytoplasmic part; C:membrane-bounded organelle
[BLASTED, MAPPED, ANNOTATED]	AGCT01024171.1_48-343	295	5	Transcription initiation factor TFIID subunit 4	1.34056e-15	89.2	5	F:GO:0003743; C:GO:0005669; F:GO:0046982; P:GO:0006352; P:GO:0006413	F:translation initiation factor activity; C:transcription factor TFIID complex; F:protein heterodimerization activity; P:DNA-templated transcription, initiation; P:translational initiation
[BLASTED, MAPPED, ANNOTATED]	AGCT01024395.1_0-318	318	5	lysine-specific demethylase JMJ25-like isoform X1	1.27268e-20	93.6	5	F:GO:0008270; F:GO:0016491; F:GO:0008168; P:GO:0055114; P:GO:0032259	F:zinc ion binding; F:oxidoreductase activity; F:methyltransferase activity; P:oxidation-reduction process; P:methylation
[BLASTED]	AGCT01025036.1_12-407	395	5	PREDICTED: uncharacterized protein LOC102590315	4.19137e-12	100
[BLASTED]	AGCT01025421.1_2773-4221	1448	5	calcium-dependent kinase 4-like	5.46729e-37	86
[NO-BLAST]	AGCT01025714.1_1909-2583	674		---NA---
[BLASTED, MAPPED]	AGCT01026298.1_0-389	389	5	programmed cell death 2-like	5.62937e-25	56.6	2	C:GO:0005737; F:GO:0046872	C:cytoplasm; F:metal ion binding
[NO-BLAST]	AGCT01026363.1_70-449	379		---NA---
[BLASTED, MAPPED, ANNOTATED]	AGCT01027815.1_11-804	793	5	probable acyl-activating enzyme chloroplastic	1.901e-14	89	2	F:GO:0003824; P:GO:0008152	F:catalytic activity; P:metabolic process
[BLASTED, MAPPED]	AGCT01028229.1_5-583	578	5	prenyltransferase alpha subunit repeat-containing 1	1.68067e-17	56.6	5	C:GO:1990234; F:GO:0008318; C:GO:0005737; P:GO:0018342; F:GO:0016740	C:transferase complex; F:protein prenyltransferase activity; C:cytoplasm; P:protein prenylation; F:transferase activity
[BLASTED]	AGCT01028591.1_10163-11331	1168	5	Retrovirus-related Pol poly from transposon TNT 1-94	9.30115e-86	55.2
[BLASTED]	AGCT01028599.1_1-1226	1225	5	THO complex subunit 5B	9.04036e-50	97.2
[BLASTED, MAPPED, ANNOTATED]	AGCT01028887.1_5-3659	3654	5	sulfate transporter -like	1.97931e-29	91.8	4	F:GO:0008271; C:GO:0009507; C:GO:0016021; P:GO:1902358	F:secondary active sulfate transmembrane transporter activity; C:chloroplast; C:integral component of membrane; P:sulfate transmembrane transport
[BLASTED, MAPPED, ANNOTATED]	AGCT01029161.1_0-452	452	5	vacuolar sorting-associated 18 homolog isoform X1	1.43549e-21	92	4	F:GO:0008270; P:GO:0016192; P:GO:0006886; C:GO:0005622	F:zinc ion binding; P:vesicle-mediated transport; P:intracellular protein transport; C:intracellular
[NO-BLAST]	AGCT01029546.1_276-574	298		---NA---
[NO-BLAST]	AGCT01029617.1_2-601	599		---NA---
[NO-BLAST]	AGCT01029906.1_65-450	385		---NA---
[BLASTED, MAPPED, ANNOTATED]	AGCT01030264.1_0-1057	1057	5	laccase-11-like, partial	5.34032e-103	75.2	4	F:GO:0016722; F:GO:0005507; P:GO:0009809; C:GO:0005576	F:oxidoreductase activity, oxidizing metal ions; F:copper ion binding; P:lignin biosynthetic process; C:extracellular region
[BLASTED, MAPPED]	AGCT01030519.1_154-816	662	5	glutamate--cysteine chloroplastic-like	1.26488e-13	68.4	4	P:GO:0006750; P:GO:0042398; F:GO:0016874; F:GO:0004357	P:glutathione biosynthetic process; P:cellular modified amino acid biosynthetic process; F:ligase activity; F:glutamate-cysteine ligase activity
[NO-BLAST]	AGCT01030702.1_100-343	243		---NA---
[BLASTED, MAPPED, ANNOTATED]	AGCT01031004.1_10-1119	1109	5	two-component response regulator ARR12-	1.46146e-23	95.2	6	C:GO:0005634; F:GO:0003677; F:GO:0003700; P:GO:0006351; P:GO:0000160; P:GO:0006355	C:nucleus; F:DNA binding; F:transcription factor activity, sequence-specific DNA binding; P:transcription, DNA-templated; P:phosphorelay signal transduction system; P:regulation of transcription, DNA-templated
[NO-BLAST]	AGCT01031055.1_6-247	241		---NA---
[BLASTED, MAPPED, ANNOTATED]	AGCT01031585.1_0-516	516	5	probable N-acetyl-gamma-glutamyl-phosphate chloroplastic	4.68705e-13	94	6	F:GO:0003942; P:GO:0006526; C:GO:0005737; F:GO:0051287; F:GO:0046983; P:GO:0055114	F:N-acetyl-gamma-glutamyl-phosphate reductase activity; P:arginine biosynthetic process; C:cytoplasm; F:NAD binding; F:protein dimerization activity; P:oxidation-reduction process	EC:1.2.1.38	N-acetyl-gamma-glutamyl-phosphate reductase
[NO-BLAST]	AGCT01032545.1_0-335	335		---NA---
[BLASTED, MAPPED, ANNOTATED]	AGCT01033087.1_1-817	816	5	temperature-induced lipocalin-1-like	3.81093e-150	86.4	2	P:GO:0006810; F:GO:0005215	P:transport; F:transporter activity
[BLASTED, MAPPED]	AGCT01033099.1_5760-6920	1160	5	paired amphipathic helix Sin3-like 2	6.77872e-53	62.6	1	P:GO:0006355	P:regulation of transcription, DNA-templated
[BLASTED, MAPPED]	AGCT01033430.1_0-212	212	5	Major pollen allergen Bet v 1-C	5.19504e-17	75	10	P:GO:0009607; F:GO:0004864; C:GO:0005634; P:GO:0009738; P:GO:0080163; P:GO:0043086; C:GO:0005737; F:GO:0010427; F:GO:0004872; P:GO:0006952	P:response to biotic stimulus; F:protein phosphatase inhibitor activity; C:nucleus; P:abscisic acid-activated signaling pathway; P:regulation of protein serine/threonine phosphatase activity; P:negative regulation of catalytic activity; C:cytoplasm; F:abscisic acid binding; F:receptor activity; P:defense response
[BLASTED]	AGCT01033795.1_2427-3380	953	5	transcription factor IIIB 90 kDa subunit-like isoform X2	1.48002e-14	97.6
[BLASTED, MAPPED, ANNOTATED]	AGCT01034130.1_64-375	311	5	Hypothetical protein glysoja_041023	1.17772e-09	100	7	C:GO:0005759; F:GO:0008198; C:GO:0016021; F:GO:0051539; P:GO:0097428; F:GO:0051537; P:GO:0016226	C:mitochondrial matrix; F:ferrous iron binding; C:integral component of membrane; F:4 iron, 4 sulfur cluster binding; P:protein maturation by iron-sulfur cluster transfer; F:2 iron, 2 sulfur cluster binding; P:iron-sulfur cluster assembly
[BLASTED, MAPPED, ANNOTATED]	AGCT01034551.1_1522-1804	282	5	zinc finger CCCH domain-containing 24-like	2.7588e-13	86.2	5	F:GO:0000166; F:GO:0008173; P:GO:0001510; F:GO:0046872; P:GO:0006396	F:nucleotide binding; F:RNA methyltransferase activity; P:RNA methylation; F:metal ion binding; P:RNA processing
[BLASTED, MAPPED, ANNOTATED]	AGCT01034803.1_1427-3108	1681	5	Aldehyde dehydrogenase family 7 member A1	1.54762e-07	89.2	3	F:GO:0004029; C:GO:0016021; P:GO:0055114	F:aldehyde dehydrogenase (NAD) activity; C:integral component of membrane; P:oxidation-reduction process	EC:1.2.1.3	Aldehyde dehydrogenase (NAD(+))
[BLASTED]	AGCT01035502.1_9-567	558	5	LOW QUALITY PROTEIN: uncharacterized protein LOC109815835	7.61418e-14	91.2
[NO-BLAST]	AGCT01035551.1_2-237	235		---NA---
[BLASTED, MAPPED, ANNOTATED]	AGCT01036096.1_4-645	641	5	alcohol acyltransferase	1.24037e-71	76.2	1	F:GO:0016740	F:transferase activity
[BLASTED]	AGCT01036804.1_497-821	324	5	naringenin 8-dimethylallyltransferase chloroplastic-like	7.82956e-10	83.4
[BLASTED, MAPPED]	AGCT01037220.1_0-245	245	5	ABC transporter C family member 10-like isoform X2	5.27102e-06	88	8	F:GO:0000166; F:GO:0016887; F:GO:0005524; F:GO:0042626; P:GO:0055085; C:GO:0016020; C:GO:0016021; P:GO:0006810	F:nucleotide binding; F:ATPase activity; F:ATP binding; F:ATPase activity, coupled to transmembrane movement of substances; P:transmembrane transport; C:membrane; C:integral component of membrane; P:transport
[NO-BLAST]	AGCT01037289.1_239-1297	1058		---NA---
[BLASTED]	AGCT01038193.1_3015-4784	1769	5	BEACH domain-containing C2-like isoform X3	6.11032e-16	86.6
[BLASTED, MAPPED]	AGCT01038449.1_0-203	203	5	Phosphopyruvate hydratase	2.42893e-10	53.8	5	F:GO:0000287; F:GO:0004634; P:GO:0006096; F:GO:0016829; C:GO:0000015	F:magnesium ion binding; F:phosphopyruvate hydratase activity; P:glycolytic process; F:lyase activity; C:phosphopyruvate hydratase complex
[NO-BLAST]	AGCT01038791.1_8591-9634	1043		---NA---
[NO-BLAST]	AGCT01038979.1_16449-17356	907		---NA---
[BLASTED, MAPPED]	AGCT01038993.1_2864-3442	578	5	albumin-1-like isoform X1	2.99645e-05	76.6	2	F:GO:0045735; P:GO:0009405	F:nutrient reservoir activity; P:pathogenesis
[BLASTED, MAPPED, ANNOTATED]	AGCT01039227.1_37-769	732	5	Nuclear-pore anchor	2.60457e-23	100	2	P:GO:0006606; C:GO:0005622	P:protein import into nucleus; C:intracellular
[BLASTED]	AGCT01039391.1_819-4058	3239	5	uncharacterized protein LOC109794120	1.97569e-41	97.6
[NO-BLAST]	AGCT01039715.1_1613-2653	1040		---NA---
[BLASTED]	AGCT01040082.1_657-1375	718	5	hypothetical protein KK1_031261	4.72816e-30	92.4
[BLASTED]	AGCT01040162.1_0-903	903	1	hypothetical protein KK1_044750	0.000257372	87
[BLASTED]	AGCT01040268.1_0-3837	3837	5	Histidyl-tRNA synthetase 1	8.12152e-13	92.8
[BLASTED]	AGCT01040444.1_5-793	788	5	uncharacterized protein LOC109792664	1.97669e-50	85.4
[BLASTED, MAPPED, ANNOTATED]	AGCT01040621.1_0-341	341	5	probable leucine-rich repeat receptor-like serine threonine- kinase At3g14840	2.58555e-36	97	5	F:GO:0005524; C:GO:0016021; F:GO:0004674; P:GO:0006468; C:GO:0005886	F:ATP binding; C:integral component of membrane; F:protein serine/threonine kinase activity; P:protein phosphorylation; C:plasma membrane	EC:2.7.11	Transferring phosphorus-containing groups
[BLASTED]	AGCT01040747.1_24-371	347	5	uncharacterized protein LOC109792604	3.27904e-49	89.4
[NO-BLAST]	AGCT01041248.1_290-886	596		---NA---
[NO-BLAST]	AGCT01042095.1_50320-50888	568		---NA---
[BLASTED]	AGCT01042395.1_3131-6095	2964	5	E3 SUMO- ligase SIZ1-like isoform X1	3.41547e-62	96.4
[NO-BLAST]	AGCT01042610.1_1589-2522	933		---NA---
[BLASTED, MAPPED, ANNOTATED]	AGCT01042929.1_9-3378	3369	5	hypothetical protein GLYMA_08G099500	2.02662e-34	77.2	1	C:GO:0005634	C:nucleus
[NO-BLAST]	AGCT01043048.1_120-417	297		---NA---
[BLASTED, MAPPED, ANNOTATED]	AGCT01043097.1_0-493	493	5	isoflavone synthase	6.79808e-92	97.6	8	P:GO:0009717; F:GO:0005506; F:GO:0033770; C:GO:0016021; C:GO:0005783; P:GO:0055114; C:GO:0031090; F:GO:0020037	P:isoflavonoid biosynthetic process; F:iron ion binding; F:2-hydroxyisoflavanone synthase activity; C:integral component of membrane; C:endoplasmic reticulum; P:oxidation-reduction process; C:organelle membrane; F:heme binding	EC:1.14.13; EC:1.14.13.86	Acting on paired donors, with incorporation or reduction of molecular oxygen. The oxygen incorporated need not be derived from O(2); Acting on paired donors, with incorporation or reduction of molecular oxygen. The oxygen incorporated need not be derived from O(2)
[BLASTED, MAPPED, ANNOTATED]	AGCT01043165.1_1-225	224	5	outer envelope mitochondrial	2.09897e-08	92.8	2	C:GO:0016021; F:GO:0016884	C:integral component of membrane; F:carbon-nitrogen ligase activity, with glutamine as amido-N-donor
[BLASTED, MAPPED, ANNOTATED]	AGCT01043353.1_3862-4375	513	5	alpha-L-arabinofuranosidase 1-like	1.01771e-12	78.4	2	P:GO:0046373; F:GO:0046556	P:L-arabinose metabolic process; F:alpha-L-arabinofuranosidase activity	EC:3.2.1.55	Non-reducing end alpha-L-arabinofuranosidase
[BLASTED, MAPPED, ANNOTATED]	AGCT01043607.1_4-589	585	5	65-kDa microtubule-associated 5	1.42603e-19	97.6	3	P:GO:0000910; P:GO:0000226; F:GO:0008017	P:cytokinesis; P:microtubule cytoskeleton organization; F:microtubule binding
[BLASTED]	AGCT01043623.1_3183-4297	1114	5	PREDICTED: uncharacterized protein LOC100811474	3.91477e-16	87
[BLASTED, MAPPED]	AGCT01043727.1_370-2076	1706	5	iron-sulfur cluster biosynthesis family	1.57746e-06	100	9	P:GO:0006790; C:GO:0005759; F:GO:0008198; C:GO:0016020; C:GO:0016021; P:GO:0097428; F:GO:0051539; F:GO:0051537; P:GO:0016226	P:sulfur compound metabolic process; C:mitochondrial matrix; F:ferrous iron binding; C:membrane; C:integral component of membrane; P:protein maturation by iron-sulfur cluster transfer; F:4 iron, 4 sulfur cluster binding; F:2 iron, 2 sulfur cluster binding; P:iron-sulfur cluster assembly
[BLASTED]	AGCT01043733.1_1400-1662	262	5	ribosome production factor 1	8.92339e-18	57.8
[BLASTED, MAPPED, ANNOTATED]	AGCT01044235.1_20-249	229	5	kinesin FRA1	1.50372e-10	100	6	F:GO:0016887; F:GO:0005524; F:GO:0003777; C:GO:0005871; P:GO:0007018; F:GO:0008017	F:ATPase activity; F:ATP binding; F:microtubule motor activity; C:kinesin complex; P:microtubule-based movement; F:microtubule binding	EC:3.6.1.3; EC:3.6.1.15	Adenosinetriphosphatase; Nucleoside-triphosphate phosphatase
[BLASTED]	AGCT01044491.1_567-1824	1257	5	EFR3 homolog A-like isoform X1	1.34302e-98	76.2
[BLASTED, MAPPED, ANNOTATED]	AGCT01044577.1_8485-9068	583	5	probable galacturonosyltransferase 7	1.31343e-64	72.6	3	F:GO:0016757; C:GO:0016020; C:GO:0005794	F:transferase activity, transferring glycosyl groups; C:membrane; C:Golgi apparatus
[NO-BLAST]	AGCT01044597.1_9-251	242		---NA---
[BLASTED, MAPPED, ANNOTATED]	AGCT01044798.1_520-867	347	5	EXPORTIN 1A	2.39325e-08	89.4	3	P:GO:0006886; F:GO:0008536; C:GO:0005622	P:intracellular protein transport; F:Ran GTPase binding; C:intracellular
[BLASTED, MAPPED, ANNOTATED]	AGCT01044896.1_0-369	369	5	anthocyanidin reductase	2.25827e-39	64	1	F:GO:0003824	F:catalytic activity
[BLASTED, MAPPED, ANNOTATED]	AGCT01044958.1_114-610	496	5	DNA replication licensing factor MCM8	1.73398e-24	99.2	8	F:GO:0003677; F:GO:0005524; P:GO:0007143; P:GO:0006260; P:GO:0007140; P:GO:0000724; P:GO:0009555; F:GO:0004386	F:DNA binding; F:ATP binding; P:female meiotic division; P:DNA replication; P:male meiosis; P:double-strand break repair via homologous recombination; P:pollen development; F:helicase activity	EC:3.6.1.15	Nucleoside-triphosphate phosphatase
[BLASTED, MAPPED, ANNOTATED]	AGCT01045139.1_9-1305	1296	5	two-component response regulator ARR10-like isoform X2	1.52435e-27	76	1	P:GO:0007165	P:signal transduction
[BLASTED, MAPPED, ANNOTATED]	AGCT01045239.1_0-633	633	5	Brefeldin A-inhibited guanine nucleotide-exchange 2	3.03211e-14	86.2	3	F:GO:0005086; P:GO:0032012; P:GO:0043547	F:ARF guanyl-nucleotide exchange factor activity; P:regulation of ARF protein signal transduction; P:positive regulation of GTPase activity
[BLASTED, MAPPED, ANNOTATED]	AGCT01045779.1_563-2206	1643	5	Exportin-7	3.33971e-48	97.6	5	C:GO:0005737; P:GO:0006611; F:GO:0008536; C:GO:0005643; F:GO:0005049	C:cytoplasm; P:protein export from nucleus; F:Ran GTPase binding; C:nuclear pore; F:nuclear export signal receptor activity
[NO-BLAST]	AGCT01045937.1_123-2142	2019		---NA---
[NO-BLAST]	AGCT01045941.1_697-4729	4032		---NA---
[BLASTED, MAPPED]	AGCT01046180.1_1400-1630	230	5	PREDICTED: uncharacterized protein LOC105353496	8.9421e-05	42.4	3	P:GO:0006281; P:GO:0006284; F:GO:0003824	P:DNA repair; P:base-excision repair; F:catalytic activity
[BLASTED, MAPPED]	AGCT01046597.1_24-1442	1418	5	regulatory-associated of TOR 1-like	2.69536e-56	75.4	2	P:GO:0031929; C:GO:0031931	P:TOR signaling; C:TORC1 complex
[BLASTED, MAPPED, ANNOTATED]	AGCT01046626.1_102-500	398	5	FLOWERING LOCUS T	6.42842e-41	90.8	3	P:GO:0048573; F:GO:0008429; P:GO:0009909	P:photoperiodism, flowering; F:phosphatidylethanolamine binding; P:regulation of flower development
[BLASTED, MAPPED, ANNOTATED]	AGCT01046792.1_21-722	701	5	prenyltransferase alpha subunit repeat-containing 1	2.64399e-07	85	2	F:GO:0008318; P:GO:0018342	F:protein prenyltransferase activity; P:protein prenylation
[BLASTED]	AGCT01046923.1_0-401	401	3	uncharacterized protein LOC109793770 isoform X1	2.52173e-07	92.67
[BLASTED]	AGCT01047162.1_329-1901	1572	5	histone-lysine N-methyltransferase	6.40394e-22	96.4
[BLASTED, MAPPED]	AGCT01047282.1_1-215	214	5	Anthranilate N-benzoyltransferase 2	7.71479e-11	54.2	4	F:GO:0016746; F:GO:0016747; F:GO:0016740; F:GO:0047172	F:transferase activity, transferring acyl groups; F:transferase activity, transferring acyl groups other than amino-acyl groups; F:transferase activity; F:shikimate O-hydroxycinnamoyltransferase activity
[BLASTED]	AGCT01047305.1_0-1050	1050	5	metal-nicotianamine transporter YSL3-like	8.42127e-33	91.8
[BLASTED]	AGCT01047419.1_198-754	556	1	uncharacterized protein LOC109818023	1.3314e-15	92
[BLASTED]	AGCT01048304.1_9274-10917	1643	5	nuclease HARBI1	1.7884e-14	89.8
[BLASTED, MAPPED, ANNOTATED]	AGCT01049275.1_516-2465	1949	5	nudix hydrolase 3	1.03851e-57	78.6	1	F:GO:0016787	F:hydrolase activity
[BLASTED]	AGCT01049481.1_194-2622	2428	5	hypothetical protein KK1_049609	3.64789e-37	64.6
[BLASTED, MAPPED, ANNOTATED]	AGCT01051104.1_325-729	404	5	Mo-molybdopterin cofactor sulfurase	2.05233e-20	83.2	3	F:GO:0030170; F:GO:0003824; F:GO:0030151	F:pyridoxal phosphate binding; F:catalytic activity; F:molybdenum ion binding
[BLASTED, MAPPED, ANNOTATED]	AGCT01051415.1_0-2198	2198	5	RNA-binding 42-like	2.53991e-50	72.2	2	F:GO:0097159; F:GO:1901363	F:organic cyclic compound binding; F:heterocyclic compound binding
[BLASTED, MAPPED, ANNOTATED]	AGCT01051978.1_1107-5568	4461	5	Tryptophan-rich protein	3.83353e-16	91	4	P:GO:0071816; F:GO:0003735; C:GO:0022627; C:GO:0016021	P:tail-anchored membrane protein insertion into ER membrane; F:structural constituent of ribosome; C:cytosolic small ribosomal subunit; C:integral component of membrane
[BLASTED]	AGCT01052561.1_2621-2927	306	5	Chromosome-associated kinesin KIF4A	1.12824e-15	98.4
[BLASTED, MAPPED, ANNOTATED]	AGCT01052561.1_3679-4345	666	5	chaperone -like	1.85868e-07	89.2	7	F:GO:0005524; F:GO:0031072; P:GO:0009408; C:GO:0005737; F:GO:0046872; F:GO:0051082; P:GO:0006457	F:ATP binding; F:heat shock protein binding; P:response to heat; C:cytoplasm; F:metal ion binding; F:unfolded protein binding; P:protein folding
[BLASTED, MAPPED, ANNOTATED]	AGCT01053343.1_8938-10013	1075	5	lysine histidine transporter-like 5	5.72483e-40	94.6	4	C:GO:0016021; F:GO:0015171; C:GO:0005886; P:GO:0003333	C:integral component of membrane; F:amino acid transmembrane transporter activity; C:plasma membrane; P:amino acid transmembrane transport
[BLASTED, MAPPED, ANNOTATED]	AGCT01053588.1_0-644	644	5	UDP-glycosyltransferase 89A2-like	1.11475e-153	86.6	5	P:GO:0052696; F:GO:0080043; C:GO:0043231; F:GO:0080044; P:GO:0009813	P:flavonoid glucuronidation; F:quercetin 3-O-glucosyltransferase activity; C:intracellular membrane-bounded organelle; F:quercetin 7-O-glucosyltransferase activity; P:flavonoid biosynthetic process
[NO-BLAST]	AGCT01053681.1_0-292	292		---NA---
[BLASTED, MAPPED, ANNOTATED]	AGCT01053972.1_0-475	475	5	exportin-7-B-like isoform X2	1.32044e-35	100	5	C:GO:0005737; P:GO:0006611; F:GO:0008536; C:GO:0005643; F:GO:0005049	C:cytoplasm; P:protein export from nucleus; F:Ran GTPase binding; C:nuclear pore; F:nuclear export signal receptor activity
[BLASTED, MAPPED]	AGCT01054001.1_18-335	317	5	regulatory-associated of TOR 1-like	1.64442e-41	70.2	2	P:GO:0031929; C:GO:0031931	P:TOR signaling; C:TORC1 complex
[NO-BLAST]	AGCT01054163.1_7-266	259		---NA---
[BLASTED]	AGCT01054248.1_2491-3059	568	2	hypothetical protein glysoja_026598	3.84542e-08	64
[BLASTED]	AGCT01055321.1_29-453	424	5	ABC transporter B family member 15	3.33589e-13	94
[BLASTED]	AGCT01055338.1_0-1528	1528	5	increased DNA methylation 1-like isoform X2	6.30778e-11	67.8
[NO-BLAST]	AGCT01055398.1_3-1544	1541		---NA---
[BLASTED, MAPPED, ANNOTATED]	AGCT01055540.1_1024-2386	1362	5	37S ribosomal mitochondrial	4.09556e-11	91.4	3	F:GO:0003735; C:GO:0022627; P:GO:0006412	F:structural constituent of ribosome; C:cytosolic small ribosomal subunit; P:translation
[BLASTED, MAPPED, ANNOTATED]	AGCT01055846.1_308-3372	3064	5	T-complex 1 subunit theta-like	7.50157e-37	97.8	1	F:GO:0005524	F:ATP binding
[BLASTED, MAPPED, ANNOTATED]	AGCT01056086.1_23150-26553	3403	5	Activating molecule in BECN1-regulated autophagy 1	1.98095e-13	96	2	C:GO:0043231; P:GO:0006914	C:intracellular membrane-bounded organelle; P:autophagy
[NO-BLAST]	AGCT01056253.1_60-401	341		---NA---
[BLASTED]	AGCT01056380.1_4-307	303	5	hypothetical protein KK1_045111	5.43174e-27	89
[BLASTED]	AGCT01056918.1_0-777	777	5	probable xyloglucan endotransglucosylase hydrolase	3.52967e-54	87.4
[BLASTED, MAPPED, ANNOTATED]	AGCT01056936.1_166-1664	1498	5	F-actin-capping subunit	2.26054e-32	89.2	8	F:GO:0051015; P:GO:0051016; C:GO:0005737; P:GO:0000902; C:GO:0016021; C:GO:0005884; C:GO:0008290; P:GO:0030036	F:actin filament binding; P:barbed-end actin filament capping; C:cytoplasm; P:cell morphogenesis; C:integral component of membrane; C:actin filament; C:F-actin capping protein complex; P:actin cytoskeleton organization
[BLASTED]	AGCT01057840.1_1761-2617	856	5	uncharacterized protein LOC109793278 isoform X3	5.20257e-27	70.8
[NO-BLAST]	AGCT01057840.1_35601-36076	475		---NA---
[BLASTED, MAPPED, ANNOTATED]	AGCT01058058.1_180-981	801	5	E3 ubiquitin- ligase ORTHRUS 2	9.77043e-23	95.8	8	F:GO:0008270; F:GO:0061630; F:GO:0042393; P:GO:0010216; P:GO:0090308; F:GO:0016874; C:GO:0005720; P:GO:0016567	F:zinc ion binding; F:ubiquitin protein ligase activity; F:histone binding; P:maintenance of DNA methylation; P:regulation of methylation-dependent chromatin silencing; F:ligase activity; C:nuclear heterochromatin; P:protein ubiquitination
[BLASTED, MAPPED]	AGCT01058493.1_9-507	498	5	nuclear-pore anchor-like isoform X2	3.81709e-18	58	2	P:GO:0006606; C:GO:0005622	P:protein import into nucleus; C:intracellular
[BLASTED, MAPPED, ANNOTATED]	AGCT01058561.1_715-2428	1713	5	methylecgonone reductase-like	4.03271e-46	94.8	2	P:GO:0055114; F:GO:0008106	P:oxidation-reduction process; F:alcohol dehydrogenase (NADP+) activity	EC:1.1.1.2	Alcohol dehydrogenase (NADP(+))
[BLASTED, MAPPED]	AGCT01058646.1_2090-2569	479	5	boron transporter 4-like	6.36418e-36	65.4	5	P:GO:0015698; C:GO:0016020; C:GO:0016021; F:GO:0005452; P:GO:0006820	P:inorganic anion transport; C:membrane; C:integral component of membrane; F:inorganic anion exchanger activity; P:anion transport
[NO-BLAST]	AGCT01059032.1_0-400	400		---NA---
[BLASTED]	AGCT01059202.1_0-700	700	5	biotin-- ligase chloroplastic-	1.21608e-11	91.4
[BLASTED]	AGCT01059431.1_5-258	253	5	cell division control 48 homolog D-like	1.58159e-19	80
[BLASTED]	AGCT01059434.1_523-1064	541	5	hypothetical protein KK1_036369	2.37845e-35	84.2
[BLASTED]	AGCT01059569.1_0-389	389	5	uncharacterized protein LOC109788654	8.04939e-14	84.4
[NO-BLAST]	AGCT01059646.1_0-1452	1452		---NA---
[NO-BLAST]	AGCT01059850.1_0-239	239		---NA---
[BLASTED, MAPPED]	AGCT01059903.1_3986-9271	5285	5	hypothetical protein PHAVU_010G134100g	3.3836e-06	73.4	5	F:GO:0000166; F:GO:0016887; C:GO:0005634; F:GO:0005524; P:GO:0000027	F:nucleotide binding; F:ATPase activity; C:nucleus; F:ATP binding; P:ribosomal large subunit assembly
[BLASTED, MAPPED]	AGCT01059903.1_421-2436	2015	5	EXPORTIN 1A-like	5.4682e-24	80.2	3	P:GO:0006886; F:GO:0008536; C:GO:0005622	P:intracellular protein transport; F:Ran GTPase binding; C:intracellular
[BLASTED]	AGCT01060069.1_3703-4058	355	5	sucrose synthase 2-like	3.31671e-16	99.4
[BLASTED, MAPPED, ANNOTATED]	AGCT01060493.1_103-1165	1062	5	ribosomal RNA processing 36 homolog	2.7064e-14	91.6	4	P:GO:0000462; P:GO:0000469; C:GO:0005730; C:GO:0030686	P:maturation of SSU-rRNA from tricistronic rRNA transcript (SSU-rRNA, 5.8S rRNA, LSU-rRNA); P:cleavage involved in rRNA processing; C:nucleolus; C:90S preribosome
[BLASTED, MAPPED, ANNOTATED]	AGCT01060572.1_140-917	777	5	probable histone-arginine methyltransferase isoform X2	1.93571e-18	81.2	5	F:GO:0035242; C:GO:0005829; P:GO:0006355; P:GO:0006479; F:GO:0008469	F:protein-arginine omega-N asymmetric methyltransferase activity; C:cytosol; P:regulation of transcription, DNA-templated; P:protein methylation; F:histone-arginine N-methyltransferase activity
[BLASTED, MAPPED, ANNOTATED]	AGCT01060844.1_2-294	292	5	pre-mRNA-splicing factor ATP-dependent RNA helicase DEAH1-like	9.25768e-21	94.6	4	F:GO:0003676; F:GO:0005524; F:GO:0008026; P:GO:0006397	F:nucleic acid binding; F:ATP binding; F:ATP-dependent helicase activity; P:mRNA processing	EC:3.6.1.3; EC:3.6.1.15	Adenosinetriphosphatase; Nucleoside-triphosphate phosphatase
[BLASTED, MAPPED]	AGCT01061053.1_12-568	556	5	Extracellular ribonuclease LE	8.62927e-32	80.8	3	P:GO:0090502; F:GO:0003723; F:GO:0033897	P:RNA phosphodiester bond hydrolysis, endonucleolytic; F:RNA binding; F:ribonuclease T2 activity
[BLASTED]	AGCT01061528.1_353-674	321	5	uncharacterized protein LOC109791455	1.80105e-11	93
[BLASTED, MAPPED, ANNOTATED]	AGCT01061687.1_882-2450	1568	5	probable aspartyl aminopeptidase	4.40806e-40	74.4	4	F:GO:0008270; P:GO:0006508; F:GO:0004177; F:GO:0008237	F:zinc ion binding; P:proteolysis; F:aminopeptidase activity; F:metallopeptidase activity	EC:3.4.11	Acting on peptide bonds (peptidases)
[BLASTED, MAPPED]	AGCT01061842.1_2-340	338	5	Serine carboxypeptidase-like 19	1.02606e-07	93.6	4	C:GO:0016020; P:GO:0006508; C:GO:0016021; F:GO:0004185	C:membrane; P:proteolysis; C:integral component of membrane; F:serine-type carboxypeptidase activity
[NO-BLAST]	AGCT01061934.1_0-433	433		---NA---
[BLASTED, MAPPED, ANNOTATED]	AGCT01062131.1_6-297	291	5	GTP-binding ERG	1.68087e-13	73.6	3	F:GO:0005525; F:GO:0003723; C:GO:0005622	F:GTP binding; F:RNA binding; C:intracellular
[NO-BLAST]	AGCT01063022.1_122-2124	2002		---NA---
[BLASTED, MAPPED, ANNOTATED]	AGCT01064121.1_8-291	283	5	GDSL esterase lipase	4.01041e-22	90.2	5	F:GO:0016788; F:GO:0052886; P:GO:0055114; P:GO:0052889; F:GO:0052887	F:hydrolase activity, acting on ester bonds; F:9,9'-dicis-carotene:quinone oxidoreductase activity; P:oxidation-reduction process; P:9,9'-di-cis-zeta-carotene desaturation to 7,9,7',9'-tetra-cis-lycopene; F:7,9,9'-tricis-neurosporene:quinone oxidoreductase activity	EC:1.3.5.6	9,9'-di-cis-zeta-carotene desaturase
[BLASTED, MAPPED, ANNOTATED]	AGCT01064500.1_173-793	620	5	Serine threonine- kinase	6.893e-11	67.4	3	P:GO:0090304; P:GO:0044260; F:GO:0016301	P:nucleic acid metabolic process; P:cellular macromolecule metabolic process; F:kinase activity
[BLASTED]	AGCT01064517.1_29-3424	3395	5	transcription factor IIIB 70 kDa subunit-like	1.02404e-16	78.4
[BLASTED, MAPPED, ANNOTATED]	AGCT01065439.1_13-1904	1891	5	methyltransferase At1g22800	5.00742e-16	96.2	2	F:GO:0008168; P:GO:0032259	F:methyltransferase activity; P:methylation
[BLASTED]	AGCT01065718.1_5-3295	3290	5	EXPORTIN 1A-like	3.20545e-43	80.4
[BLASTED, MAPPED, ANNOTATED]	AGCT01065792.1_11-793	782	5	mitotic checkpoint serine threonine- kinase BUB1-like	3.67872e-49	88.8	4	P:GO:0007094; F:GO:0005524; F:GO:0004672; P:GO:0006468	P:mitotic spindle assembly checkpoint; F:ATP binding; F:protein kinase activity; P:protein phosphorylation
[NO-BLAST]	AGCT01066223.1_0-743	743		---NA---
[BLASTED, MAPPED]	AGCT01066372.1_0-451	451	4	probable DNA helicase MCM8 isoform X2	0.000276674	45.25	6	F:GO:0000166; F:GO:0003677; F:GO:0005524; P:GO:0006260; F:GO:0004386; F:GO:0016787	F:nucleotide binding; F:DNA binding; F:ATP binding; P:DNA replication; F:helicase activity; F:hydrolase activity
[BLASTED]	AGCT01066822.1_44-583	539	5	CCR4-NOT transcription complex subunit 1 isoform X1	6.44079e-21	57
[BLASTED, MAPPED, ANNOTATED]	AGCT01067115.1_0-250	250	5	pleiotropic drug resistance 1-like	5.5803e-31	96.4	4	F:GO:0016887; F:GO:0005524; C:GO:0016021; P:GO:0006810	F:ATPase activity; F:ATP binding; C:integral component of membrane; P:transport	EC:3.6.1.3; EC:3.6.1.15	Adenosinetriphosphatase; Nucleoside-triphosphate phosphatase
[NO-BLAST]	AGCT01067601.1_10219-12693	2474		---NA---
[NO-BLAST]	AGCT01067807.1_1220-2279	1059		---NA---
[BLASTED]	AGCT01067810.1_500-1817	1317	5	immune-associated nucleotide-binding 9-	1.09763e-54	100
[BLASTED, MAPPED, ANNOTATED]	AGCT01068249.1_0-372	372	5	beta- beta chain-like	7.7643e-42	85.2	1	F:GO:0045735	F:nutrient reservoir activity
[NO-BLAST]	AGCT01068337.1_15165-19202	4037		---NA---
[BLASTED, MAPPED]	AGCT01068357.1_45-460	415	1	Phosphatidylcholine:ceramide cholinephosphotransferase 1	0.000616311	91	4	F:GO:0033188; C:GO:0016020; C:GO:0016021; F:GO:0016740	F:sphingomyelin synthase activity; C:membrane; C:integral component of membrane; F:transferase activity
[BLASTED, MAPPED, ANNOTATED]	AGCT01068843.1_182-568	386	5	pre-mRNA-splicing factor ATP-dependent RNA helicase DHX16	6.60559e-36	85.8	6	F:GO:0003676; F:GO:0005524; C:GO:0005737; C:GO:0005681; F:GO:0004004; P:GO:0000398	F:nucleic acid binding; F:ATP binding; C:cytoplasm; C:spliceosomal complex; F:ATP-dependent RNA helicase activity; P:mRNA splicing, via spliceosome	EC:3.6.1.3; EC:3.6.1.15	Adenosinetriphosphatase; Nucleoside-triphosphate phosphatase
[NO-BLAST]	AGCT01069240.1_1821-2442	621		---NA---
[NO-BLAST]	AGCT01069255.1_232-971	739		---NA---
[BLASTED, MAPPED, ANNOTATED]	AGCT01069429.1_2924-4334	1410	5	SMAX1-LIKE 4-like	2.38218e-35	88.8	1	P:GO:0019538	P:protein metabolic process
[NO-BLAST]	AGCT01069816.1_33-1706	1673		---NA---
[BLASTED]	AGCT01069917.1_0-263	263	5	naringenin 8-dimethylallyltransferase chloroplastic-like	1.75691e-13	88
[BLASTED]	AGCT01070020.1_2691-3709	1018	5	protein BIC1-like	7.74041e-99	72
[BLASTED]	AGCT01070039.1_20-245	225	5	amino-terminal region of A TM vesicle-mediated sorter	1.24756e-10	95.4
[NO-BLAST]	AGCT01070320.1_164-833	669		---NA---
[NO-BLAST]	AGCT01070398.1_12331-13232	901		---NA---
[BLASTED]	AGCT01070780.1_578-1048	470	5	hypothetical protein KK1_036369	8.64705e-42	62.8
[BLASTED, MAPPED, ANNOTATED]	AGCT01070831.1_306-666	360	5	CMCase cellulase endo-1,4-beta-D-	1.36948e-21	96.6	3	P:GO:0009835; P:GO:0030245; F:GO:0008810	P:fruit ripening; P:cellulose catabolic process; F:cellulase activity	EC:3.2.1.4	Cellulase
[BLASTED, MAPPED, ANNOTATED]	AGCT01071019.1_0-559	559	5	ATP-dependent DNA helicase Q-like SIM isoform X3	6.28265e-13	82.8	4	F:GO:0003676; F:GO:0005524; P:GO:0006310; F:GO:0008026	F:nucleic acid binding; F:ATP binding; P:DNA recombination; F:ATP-dependent helicase activity	EC:3.6.1.3; EC:3.6.1.15	Adenosinetriphosphatase; Nucleoside-triphosphate phosphatase
[BLASTED, MAPPED]	AGCT01071049.1_0-783	783	5	beta- beta chain-like	3.15315e-27	75.2	1	F:GO:0045735	F:nutrient reservoir activity
[BLASTED]	AGCT01071095.1_14-939	925	5	uncharacterized protein LOC109815738	1.34731e-46	86.2
[BLASTED]	AGCT01071366.1_297-663	366	5	PREDICTED: uncharacterized protein LOC106779436	1.795e-10	85.6
[BLASTED, MAPPED, ANNOTATED]	AGCT01071589.1_9-390	381	5	(-)-germacrene D synthase	6.79139e-28	80.8	3	F:GO:0000287; P:GO:0008152; F:GO:0050449	F:magnesium ion binding; P:metabolic process; F:casbene synthase activity	EC:4.2.3.8	Casbene synthase
[NO-BLAST]	AGCT01072323.1_0-700	700		---NA---
[BLASTED]	AGCT01072363.1_1-259	258	1	lupeol synthase-like	1.44435e-23	97
[NO-BLAST]	AGCT01072854.1_4238-6246	2008		---NA---
[BLASTED]	CM003603.1_10094924-10095622	698	5	L-ascorbate oxidase isogeny	9.07601e-82	99.4
[BLASTED]	CM003603.1_10622067-10622629	562	5	zinc finger CCCH domain-containing 17-like	1.5767e-92	85.2
[NO-BLAST]	CM003603.1_10857282-10858789	1507		---NA---
[BLASTED, MAPPED]	CM003603.1_1092283-1094843	2383	5	pumilio homolog chloroplastic	2.34635e-63	75.6	1	F:GO:0003723	F:RNA binding
[NO-BLAST]	CM003603.1_11097982-11101512	3530		---NA---
[BLASTED]	CM003603.1_11117729-11118010	281	5	GDSL esterase lipase At5g45910 family	3.66045e-32	82.6
[BLASTED]	CM003603.1_11262485-11264550	2065	1	Nudix hydrolase 3	1.84184e-07	91
[BLASTED, MAPPED, ANNOTATED]	CM003603.1_11288596-11289715	1119	5	14-3-3 A	1.00368e-33	85.2	1	F:GO:0019904	F:protein domain specific binding
[BLASTED]	CM003603.1_11506017-11506752	735	5	peptidyl-prolyl cis-trans isomerase CYP63 isoform X1	1.84675e-18	90
[NO-BLAST]	CM003603.1_11747448-11748280	832		---NA---
[NO-BLAST]	CM003603.1_11796522-11796780	258		---NA---
[BLASTED, MAPPED, ANNOTATED]	CM003603.1_11800012-11800539	527	5	spotted leaf 11-like	2.60641e-17	84.4	2	C:GO:0005634; C:GO:0005737	C:nucleus; C:cytoplasm
[BLASTED, MAPPED, ANNOTATED]	CM003603.1_1209909-1212543	2634	5	uncharacterized protein LOC109796454	0	90.4	2	F:GO:0003676; F:GO:0046872	F:nucleic acid binding; F:metal ion binding
[BLASTED, MAPPED, ANNOTATED]	CM003603.1_12295118-12299992	4874	5	Floral homeotic GLOBOSA	4.32099e-31	95	6	C:GO:0005634; F:GO:0003677; F:GO:0003700; P:GO:0006351; P:GO:0006355; F:GO:0046983	C:nucleus; F:DNA binding; F:transcription factor activity, sequence-specific DNA binding; P:transcription, DNA-templated; P:regulation of transcription, DNA-templated; F:protein dimerization activity
[BLASTED, MAPPED, ANNOTATED]	CM003603.1_12907770-12908796	1026	5	Putative cyclin-D7-1	7.62241e-34	93.2	1	C:GO:0005634	C:nucleus
[BLASTED, MAPPED, ANNOTATED]	CM003603.1_12908854-12909344	490	5	hypothetical protein PHAVU_010G015500g	4.96799e-28	92.8	1	C:GO:0005634	C:nucleus
[BLASTED]	CM003603.1_13172038-13173155	1117	2	uncharacterized protein LOC109810561	1.25522e-20	84
[BLASTED, MAPPED, ANNOTATED]	CM003603.1_1321331-1322598	1267	5	unknown	1.10939e-26	92.8	1	C:GO:0016021	C:integral component of membrane
[BLASTED, MAPPED]	CM003603.1_13548682-13551117	2435	5	glutelin type-A 2-like	2.67718e-160	78	1	F:GO:0045735	F:nutrient reservoir activity
[NO-BLAST]	CM003603.1_14012699-14013225	526		---NA---
[BLASTED, MAPPED]	CM003603.1_14080540-14083865	3325	5	pterin-4-alpha-carbinolamine dehydratase	4.01991e-43	74.4	2	P:GO:0006729; F:GO:0008124	P:tetrahydrobiopterin biosynthetic process; F:4-alpha-hydroxytetrahydrobiopterin dehydratase activity
[NO-BLAST]	CM003603.1_1414822-1415966	1144		---NA---
[BLASTED]	CM003603.1_14515262-14516848	1586	5	Retrotransposable element Tf2	2.08738e-73	58.6
[NO-BLAST]	CM003603.1_15080991-15084547	3556		---NA---
[BLASTED, MAPPED, ANNOTATED]	CM003603.1_15157275-15170539	13264	5	Extended synaptotagmin-2	1.0387e-37	94.4	4	C:GO:0016021; P:GO:0006355; F:GO:0008289; P:GO:0006950	C:integral component of membrane; P:regulation of transcription, DNA-templated; F:lipid binding; P:response to stress
[BLASTED, MAPPED, ANNOTATED]	CM003603.1_15263062-15267661	4599	5	-ribulosamine 3- chloroplastic	1.00518e-32	100	2	P:GO:0016310; F:GO:0016301	P:phosphorylation; F:kinase activity
[NO-BLAST]	CM003603.1_15544022-15547284	3262		---NA---
[NO-BLAST]	CM003603.1_15565271-15565491	220		---NA---
[BLASTED, MAPPED]	CM003603.1_15566549-15566932	383	5	probable methyltransferase PMT15	3.41317e-06	98.4	8	C:GO:0005802; C:GO:0005768; C:GO:0016020; C:GO:0016021; F:GO:0008168; F:GO:0008757; C:GO:0005774; P:GO:0032259	C:trans-Golgi network; C:endosome; C:membrane; C:integral component of membrane; F:methyltransferase activity; F:S-adenosylmethionine-dependent methyltransferase activity; C:vacuolar membrane; P:methylation
[BLASTED]	CM003603.1_15699039-15704968	5929	5	uncharacterized protein LOC109818477 isoform X1	8.98492e-22	76.8
[BLASTED]	CM003603.1_15759374-15760986	1612	5	BON1-associated 2-like	2.09097e-106	81.6
[BLASTED]	CM003603.1_15780897-15782122	1225	5	BON1-associated 2-like	5.96799e-78	85.8
[BLASTED]	CM003603.1_15803768-15804899	1131	5	BON1-associated 2-like	2.5838e-127	86
[BLASTED]	CM003603.1_15815649-15816687	1038	5	BON1-associated 2-like	6.12209e-90	86.8
[BLASTED]	CM003603.1_15837213-15838537	1324	5	BON1-associated 2-like	4.64387e-123	92
[BLASTED, MAPPED, ANNOTATED]	CM003603.1_15990850-15999730	8880	5	AT-hook motif nuclear-localized 9-like	4.24967e-55	92.8	1	F:GO:0003677	F:DNA binding
[NO-BLAST]	CM003603.1_16026249-16027888	1639		---NA---
[BLASTED]	CM003603.1_16363699-16372153	8454	5	SKP1 21 isoform X1	1.23942e-83	100
[BLASTED, MAPPED, ANNOTATED]	CM003603.1_16472944-16479614	6607	5	G-type lectin S-receptor-like serine threonine- kinase SD2-2	0	87.4	6	F:GO:0005524; P:GO:0048544; C:GO:0016021; F:GO:0004674; P:GO:0006468; C:GO:0005886	F:ATP binding; P:recognition of pollen; C:integral component of membrane; F:protein serine/threonine kinase activity; P:protein phosphorylation; C:plasma membrane	EC:2.7.11	Transferring phosphorus-containing groups
[NO-BLAST]	CM003603.1_16659740-16660654	914		---NA---
[NO-BLAST]	CM003603.1_16664502-16664846	344		---NA---
[BLASTED, MAPPED, ANNOTATED]	CM003603.1_17233663-17234998	1335	5	transport Sec24-like At3g07100	1.15784e-28	92.2	4	F:GO:0008270; P:GO:0006888; P:GO:0006886; C:GO:0030127	F:zinc ion binding; P:ER to Golgi vesicle-mediated transport; P:intracellular protein transport; C:COPII vesicle coat
[BLASTED]	CM003603.1_17446177-17446887	710	1	hypothetical protein MTR_8g028215	0.000414424	84
[BLASTED, MAPPED]	CM003603.1_17636049-17636981	932	5	desiccation protectant Lea14 homolog	1.03557e-93	71	1	P:GO:0009269	P:response to desiccation
[NO-BLAST]	CM003603.1_2257706-2257955	249		---NA---
[NO-BLAST]	CM003603.1_2284692-2284938	246		---NA---
[BLASTED]	CM003603.1_2602848-2604475	1627	5	uncharacterized protein LOC109799016	7.2576e-64	85.4
[BLASTED, MAPPED]	CM003603.1_2644929-2645723	794	5	uroporphyrinogen decarboxylase isoform X1	3.04482e-11	90.8	7	F:GO:0004853; P:GO:0006779; F:GO:0016829; P:GO:0006783; C:GO:0005829; P:GO:0006782; F:GO:0016831	F:uroporphyrinogen decarboxylase activity; P:porphyrin-containing compound biosynthetic process; F:lyase activity; P:heme biosynthetic process; C:cytosol; P:protoporphyrinogen IX biosynthetic process; F:carboxy-lyase activity
[BLASTED, MAPPED, ANNOTATED]	CM003603.1_2871133-2872310	1177	5	early nodulin-70-like	2.80235e-30	95.8	3	F:GO:0008271; C:GO:0016021; P:GO:1902358	F:secondary active sulfate transmembrane transporter activity; C:integral component of membrane; P:sulfate transmembrane transport
[BLASTED, MAPPED, ANNOTATED]	CM003603.1_3035879-3037691	1812	5	probable aquaporin PIP-type 7a	1.55757e-121	89.4	3	C:GO:0016021; P:GO:0006810; F:GO:0005215	C:integral component of membrane; P:transport; F:transporter activity
[BLASTED]	CM003603.1_3184278-3187121	2843	5	yippee-like	1.31415e-36	54.4
[NO-BLAST]	CM003603.1_3193092-3194391	1299		---NA---
[BLASTED, MAPPED]	CM003603.1_3434948-3436311	1363	5	metal ion binding	5.21299e-06	78.8	2	F:GO:0046872; P:GO:0030001	F:metal ion binding; P:metal ion transport
[BLASTED]	CM003603.1_3666913-3671325	4217	5	elicitor-responsive 1-like	5.29033e-45	62.8
[BLASTED, MAPPED, ANNOTATED]	CM003603.1_3745817-3746478	661	5	uncharacterized protein LOC109803628	4.43723e-37	97.8	1	C:GO:0016021	C:integral component of membrane
[BLASTED, MAPPED]	CM003603.1_4145605-4147561	1956	5	nudix hydrolase mitochondrial-like	1.77147e-68	64.8	1	F:GO:0016787	F:hydrolase activity
[BLASTED, MAPPED, ANNOTATED]	CM003603.1_4458886-4461281	2395	5	glutathione S-transferase F11-like	4.25462e-96	94.8	3	C:GO:0005737; P:GO:0006749; F:GO:0004364	C:cytoplasm; P:glutathione metabolic process; F:glutathione transferase activity	EC:2.5.1.18	Glutathione transferase
[BLASTED, MAPPED, ANNOTATED]	CM003603.1_4947770-4955615	7845	5	GTP binding	2.62329e-27	100	3	F:GO:0005525; P:GO:0007264; C:GO:0005622	F:GTP binding; P:small GTPase mediated signal transduction; C:intracellular
[BLASTED, MAPPED, ANNOTATED]	CM003603.1_4961091-4968047	6956	5	probable polyamine oxidase 4	1.33724e-135	97.8	5	F:GO:0052904; F:GO:0052902; P:GO:0055114; F:GO:0052903; F:GO:0052901	F:N1-acetylspermidine:oxygen oxidoreductase (3-acetamidopropanal-forming) activity; F:spermidine:oxygen oxidoreductase (3-aminopropanal-forming) activity; P:oxidation-reduction process; F:N1-acetylspermine:oxygen oxidoreductase (3-acetamidopropanal-forming) activity; F:spermine:oxygen oxidoreductase (spermidine-forming) activity	EC:1.5.3.17; EC:1.5.3.16; EC:1.5.3.13	Non-specific polyamine oxidase; Spermine oxidase; N(1)-acetylpolyamine oxidase
[BLASTED, MAPPED, ANNOTATED]	CM003603.1_5118460-5119628	1168	5	cysteine-rich receptor kinase 2	6.41298e-98	92.8	6	F:GO:0005524; P:GO:0018108; F:GO:0004714; C:GO:0016021; F:GO:0004674; C:GO:0005886	F:ATP binding; P:peptidyl-tyrosine phosphorylation; F:transmembrane receptor protein tyrosine kinase activity; C:integral component of membrane; F:protein serine/threonine kinase activity; C:plasma membrane	EC:2.7.10; EC:2.7.10.1; EC:2.7.11	Transferring phosphorus-containing groups; Receptor protein-tyrosine kinase; Transferring phosphorus-containing groups
[BLASTED, MAPPED, ANNOTATED]	CM003603.1_5126398-5127147	749	5	cysteine-rich receptor kinase 2	1.13191e-60	91.4	5	F:GO:0005524; P:GO:0018108; F:GO:0004714; C:GO:0016021; F:GO:0004674	F:ATP binding; P:peptidyl-tyrosine phosphorylation; F:transmembrane receptor protein tyrosine kinase activity; C:integral component of membrane; F:protein serine/threonine kinase activity	EC:2.7.10; EC:2.7.10.1; EC:2.7.11	Transferring phosphorus-containing groups; Receptor protein-tyrosine kinase; Transferring phosphorus-containing groups
[BLASTED, MAPPED, ANNOTATED]	CM003603.1_5127506-5128727	1221	5	cysteine-rich receptor kinase 2	1.59301e-36	96	4	F:GO:0005524; C:GO:0016021; F:GO:0004674; P:GO:0006468	F:ATP binding; C:integral component of membrane; F:protein serine/threonine kinase activity; P:protein phosphorylation	EC:2.7.11	Transferring phosphorus-containing groups
[BLASTED, MAPPED, ANNOTATED]	CM003603.1_5218141-5221918	3777	5	lysine-specific demethylase JMJ25-like isoform X1	1.66259e-51	91.2	1	F:GO:0008270	F:zinc ion binding
[BLASTED, MAPPED, ANNOTATED]	CM003603.1_5229524-5230534	1010	5	mitochondrial inner membrane protease ATP23-like isoform X1	8.32339e-20	92.4	2	P:GO:0006508; F:GO:0004222	P:proteolysis; F:metalloendopeptidase activity	EC:3.4.24	Acting on peptide bonds (peptidases)
[BLASTED, MAPPED, ANNOTATED]	CM003603.1_5263116-5263897	781	5	cytochrome P450 84A1-like	8.35521e-93	97.6	6	F:GO:0005506; P:GO:0009809; C:GO:0016020; F:GO:0016709; P:GO:0055114; F:GO:0020037	F:iron ion binding; P:lignin biosynthetic process; C:membrane; F:oxidoreductase activity, acting on paired donors, with incorporation or reduction of molecular oxygen, NAD(P)H as one donor, and incorporation of one atom of oxygen; P:oxidation-reduction process; F:heme binding	EC:1.14.13	Acting on paired donors, with incorporation or reduction of molecular oxygen. The oxygen incorporated need not be derived from O(2)
[BLASTED, MAPPED, ANNOTATED]	CM003603.1_5639347-5644224	4877	5	probable inactive receptor kinase At5g58300	0	94.4	4	F:GO:0005524; C:GO:0016021; F:GO:0004672; P:GO:0006468	F:ATP binding; C:integral component of membrane; F:protein kinase activity; P:protein phosphorylation
[NO-BLAST]	CM003603.1_579959-580786	827		---NA---
[BLASTED, MAPPED, ANNOTATED]	CM003603.1_6437164-6441496	4332	5	phosphatidate cytidylyltransferase chloroplastic-like isoform X2	1.15724e-28	99.2	1	C:GO:0016021	C:integral component of membrane
[BLASTED]	CM003603.1_6591303-6593431	2128	5	uncharacterized protein LOC109803745	1.75048e-25	96.8
[NO-BLAST]	CM003603.1_665286-665593	307		---NA---
[NO-BLAST]	CM003603.1_6952134-6952639	505		---NA---
[BLASTED, MAPPED, ANNOTATED]	CM003603.1_7348554-7348977	423	5	Transcription factor MYB39	8.93532e-42	100	1	F:GO:0003677	F:DNA binding
[BLASTED, MAPPED, ANNOTATED]	CM003603.1_7371219-7372388	1169	5	probable amino acid permease 7	5.26424e-59	75.8	3	F:GO:0015171; C:GO:0005886; P:GO:0003333	F:amino acid transmembrane transporter activity; C:plasma membrane; P:amino acid transmembrane transport
[BLASTED, MAPPED, ANNOTATED]	CM003603.1_7513937-7515292	1355	1	hypothetical protein GLYMA_18G072900	3.79882e-14	72	1	C:GO:0016020	C:membrane
[BLASTED, MAPPED, ANNOTATED]	CM003603.1_7699070-7707324	8254	5	probable ubiquitin-conjugating enzyme E2 24	0	93.6	5	F:GO:0061630; F:GO:0031625; C:GO:0005737; F:GO:0016874; P:GO:0016567	F:ubiquitin protein ligase activity; F:ubiquitin protein ligase binding; C:cytoplasm; F:ligase activity; P:protein ubiquitination
[BLASTED, MAPPED, ANNOTATED]	CM003603.1_7907710-7909457	1747	5	uncharacterized protein LOC109798459	3.75938e-23	96.4	1	C:GO:0016021	C:integral component of membrane
[BLASTED, MAPPED]	CM003603.1_8641544-8646347	4803	5	DNA repair rhp54	1.08386e-11	48	3	F:GO:0005524; F:GO:0003964; P:GO:0006278	F:ATP binding; F:RNA-directed DNA polymerase activity; P:RNA-dependent DNA biosynthetic process
[BLASTED, MAPPED, ANNOTATED]	CM003603.1_8823571-8827055	3484	5	cytochrome chloroplastic	6.85104e-21	97	2	F:GO:0009055; F:GO:0020037	F:electron carrier activity; F:heme binding
[BLASTED, MAPPED, ANNOTATED]	CM003603.1_8961671-8969816	7951	5	linoleate 13S-lipoxygenase 2- chloroplastic-like	0	86	4	F:GO:0016702; F:GO:0046872; P:GO:0031408; P:GO:0055114	F:oxidoreductase activity, acting on single donors with incorporation of molecular oxygen, incorporation of two atoms of oxygen; F:metal ion binding; P:oxylipin biosynthetic process; P:oxidation-reduction process	EC:1.13.11	Acting on single donors with incorporation of molecular oxygen (oxygenases). The oxygen incorporated need not be derived from O(2)
[BLASTED]	CM003603.1_9244529-9244916	387	5	2-alkenal reductase (NADP(+)-dependent)-like	1.75907e-18	92.6
[BLASTED]	CM003603.1_9311152-9312466	1314	5	nodulin-related 1-like	8.6156e-35	89.2
[NO-BLAST]	CM003603.1_9776137-9777062	925		---NA---
[BLASTED]	CM003603.1_9797094-9797742	648	5	Defensin 242	6.65875e-23	77.2
[NO-BLAST]	CM003603.1_9868067-9868781	714		---NA---
[BLASTED]	CM003603.1_9871965-9873014	1049	4	late embryogenesis abundant (LEA) family	0.000206643	88
[BLASTED]	CM003603.1_988100-989345	1245	5	uncharacterized protein LOC109800336	5.73159e-141	75.8
[BLASTED, MAPPED, ANNOTATED]	CM003603.1_9914293-9916938	2645	5	S-adenosylmethionine decarboxylase proenzyme	0	94.6	4	P:GO:0008295; P:GO:0006597; F:GO:0004014; P:GO:0006557	P:spermidine biosynthetic process; P:spermine biosynthetic process; F:adenosylmethionine decarboxylase activity; P:S-adenosylmethioninamine biosynthetic process	EC:4.1.1.50	Adenosylmethionine decarboxylase
[BLASTED, MAPPED, ANNOTATED]	CM003604.1_10015598-10017726	2128	5	biogenesis of lysosome-related organelles complex 1 subunit 1	1.67558e-48	91.6	3	C:GO:0031083; C:GO:0005739; P:GO:0016197	C:BLOC-1 complex; C:mitochondrion; P:endosomal transport
[NO-BLAST]	CM003604.1_10099958-10100910	952		---NA---
[NO-BLAST]	CM003604.1_10119875-10121023	1148		---NA---
[NO-BLAST]	CM003604.1_10703570-10704230	660		---NA---
[NO-BLAST]	CM003604.1_10709712-10710178	466		---NA---
[BLASTED, MAPPED, ANNOTATED]	CM003604.1_10740361-10747704	7343	5	AAR2 homolog isoform X1	1.00912e-79	78.8	1	P:GO:0000244	P:spliceosomal tri-snRNP complex assembly
[BLASTED]	CM003604.1_10804170-10805049	879	5	ribonuclease H At1g65750 family	5.06165e-54	73
[BLASTED]	CM003604.1_10935798-10937675	1877	5	gibberellic acid-stimulated 1	4.85961e-31	97.2
[NO-BLAST]	CM003604.1_10953825-10954589	764		---NA---
[NO-BLAST]	CM003604.1_11289806-11290628	822		---NA---
[NO-BLAST]	CM003604.1_11374817-11375241	424		---NA---
[BLASTED, MAPPED]	CM003604.1_11404656-11405057	401	5	sister chromatid cohesion 1 1	1.07508e-06	95	1	C:GO:0000228	C:nuclear chromosome
[BLASTED, MAPPED, ANNOTATED]	CM003604.1_11496065-11497420	1355	5	abscisic acid receptor PYL4-like	2.64869e-144	85.2	8	C:GO:0005634; F:GO:0004864; P:GO:0009738; P:GO:0043086; P:GO:0080163; C:GO:0005737; F:GO:0010427; F:GO:0004872	C:nucleus; F:protein phosphatase inhibitor activity; P:abscisic acid-activated signaling pathway; P:negative regulation of catalytic activity; P:regulation of protein serine/threonine phosphatase activity; C:cytoplasm; F:abscisic acid binding; F:receptor activity
[BLASTED, MAPPED, ANNOTATED]	CM003604.1_11624970-11626145	1175	5	copper transport CCH-like	8.77572e-26	62.8	1	F:GO:0046872	F:metal ion binding
[BLASTED, MAPPED, ANNOTATED]	CM003604.1_11793614-11795496	1882	5	transport Sec61 subunit gamma	1.05164e-22	88	5	P:GO:0071806; P:GO:0006605; F:GO:0015450; C:GO:0016021; C:GO:0005622	P:protein transmembrane transport; P:protein targeting; F:P-P-bond-hydrolysis-driven protein transmembrane transporter activity; C:integral component of membrane; C:intracellular
[NO-BLAST]	CM003604.1_11819692-11820756	1064		---NA---
[BLASTED]	CM003604.1_11882685-11885341	2656	1	unknown	4.94097e-05	80
[BLASTED]	CM003604.1_11890487-11892369	1882	1	ctenidin-3-like	0.000175928	96
[BLASTED]	CM003604.1_11900291-11901358	1067	5	dormancy-associated 2-like	4.07807e-10	91
[BLASTED, MAPPED, ANNOTATED]	CM003604.1_12042553-12046446	3893	5	disulfide isomerase-like 2-3	4.42071e-58	96.4	5	F:GO:0003756; C:GO:0005783; P:GO:0045454; P:GO:0006457; P:GO:0034976	F:protein disulfide isomerase activity; C:endoplasmic reticulum; P:cell redox homeostasis; P:protein folding; P:response to endoplasmic reticulum stress	EC:5.3.4.1	Protein disulfide-isomerase
[BLASTED, MAPPED, ANNOTATED]	CM003604.1_12204669-12207243	2574	5	1-aminocyclopropane-1-carboxylate oxidase	1.64227e-88	99.4	5	F:GO:0009815; F:GO:0045486; F:GO:0046872; P:GO:0009693; P:GO:0055114	F:1-aminocyclopropane-1-carboxylate oxidase activity; F:naringenin 3-dioxygenase activity; F:metal ion binding; P:ethylene biosynthetic process; P:oxidation-reduction process	EC:1.14.11; EC:1.14.17.4; EC:1.14.11.9	Acting on paired donors, with incorporation or reduction of molecular oxygen. The oxygen incorporated need not be derived from O(2); Aminocyclopropanecarboxylate oxidase; Flavanone 3-dioxygenase
[NO-BLAST]	CM003604.1_12334853-12335438	585		---NA---
[BLASTED]	CM003604.1_12338431-12338743	312	3	hypothetical protein VIGAN_03057200	3.62043e-06	88
[BLASTED, MAPPED, ANNOTATED]	CM003604.1_12473105-12474296	1191	5	late embryogenesis abundant hydroxyproline-rich glyco	2.30639e-145	87.2	1	C:GO:0016021	C:integral component of membrane
[BLASTED, MAPPED, ANNOTATED]	CM003604.1_12539001-12540405	1404	5	L-ascorbate oxidase-like	2.51181e-31	92.8	3	F:GO:0005507; F:GO:0016491; P:GO:0055114	F:copper ion binding; F:oxidoreductase activity; P:oxidation-reduction process
[BLASTED, MAPPED, ANNOTATED]	CM003604.1_12550478-12553384	2906	5	L-ascorbate oxidase	0	90.6	5	F:GO:0016722; F:GO:0005507; P:GO:0055114; C:GO:0005576; F:GO:0008447	F:oxidoreductase activity, oxidizing metal ions; F:copper ion binding; P:oxidation-reduction process; C:extracellular region; F:L-ascorbate oxidase activity	EC:1.10.3; EC:1.10.3.3	Acting on diphenols and related substances as donors; L-ascorbate oxidase
[BLASTED]	CM003604.1_12603310-12605083	1754	5	uncharacterized protein LOC109795320 isoform X1	4.36754e-48	92.8
[BLASTED, MAPPED]	CM003604.1_13286765-13297379	10614	5	DNA repair recA homolog chloroplastic isoform X1	2.22863e-54	56	9	F:GO:0000166; F:GO:0003677; P:GO:0006281; F:GO:0005524; F:GO:0008094; P:GO:0006310; P:GO:0006974; P:GO:0006259; F:GO:0003697	F:nucleotide binding; F:DNA binding; P:DNA repair; F:ATP binding; F:DNA-dependent ATPase activity; P:DNA recombination; P:cellular response to DNA damage stimulus; P:DNA metabolic process; F:single-stranded DNA binding
[BLASTED]	CM003604.1_13657033-13662273	5240	5	probable magnesium transporter NIPA6 isoform X1	1.96322e-41	91
[NO-BLAST]	CM003604.1_13864558-13865236	678		---NA---
[NO-BLAST]	CM003604.1_14139558-14139791	233		---NA---
[NO-BLAST]	CM003604.1_14287488-14292383	4895		---NA---
[BLASTED, MAPPED, ANNOTATED]	CM003604.1_14355819-14360536	4717	5	trichome birefringence-like 43	4.44196e-59	79	3	C:GO:0005794; P:GO:0071554; F:GO:0016413	C:Golgi apparatus; P:cell wall organization or biogenesis; F:O-acetyltransferase activity
[BLASTED]	CM003604.1_14361747-14364810	3063	5	Small heat shock C2	4.74909e-59	88.2
[BLASTED, MAPPED, ANNOTATED]	CM003604.1_14718707-14719773	1066	5	DNA mismatch repair MSH5	1.90286e-20	88.6	4	F:GO:0005524; C:GO:0016021; P:GO:0006298; F:GO:0030983	F:ATP binding; C:integral component of membrane; P:mismatch repair; F:mismatched DNA binding
[BLASTED, MAPPED, ANNOTATED]	CM003604.1_14762147-14763267	1120	5	uncharacterized protein LOC109795380	6.06477e-39	79.4	1	C:GO:0016020	C:membrane
[BLASTED, MAPPED]	CM003604.1_14784551-14786389	1838	5	vegetative cell wall gp1-like isoform X2	2.26178e-155	79.6	1	C:GO:0005576	C:extracellular region
[BLASTED, MAPPED, ANNOTATED]	CM003604.1_14880231-14880825	594	5	WRKY transcription factor 6-like	2.52343e-21	92	3	F:GO:0003700; P:GO:0006355; F:GO:0043565	F:transcription factor activity, sequence-specific DNA binding; P:regulation of transcription, DNA-templated; F:sequence-specific DNA binding
[BLASTED]	CM003604.1_15021532-15028098	6566	5	pectinesterase 29	1.1675e-80	93.2
[BLASTED]	CM003604.1_15225003-15228624	3621	3	hypothetical protein PRUPE_ppa014163mg	0.000255388	85.67
[BLASTED, MAPPED, ANNOTATED]	CM003604.1_15245870-15252921	7051	5	Cellulose synthase E1	1.88341e-90	87.6	4	C:GO:0016021; F:GO:0016760; P:GO:0030244; P:GO:0071555	C:integral component of membrane; F:cellulose synthase (UDP-forming) activity; P:cellulose biosynthetic process; P:cell wall organization	EC:2.4.1.12	Cellulose synthase (UDP-forming)
[NO-BLAST]	CM003604.1_15334992-15335919	927		---NA---
[BLASTED, MAPPED, ANNOTATED]	CM003604.1_15683915-15691251	7336	5	phytochromobilin:ferredoxin chloroplastic	1.0574e-28	92.4	4	F:GO:0016636; P:GO:0055114; P:GO:0010024; F:GO:0050897	F:oxidoreductase activity, acting on the CH-CH group of donors, iron-sulfur protein as acceptor; P:oxidation-reduction process; P:phytochromobilin biosynthetic process; F:cobalt ion binding
[NO-BLAST]	CM003604.1_15714172-15714372	200		---NA---
[BLASTED, MAPPED, ANNOTATED]	CM003604.1_15884539-15886510	1971	5	nicotinamide nicotinic acid mononucleotide adenylyltransferase-like isoform X6	4.16412e-13	79.2	3	F:GO:0000166; P:GO:0019363; F:GO:0070566	F:nucleotide binding; P:pyridine nucleotide biosynthetic process; F:adenylyltransferase activity
[BLASTED]	CM003604.1_16021980-16023736	1756	1	serine threonine- kinase CTR1-like	2.75957e-11	62
[BLASTED, MAPPED, ANNOTATED]	CM003604.1_16965825-16970692	4867	5	TATA-box-binding 2 isoform X1	1.30691e-29	96	2	F:GO:0003677; P:GO:0006352	F:DNA binding; P:DNA-templated transcription, initiation
[BLASTED, MAPPED, ANNOTATED]	CM003604.1_17771749-17777173	5424	5	lysosomal beta glucosidase-like	2.14029e-108	94.6	3	P:GO:0009251; F:GO:0008422; F:GO:0102483	P:glucan catabolic process; F:beta-glucosidase activity; F:scopolin beta-glucosidase activity	EC:3.2.1.21	Beta-glucosidase
[BLASTED, MAPPED, ANNOTATED]	CM003604.1_17835935-17838232	2297	5	60S ribosomal L24	6.94568e-23	94.4	6	F:GO:0003735; C:GO:0016020; C:GO:0022625; P:GO:0000027; P:GO:1902626; P:GO:0006412	F:structural constituent of ribosome; C:membrane; C:cytosolic large ribosomal subunit; P:ribosomal large subunit assembly; P:assembly of large subunit precursor of preribosome; P:translation
[BLASTED, MAPPED, ANNOTATED]	CM003604.1_17855207-17859103	3896	5	uncharacterized protein LOC109788413	4.99331e-50	92.2	1	C:GO:0016021	C:integral component of membrane
[BLASTED, MAPPED, ANNOTATED]	CM003604.1_17931176-17935933	4757	5	threonine dehydratase chloroplastic	7.73746e-105	95.6	5	P:GO:0009097; F:GO:0030170; C:GO:0005737; C:GO:0016021; F:GO:0004794	P:isoleucine biosynthetic process; F:pyridoxal phosphate binding; C:cytoplasm; C:integral component of membrane; F:L-threonine ammonia-lyase activity	EC:4.3.1.19	Threonine ammonia-lyase
[BLASTED, MAPPED]	CM003604.1_18001168-18002723	1555	5	Modifier of rudimentary (Mod(r))	1.66761e-06	90.2	3	C:GO:0005634; C:GO:0000813; P:GO:0015031	C:nucleus; C:ESCRT I complex; P:protein transport
[NO-BLAST]	CM003604.1_18302954-18303589	635		---NA---
[BLASTED]	CM003604.1_18689963-18692895	2932	2	GTP-binding nuclear Ran1B-like	2.09664e-25	83
[BLASTED]	CM003604.1_19230610-19233921	3071	5	hypothetical protein glysoja_016296, partial	1.87932e-07	49.8
[BLASTED, MAPPED, ANNOTATED]	CM003604.1_19500978-19504286	3308	5	2-Cys peroxiredoxin BAS1- chloroplastic	2.09987e-26	95	5	F:GO:0004601; C:GO:0016021; P:GO:0098869; P:GO:0055114; F:GO:0051920	F:peroxidase activity; C:integral component of membrane; P:cellular oxidant detoxification; P:oxidation-reduction process; F:peroxiredoxin activity	EC:1.11.1.15; EC:1.11.1.7	Peroxiredoxin; Peroxidase
[BLASTED, MAPPED, ANNOTATED]	CM003604.1_20077895-20085934	8039	5	Beta- insoluble isoenzyme 1	0	95.8	2	P:GO:0005975; F:GO:0004575	P:carbohydrate metabolic process; F:sucrose alpha-glucosidase activity	EC:3.2.1.26; EC:3.2.1.48	Beta-fructofuranosidase; Sucrose alpha-glucosidase
[NO-BLAST]	CM003604.1_20112888-20113111	223		---NA---
[NO-BLAST]	CM003604.1_20332111-20332541	430		---NA---
[BLASTED, MAPPED, ANNOTATED]	CM003604.1_20618294-20623545	5251	5	omega-6 fatty acid endoplasmic reticulum isozyme 2-like	0	93	5	F:GO:0016717; P:GO:0006629; C:GO:0016021; P:GO:0055114; F:GO:0016720	F:oxidoreductase activity, acting on paired donors, with oxidation of a pair of donors resulting in the reduction of molecular oxygen to two molecules of water; P:lipid metabolic process; C:integral component of membrane; P:oxidation-reduction process; F:delta12-fatty acid dehydrogenase activity	EC:1.14.99.33; EC:1.14.19	Acting on paired donors, with incorporation or reduction of molecular oxygen. The oxygen incorporated need not be derived from O(2); Acting on paired donors, with incorporation or reduction of molecular oxygen. The oxygen incorporated need not be derived from O(2)
[BLASTED, MAPPED, ANNOTATED]	CM003604.1_20743831-20747287	3456	5	NADH dehydrogenase [ubiquinone] 1 alpha subcomplex subunit 8-B	1.50287e-32	100	3	C:GO:0005747; F:GO:0008137; P:GO:0055114	C:mitochondrial respiratory chain complex I; F:NADH dehydrogenase (ubiquinone) activity; P:oxidation-reduction process	EC:1.6.99.5; EC:1.6.99.3; EC:1.6.5.3	Acting on NADH or NADPH; NADH dehydrogenase; NADH:ubiquinone reductase (H(+)-translocating)
[NO-BLAST]	CM003604.1_20773858-20774410	552		---NA---
[BLASTED]	CM003604.1_20874826-20875431	605	5	MATH domain and coiled-coil domain-containing At3g58270-like isoform X2	1.14057e-14	65.2
[BLASTED, MAPPED, ANNOTATED]	CM003604.1_21004427-21007613	3186	5	40S ribosomal S5	1.05532e-50	99.2	4	F:GO:0003723; F:GO:0003735; C:GO:0015935; P:GO:0006412	F:RNA binding; F:structural constituent of ribosome; C:small ribosomal subunit; P:translation
[BLASTED, MAPPED, ANNOTATED]	CM003604.1_21462894-21465482	2588	5	cyclin-D3-2-like	1.79786e-179	87.4	1	C:GO:0005634	C:nucleus
[BLASTED]	CM003604.1_21520036-21526240	6204	5	uncharacterized protein LOC109795077 isoform X4	1.57512e-83	86
[BLASTED, MAPPED, ANNOTATED]	CM003604.1_21564159-21567037	2878	5	40S ribosomal S3-1	6.12866e-53	84.8	4	F:GO:0003723; F:GO:0003735; C:GO:0015935; P:GO:0006412	F:RNA binding; F:structural constituent of ribosome; C:small ribosomal subunit; P:translation
[BLASTED]	CM003604.1_22308739-22309861	1122	2	glycine-rich 5-like	1.51349e-09	79.5
[NO-BLAST]	CM003604.1_22445186-22451629	6392		---NA---
[BLASTED]	CM003604.1_22687989-22689796	1807	5	uncharacterized protein LOC109804613 isoform X2	2.94358e-38	83.4
[BLASTED, MAPPED, ANNOTATED]	CM003604.1_22710178-22711960	1782	5	cysteine-rich repeat secretory 56	1.64958e-168	92.4	1	C:GO:0016021	C:integral component of membrane
[BLASTED]	CM003604.1_23022501-23023496	995	1	Non-structural maintenance of chromosome element 4	4.60754e-07	77
[BLASTED, MAPPED]	CM003604.1_23029069-23031396	2327	5	pumilio homolog 24-like	3.21602e-24	76.2	1	F:GO:0003723	F:RNA binding
[NO-BLAST]	CM003604.1_23084843-23086845	1886		---NA---
[NO-BLAST]	CM003604.1_23347953-23348614	661		---NA---
[BLASTED, MAPPED]	CM003604.1_23682534-23684815	2281	5	probable U6 snRNA-associated Sm LSm4	1.03253e-28	53	1	P:GO:0006396	P:RNA processing
[NO-BLAST]	CM003604.1_23898685-23899033	348		---NA---
[BLASTED, MAPPED, ANNOTATED]	CM003604.1_23990909-23993208	2299	5	60S ribosomal L19-1-like	9.93828e-48	99	3	F:GO:0003735; C:GO:0005840; P:GO:0006412	F:structural constituent of ribosome; C:ribosome; P:translation
[BLASTED]	CM003604.1_24124885-24126300	1415	5	ubiquitin receptor RAD23d-like	7.25467e-12	82
[BLASTED, MAPPED, ANNOTATED]	CM003604.1_24310711-24312344	1633	5	galactinol synthase 2-like	1.28181e-111	85.4	1	F:GO:0016757	F:transferase activity, transferring glycosyl groups
[BLASTED, MAPPED]	CM003604.1_24368305-24382656	14351	5	abc transporter c family member 2	7.65678e-37	89.6	2	F:GO:0003676; P:GO:0015074	F:nucleic acid binding; P:DNA integration
[BLASTED, MAPPED, ANNOTATED]	CM003604.1_24420357-24423615	3258	5	high mobility group B 10-like	7.50443e-44	89.2	1	F:GO:0003677	F:DNA binding
[BLASTED, MAPPED, ANNOTATED]	CM003604.1_24438689-24440028	1339	5	Class II aaRS and biotin synthetases superfamily	6.26835e-08	93.6	3	P:GO:0006418; F:GO:0004812; C:GO:0005737	P:tRNA aminoacylation for protein translation; F:aminoacyl-tRNA ligase activity; C:cytoplasm
[BLASTED, MAPPED, ANNOTATED]	CM003604.1_24549245-24551580	2335	5	metallothionein 2	1.06792e-26	90.6	2	F:GO:0046872; F:GO:0016787	F:metal ion binding; F:hydrolase activity
[NO-BLAST]	CM003604.1_24817803-24818826	1023		---NA---
[BLASTED, MAPPED, ANNOTATED]	CM003604.1_24818989-24819833	844	5	EXPORTIN 1A-like isoform X2	2.30099e-11	94	3	P:GO:0006886; F:GO:0008536; C:GO:0005622	P:intracellular protein transport; F:Ran GTPase binding; C:intracellular
[BLASTED]	CM003604.1_24820475-24820893	418	1	Exportin-1	1.14145e-14	86
[BLASTED, MAPPED, ANNOTATED]	CM003604.1_25144997-25147469	2472	5	E3 ubiquitin- ligase Topor	6.2268e-58	90.2	1	F:GO:0008270	F:zinc ion binding
[BLASTED, MAPPED, ANNOTATED]	CM003604.1_25267718-25269031	1313	5	Branched-chain-amino-acid aminotransferase 2	1.18754e-17	96	4	F:GO:0052654; F:GO:0052655; P:GO:0008152; F:GO:0052656	F:L-leucine transaminase activity; F:L-valine transaminase activity; P:metabolic process; F:L-isoleucine transaminase activity	EC:2.6.1.42	Branched-chain-amino-acid transaminase
[BLASTED, MAPPED, ANNOTATED]	CM003604.1_25864460-25866243	1783	5	benzyl alcohol O-benzoyltransferase-like	0	90.8	1	F:GO:0016747	F:transferase activity, transferring acyl groups other than amino-acyl groups
[NO-BLAST]	CM003604.1_26056012-26056242	230		---NA---
[NO-BLAST]	CM003604.1_26060992-26061195	203		---NA---
[NO-BLAST]	CM003604.1_26114075-26114455	380		---NA---
[NO-BLAST]	CM003604.1_26137432-26137961	529		---NA---
[NO-BLAST]	CM003604.1_26215150-26215521	371		---NA---
[BLASTED]	CM003604.1_26253475-26254130	655	5	uncharacterized protein LOC109812249	1.25482e-30	84
[BLASTED, MAPPED, ANNOTATED]	CM003604.1_262775-265660	2885	5	GDSL esterase lipase At5g45960-like	6.37358e-96	82.4	5	F:GO:0016788; F:GO:0052886; P:GO:0055114; P:GO:0052889; F:GO:0052887	F:hydrolase activity, acting on ester bonds; F:9,9'-dicis-carotene:quinone oxidoreductase activity; P:oxidation-reduction process; P:9,9'-di-cis-zeta-carotene desaturation to 7,9,7',9'-tetra-cis-lycopene; F:7,9,9'-tricis-neurosporene:quinone oxidoreductase activity	EC:1.3.5.6	9,9'-di-cis-zeta-carotene desaturase
[BLASTED]	CM003604.1_26356358-26357287	929	5	hypothetical protein KK1_007171	3.73091e-27	86.8
[BLASTED]	CM003604.1_26579219-26580943	1724	5	yippee-like At4g27745	1.78704e-42	93.4
[BLASTED, MAPPED, ANNOTATED]	CM003604.1_26651105-26653400	2285	5	exosome complex component CSL4	3.45166e-28	83.4	3	C:GO:0000176; F:GO:0003723; C:GO:0005737	C:nuclear exosome (RNase complex); F:RNA binding; C:cytoplasm
[BLASTED]	CM003604.1_26656109-26657623	1514	5	uncharacterized protein LOC109795407	2.82666e-40	97.8
[BLASTED, MAPPED, ANNOTATED]	CM003604.1_26845381-26850877	5496	5	probable low-specificity L-threonine aldolase 1 isoform X1	3.97771e-93	97.4	2	F:GO:0016829; P:GO:0006520	F:lyase activity; P:cellular amino acid metabolic process
[BLASTED]	CM003604.1_26911708-26919475	7767	5	hypothetical protein KK1_007229	9.55086e-29	92.8
[BLASTED]	CM003604.1_26973900-26974964	1064	5	PREDICTED: uncharacterized protein LOC100791304 isoform X1	3.25878e-33	92
[BLASTED]	CM003604.1_27034583-27035190	607	5	AP2-like ethylene-responsive transcription factor PLT2 isoform X1	8.4523e-10	95.6
[BLASTED, MAPPED, ANNOTATED]	CM003604.1_27091870-27095235	3365	5	heavy metal-associated isoprenylated plant 30-like	2.86372e-65	98	4	P:GO:0046916; F:GO:0046914; C:GO:0005737; P:GO:0030001	P:cellular transition metal ion homeostasis; F:transition metal ion binding; C:cytoplasm; P:metal ion transport
[BLASTED, MAPPED]	CM003604.1_27389620-27392990	3370	5	GDSL esterase lipase At5g33370-like	6.96812e-102	64.2	1	F:GO:0016788	F:hydrolase activity, acting on ester bonds
[BLASTED, MAPPED, ANNOTATED]	CM003604.1_27395650-27397985	2335	5	GDSL esterase lipase At5g33370-like	8.4201e-86	95	1	F:GO:0016788	F:hydrolase activity, acting on ester bonds
[BLASTED]	CM003604.1_27466283-27466536	253	5	hydrolase yugF	6.46441e-39	82.8
[BLASTED]	CM003604.1_27483051-27484173	1122	5	uncharacterized protein LOC109794990	5.0391e-39	99.6
[BLASTED, MAPPED]	CM003604.1_27661041-27663581	2540	5	calmodulin 11	1.41835e-33	61.8	2	F:GO:0046872; F:GO:0005509	F:metal ion binding; F:calcium ion binding
[BLASTED, MAPPED, ANNOTATED]	CM003604.1_27680861-27681452	591	5	2-methyl-6-phytyl-1,4-hydroquinone chloroplastic	9.01402e-44	93.8	4	C:GO:0005737; C:GO:0016021; F:GO:0008757; P:GO:0032259	C:cytoplasm; C:integral component of membrane; F:S-adenosylmethionine-dependent methyltransferase activity; P:methylation
[BLASTED, MAPPED, ANNOTATED]	CM003604.1_27887217-27887599	382	5	CHAPERONE-LIKE PROTEIN OF chloroplastic	9.85564e-08	91	1	C:GO:0016021	C:integral component of membrane
[BLASTED, MAPPED]	CM003604.1_27896394-27897811	1417	5	auxin-induced 22B	3.52077e-88	68.8	4	C:GO:0005634; P:GO:0006351; P:GO:0006355; P:GO:0009734	C:nucleus; P:transcription, DNA-templated; P:regulation of transcription, DNA-templated; P:auxin-activated signaling pathway
[BLASTED, MAPPED, ANNOTATED]	CM003604.1_28130812-28138510	7667	5	NRT1 PTR FAMILY -like	0	83.6	3	C:GO:0016021; P:GO:0006810; F:GO:0005215	C:integral component of membrane; P:transport; F:transporter activity
[BLASTED, MAPPED, ANNOTATED]	CM003604.1_28206193-28206741	548	5	inhibitor of trypsin and hageman factor	7.41839e-37	91.8	5	F:GO:0004867; P:GO:0006508; P:GO:0009611; P:GO:0010951; F:GO:0008233	F:serine-type endopeptidase inhibitor activity; P:proteolysis; P:response to wounding; P:negative regulation of endopeptidase activity; F:peptidase activity
[BLASTED, MAPPED, ANNOTATED]	CM003604.1_28222316-28226498	4182	5	peroxisomal membrane PMP22	3.43413e-21	95.8	1	C:GO:0016021	C:integral component of membrane
[BLASTED, MAPPED, ANNOTATED]	CM003604.1_28278801-28286056	7255	5	long-chain-alcohol oxidase FAO1-like	0	91	4	F:GO:0050660; C:GO:0016020; P:GO:0055114; F:GO:0046577	F:flavin adenine dinucleotide binding; C:membrane; P:oxidation-reduction process; F:long-chain-alcohol oxidase activity	EC:1.1.3.20	Long-chain-alcohol oxidase
[NO-BLAST]	CM003604.1_28512410-28514153	1743		---NA---
[BLASTED]	CM003604.1_2859031-2859657	626	1	SABRE-like isoform X1	0.000138186	100
[BLASTED, MAPPED, ANNOTATED]	CM003604.1_28594281-28594799	518	5	Endoglucanase 17	1.09399e-20	91.6	2	P:GO:0030245; F:GO:0008810	P:cellulose catabolic process; F:cellulase activity	EC:3.2.1.4	Cellulase
[NO-BLAST]	CM003604.1_28747030-28747338	308		---NA---
[NO-BLAST]	CM003604.1_28941135-28941960	825		---NA---
[NO-BLAST]	CM003604.1_29109881-29110159	278		---NA---
[BLASTED, MAPPED, ANNOTATED]	CM003604.1_29225430-29229399	3969	5	U3 small nucleolar ribonucleo IMP3-like	1.73512e-42	100	9	C:GO:0032040; F:GO:0030515; P:GO:0045903; F:GO:0003735; C:GO:0034457; C:GO:0019013; C:GO:0015935; P:GO:0006364; F:GO:0019843	C:small-subunit processome; F:snoRNA binding; P:positive regulation of translational fidelity; F:structural constituent of ribosome; C:Mpp10 complex; C:viral nucleocapsid; C:small ribosomal subunit; P:rRNA processing; F:rRNA binding
[BLASTED]	CM003604.1_29990315-29990635	320	5	Serine threonine phosphatase 7 long form	2.58584e-36	91.6
[BLASTED, MAPPED, ANNOTATED]	CM003604.1_30045314-30046966	1652	5	heavy metal-associated isoprenylated plant 12-like	7.50896e-46	93.8	2	F:GO:0046872; P:GO:0030001	F:metal ion binding; P:metal ion transport
[BLASTED]	CM003604.1_3011719-3013592	1873	2	uncharacterized protein LOC109800403	7.42521e-27	78.5
[BLASTED]	CM003604.1_30146049-30148440	2391	1	hypothetical protein KK1_028306, partial	0.000135079	89
[NO-BLAST]	CM003604.1_30210607-30212978	2371		---NA---
[NO-BLAST]	CM003604.1_30249278-30249668	390		---NA---
[BLASTED]	CM003604.1_30423871-30424255	384	1	non-LTR retroelement reverse transcriptase	0.00032178	65
[NO-BLAST]	CM003604.1_30633789-30634525	736		---NA---
[NO-BLAST]	CM003604.1_31414286-31414574	288		---NA---
[NO-BLAST]	CM003604.1_31424008-31424550	540		---NA---
[BLASTED, MAPPED, ANNOTATED]	CM003604.1_31463335-31466709	3374	5	1,2-dihydroxy-3-keto-5-methylthiopentene dioxygenase 2-like	5.62425e-49	71	3	F:GO:0051213; P:GO:0009086; C:GO:0044424	F:dioxygenase activity; P:methionine biosynthetic process; C:intracellular part
[BLASTED]	CM003604.1_31513347-31515253	1904	5	VAN3-binding -like isoform X2	2.54711e-39	84.6
[BLASTED, MAPPED, ANNOTATED]	CM003604.1_31543282-31545053	1771	5	E3 ubiquitin- ligase RNF115	9.65676e-53	88.8	6	F:GO:0008270; F:GO:0061630; P:GO:0043161; P:GO:0000209; F:GO:0016874; P:GO:0042787	F:zinc ion binding; F:ubiquitin protein ligase activity; P:proteasome-mediated ubiquitin-dependent protein catabolic process; P:protein polyubiquitination; F:ligase activity; P:protein ubiquitination involved in ubiquitin-dependent protein catabolic process
[NO-BLAST]	CM003604.1_31551692-31552327	635		---NA---
[NO-BLAST]	CM003604.1_31566220-31566749	529		---NA---
[NO-BLAST]	CM003604.1_31674675-31675785	1110		---NA---
[BLASTED, MAPPED, ANNOTATED]	CM003604.1_31762329-31763487	1158	5	hypothetical protein glysoja_012556	1.67938e-08	82.4	1	C:GO:0016021	C:integral component of membrane
[BLASTED]	CM003604.1_31769028-31769683	655	1	uncharacterized protein LOC109805377	1.24589e-16	100
[BLASTED]	CM003604.1_31778827-31779472	645	1	hypothetical protein glysoja_012555	2.70079e-06	62
[NO-BLAST]	CM003604.1_31785764-31786605	841		---NA---
[BLASTED]	CM003604.1_31791381-31792776	1395	5	non-specific lipid transfer GPI-anchored 2-like	1.45214e-62	72.8
[BLASTED]	CM003604.1_32029511-32030880	1369	5	hypothetical protein TanjilG_07186	3.15663e-15	94.8
[NO-BLAST]	CM003604.1_32378154-32378677	523		---NA---
[BLASTED]	CM003604.1_32794702-32795306	604	2	DETOXIFICATION 14-like	3.82294e-05	100
[BLASTED, MAPPED, ANNOTATED]	CM003604.1_32906125-32909545	3420	5	uncharacterized PKHD-type hydroxylase At1g22950-like	1.55099e-112	73.4	2	F:GO:0016491; F:GO:0043167	F:oxidoreductase activity; F:ion binding
[NO-BLAST]	CM003604.1_3313084-3315103	2019		---NA---
[NO-BLAST]	CM003604.1_33156108-33159146	3038		---NA---
[NO-BLAST]	CM003604.1_33269309-33269637	328		---NA---
[NO-BLAST]	CM003604.1_33270332-33270547	215		---NA---
[BLASTED, MAPPED, ANNOTATED]	CM003604.1_33429869-33431838	1969	5	BI1	3.71847e-53	88.2	1	C:GO:0016021	C:integral component of membrane
[BLASTED, MAPPED, ANNOTATED]	CM003604.1_33771977-33773894	1917	5	universal stress A isoform X2	9.96143e-36	92.6	1	P:GO:0006950	P:response to stress
[BLASTED]	CM003604.1_33986711-33987409	698	3	hypothetical protein glysoja_024503	1.85858e-11	73
[BLASTED]	CM003604.1_34021351-34022830	1479	5	Wall-associated receptor kinase-like 4	1.21112e-172	87
[NO-BLAST]	CM003604.1_34075450-34078652	3202		---NA---
[NO-BLAST]	CM003604.1_34441873-34442675	802		---NA---
[BLASTED, MAPPED, ANNOTATED]	CM003604.1_3449032-3449992	960	5	rhamnose biosynthetic enzyme 1	8.36668e-27	94.6	2	F:GO:0050377; F:GO:0050662	F:UDP-glucose 4,6-dehydratase activity; F:coenzyme binding	EC:4.2.1.76	UDP-glucose 4,6-dehydratase
[BLASTED]	CM003604.1_3460669-3462058	1389	1	N-acetyl-D-glucosamine kinase	5.25747e-05	92
[NO-BLAST]	CM003604.1_34615889-34617239	1350		---NA---
[BLASTED, MAPPED]	CM003604.1_34623267-34623771	504	5	hypothetical protein GLYMA_20G135100	5.15537e-23	60.8	2	C:GO:0016020; C:GO:0016021	C:membrane; C:integral component of membrane
[BLASTED, MAPPED, ANNOTATED]	CM003604.1_34658782-34661387	2605	5	ADP-ribosylation factor 8a	1.79475e-29	91.4	3	F:GO:0005525; P:GO:0007264; C:GO:0005622	F:GTP binding; P:small GTPase mediated signal transduction; C:intracellular
[NO-BLAST]	CM003604.1_34721433-34724098	2665		---NA---
[BLASTED]	CM003604.1_34773019-34773247	228	5	Transcription factor bHLH84	8.86487e-08	81
[BLASTED, MAPPED, ANNOTATED]	CM003604.1_34806233-34808839	2606	5	zinc finger ZAT10-like	1.88454e-42	80.2	7	C:GO:0005634; F:GO:0003700; F:GO:0046872; F:GO:0044212; P:GO:0006355; F:GO:0043565; P:GO:0010200	C:nucleus; F:transcription factor activity, sequence-specific DNA binding; F:metal ion binding; F:transcription regulatory region DNA binding; P:regulation of transcription, DNA-templated; F:sequence-specific DNA binding; P:response to chitin
[NO-BLAST]	CM003604.1_34831940-34832277	337		---NA---
[BLASTED, MAPPED, ANNOTATED]	CM003604.1_34856603-34858180	1577	5	40S ribosomal S29	9.2232e-14	98.2	5	F:GO:0003723; F:GO:0003735; C:GO:0016021; C:GO:0015935; P:GO:0006412	F:RNA binding; F:structural constituent of ribosome; C:integral component of membrane; C:small ribosomal subunit; P:translation
[BLASTED]	CM003604.1_34880427-34881319	892	5	uncharacterized protein At2g23090-like	1.21306e-19	97.6
[BLASTED]	CM003604.1_35032362-35032582	220	1	B3 domain-containing Os12g0591400-like	9.03913e-06	100
[BLASTED, MAPPED, ANNOTATED]	CM003604.1_35166111-35168311	2200	5	PRKR-interacting 1	6.45899e-36	95.8	5	F:GO:0019901; F:GO:0003725; C:GO:0005730; F:GO:0004860; P:GO:0006469	F:protein kinase binding; F:double-stranded RNA binding; C:nucleolus; F:protein kinase inhibitor activity; P:negative regulation of protein kinase activity
[BLASTED]	CM003604.1_35249498-35251380	1882	5	ribosome biogenesis SLX9	5.4094e-33	62.4
[BLASTED, MAPPED, ANNOTATED]	CM003604.1_35361588-35363092	1504	5	heavy metal-associated isoprenylated plant 26-like	3.58654e-60	97.8	4	P:GO:0046916; F:GO:0046914; C:GO:0005737; P:GO:0030001	P:cellular transition metal ion homeostasis; F:transition metal ion binding; C:cytoplasm; P:metal ion transport
[BLASTED, MAPPED, ANNOTATED]	CM003604.1_36226095-36228495	2400	5	CASP 4C2	9.70621e-75	78.8	1	C:GO:0016020	C:membrane
[BLASTED, MAPPED, ANNOTATED]	CM003604.1_36323446-36326105	2659	5	ASPARTIC PROTEASE IN GUARD CELL 2	0	91	3	F:GO:0004190; P:GO:0030163; P:GO:0006508	F:aspartic-type endopeptidase activity; P:protein catabolic process; P:proteolysis	EC:3.4.23	Acting on peptide bonds (peptidases)
[NO-BLAST]	CM003604.1_36501443-36502362	919		---NA---
[BLASTED, MAPPED, ANNOTATED]	CM003604.1_3650612-3651367	755	5	uncharacterized protein LOC109795463	5.3077e-58	96.2	1	C:GO:0016021	C:integral component of membrane
[BLASTED, MAPPED, ANNOTATED]	CM003604.1_3826881-3830549	3668	5	ER membrane complex subunit 4	2.39623e-45	93.2	2	C:GO:0016021; F:GO:0003950	C:integral component of membrane; F:NAD+ ADP-ribosyltransferase activity	EC:2.4.2.30	NAD(+) ADP-ribosyltransferase
[BLASTED, MAPPED, ANNOTATED]	CM003604.1_4033871-4038538	4667	5	RNA methyltransferase At5g10620 family	6.95272e-22	94.8	4	C:GO:0005737; F:GO:0008168; P:GO:0006364; P:GO:0032259	C:cytoplasm; F:methyltransferase activity; P:rRNA processing; P:methylation
[BLASTED, MAPPED]	CM003604.1_4221367-4225940	4573	5	replication A 32 kDa subunit A	1.45432e-24	60.8	6	F:GO:0003676; P:GO:0006281; F:GO:0003677; C:GO:0005634; P:GO:0006260; P:GO:0006310	F:nucleic acid binding; P:DNA repair; F:DNA binding; C:nucleus; P:DNA replication; P:DNA recombination
[BLASTED, MAPPED, ANNOTATED]	CM003604.1_4387975-4388668	693	5	hypothetical protein KK1_005016	7.6534e-37	96.8	1	C:GO:0016021	C:integral component of membrane
[BLASTED]	CM003604.1_5010220-5011071	851	5	uncharacterized protein LOC109804600	6.27882e-48	85.4
[BLASTED, MAPPED, ANNOTATED]	CM003604.1_5193163-5193489	326	5	ABC transporter C family member 3-like isoform X1	3.82e-25	98	4	F:GO:0005524; F:GO:0042626; P:GO:0055085; C:GO:0016021	F:ATP binding; F:ATPase activity, coupled to transmembrane movement of substances; P:transmembrane transport; C:integral component of membrane	EC:3.6.1.3; EC:3.6.1.15	Adenosinetriphosphatase; Nucleoside-triphosphate phosphatase
[NO-BLAST]	CM003604.1_5286382-5286615	233		---NA---
[BLASTED]	CM003604.1_5330241-5338742	8379	2	kinesin KIN- mitochondrial	5.11961e-05	63.5
[BLASTED]	CM003604.1_5343007-5343800	793	1	uncharacterized protein LOC109815735	2.23767e-12	71
[BLASTED]	CM003604.1_5353669-5355516	1847	5	zinc finger CCCH domain-containing 15 homolog	3.57341e-20	92.2
[BLASTED]	CM003604.1_5373991-5380514	5574	2	uncharacterized protein LOC109809233	1.08848e-20	82.5
[NO-BLAST]	CM003604.1_5624641-5625121	480		---NA---
[NO-BLAST]	CM003604.1_5808839-5809057	218		---NA---
[BLASTED]	CM003604.1_5816873-5820608	3735	5	Synaptonemal complex 2	3.30498e-14	95.2
[BLASTED]	CM003604.1_5821211-5823030	1819	5	synaptonemal complex 2-like	3.29355e-30	51.6
[BLASTED]	CM003604.1_5827169-5827406	237	5	synaptonemal complex 1-like	1.46022e-13	81.8
[NO-BLAST]	CM003604.1_5987238-5987794	556		---NA---
[BLASTED, MAPPED, ANNOTATED]	CM003604.1_6076229-6079842	3613	5	Serine threonine- kinase SAPK2	3.50624e-56	60.8	2	F:GO:0016301; P:GO:0009987	F:kinase activity; P:cellular process
[BLASTED]	CM003604.1_6144004-6144884	880	5	VQ motif-containing 9-like	5.98907e-77	86
[BLASTED]	CM003604.1_6276694-6279401	2707	5	uncharacterized protein LOC109794757	5.65176e-45	86.6
[BLASTED, MAPPED]	CM003604.1_6338228-6339164	936	5	EXPORTIN 1A-like	8.92686e-12	56.4	3	P:GO:0006886; F:GO:0008536; C:GO:0005622	P:intracellular protein transport; F:Ran GTPase binding; C:intracellular
[BLASTED]	CM003604.1_6400015-6400682	667	5	hypothetical protein glysoja_024632	4.09263e-12	55
[BLASTED]	CM003604.1_6419120-6420078	958	5	hypothetical protein glysoja_024632	9.13777e-13	50.6
[NO-BLAST]	CM003604.1_6672229-6674090	1861		---NA---
[BLASTED, MAPPED]	CM003604.1_738642-740574	1932	5	bifunctional aspartokinase homoserine dehydrogenase chloroplastic-like	8.0632e-07	89.2	10	F:GO:0050661; F:GO:0004072; F:GO:0016491; P:GO:0008152; P:GO:0006520; P:GO:0055114; P:GO:0008652; P:GO:0016310; F:GO:0016740; F:GO:0016597	F:NADP binding; F:aspartate kinase activity; F:oxidoreductase activity; P:metabolic process; P:cellular amino acid metabolic process; P:oxidation-reduction process; P:cellular amino acid biosynthetic process; P:phosphorylation; F:transferase activity; F:amino acid binding
[BLASTED, MAPPED, ANNOTATED]	CM003604.1_7388232-7393774	5542	5	5-methyltetrahydropteroyltriglutamate--homocysteine methyltransferase 1	1.82341e-116	74.4	6	F:GO:0008705; C:GO:0005829; P:GO:0008652; C:GO:0005576; P:GO:0050667; F:GO:0003871	F:methionine synthase activity; C:cytosol; P:cellular amino acid biosynthetic process; C:extracellular region; P:homocysteine metabolic process; F:5-methyltetrahydropteroyltriglutamate-homocysteine S-methyltransferase activity	EC:2.1.1.13; EC:2.1.1.14	Methionine synthase; 5-methyltetrahydropteroyltriglutamate--homocysteine S-methyltransferase
[NO-BLAST]	CM003604.1_7441410-7443090	1680		---NA---
[BLASTED]	CM003604.1_751972-752736	764	1	Arabinogalactan peptide 16	2.70727e-05	97
[BLASTED]	CM003604.1_7749649-7753376	3727	5	MIP18 family At1g68310	1.4645e-14	73.2
[NO-BLAST]	CM003604.1_7822675-7822951	276		---NA---
[NO-BLAST]	CM003604.1_7830510-7830984	474		---NA---
[NO-BLAST]	CM003604.1_7832669-7833180	511		---NA---
[BLASTED, MAPPED, ANNOTATED]	CM003604.1_7902364-7907013	4649	5	probable inactive receptor kinase At5g58300	0	87.4	4	F:GO:0005524; C:GO:0016021; F:GO:0004672; P:GO:0006468	F:ATP binding; C:integral component of membrane; F:protein kinase activity; P:protein phosphorylation
[BLASTED, MAPPED, ANNOTATED]	CM003604.1_8086502-8089563	3061	5	L-type lectin-domain containing receptor kinase -like	0	94.8	5	F:GO:0005524; C:GO:0016021; F:GO:0004672; F:GO:0030246; P:GO:0006468	F:ATP binding; C:integral component of membrane; F:protein kinase activity; F:carbohydrate binding; P:protein phosphorylation
[BLASTED, MAPPED, ANNOTATED]	CM003604.1_8272946-8275548	2602	5	peptide methionine sulfoxide reductase B5-like	2.00536e-26	91.4	4	P:GO:0030091; P:GO:0006979; P:GO:0055114; F:GO:0033743	P:protein repair; P:response to oxidative stress; P:oxidation-reduction process; F:peptide-methionine (R)-S-oxide reductase activity	EC:1.8.4.12	Peptide-methionine (R)-S-oxide reductase
[BLASTED]	CM003604.1_8301645-8305617	3972	5	probable phosphatase 2C 35 isoform X1	0	98.8
[NO-BLAST]	CM003604.1_8396840-8397166	326		---NA---
[BLASTED, MAPPED]	CM003604.1_8524996-8527574	2578	5	40S ribosomal S15a-1	1.34853e-53	73.2	3	F:GO:0003735; C:GO:0005840; P:GO:0006412	F:structural constituent of ribosome; C:ribosome; P:translation
[BLASTED, MAPPED, ANNOTATED]	CM003604.1_8529071-8529606	535	5	beta-amyrin synthase	1.67218e-53	91.8	1	F:GO:0016866	F:intramolecular transferase activity
[BLASTED]	CM003604.1_8647726-8649003	1277	5	DVL family	8.09448e-13	80.6
[NO-BLAST]	CM003604.1_8849375-8851312	1937		---NA---
[BLASTED, MAPPED, ANNOTATED]	CM003604.1_8970029-8971381	1352	5	hypothetical protein KK1_005450	9.57691e-28	85.2	1	C:GO:0016021	C:integral component of membrane
[NO-BLAST]	CM003604.1_9013243-9014917	1674		---NA---
[BLASTED]	CM003604.1_9100483-9101642	1157	5	kDa class V heat shock	5.56322e-51	98.6
[BLASTED, MAPPED, ANNOTATED]	CM003604.1_9712513-9713089	576	5	K(+) H(+) antiporter 13	4.01071e-116	89.4	5	C:GO:0016021; F:GO:0005451; P:GO:1902600; C:GO:0012505; P:GO:0006885	C:integral component of membrane; F:monovalent cation:proton antiporter activity; P:hydrogen ion transmembrane transport; C:endomembrane system; P:regulation of pH
[BLASTED]	CM003604.1_9739194-9739824	630	5	F-box LRR-repeat 3	6.86198e-25	93.2
[BLASTED]	CM003604.1_9792159-9792407	248	5	Transposon Ty3-I Gag-Pol	7.69128e-41	97
[NO-BLAST]	CM003604.1_9962606-9963338	732		---NA---
[BLASTED, MAPPED, ANNOTATED]	CM003605.1_0-2095	2095	5	alpha-xylosidase 1-like	6.87018e-97	89	4	P:GO:0000023; F:GO:0004558; F:GO:0032450; F:GO:0030246	P:maltose metabolic process; F:alpha-1,4-glucosidase activity; F:maltose alpha-glucosidase activity; F:carbohydrate binding	EC:3.2.1.20	Alpha-glucosidase
[BLASTED, MAPPED, ANNOTATED]	CM003605.1_10037644-10047947	10303	5	MADS-box JOINTLESS	7.18662e-40	87.4	6	C:GO:0005634; F:GO:0003677; F:GO:0003700; P:GO:0006351; P:GO:0006355; F:GO:0046983	C:nucleus; F:DNA binding; F:transcription factor activity, sequence-specific DNA binding; P:transcription, DNA-templated; P:regulation of transcription, DNA-templated; F:protein dimerization activity
[BLASTED]	CM003605.1_10116435-10118654	2219	1	Nudix hydrolase 3	3.49503e-11	46
[BLASTED]	CM003605.1_10255117-10256455	1338	1	hypothetical protein KK1_004901	0.000215864	88
[BLASTED]	CM003605.1_10311116-10314692	3576	5	uncharacterized protein LOC100790753	3.9283e-29	87.8
[BLASTED, MAPPED, ANNOTATED]	CM003605.1_10363030-10364992	1962	5	aspartyl protease AED3-like	0	93.6	3	F:GO:0004190; P:GO:0030163; P:GO:0006508	F:aspartic-type endopeptidase activity; P:protein catabolic process; P:proteolysis	EC:3.4.23	Acting on peptide bonds (peptidases)
[NO-BLAST]	CM003605.1_10604013-10604904	891		---NA---
[BLASTED, MAPPED, ANNOTATED]	CM003605.1_10730603-10731360	757	3	hypothetical protein KK1_009325	2.45124e-18	83.67	1	C:GO:0016021	C:integral component of membrane
[NO-BLAST]	CM003605.1_10894004-10894296	292		---NA---
[BLASTED, MAPPED]	CM003605.1_10983361-10984961	1600	5	EPIDERMAL PATTERNING FACTOR 2 isoform X1	2.52073e-63	66.8	1	P:GO:0010052	P:guard cell differentiation
[BLASTED, MAPPED, ANNOTATED]	CM003605.1_11093651-11108169	14518	5	amino acid permease 8-like	7.61863e-135	81.2	4	C:GO:0016021; F:GO:0015171; C:GO:0005886; P:GO:0003333	C:integral component of membrane; F:amino acid transmembrane transporter activity; C:plasma membrane; P:amino acid transmembrane transport
[BLASTED, MAPPED, ANNOTATED]	CM003605.1_11352728-11353088	360	5	EG45-like domain containing	8.46969e-47	92.2	1	C:GO:0016021	C:integral component of membrane
[BLASTED]	CM003605.1_11477568-11479569	2001	5	DETOXIFICATION 19-like	3.36697e-21	91.6
[BLASTED, MAPPED, ANNOTATED]	CM003605.1_11517451-11518715	1264	5	14 kDa proline-rich -like	4.53414e-64	97.8	2	F:GO:0003899; P:GO:0032774	F:DNA-directed 5'-3' RNA polymerase activity; P:RNA biosynthetic process	EC:2.7.7.6	DNA-directed RNA polymerase
[BLASTED]	CM003605.1_11630243-11632171	1928	5	protein MEMO1-like	1.03554e-48	92.8
[NO-BLAST]	CM003605.1_11655847-11656859	1012		---NA---
[BLASTED]	CM003605.1_12078599-12080288	1689	5	probable kinetochore SPC25 isoform X1	2.86219e-07	77.6
[NO-BLAST]	CM003605.1_12145718-12148116	2398		---NA---
[NO-BLAST]	CM003605.1_12287138-12288710	1572		---NA---
[BLASTED, MAPPED, ANNOTATED]	CM003605.1_12328333-12332742	4409	5	nucleobase-ascorbate transporter	1.30486e-34	87.4	3	P:GO:0055085; C:GO:0016021; F:GO:0005215	P:transmembrane transport; C:integral component of membrane; F:transporter activity
[NO-BLAST]	CM003605.1_12404559-12406960	2401		---NA---
[BLASTED]	CM003605.1_1256912-1257299	387	1	hypothetical protein GLYMA_20G103000	2.01363e-11	70
[BLASTED, MAPPED, ANNOTATED]	CM003605.1_12635624-12636380	756	5	Ankyrin repeat-containing At5g02620 family	9.63599e-54	89	1	C:GO:0016021	C:integral component of membrane
[BLASTED]	CM003605.1_12677173-12677689	516	4	ribonuclease H At1g65750 family	1.29887e-10	51.5
[BLASTED, MAPPED, ANNOTATED]	CM003605.1_13155107-13156060	953	5	1-aminocyclopropane-1-carboxylate synthase 3-like	7.84952e-24	93.8	3	P:GO:0042218; F:GO:0030170; F:GO:0016847	P:1-aminocyclopropane-1-carboxylate biosynthetic process; F:pyridoxal phosphate binding; F:1-aminocyclopropane-1-carboxylate synthase activity	EC:4.4.1.14	1-aminocyclopropane-1-carboxylate synthase
[BLASTED, MAPPED]	CM003605.1_13198067-13198482	415	5	Heparanase 2	3.00133e-10	99	2	C:GO:0016020; F:GO:0016798	C:membrane; F:hydrolase activity, acting on glycosyl bonds
[NO-BLAST]	CM003605.1_13632586-13634171	1585		---NA---
[BLASTED]	CM003605.1_14111331-14112050	719	5	peamaclein-like	6.50984e-33	85.2
[NO-BLAST]	CM003605.1_14382847-14383560	713		---NA---
[NO-BLAST]	CM003605.1_14385284-14386872	1588		---NA---
[NO-BLAST]	CM003605.1_14452513-14452971	458		---NA---
[NO-BLAST]	CM003605.1_1468132-1468529	397		---NA---
[BLASTED]	CM003605.1_14698576-14700439	1863	5	CBS domain-containing mitochondrial	7.49804e-08	74.6
[BLASTED, MAPPED]	CM003605.1_14804746-14806415	1669	5	uncharacterized protein LOC109797237	5.21339e-41	72.8	2	C:GO:0016020; C:GO:0016021	C:membrane; C:integral component of membrane
[BLASTED]	CM003605.1_14887894-14889133	1239	2	Transposon Ty3-I Gag-Pol poly	1.14593e-16	93
[NO-BLAST]	CM003605.1_15061550-15062857	1307		---NA---
[BLASTED]	CM003605.1_15063887-15065708	1821	5	uncharacterized protein LOC109797668	3.14075e-96	83.8
[BLASTED, MAPPED, ANNOTATED]	CM003605.1_15142382-15143456	1074	5	hypothetical protein KK1_009773	1.52209e-20	85.6	1	C:GO:0016021	C:integral component of membrane
[NO-BLAST]	CM003605.1_1524601-1529229	4628		---NA---
[NO-BLAST]	CM003605.1_15265339-15270856	4953		---NA---
[BLASTED, MAPPED, ANNOTATED]	CM003605.1_15419859-15421840	1981	5	40S ribosomal S20-2	1.06081e-31	88	4	F:GO:0003723; F:GO:0003735; C:GO:0015935; P:GO:0006412	F:RNA binding; F:structural constituent of ribosome; C:small ribosomal subunit; P:translation
[BLASTED, MAPPED]	CM003605.1_15745959-15749650	3691	5	uncharacterized protein LOC109797490	6.12463e-17	68	2	F:GO:0008270; F:GO:0046872	F:zinc ion binding; F:metal ion binding
[BLASTED]	CM003605.1_15755166-15757313	1976	5	hypothetical protein glysoja_028435	1.87126e-25	65
[BLASTED, MAPPED, ANNOTATED]	CM003605.1_15816134-15819704	3570	5	trichome birefringence	2.59665e-145	75.6	4	C:GO:0016020; C:GO:0005794; P:GO:0071554; F:GO:0016413	C:membrane; C:Golgi apparatus; P:cell wall organization or biogenesis; F:O-acetyltransferase activity
[NO-BLAST]	CM003605.1_16149916-16150334	418		---NA---
[BLASTED, MAPPED, ANNOTATED]	CM003605.1_16337327-16340979	3652	5	E3 ubiquitin- ligase SP1-like	6.96728e-30	90.2	5	F:GO:0004842; F:GO:0008270; C:GO:0016021; P:GO:0007005; P:GO:0016567	F:ubiquitin-protein transferase activity; F:zinc ion binding; C:integral component of membrane; P:mitochondrion organization; P:protein ubiquitination
[BLASTED, MAPPED]	CM003605.1_16587111-16589310	2199	5	uncharacterized protein LOC109797791	4.87431e-61	69.4	2	C:GO:0016020; C:GO:0016021	C:membrane; C:integral component of membrane
[BLASTED, MAPPED, ANNOTATED]	CM003605.1_16889780-16898678	8898	5	Bet1-like SNARE 1-1	1.39497e-41	91.4	1	C:GO:0016021	C:integral component of membrane
[BLASTED]	CM003605.1_16940773-16941596	823	5	LOB domain-containing 29-like	7.82441e-69	91.4
[BLASTED]	CM003605.1_1712709-1713810	1101	5	thioredoxin H2-like isoform X1	1.03058e-63	63.4
[BLASTED, MAPPED, ANNOTATED]	CM003605.1_17170929-17172589	1660	5	TOM1 2	4.47037e-84	90.6	2	P:GO:0006886; C:GO:0005622	P:intracellular protein transport; C:intracellular
[BLASTED, MAPPED, ANNOTATED]	CM003605.1_1717555-1718461	906	5	thioredoxin H2-like	3.56412e-59	95.4	8	F:GO:0015035; C:GO:0005739; P:GO:0006662; C:GO:0005829; F:GO:0016671; P:GO:0045454; P:GO:0055114; C:GO:0005886	F:protein disulfide oxidoreductase activity; C:mitochondrion; P:glycerol ether metabolic process; C:cytosol; F:oxidoreductase activity, acting on a sulfur group of donors, disulfide as acceptor; P:cell redox homeostasis; P:oxidation-reduction process; C:plasma membrane
[BLASTED, MAPPED, ANNOTATED]	CM003605.1_1727966-1728751	785	5	thioredoxin H2-like	1.63762e-44	95.2	5	C:GO:0005623; F:GO:0015035; P:GO:0006662; P:GO:0045454; P:GO:0055114	C:cell; F:protein disulfide oxidoreductase activity; P:glycerol ether metabolic process; P:cell redox homeostasis; P:oxidation-reduction process
[BLASTED, MAPPED, ANNOTATED]	CM003605.1_1757175-1761727	4552	5	mitochondrial outer membrane porin of 34 kDa-like	2.8249e-70	83	2	P:GO:0055085; C:GO:0005741	P:transmembrane transport; C:mitochondrial outer membrane
[NO-BLAST]	CM003605.1_17959120-17959919	799		---NA---
[NO-BLAST]	CM003605.1_18151089-18152796	1707		---NA---
[BLASTED]	CM003605.1_18156988-18157997	1009	5	thioredoxin chloroplastic isoform X2	6.0471e-35	92.8
[BLASTED, MAPPED]	CM003605.1_18371722-18374657	2935	5	MLO 3	2.38221e-06	85.8	6	P:GO:0009607; F:GO:0005516; C:GO:0016020; C:GO:0016021; P:GO:0006952; C:GO:0005886	P:response to biotic stimulus; F:calmodulin binding; C:membrane; C:integral component of membrane; P:defense response; C:plasma membrane
[BLASTED]	CM003605.1_18639852-18642045	2193	5	ribonuclease H At1g65750 family	1.63032e-98	85.2
[NO-BLAST]	CM003605.1_18813997-18815950	1953		---NA---
[NO-BLAST]	CM003605.1_19029336-19029794	458		---NA---
[BLASTED, MAPPED, ANNOTATED]	CM003605.1_1904708-1905233	525	5	polyvinylalcohol dehydrogenase-like	3.97332e-14	91.8	1	C:GO:0016021	C:integral component of membrane
[NO-BLAST]	CM003605.1_19298175-19298429	254		---NA---
[BLASTED]	CM003605.1_19350860-19353231	2371	5	60S ribosomal L24	2.25683e-28	64.4
[BLASTED]	CM003605.1_19363177-19364319	1142	5	Embryonic DC-8	4.16962e-122	71.4
[BLASTED, MAPPED, ANNOTATED]	CM003605.1_19369851-19373326	3475	5	probable glycosyltransferase At5g03795	0	97.6	1	F:GO:0050508	F:glucuronosyl-N-acetylglucosaminyl-proteoglycan 4-alpha-N-acetylglucosaminyltransferase activity	EC:2.4.1.224	Glucuronosyl-N-acetylglucosaminyl-proteoglycan 4-alpha-N-
[NO-BLAST]	CM003605.1_19387036-19387623	586		---NA---
[BLASTED]	CM003605.1_19387844-19389175	1328	1	uncharacterized protein LOC100527110	6.93171e-07	82
[BLASTED, MAPPED, ANNOTATED]	CM003605.1_19651739-19652686	947	5	UDP-glycosyltransferase 73C2-like	0	90.4	5	P:GO:0052696; F:GO:0080043; C:GO:0043231; F:GO:0080044; P:GO:0009813	P:flavonoid glucuronidation; F:quercetin 3-O-glucosyltransferase activity; C:intracellular membrane-bounded organelle; F:quercetin 7-O-glucosyltransferase activity; P:flavonoid biosynthetic process
[BLASTED, MAPPED, ANNOTATED]	CM003605.1_19854177-19856366	2189	5	transporter MCH1	0	94.6	1	C:GO:0016021	C:integral component of membrane
[BLASTED]	CM003605.1_20153134-20155128	1994	5	pentatricopeptide repeat-containing mitochondrial-like	4.35025e-07	79.8
[NO-BLAST]	CM003605.1_20547838-20548969	1131		---NA---
[BLASTED, MAPPED, ANNOTATED]	CM003605.1_20551195-20552189	971	5	60S acidic ribosomal P2-4	6.65704e-22	94.8	6	F:GO:0003735; P:GO:0002181; C:GO:0022625; F:GO:0070180; P:GO:0006414; C:GO:0030687	F:structural constituent of ribosome; P:cytoplasmic translation; C:cytosolic large ribosomal subunit; F:large ribosomal subunit rRNA binding; P:translational elongation; C:preribosome, large subunit precursor
[BLASTED, MAPPED, ANNOTATED]	CM003605.1_2056377-2061774	5397	5	ECERIFERUM 1-like	1.07652e-167	87.8	1	F:GO:0047172	F:shikimate O-hydroxycinnamoyltransferase activity	EC:2.3.1.133	Shikimate O-hydroxycinnamoyltransferase
[NO-BLAST]	CM003605.1_20687685-20687944	259		---NA---
[BLASTED, MAPPED]	CM003605.1_20724368-20724773	405	5	hypothetical protein VIGAN_04345100	2.48383e-07	72.2	2	C:GO:0016020; C:GO:0016021	C:membrane; C:integral component of membrane
[BLASTED]	CM003605.1_20842316-20843390	1072	5	F-box kelch-repeat At1g57790-like	5.00495e-09	89
[BLASTED, MAPPED, ANNOTATED]	CM003605.1_20862113-20863501	1388	5	uncharacterized protein LOC109796418	1.66945e-18	79.8	1	C:GO:0016020	C:membrane
[BLASTED, MAPPED, ANNOTATED]	CM003605.1_20884750-20886390	1640	5	probable small nuclear ribonucleo G	2.00978e-23	65	3	C:GO:0005681; C:GO:0097525; C:GO:0044444	C:spliceosomal complex; C:spliceosomal snRNP complex; C:cytoplasmic part
[BLASTED, MAPPED, ANNOTATED]	CM003605.1_20916010-20917008	998	5	AP2-like ethylene-responsive transcription factor PLT2	7.40188e-104	97	6	C:GO:0005634; F:GO:0003677; F:GO:0003700; P:GO:0006351; P:GO:0007275; P:GO:0006355	C:nucleus; F:DNA binding; F:transcription factor activity, sequence-specific DNA binding; P:transcription, DNA-templated; P:multicellular organism development; P:regulation of transcription, DNA-templated
[NO-BLAST]	CM003605.1_21029345-21029769	424		---NA---
[BLASTED, MAPPED, ANNOTATED]	CM003605.1_2130461-2132635	2174	5	RING-H2 zinc finger RHA4a	3.74956e-62	91	3	F:GO:0008270; C:GO:0016021; F:GO:0016787	F:zinc ion binding; C:integral component of membrane; F:hydrolase activity
[BLASTED, MAPPED, ANNOTATED]	CM003605.1_21405854-21408111	2257	5	60S ribosomal L35a-3	6.69704e-43	97	4	F:GO:0003735; C:GO:0016021; C:GO:0005840; P:GO:0006412	F:structural constituent of ribosome; C:integral component of membrane; C:ribosome; P:translation
[BLASTED, MAPPED, ANNOTATED]	CM003605.1_21832699-21835334	2635	5	glyco membrane precursor GPI-anchored	6.84353e-100	88.4	1	C:GO:0016021	C:integral component of membrane
[BLASTED, MAPPED, ANNOTATED]	CM003605.1_22074623-22075144	519	5	Sugar transporter ERD6-like 5	5.59051e-33	64.4	2	P:GO:0006810; F:GO:0005215	P:transport; F:transporter activity
[BLASTED, MAPPED, ANNOTATED]	CM003605.1_22211654-22212330	676	5	kinesin KIN-14G	8.51208e-45	87.8	4	F:GO:0005524; F:GO:0003777; P:GO:0007018; F:GO:0008017	F:ATP binding; F:microtubule motor activity; P:microtubule-based movement; F:microtubule binding	EC:3.6.1.15	Nucleoside-triphosphate phosphatase
[BLASTED, MAPPED, ANNOTATED]	CM003605.1_22212539-22213392	853	5	kinesin KIN-14G	9.20097e-12	89.8	4	F:GO:0005524; F:GO:0003777; P:GO:0007018; F:GO:0008017	F:ATP binding; F:microtubule motor activity; P:microtubule-based movement; F:microtubule binding	EC:3.6.1.15	Nucleoside-triphosphate phosphatase
[BLASTED, MAPPED, ANNOTATED]	CM003605.1_2231418-2232377	959	5	early nodulin 3	1.82315e-123	77.6	1	C:GO:0046658	C:anchored component of plasma membrane
[BLASTED, MAPPED, ANNOTATED]	CM003605.1_22371443-22377606	5979	5	homeobox knotted-1-like 1 isoform X1	4.88191e-79	77.8	1	F:GO:0003677	F:DNA binding
[BLASTED]	CM003605.1_22577517-22578554	1037	5	uncharacterized protein LOC109797976	3.98759e-42	56.6
[NO-BLAST]	CM003605.1_22763532-22763941	409		---NA---
[BLASTED, MAPPED, ANNOTATED]	CM003605.1_23031873-23037221	5219	5	WAT1-related At4g08290-like	7.53695e-47	84.8	7	P:GO:0080144; C:GO:0016021; F:GO:0015171; C:GO:0005886; P:GO:0003333; P:GO:0032973; P:GO:0043090	P:amino acid homeostasis; C:integral component of membrane; F:amino acid transmembrane transporter activity; C:plasma membrane; P:amino acid transmembrane transport; P:amino acid export; P:amino acid import
[BLASTED]	CM003605.1_23267708-23270742	3034	5	hypothetical protein KK1_010652	7.1044e-112	98.8
[NO-BLAST]	CM003605.1_23353599-23353979	380		---NA---
[BLASTED, MAPPED]	CM003605.1_23698483-23700401	1918	5	chloroplastic isoform X1	1.24938e-19	46.8	2	F:GO:0005507; P:GO:0010038	F:copper ion binding; P:response to metal ion
[NO-BLAST]	CM003605.1_24250693-24251572	878		---NA---
[NO-BLAST]	CM003605.1_24816570-24818625	2055		---NA---
[NO-BLAST]	CM003605.1_24971303-24971895	592		---NA---
[BLASTED, MAPPED, ANNOTATED]	CM003605.1_252789-253712	923	5	Kinesin KIF15	4.01129e-16	95.6	4	F:GO:0005524; F:GO:0003777; P:GO:0007018; F:GO:0008017	F:ATP binding; F:microtubule motor activity; P:microtubule-based movement; F:microtubule binding	EC:3.6.1.15	Nucleoside-triphosphate phosphatase
[BLASTED]	CM003605.1_25383443-25383970	527	1	Disease resistance RPM1	2.87914e-05	100
[BLASTED, MAPPED, ANNOTATED]	CM003605.1_25632899-25633695	796	5	GDSL esterase lipase LIP-4	1.92507e-51	92.8	5	F:GO:0016788; F:GO:0052886; P:GO:0055114; P:GO:0052889; F:GO:0052887	F:hydrolase activity, acting on ester bonds; F:9,9'-dicis-carotene:quinone oxidoreductase activity; P:oxidation-reduction process; P:9,9'-di-cis-zeta-carotene desaturation to 7,9,7',9'-tetra-cis-lycopene; F:7,9,9'-tricis-neurosporene:quinone oxidoreductase activity	EC:1.3.5.6	9,9'-di-cis-zeta-carotene desaturase
[BLASTED, MAPPED, ANNOTATED]	CM003605.1_25693246-25694615	1369	1	hypothetical protein PHAVU_001G202700g	2.19538e-07	85	1	C:GO:0016021	C:integral component of membrane
[BLASTED, MAPPED, ANNOTATED]	CM003605.1_26342279-26343589	1310	5	hydrophobic RCI2B	1.01388e-09	89.4	1	C:GO:0016021	C:integral component of membrane
[BLASTED]	CM003605.1_26390709-26391308	599	2	Wall-associated receptor kinase 2	1.03602e-12	86.5
[NO-BLAST]	CM003605.1_26392135-26396153	4018		---NA---
[BLASTED, MAPPED, ANNOTATED]	CM003605.1_26398497-26402621	4124	5	NRT1 PTR FAMILY -like	0	97.4	3	C:GO:0016021; P:GO:0006810; F:GO:0005215	C:integral component of membrane; P:transport; F:transporter activity
[BLASTED]	CM003605.1_26445230-26446093	863	5	uncharacterized protein LOC109795792	9.5337e-65	88.6
[NO-BLAST]	CM003605.1_26612450-26613426	976		---NA---
[BLASTED, MAPPED, ANNOTATED]	CM003605.1_26796372-26803152	6780	5	peptide chain release factor 1 isoform X1	1.58681e-35	73	1	F:GO:0005488	F:binding
[BLASTED, MAPPED, ANNOTATED]	CM003605.1_26833636-26839402	5766	5	Solute carrier family 35 member C2	4.32104e-50	98.8	2	F:GO:0016779; C:GO:0016021	F:nucleotidyltransferase activity; C:integral component of membrane
[BLASTED, MAPPED, ANNOTATED]	CM003605.1_26949674-26954636	4962	5	boron transporter 1-like	5.24047e-116	85	3	P:GO:0015698; C:GO:0016021; F:GO:0005452	P:inorganic anion transport; C:integral component of membrane; F:inorganic anion exchanger activity
[BLASTED, MAPPED]	CM003605.1_27235312-27236680	1368	5	uncharacterized protein At2g34160-like	8.46377e-22	47.8	3	F:GO:0003676; C:GO:0016020; C:GO:0016021	F:nucleic acid binding; C:membrane; C:integral component of membrane
[BLASTED, MAPPED, ANNOTATED]	CM003605.1_27286345-27288544	2199	5	pathogenesis-related PR-4-like	3.45118e-72	93.8	2	P:GO:0050832; P:GO:0042742	P:defense response to fungus; P:defense response to bacterium
[BLASTED, MAPPED, ANNOTATED]	CM003605.1_27292815-27294097	1282	5	wound-induced precursor	9.38522e-134	93	3	F:GO:0008061; P:GO:0050832; P:GO:0042742	F:chitin binding; P:defense response to fungus; P:defense response to bacterium
[NO-BLAST]	CM003605.1_27406785-27407354	569		---NA---
[NO-BLAST]	CM003605.1_27533908-27535073	1165		---NA---
[BLASTED, MAPPED]	CM003605.1_27662405-27662792	387	5	Serine threonine- kinase Nek2	0.00010945	89	8	F:GO:0000166; F:GO:0005524; F:GO:0004672; P:GO:0016310; F:GO:0016740; F:GO:0004674; P:GO:0006468; F:GO:0016301	F:nucleotide binding; F:ATP binding; F:protein kinase activity; P:phosphorylation; F:transferase activity; F:protein serine/threonine kinase activity; P:protein phosphorylation; F:kinase activity
[BLASTED]	CM003605.1_27796990-27797201	211	1	hypothetical protein PHAVU_006G107600g	7.80417e-05	82
[BLASTED, MAPPED]	CM003605.1_27827119-27828133	1014	5	indole-3-acetic acid-induced ARG2-like	2.27508e-53	61.2	1	P:GO:0006950	P:response to stress
[NO-BLAST]	CM003605.1_27834688-27834938	250		---NA---
[NO-BLAST]	CM003605.1_27843158-27843361	203		---NA---
[NO-BLAST]	CM003605.1_27844270-27844553	283		---NA---
[NO-BLAST]	CM003605.1_27845139-27845376	237		---NA---
[BLASTED]	CM003605.1_27846304-27848015	1711	5	uncharacterized protein LOC109797409	1.62542e-63	72.4
[NO-BLAST]	CM003605.1_27849519-27849969	450		---NA---
[NO-BLAST]	CM003605.1_27850246-27850575	329		---NA---
[NO-BLAST]	CM003605.1_27850930-27851274	344		---NA---
[BLASTED]	CM003605.1_27888200-27888450	250	1	protein ABIL1-like	0.000199092	100
[BLASTED]	CM003605.1_27889988-27890226	238	3	protein ABIL1-like	1.1947e-06	75.67
[BLASTED, MAPPED, ANNOTATED]	CM003605.1_2824087-2824332	245	5	serine carboxypeptidase-like 51	4.80771e-21	82.2	2	F:GO:0004185; P:GO:0051603	F:serine-type carboxypeptidase activity; P:proteolysis involved in cellular protein catabolic process	EC:3.4.21; EC:3.4.16	Acting on peptide bonds (peptidases); Acting on peptide bonds (peptidases)
[BLASTED]	CM003605.1_28375461-28377781	2320	4	Transposon Ty3-I Gag-Pol poly	8.36214e-12	82.5
[BLASTED]	CM003605.1_28530944-28531961	1017	5	UV-stimulated scaffold A homolog isoform X2	2.32268e-63	90.8
[BLASTED, MAPPED, ANNOTATED]	CM003605.1_28537917-28540322	2342	5	aspartyl protease family 2	0	94	4	F:GO:0004190; P:GO:0030163; P:GO:0006508; C:GO:0016021	F:aspartic-type endopeptidase activity; P:protein catabolic process; P:proteolysis; C:integral component of membrane	EC:3.4.23	Acting on peptide bonds (peptidases)
[BLASTED, MAPPED, ANNOTATED]	CM003605.1_28681147-28683483	2336	5	transcription repressor MYB6-like	7.01165e-121	88	1	F:GO:0003677	F:DNA binding
[BLASTED, MAPPED, ANNOTATED]	CM003605.1_29147086-29148441	1355	5	3-oxo-5-alpha-steroid 4-dehydrogenase	6.58292e-151	86.4	5	F:GO:0016627; C:GO:0005737; P:GO:0006629; C:GO:0016021; P:GO:0055114	F:oxidoreductase activity, acting on the CH-CH group of donors; C:cytoplasm; P:lipid metabolic process; C:integral component of membrane; P:oxidation-reduction process
[NO-BLAST]	CM003605.1_29164430-29164997	567		---NA---
[BLASTED]	CM003605.1_29222492-29223302	810	5	hypothetical protein KK1_011311	8.62019e-30	89.2
[BLASTED]	CM003605.1_29361256-29361787	531	5	hypothetical protein KK1_011328	1.68781e-26	88.6
[BLASTED]	CM003605.1_29385046-29386295	1249	5	Retrovirus-related Pol poly from transposon TNT 1-94	6.40327e-27	97.2
[BLASTED, MAPPED, ANNOTATED]	CM003605.1_3065710-3067010	1300	5	cytochrome B5	1.1679e-63	95.2	5	F:GO:0004128; F:GO:0046872; C:GO:0016021; P:GO:0055114; F:GO:0020037	F:cytochrome-b5 reductase activity, acting on NAD(P)H; F:metal ion binding; C:integral component of membrane; P:oxidation-reduction process; F:heme binding	EC:1.6.2.2	Cytochrome-b5 reductase
[BLASTED]	CM003605.1_3112257-3112513	256	5	uncharacterized protein LOC109800445	1.3116e-05	74.4
[NO-BLAST]	CM003605.1_3410303-3411574	1271		---NA---
[BLASTED]	CM003605.1_3551061-3551307	246	5	Myosin-J heavy chain	9.36433e-19	90.4
[BLASTED, MAPPED, ANNOTATED]	CM003605.1_3556777-3558025	1248	5	Myosin-J heavy chain	2.51121e-33	69	2	F:GO:0003824; F:GO:0005488	F:catalytic activity; F:binding
[BLASTED, MAPPED, ANNOTATED]	CM003605.1_3675597-3677894	2297	5	peroxidase P7-like	1.80212e-102	79.8	8	F:GO:0004601; P:GO:0006979; F:GO:0046872; P:GO:0098869; P:GO:0055114; C:GO:0005576; F:GO:0020037; P:GO:0042744	F:peroxidase activity; P:response to oxidative stress; F:metal ion binding; P:cellular oxidant detoxification; P:oxidation-reduction process; C:extracellular region; F:heme binding; P:hydrogen peroxide catabolic process	EC:1.11.1.7	Peroxidase
[BLASTED, MAPPED, ANNOTATED]	CM003605.1_6079665-6079939	274	5	kinesin KIN-14P	1.65559e-24	92.2	7	F:GO:0016887; F:GO:0005524; F:GO:0003777; C:GO:0005871; P:GO:0007018; C:GO:0005874; F:GO:0008017	F:ATPase activity; F:ATP binding; F:microtubule motor activity; C:kinesin complex; P:microtubule-based movement; C:microtubule; F:microtubule binding	EC:3.6.1.3; EC:3.6.1.15	Adenosinetriphosphatase; Nucleoside-triphosphate phosphatase
[NO-BLAST]	CM003605.1_6835015-6835862	847		---NA---
[BLASTED, MAPPED, ANNOTATED]	CM003605.1_6868771-6869581	810	5	AT-rich interactive domain-containing 4-like	4.4993e-30	91.4	1	F:GO:0003677	F:DNA binding
[NO-BLAST]	CM003605.1_697803-698146	343		---NA---
[BLASTED, MAPPED, ANNOTATED]	CM003605.1_7377417-7390023	12452	5	MADS-box CMB1-like	1.76632e-33	92	7	C:GO:0005634; F:GO:0003677; F:GO:0003700; P:GO:0006351; C:GO:0016021; P:GO:0006355; F:GO:0046983	C:nucleus; F:DNA binding; F:transcription factor activity, sequence-specific DNA binding; P:transcription, DNA-templated; C:integral component of membrane; P:regulation of transcription, DNA-templated; F:protein dimerization activity
[BLASTED, MAPPED, ANNOTATED]	CM003605.1_777755-778482	727	5	Blue copper	1.48395e-87	89.8	2	F:GO:0009055; C:GO:0046658	F:electron carrier activity; C:anchored component of plasma membrane
[BLASTED]	CM003605.1_7942418-7942648	230	5	hypothetical protein KK1_018816	2.39511e-15	91.4
[NO-BLAST]	CM003605.1_8111020-8112244	1222		---NA---
[BLASTED, MAPPED, ANNOTATED]	CM003605.1_8112446-8112919	472	5	60S acidic ribosomal P1	1.06211e-14	96.2	8	F:GO:0003735; F:GO:0030295; P:GO:0002181; P:GO:0032147; C:GO:0022625; F:GO:0070180; P:GO:0006414; C:GO:0030687	F:structural constituent of ribosome; F:protein kinase activator activity; P:cytoplasmic translation; P:activation of protein kinase activity; C:cytosolic large ribosomal subunit; F:large ribosomal subunit rRNA binding; P:translational elongation; C:preribosome, large subunit precursor
[BLASTED, MAPPED, ANNOTATED]	CM003605.1_8747986-8751443	3457	5	bidirectional sugar transporter SWEET1-like	9.97036e-51	70.8	3	C:GO:0016021; P:GO:0008643; F:GO:0051119	C:integral component of membrane; P:carbohydrate transport; F:sugar transmembrane transporter activity
[BLASTED]	CM003605.1_8844958-8845206	248	5	hypothetical protein KK1_009277	5.29536e-14	91.6
[BLASTED]	CM003605.1_928242-930877	2635	5	ribonuclease H At1g65750 family	3.9332e-49	61
[BLASTED, MAPPED, ANNOTATED]	CM003605.1_9909583-9910800	1215	5	serine threonine- kinase At1g28390	7.92712e-13	74.8	3	F:GO:0005524; F:GO:0004674; P:GO:0006468	F:ATP binding; F:protein serine/threonine kinase activity; P:protein phosphorylation	EC:2.7.11	Transferring phosphorus-containing groups
[NO-BLAST]	CM003605.1_9998187-10001012	2825		---NA---
[BLASTED, MAPPED, ANNOTATED]	CM003606.1_10484971-10486890	1919	5	phytohormone-binding -like	5.50292e-54	93.8	10	C:GO:0005634; F:GO:0004864; P:GO:0009607; P:GO:0009738; P:GO:0043086; P:GO:0080163; C:GO:0005737; F:GO:0010427; F:GO:0004872; P:GO:0006952	C:nucleus; F:protein phosphatase inhibitor activity; P:response to biotic stimulus; P:abscisic acid-activated signaling pathway; P:negative regulation of catalytic activity; P:regulation of protein serine/threonine phosphatase activity; C:cytoplasm; F:abscisic acid binding; F:receptor activity; P:defense response
[BLASTED]	CM003606.1_10534452-10537100	2648	5	uncharacterized protein LOC109799033	2.81465e-24	99
[BLASTED, MAPPED, ANNOTATED]	CM003606.1_11524003-11524650	647	5	E3 ubiquitin- ligase RGLG1	2.94765e-12	85.8	2	F:GO:0008270; C:GO:0016021	F:zinc ion binding; C:integral component of membrane
[BLASTED]	CM003606.1_12049408-12058727	9319	5	Folate-sensitive fragile site	4.17134e-10	94
[BLASTED, MAPPED, ANNOTATED]	CM003606.1_12282840-12286404	3564	5	annexin D4	4.30335e-39	98.8	2	F:GO:0005509; F:GO:0005544	F:calcium ion binding; F:calcium-dependent phospholipid binding
[BLASTED, MAPPED, ANNOTATED]	CM003606.1_1297578-1299637	2059	5	geraniol 8-hydroxylase-like	0	82	6	F:GO:0005506; C:GO:0016020; P:GO:0044550; F:GO:0016709; P:GO:0055114; F:GO:0020037	F:iron ion binding; C:membrane; P:secondary metabolite biosynthetic process; F:oxidoreductase activity, acting on paired donors, with incorporation or reduction of molecular oxygen, NAD(P)H as one donor, and incorporation of one atom of oxygen; P:oxidation-reduction process; F:heme binding	EC:1.14.13	Acting on paired donors, with incorporation or reduction of molecular oxygen. The oxygen incorporated need not be derived from O(2)
[BLASTED, MAPPED, ANNOTATED]	CM003606.1_1477631-1480414	2783	5	cyclin-B1-2-like	3.7363e-27	95.2	3	C:GO:0005634; C:GO:0005737; P:GO:0043248	C:nucleus; C:cytoplasm; P:proteasome assembly
[BLASTED, MAPPED, ANNOTATED]	CM003606.1_1537343-1537819	476	5	cinnamoyl- reductase 1-like	2.47882e-61	74.4	1	C:GO:0016020	C:membrane
[BLASTED, MAPPED]	CM003606.1_1545849-1548074	2225	5	cinnamoyl- reductase 1-like	8.93794e-68	71.4	4	F:GO:0050662; F:GO:0003824; C:GO:0016020; C:GO:0016021	F:coenzyme binding; F:catalytic activity; C:membrane; C:integral component of membrane
[BLASTED, MAPPED, ANNOTATED]	CM003606.1_1641741-1647700	5959	5	ABC transporter G family member 15-like	1.92883e-117	80.8	5	F:GO:0005524; F:GO:0042626; P:GO:0055085; C:GO:0016021; C:GO:0005886	F:ATP binding; F:ATPase activity, coupled to transmembrane movement of substances; P:transmembrane transport; C:integral component of membrane; C:plasma membrane	EC:3.6.1.3; EC:3.6.1.15	Adenosinetriphosphatase; Nucleoside-triphosphate phosphatase
[BLASTED, MAPPED, ANNOTATED]	CM003606.1_1749293-1750953	1660	5	glucan endo-1,3-beta-glucosidase-like	0	93.8	4	P:GO:0005975; F:GO:0004338; C:GO:0046658; F:GO:0030247	P:carbohydrate metabolic process; F:glucan exo-1,3-beta-glucosidase activity; C:anchored component of plasma membrane; F:polysaccharide binding	EC:3.2.1.21; EC:3.2.1.58	Beta-glucosidase; Glucan 1,3-beta-glucosidase
[NO-BLAST]	CM003606.1_186758-187900	1142		---NA---
[NO-BLAST]	CM003606.1_1885637-1886734	1097		---NA---
[BLASTED, MAPPED, ANNOTATED]	CM003606.1_190387-191769	1382	5	PREDICTED: uncharacterized protein LOC106775386 isoform X1	6.30634e-31	94	1	C:GO:0016021	C:integral component of membrane
[BLASTED, MAPPED, ANNOTATED]	CM003606.1_1926677-1928828	2151	5	NAC domain-containing 94	2.74036e-84	99	4	C:GO:0005634; F:GO:0003677; P:GO:0006351; P:GO:0006355	C:nucleus; F:DNA binding; P:transcription, DNA-templated; P:regulation of transcription, DNA-templated
[NO-BLAST]	CM003606.1_2121700-2122053	353		---NA---
[NO-BLAST]	CM003606.1_2137456-2138094	638		---NA---
[NO-BLAST]	CM003606.1_2140002-2140750	748		---NA---
[BLASTED]	CM003606.1_2283227-2286128	2901	5	cell number regulator 6-like	7.31236e-56	93.6
[NO-BLAST]	CM003606.1_2294371-2294949	578		---NA---
[NO-BLAST]	CM003606.1_2295413-2296004	591		---NA---
[BLASTED, MAPPED, ANNOTATED]	CM003606.1_2375190-2378143	2953	5	probable tocopherol O- chloroplastic	2.07986e-36	97.4	3	F:GO:0051741; P:GO:0010189; P:GO:0032259	F:2-methyl-6-phytyl-1,4-benzoquinone methyltransferase activity; P:vitamin E biosynthetic process; P:methylation
[BLASTED, MAPPED, ANNOTATED]	CM003606.1_2653885-2659490	5585	5	UDP-galactose UDP-glucose transporter 5B	6.27342e-17	83.4	6	P:GO:0055085; C:GO:0030173; C:GO:0030176; F:GO:0046964; P:GO:0044765; P:GO:0071702	P:transmembrane transport; C:integral component of Golgi membrane; C:integral component of endoplasmic reticulum membrane; F:3'-phosphoadenosine 5'-phosphosulfate transmembrane transporter activity; P:single-organism transport; P:organic substance transport
[BLASTED, MAPPED, ANNOTATED]	CM003606.1_2927878-2929896	2018	5	mitochondrial import inner membrane translocase subunit Tim9	2.89814e-33	100	6	F:GO:0046872; P:GO:0072321; C:GO:0042719; F:GO:0008566; P:GO:0045039; C:GO:0042721	F:metal ion binding; P:chaperone-mediated protein transport; C:mitochondrial intermembrane space protein transporter complex; F:mitochondrial protein-transporting ATPase activity; P:protein import into mitochondrial inner membrane; C:mitochondrial inner membrane protein insertion complex	EC:3.6.1.3; EC:3.6.3.51; EC:3.6.1.15	Adenosinetriphosphatase; Mitochondrial protein-transporting ATPase; Nucleoside-triphosphate phosphatase
[BLASTED]	CM003606.1_3110871-3112023	1152	5	uncharacterized protein LOC109799141	2.08075e-92	66.6
[BLASTED]	CM003606.1_3525519-3525945	426	5	DEAD-box ATP-dependent RNA helicase 30 isoform X2	2.12044e-07	88.8
[BLASTED, MAPPED, ANNOTATED]	CM003606.1_3548497-3549562	1065	5	cyanogenic beta-glucosidase-like	4.43336e-53	66.6	1	F:GO:0016787	F:hydrolase activity
[BLASTED, MAPPED, ANNOTATED]	CM003606.1_3549842-3551151	1309	5	glycoside hydrolase family 1	4.66595e-72	62.4	1	F:GO:0016798	F:hydrolase activity, acting on glycosyl bonds
[BLASTED, MAPPED, ANNOTATED]	CM003606.1_3561108-3561466	358	5	beta-glucosidase 24-like	2.17302e-32	95.2	3	P:GO:0005975; F:GO:0008422; F:GO:0102483	P:carbohydrate metabolic process; F:beta-glucosidase activity; F:scopolin beta-glucosidase activity	EC:3.2.1.21	Beta-glucosidase
[BLASTED, MAPPED]	CM003606.1_3577735-3577971	236	5	isoflavone conjugate-specific beta-glucosidase	3.26505e-05	96	11	P:GO:0005975; P:GO:0009651; P:GO:0008152; C:GO:0005618; P:GO:0019762; F:GO:0008422; P:GO:0009725; F:GO:0004553; F:GO:0102483; F:GO:0016787; F:GO:0016798	P:carbohydrate metabolic process; P:response to salt stress; P:metabolic process; C:cell wall; P:glucosinolate catabolic process; F:beta-glucosidase activity; P:response to hormone; F:hydrolase activity, hydrolyzing O-glycosyl compounds; F:scopolin beta-glucosidase activity; F:hydrolase activity; F:hydrolase activity, acting on glycosyl bonds
[BLASTED]	CM003606.1_3607699-3609314	1615	5	FACT complex subunit Ssrp1-like	1.07944e-53	70.2
[BLASTED, MAPPED, ANNOTATED]	CM003606.1_4000487-4001645	1158	5	auxin-induced X10A-like	9.71831e-51	88.8	1	P:GO:0009733	P:response to auxin
[BLASTED]	CM003606.1_4002215-4003368	1153	5	auxin-induced 6B-like	2.09014e-58	93.2
[BLASTED, MAPPED, ANNOTATED]	CM003606.1_4141924-4142952	1028	5	transcription initiation factor TFIID subunit 14b-like	4.04174e-56	90.2	1	P:GO:0006355	P:regulation of transcription, DNA-templated
[BLASTED, MAPPED, ANNOTATED]	CM003606.1_4278738-4291510	12451	5	actin-depolymerizing factor 5-like	1.66076e-56	98.2	3	F:GO:0003779; P:GO:0030042; C:GO:0015629	F:actin binding; P:actin filament depolymerization; C:actin cytoskeleton
[BLASTED, MAPPED, ANNOTATED]	CM003606.1_4401256-4402185	929	5	dirigent 23-like	7.9613e-130	94.4	4	F:GO:0042349; P:GO:0050790; C:GO:0016021; P:GO:0009699	F:guiding stereospecific synthesis activity; P:regulation of catalytic activity; C:integral component of membrane; P:phenylpropanoid biosynthetic process
[NO-BLAST]	CM003606.1_4720655-4720869	214		---NA---
[NO-BLAST]	CM003606.1_4780168-4780396	228		---NA---
[BLASTED, MAPPED, ANNOTATED]	CM003606.1_4801579-4802287	708	5	lignin-forming anionic peroxidase-like	5.92293e-65	95.6	8	F:GO:0004601; P:GO:0006979; F:GO:0046872; P:GO:0098869; P:GO:0055114; C:GO:0005576; F:GO:0020037; P:GO:0042744	F:peroxidase activity; P:response to oxidative stress; F:metal ion binding; P:cellular oxidant detoxification; P:oxidation-reduction process; C:extracellular region; F:heme binding; P:hydrogen peroxide catabolic process	EC:1.11.1.7	Peroxidase
[NO-BLAST]	CM003606.1_4830054-4830289	235		---NA---
[BLASTED]	CM003606.1_4830579-4830942	363	5	and peptidoglycan-binding domain-containing 1	5.76593e-11	95.8
[NO-BLAST]	CM003606.1_4857564-4858000	436		---NA---
[BLASTED, MAPPED, ANNOTATED]	CM003606.1_4867473-4867892	419	5	Hypothetical protein glysoja_020420	7.59854e-22	74.6	1	C:GO:0016020	C:membrane
[BLASTED, MAPPED, ANNOTATED]	CM003606.1_500633-501334	701	5	Aldo-keto reductase family 4 member C9	3.44635e-51	97.6	2	P:GO:0055114; F:GO:0008106	P:oxidation-reduction process; F:alcohol dehydrogenase (NADP+) activity	EC:1.1.1.2	Alcohol dehydrogenase (NADP(+))
[BLASTED, MAPPED, ANNOTATED]	CM003606.1_5309763-5314528	4765	5	mitogen-activated kinase homolog NTF6-like	1.12358e-63	97.6	4	F:GO:0005524; P:GO:0000165; F:GO:0004707; C:GO:0005622	F:ATP binding; P:MAPK cascade; F:MAP kinase activity; C:intracellular	EC:2.7.11; EC:2.7.11.24	Transferring phosphorus-containing groups; Mitogen-activated protein kinase
[NO-BLAST]	CM003606.1_5903207-5903699	492		---NA---
[NO-BLAST]	CM003606.1_5972750-5973581	831		---NA---
[BLASTED]	CM003606.1_6014165-6014455	290	5	uncharacterized protein LOC109799120	6.67913e-20	98.4
[BLASTED, MAPPED]	CM003606.1_630373-630636	263	5	cation H(+) antiporter 28	1.00447e-06	99.2	10	P:GO:0055085; P:GO:0006812; F:GO:0015299; C:GO:0016020; C:GO:0016021; F:GO:0005451; P:GO:1902600; C:GO:0012505; P:GO:0006810; P:GO:0006885	P:transmembrane transport; P:cation transport; F:solute:proton antiporter activity; C:membrane; C:integral component of membrane; F:monovalent cation:proton antiporter activity; P:hydrogen ion transmembrane transport; C:endomembrane system; P:transport; P:regulation of pH
[BLASTED, MAPPED, ANNOTATED]	CM003606.1_6311050-6312528	1478	5	senescence-specific cysteine protease SAG39-like	0	95.6	2	P:GO:0006508; F:GO:0008234	P:proteolysis; F:cysteine-type peptidase activity
[BLASTED]	CM003606.1_6382064-6382846	782	5	hypothetical protein glysoja_008297	1.79152e-16	70.8
[BLASTED]	CM003606.1_6404726-6405611	885	5	hypothetical protein KK1_022182	5.11891e-19	66.2
[NO-BLAST]	CM003606.1_6577177-6578362	1185		---NA---
[BLASTED]	CM003606.1_6654113-6655339	1226	5	hypothetical protein KK1_022203	1.45571e-53	97.4
[BLASTED, MAPPED, ANNOTATED]	CM003606.1_6886424-6889031	2607	5	Multiple exostoses isogeny 1	5.7825e-100	95	1	C:GO:0016021	C:integral component of membrane
[BLASTED, MAPPED, ANNOTATED]	CM003606.1_7048767-7052030	3263	5	50S ribosomal chloroplastic	9.89609e-18	81.2	4	F:GO:0003735; C:GO:0005739; C:GO:0005840; P:GO:0006412	F:structural constituent of ribosome; C:mitochondrion; C:ribosome; P:translation
[NO-BLAST]	CM003606.1_7064892-7065505	613		---NA---
[BLASTED]	CM003606.1_7065818-7067138	1320	5	uncharacterized protein LOC109799083	1.38824e-16	91.6
[BLASTED, MAPPED, ANNOTATED]	CM003606.1_7068438-7070080	1596	5	cyclin-dependent kinases regulatory subunit 1	1.4977e-16	99.6	6	P:GO:0051301; F:GO:0016538; P:GO:0045859; P:GO:0016310; F:GO:0016301; P:GO:0007049	P:cell division; F:cyclin-dependent protein serine/threonine kinase regulator activity; P:regulation of protein kinase activity; P:phosphorylation; F:kinase activity; P:cell cycle
[BLASTED]	CM003606.1_7102173-7104077	1904	5	uncharacterized protein LOC109799168 isoform X1	4.42668e-74	67.8
[BLASTED, MAPPED, ANNOTATED]	CM003606.1_7209302-7209825	523	5	cyclin-dependent kinases regulatory subunit 1-like	1.03675e-15	96.6	4	P:GO:0051301; F:GO:0016538; P:GO:0045859; P:GO:0007049	P:cell division; F:cyclin-dependent protein serine/threonine kinase regulator activity; P:regulation of protein kinase activity; P:cell cycle
[BLASTED]	CM003606.1_7398501-7400314	1741	5	Uncharacterized protein At4g22760 family	4.34536e-87	75.6
[BLASTED, MAPPED, ANNOTATED]	CM003606.1_7447134-7451410	4276	5	uncharacterized protein LOC109798341	1.25491e-38	100	1	C:GO:0016021	C:integral component of membrane
[BLASTED]	CM003606.1_7546546-7547953	1407	5	stress-response A B barrel domain-containing At5g22580-like	1.0238e-35	94.2
[BLASTED, MAPPED, ANNOTATED]	CM003606.1_7589904-7592017	2113	5	uncharacterized protein LOC109802504	2.94651e-18	95.8	1	C:GO:0016021	C:integral component of membrane
[NO-BLAST]	CM003606.1_8067567-8068681	1114		---NA---
[BLASTED, MAPPED, ANNOTATED]	CM003606.1_808609-817245	7050	5	serine carboxypeptidase-like 40	3.56577e-54	96.6	2	F:GO:0004185; P:GO:0051603	F:serine-type carboxypeptidase activity; P:proteolysis involved in cellular protein catabolic process	EC:3.4.21; EC:3.4.16	Acting on peptide bonds (peptidases); Acting on peptide bonds (peptidases)
[BLASTED]	CM003606.1_8113843-8115164	1321	5	uncharacterized protein LOC109799066	1.58154e-25	79.2
[BLASTED, MAPPED]	CM003606.1_8155410-8155919	509	5	secoisolariciresinol dehydrogenase-like	2.71134e-08	65.2	2	F:GO:0016491; P:GO:0055114	F:oxidoreductase activity; P:oxidation-reduction process
[NO-BLAST]	CM003606.1_8266534-8267040	506		---NA---
[BLASTED, MAPPED]	CM003606.1_8293466-8294826	1360	5	NAC domain-containing 90	6.34101e-131	70.4	8	F:GO:0003677; C:GO:0005634; P:GO:0016192; P:GO:0006351; C:GO:0016020; C:GO:0016021; P:GO:0006355; P:GO:0006810	F:DNA binding; C:nucleus; P:vesicle-mediated transport; P:transcription, DNA-templated; C:membrane; C:integral component of membrane; P:regulation of transcription, DNA-templated; P:transport
[BLASTED]	CM003606.1_8308401-8309941	1540	5	uncharacterized protein LOC109798899	1.17859e-83	88.4
[BLASTED]	CM003606.1_8608336-8608738	402	5	subtilisin-like protease	7.65346e-27	53.4
[BLASTED]	CM003606.1_868638-868883	245	5	hypothetical protein KK1_048259	5.18888e-15	79.6
[BLASTED, MAPPED, ANNOTATED]	CM003606.1_8724791-8729542	4751	5	UMP-CMP kinase isoform X1	7.2275e-35	88.8	10	C:GO:0005634; F:GO:0004127; F:GO:0005524; F:GO:0009041; P:GO:0046939; P:GO:0006207; C:GO:0005737; P:GO:0006221; F:GO:0004674; P:GO:0006468	C:nucleus; F:cytidylate kinase activity; F:ATP binding; F:uridylate kinase activity; P:nucleotide phosphorylation; P:'de novo' pyrimidine nucleobase biosynthetic process; C:cytoplasm; P:pyrimidine nucleotide biosynthetic process; F:protein serine/threonine kinase activity; P:protein phosphorylation	EC:2.7.11; EC:2.7.4.14	Transferring phosphorus-containing groups; UMP/CMP kinase
[BLASTED, MAPPED, ANNOTATED]	CM003606.1_8768269-8771678	3409	5	MKI67 FHA domain-interacting nucleolar phospho -like	3.87179e-17	89.6	2	F:GO:0000166; F:GO:0003676	F:nucleotide binding; F:nucleic acid binding
[BLASTED, MAPPED, ANNOTATED]	CM003606.1_8815334-8818414	3080	5	probable beta-1,3-galactosyltransferase 8	6.47187e-56	94	4	C:GO:0016021; P:GO:0006486; F:GO:0008378; C:GO:0000139	C:integral component of membrane; P:protein glycosylation; F:galactosyltransferase activity; C:Golgi membrane
[BLASTED, MAPPED, ANNOTATED]	CM003606.1_8961276-8963776	2500	5	uncharacterized protein LOC109798688	7.79469e-80	79	3	P:GO:0006474; C:GO:0031248; F:GO:0004596	P:N-terminal protein amino acid acetylation; C:protein acetyltransferase complex; F:peptide alpha-N-acetyltransferase activity	EC:2.3.1.88	Peptide alpha-N-acetyltransferase
[BLASTED, MAPPED]	CM003606.1_8988516-8990360	1844	5	transmembrane 205	1.09798e-122	70.4	2	C:GO:0016020; C:GO:0016021	C:membrane; C:integral component of membrane
[BLASTED]	CM003606.1_9022453-9023117	664	3	EMBRYO SAC DEVELOPMENT ARREST chloroplastic-like	5.23147e-20	79.33
[BLASTED, MAPPED]	CM003606.1_9111108-9113750	2642	5	cyclin-D6-1 isoform X1	5.97281e-61	68	4	C:GO:0005634; C:GO:0016020; C:GO:0016021; P:GO:0051726	C:nucleus; C:membrane; C:integral component of membrane; P:regulation of cell cycle
[BLASTED, MAPPED]	CM003606.1_9247005-9247334	329	5	external alternative NAD(P)H-ubiquinone oxidoreductase mitochondrial-like isoform X1	2.0786e-31	58.8	3	F:GO:0016491; F:GO:0005509; P:GO:0055114	F:oxidoreductase activity; F:calcium ion binding; P:oxidation-reduction process
[BLASTED, MAPPED, ANNOTATED]	CM003606.1_9248154-9248853	699	5	external alternative NAD(P)H-ubiquinone oxidoreductase mitochondrial-like isoform X1	5.78617e-38	98.2	3	F:GO:0016491; F:GO:0005509; P:GO:0055114	F:oxidoreductase activity; F:calcium ion binding; P:oxidation-reduction process
[BLASTED, MAPPED, ANNOTATED]	CM003606.1_9249705-9250115	410	5	External NADH-ubiquinone oxidoreductase mitochondrial	2.19449e-25	92.8	3	F:GO:0003954; F:GO:0005509; P:GO:0055114	F:NADH dehydrogenase activity; F:calcium ion binding; P:oxidation-reduction process	EC:1.6.99.3	NADH dehydrogenase
[NO-BLAST]	CM003606.1_9460404-9462642	2238		---NA---
[BLASTED, MAPPED, ANNOTATED]	CM003606.1_9469284-9470646	1362	3	hypothetical protein glysoja_025781	8.17339e-07	91	1	C:GO:0016021	C:integral component of membrane
[BLASTED, MAPPED, ANNOTATED]	CM003606.1_9590349-9592219	1870	5	rac-like GTP-binding RAC2	3.23081e-34	81.2	3	F:GO:0005525; P:GO:0007264; C:GO:0005622	F:GTP binding; P:small GTPase mediated signal transduction; C:intracellular
[BLASTED]	CM003606.1_960152-960850	698	1	hypothetical protein GLYMA_12G011300	0.000880011	77
[NO-BLAST]	CM003606.1_9959158-9960010	852		---NA---
[BLASTED, MAPPED, ANNOTATED]	CM003607.1_1114825-1118088	2592	5	uncharacterized protein LOC109799482	4.75912e-15	89.4	1	P:GO:0015031	P:protein transport
[NO-BLAST]	CM003607.1_1710559-1713892	3333		---NA---
[NO-BLAST]	CM003607.1_2142858-2144664	1806		---NA---
[BLASTED]	CM003607.1_2334464-2335932	1418	5	hypothetical protein KK1_040574	1.51258e-41	88.2
[BLASTED, MAPPED, ANNOTATED]	CM003607.1_2873366-2877097	3731	5	Ribosomal RNA large subunit methyltransferase N	4.0446e-34	91	5	F:GO:0008173; P:GO:0001510; C:GO:0005737; P:GO:0006364; F:GO:0051536	F:RNA methyltransferase activity; P:RNA methylation; C:cytoplasm; P:rRNA processing; F:iron-sulfur cluster binding
[BLASTED]	CM003607.1_3985290-3988591	3226	5	Chaperone dnaJ chloroplastic	3.22429e-77	84.2
[BLASTED]	CM003607.1_4151397-4153255	1858	5	small ubiquitin-related modifier 1-like isoform X2	4.14079e-24	90
[BLASTED, MAPPED, ANNOTATED]	CM003607.1_4197977-4200459	2482	5	exocyst complex component EXO70A1-like	3.66418e-24	84.8	2	P:GO:0006887; C:GO:0000145	P:exocytosis; C:exocyst
[BLASTED, MAPPED, ANNOTATED]	CM003607.1_4342340-4344388	2048	5	small nuclear ribonucleo 3b-like	2.86193e-27	100	16	C:GO:0005682; C:GO:0005686; C:GO:0005685; P:GO:0000245; C:GO:0005687; P:GO:0000387; C:GO:0000243; C:GO:0005689; C:GO:0071010; C:GO:0034715; F:GO:0003723; C:GO:0071013; C:GO:0071011; C:GO:0034719; C:GO:0097526; C:GO:0019013	C:U5 snRNP; C:U2 snRNP; C:U1 snRNP; P:spliceosomal complex assembly; C:U4 snRNP; P:spliceosomal snRNP assembly; C:commitment complex; C:U12-type spliceosomal complex; C:prespliceosome; C:pICln-Sm protein complex; F:RNA binding; C:catalytic step 2 spliceosome; C:precatalytic spliceosome; C:SMN-Sm protein complex; C:spliceosomal tri-snRNP complex; C:viral nucleocapsid
[BLASTED, MAPPED, ANNOTATED]	CM003607.1_4606250-4607846	1596	5	RING-H2 finger ATL78-like	2.74919e-151	92.8	3	F:GO:0008270; C:GO:0016021; F:GO:0016874	F:zinc ion binding; C:integral component of membrane; F:ligase activity
[NO-BLAST]	CM003607.1_4748544-4748870	326		---NA---
[BLASTED, MAPPED, ANNOTATED]	CM003607.1_4906802-4907087	285	5	callose synthase 5	5.69243e-28	98.4	4	F:GO:0003843; P:GO:0006075; C:GO:0016021; C:GO:0000148	F:1,3-beta-D-glucan synthase activity; P:(1->3)-beta-D-glucan biosynthetic process; C:integral component of membrane; C:1,3-beta-D-glucan synthase complex	EC:2.4.1.34	1,3-beta-glucan synthase
[BLASTED, MAPPED, ANNOTATED]	CM003607.1_4977317-4978874	1557	5	NAC domain-containing 104-like	7.31114e-54	93.2	4	C:GO:0005634; F:GO:0003677; P:GO:0006351; P:GO:0006355	C:nucleus; F:DNA binding; P:transcription, DNA-templated; P:regulation of transcription, DNA-templated
[BLASTED, MAPPED, ANNOTATED]	CM003607.1_5085837-5086200	363	5	callose synthase 5-like	1.18718e-16	100	3	F:GO:0003843; P:GO:0006075; C:GO:0000148	F:1,3-beta-D-glucan synthase activity; P:(1->3)-beta-D-glucan biosynthetic process; C:1,3-beta-D-glucan synthase complex	EC:2.4.1.34	1,3-beta-glucan synthase
[BLASTED]	CM003607.1_627553-630800	3247	5	uncharacterized GPI-anchored At4g28100-like	3.18405e-134	90.2
[NO-BLAST]	CM003607.1_650895-654876	3981		---NA---
[BLASTED]	CM003608.1_10175562-10178001	2439	5	40S ribosomal S25-3-like	1.17988e-22	93.4
[NO-BLAST]	CM003608.1_10213933-10215202	1269		---NA---
[BLASTED, MAPPED]	CM003608.1_10274228-10275519	1291	5	tryptophan--tRNA cytoplasmic	8.30637e-07	69.6	9	F:GO:0000166; P:GO:0006418; F:GO:0005524; F:GO:0004812; C:GO:0005737; P:GO:0006436; F:GO:0016874; F:GO:0004830; P:GO:0006412	F:nucleotide binding; P:tRNA aminoacylation for protein translation; F:ATP binding; F:aminoacyl-tRNA ligase activity; C:cytoplasm; P:tryptophanyl-tRNA aminoacylation; F:ligase activity; F:tryptophan-tRNA ligase activity; P:translation
[BLASTED, MAPPED, ANNOTATED]	CM003608.1_10374482-10377524	3042	5	uncharacterized protein LOC109800858	6.29096e-39	98	5	C:GO:0005789; P:GO:0070072; C:GO:0016021; C:GO:0030127; C:GO:0033116	C:endoplasmic reticulum membrane; P:vacuolar proton-transporting V-type ATPase complex assembly; C:integral component of membrane; C:COPII vesicle coat; C:endoplasmic reticulum-Golgi intermediate compartment membrane
[BLASTED]	CM003608.1_10456624-10456884	260	5	PREDICTED: lipase-like	4.16275e-20	84.6
[BLASTED]	CM003608.1_10461976-10466232	4256	5	uncharacterized protein LOC109800724	9.28495e-106	97.2
[BLASTED]	CM003608.1_10650992-10652126	1132	5	F-box kelch-repeat At1g23390	3.88078e-65	88.2
[BLASTED]	CM003608.1_10652720-10653726	1004	5	F-box kelch-repeat At1g23390	5.33367e-160	91.4
[BLASTED, MAPPED, ANNOTATED]	CM003608.1_10699986-10706027	5618	5	uncharacterized protein LOC109799822	2.18615e-61	86.8	1	C:GO:0016020	C:membrane
[BLASTED, MAPPED, ANNOTATED]	CM003608.1_10778357-10778871	514	3	DNA (cytosine-5)-methyltransferase DRM2-like isoform X2	6.42982e-10	92	2	F:GO:0003886; P:GO:0090116	F:DNA (cytosine-5-)-methyltransferase activity; P:C-5 methylation of cytosine	EC:2.1.1.37	DNA (cytosine-5-)-methyltransferase
[BLASTED]	CM003608.1_10919897-10922307	2410	5	hypothetical protein KK1_012451	7.48152e-24	88.4
[NO-BLAST]	CM003608.1_1109033-1109854	821		---NA---
[NO-BLAST]	CM003608.1_1109964-1111303	1339		---NA---
[BLASTED]	CM003608.1_11148262-11152418	4156	5	transcription factor LHW isoform X1	1.73316e-76	91.6
[NO-BLAST]	CM003608.1_11172384-11173359	975		---NA---
[BLASTED]	CM003608.1_1119168-1119375	207	1	12-oxophytodienoate reductase 2	1.26667e-09	100
[BLASTED, MAPPED, ANNOTATED]	CM003608.1_11230114-11231247	1133	5	MLP 423	6.52999e-53	87.2	2	P:GO:0009607; P:GO:0006952	P:response to biotic stimulus; P:defense response
[BLASTED, MAPPED, ANNOTATED]	CM003608.1_11345723-11346258	535	5	mago nashi homolog	3.56955e-55	99.6	4	C:GO:0005634; F:GO:0005524; F:GO:0004672; P:GO:0006468	C:nucleus; F:ATP binding; F:protein kinase activity; P:protein phosphorylation
[BLASTED, MAPPED]	CM003608.1_12013293-12015289	1996	5	Dof zinc finger	2.82526e-175	81.6	2	F:GO:0003677; P:GO:0006355	F:DNA binding; P:regulation of transcription, DNA-templated
[NO-BLAST]	CM003608.1_12047311-12047567	256		---NA---
[NO-BLAST]	CM003608.1_12430683-12431032	349		---NA---
[BLASTED]	CM003608.1_12446493-12450534	4041	5	BTB POZ domain-containing At1g67900-like	0	89.6
[NO-BLAST]	CM003608.1_12715196-12715904	708		---NA---
[BLASTED, MAPPED, ANNOTATED]	CM003608.1_13053590-13054889	1299	5	receptor-like cytosolic serine threonine- kinase RBK1	1.43138e-54	68	2	F:GO:0004672; P:GO:0016310	F:protein kinase activity; P:phosphorylation
[BLASTED, MAPPED]	CM003608.1_1312039-1312892	853	5	probable galactinol--sucrose galactosyltransferase 2	2.99755e-05	67.8	1	F:GO:0003824	F:catalytic activity
[NO-BLAST]	CM003608.1_13176427-13177174	747		---NA---
[BLASTED]	CM003608.1_13350945-13351212	267	5	probable rhamnogalacturonate lyase B	6.48823e-21	93.6
[BLASTED]	CM003608.1_13839580-13841126	1546	5	gamma-glutamylcyclotransferase At3g02910	1.60465e-134	87.4
[BLASTED]	CM003608.1_14411328-14414411	3083	1	hypothetical protein KK1_011497, partial	2.1972e-07	60
[BLASTED]	CM003608.1_14459483-14460031	548	5	Sn1-specific diacylglycerol lipase alpha	1.83059e-10	92
[BLASTED, MAPPED, ANNOTATED]	CM003608.1_14631609-14634592	2983	5	Inner membrane yohK	2.51533e-28	96	3	C:GO:0009706; C:GO:0016021; P:GO:0009658	C:chloroplast inner membrane; C:integral component of membrane; P:chloroplast organization
[BLASTED, MAPPED, ANNOTATED]	CM003608.1_14698111-14699588	1477	5	histone-lysine N-methyltransferase ASHR2-like	0	84.6	2	F:GO:0008168; P:GO:0032259	F:methyltransferase activity; P:methylation
[NO-BLAST]	CM003608.1_14907248-14908019	771		---NA---
[NO-BLAST]	CM003608.1_14960212-14960935	723		---NA---
[NO-BLAST]	CM003608.1_14961028-14961810	782		---NA---
[NO-BLAST]	CM003608.1_14962338-14962558	220		---NA---
[BLASTED, MAPPED]	CM003608.1_15035003-15036528	1525	4	coatomer subunit gamma-like	4.42558e-06	71	14	P:GO:0015031; F:GO:0005198; C:GO:0005794; C:GO:0000139; P:GO:0006886; P:GO:0006810; C:GO:0030117; P:GO:0016192; C:GO:0005737; C:GO:0016020; C:GO:0031410; C:GO:0030663; C:GO:0030126; F:GO:0016787	P:protein transport; F:structural molecule activity; C:Golgi apparatus; C:Golgi membrane; P:intracellular protein transport; P:transport; C:membrane coat; P:vesicle-mediated transport; C:cytoplasm; C:membrane; C:cytoplasmic vesicle; C:COPI-coated vesicle membrane; C:COPI vesicle coat; F:hydrolase activity
[BLASTED]	CM003608.1_15076519-15077357	838	5	hypothetical protein KK1_012816	2.34239e-46	87.6
[BLASTED, MAPPED, ANNOTATED]	CM003608.1_15268517-15273017	4500	5	lysine histidine transporter-like 8	5.95063e-98	94.6	3	C:GO:0016021; F:GO:0015171; P:GO:0003333	C:integral component of membrane; F:amino acid transmembrane transporter activity; P:amino acid transmembrane transport
[NO-BLAST]	CM003608.1_15484588-15485490	902		---NA---
[NO-BLAST]	CM003608.1_15744990-15745981	991		---NA---
[NO-BLAST]	CM003608.1_16036489-16036763	274		---NA---
[BLASTED]	CM003608.1_16451755-16452323	568	3	hypothetical protein glysoja_003802	4.7584e-10	87.33
[NO-BLAST]	CM003608.1_16509171-16509585	414		---NA---
[NO-BLAST]	CM003608.1_16534800-16535587	787		---NA---
[NO-BLAST]	CM003608.1_16536962-16537260	298		---NA---
[BLASTED]	CM003608.1_16557599-16558317	718	1	hypothetical protein KK1_038259	0.000483834	87
[NO-BLAST]	CM003608.1_16558597-16559475	878		---NA---
[NO-BLAST]	CM003608.1_16726562-16727842	1146		---NA---
[NO-BLAST]	CM003608.1_17271997-17272700	703		---NA---
[BLASTED]	CM003608.1_17363485-17364410	925	5	plant MUD21-2	4.74235e-55	85.8
[BLASTED, MAPPED, ANNOTATED]	CM003608.1_17887804-17889904	2098	5	cold shock 2-like	1.0132e-11	86.8	3	F:GO:0003677; F:GO:0008270; P:GO:0006355	F:DNA binding; F:zinc ion binding; P:regulation of transcription, DNA-templated
[BLASTED, MAPPED, ANNOTATED]	CM003608.1_18470580-18473746	3166	5	transcription initiation factor TFIID subunit 14b-like	1.08249e-58	71.6	1	C:GO:0016020	C:membrane
[NO-BLAST]	CM003608.1_18501904-18502340	436		---NA---
[NO-BLAST]	CM003608.1_18572865-18573553	688		---NA---
[BLASTED]	CM003608.1_18592001-18596787	4786	5	hypothetical protein KK1_013192	6.64517e-33	94.8
[BLASTED, MAPPED, ANNOTATED]	CM003608.1_18662054-18664526	2470	5	probable LRR receptor-like serine threonine- kinase At4g36180	0	92.4	4	F:GO:0005524; C:GO:0016021; F:GO:0004672; P:GO:0006468	F:ATP binding; C:integral component of membrane; F:protein kinase activity; P:protein phosphorylation
[BLASTED, MAPPED, ANNOTATED]	CM003608.1_18834183-18837607	3424	5	probable ubiquitin-conjugating enzyme E2 16	4.13978e-38	66.8	4	F:GO:0003824; P:GO:0044267; F:GO:0005488; C:GO:0044424	F:catalytic activity; P:cellular protein metabolic process; F:binding; C:intracellular part
[BLASTED, MAPPED, ANNOTATED]	CM003608.1_18914831-18918436	3603	5	Thioredoxin H-type	2.5135e-17	96.6	5	C:GO:0005623; F:GO:0015035; P:GO:0006662; P:GO:0045454; P:GO:0055114	C:cell; F:protein disulfide oxidoreductase activity; P:glycerol ether metabolic process; P:cell redox homeostasis; P:oxidation-reduction process
[BLASTED, MAPPED, ANNOTATED]	CM003608.1_19009387-19010293	906	5	glutaredoxin-C3	1.09369e-51	87.6	5	C:GO:0005623; F:GO:0015035; F:GO:0009055; P:GO:0045454; P:GO:0055114	C:cell; F:protein disulfide oxidoreductase activity; F:electron carrier activity; P:cell redox homeostasis; P:oxidation-reduction process
[BLASTED, MAPPED, ANNOTATED]	CM003608.1_19474871-19477429	2558	5	bark storage A-like	1.44843e-76	92.6	3	F:GO:0003824; C:GO:0016021; P:GO:0009116	F:catalytic activity; C:integral component of membrane; P:nucleoside metabolic process
[BLASTED]	CM003608.1_1977626-1990005	12342	5	ROOT INITIATION DEFECTIVE 3-like isoform X2	2.66253e-87	74.8
[BLASTED, MAPPED, ANNOTATED]	CM003608.1_19843257-19843578	321	5	white-brown complex homolog 30	3.6065e-28	96.8	5	F:GO:0005524; F:GO:0042626; P:GO:0055085; C:GO:0016021; C:GO:0005886	F:ATP binding; F:ATPase activity, coupled to transmembrane movement of substances; P:transmembrane transport; C:integral component of membrane; C:plasma membrane	EC:3.6.1.3; EC:3.6.1.15	Adenosinetriphosphatase; Nucleoside-triphosphate phosphatase
[NO-BLAST]	CM003608.1_19885474-19885826	352		---NA---
[NO-BLAST]	CM003608.1_19938716-19938978	262		---NA---
[NO-BLAST]	CM003608.1_19957367-19958142	775		---NA---
[NO-BLAST]	CM003608.1_19961465-19961676	211		---NA---
[NO-BLAST]	CM003608.1_19994539-19994782	243		---NA---
[NO-BLAST]	CM003608.1_19999667-19999962	295		---NA---
[BLASTED, MAPPED]	CM003608.1_20027444-20029753	2309	5	ribonuclease H	2.09957e-30	48.8	2	F:GO:0003676; F:GO:0016787	F:nucleic acid binding; F:hydrolase activity
[BLASTED, MAPPED, ANNOTATED]	CM003608.1_20083859-20085541	1682	5	cytochrome c oxidase subunit 6b-like	2.02841e-49	82.4	3	F:GO:0004129; C:GO:0005739; P:GO:1902600	F:cytochrome-c oxidase activity; C:mitochondrion; P:hydrogen ion transmembrane transport	EC:1.9.3.1	Cytochrome-c oxidase
[NO-BLAST]	CM003608.1_20413207-20415673	2466		---NA---
[NO-BLAST]	CM003608.1_20562547-20562867	207		---NA---
[BLASTED, MAPPED, ANNOTATED]	CM003608.1_2058120-2061966	3846	5	malate glyoxysomal	1.91589e-142	94	4	P:GO:0006097; F:GO:0004474; P:GO:0006099; C:GO:0009514	P:glyoxylate cycle; F:malate synthase activity; P:tricarboxylic acid cycle; C:glyoxysome	EC:2.3.3.9	Malate synthase
[NO-BLAST]	CM003608.1_20610018-20610850	832		---NA---
[BLASTED, MAPPED, ANNOTATED]	CM003608.1_20623789-20625179	1390	5	EPIDERMAL PATTERNING FACTOR 2	1.22172e-56	92	2	P:GO:0010052; C:GO:0016021	P:guard cell differentiation; C:integral component of membrane
[BLASTED]	CM003608.1_20651564-20652882	1318	5	Clavata3 ESR (CLE) gene family member 04	1.21383e-33	81.2
[BLASTED, MAPPED, ANNOTATED]	CM003608.1_20820010-20823819	3809	5	calcineurin B 1	1.10576e-31	91.8	1	F:GO:0005509	F:calcium ion binding
[BLASTED]	CM003608.1_212234-215046	2812	5	peptidyl-tRNA hydrolase mitochondrial	5.87941e-36	93.2
[BLASTED, MAPPED, ANNOTATED]	CM003608.1_21273393-21278583	5190	5	trafficking particle complex subunit 1-like	4.28367e-41	97	5	C:GO:0030008; P:GO:0006888; C:GO:0005737; F:GO:0017112; P:GO:0043547	C:TRAPP complex; P:ER to Golgi vesicle-mediated transport; C:cytoplasm; F:Rab guanyl-nucleotide exchange factor activity; P:positive regulation of GTPase activity
[NO-BLAST]	CM003608.1_2128366-2128778	412		---NA---
[BLASTED, MAPPED, ANNOTATED]	CM003608.1_21421793-21423097	1304	5	hypothetical protein KK1_013495	7.17426e-25	77.2	1	C:GO:0016020	C:membrane
[BLASTED]	CM003608.1_21544340-21550903	6006	1	hypothetical protein VIGAN_10206100	1.97741e-10	78
[BLASTED]	CM003608.1_21668304-21670396	2092	5	uncharacterized protein LOC109801238	1.6731e-64	49.4
[BLASTED]	CM003608.1_21969915-21972276	2361	5	senescence-inducible chloroplast stay-green 2	3.77648e-65	95.2
[NO-BLAST]	CM003608.1_22127682-22128805	1123		---NA---
[BLASTED, MAPPED, ANNOTATED]	CM003608.1_22132910-22133890	980	5	dehydration-responsive element-binding 1E-like	3.24209e-103	87.6	5	C:GO:0005634; F:GO:0003677; F:GO:0003700; P:GO:0006351; P:GO:0006355	C:nucleus; F:DNA binding; F:transcription factor activity, sequence-specific DNA binding; P:transcription, DNA-templated; P:regulation of transcription, DNA-templated
[BLASTED, MAPPED]	CM003608.1_22275250-22279042	3792	5	Myb-related 3R-1	0	79.8	1	F:GO:0003677	F:DNA binding
[BLASTED, MAPPED, ANNOTATED]	CM003608.1_22358591-22359733	1142	5	LURP-one-related 4-like	5.654e-78	69.8	1	P:GO:0006952	P:defense response
[BLASTED, MAPPED, ANNOTATED]	CM003608.1_22458847-22463256	4409	5	AT-hook motif nuclear-localized 5-like	3.32886e-41	91.8	1	F:GO:0003677	F:DNA binding
[BLASTED]	CM003608.1_22470756-22474052	3296	5	Holliday junction resolvase	2.88016e-26	95
[BLASTED, MAPPED]	CM003608.1_22707259-22708875	1616	5	LOB domain-containing 41-like	7.26646e-108	79.6	1	P:GO:0006355	P:regulation of transcription, DNA-templated
[BLASTED]	CM003608.1_22880617-22881944	1327	5	SPIRAL1-like 5	1.18393e-22	78.8
[BLASTED]	CM003608.1_23331810-23332905	1095	2	uncharacterized protein LOC109808709	0.000366818	92
[BLASTED, MAPPED, ANNOTATED]	CM003608.1_2337007-2339338	2331	5	vignain-like	8.17998e-98	90.6	4	C:GO:0005615; F:GO:0004197; P:GO:0051603; C:GO:0005764	C:extracellular space; F:cysteine-type endopeptidase activity; P:proteolysis involved in cellular protein catabolic process; C:lysosome	EC:3.4.22	Acting on peptide bonds (peptidases)
[BLASTED]	CM003608.1_23379758-23382051	2293	5	uncharacterized GPI-anchored At3g06035-like	5.64025e-111	93.4
[NO-BLAST]	CM003608.1_23573499-23573923	424		---NA---
[NO-BLAST]	CM003608.1_3412187-3420951	8764		---NA---
[BLASTED, MAPPED, ANNOTATED]	CM003608.1_391486-393109	1623	5	aquaporin TIP4-1	2.00352e-130	76.4	8	C:GO:0005887; C:GO:0009705; F:GO:0015254; P:GO:0009992; P:GO:0034220; C:GO:0042807; F:GO:0015250; P:GO:0044765	C:integral component of plasma membrane; C:plant-type vacuole membrane; F:glycerol channel activity; P:cellular water homeostasis; P:ion transmembrane transport; C:central vacuole; F:water channel activity; P:single-organism transport
[BLASTED]	CM003608.1_4017971-4023180	5209	5	Down syndrome critical region 3 like	4.75453e-49	80
[NO-BLAST]	CM003608.1_4088787-4091314	2527		---NA---
[NO-BLAST]	CM003608.1_4341208-4343428	2220		---NA---
[BLASTED, MAPPED, ANNOTATED]	CM003608.1_444067-448375	4308	5	Bark storage A	1.33834e-73	93.2	2	F:GO:0003824; P:GO:0009116	F:catalytic activity; P:nucleoside metabolic process
[BLASTED, MAPPED, ANNOTATED]	CM003608.1_4515697-4516728	1031	5	DETOXIFICATION 16-like isoform X4	3.37172e-27	78	3	P:GO:0006855; C:GO:0016020; F:GO:0015238	P:drug transmembrane transport; C:membrane; F:drug transmembrane transporter activity
[NO-BLAST]	CM003608.1_4650408-4651927	1519		---NA---
[BLASTED, MAPPED, ANNOTATED]	CM003608.1_4820172-4820932	760	5	hypothetical protein glysoja_033636	6.42961e-33	92.6	1	C:GO:0016021	C:integral component of membrane
[BLASTED, MAPPED, ANNOTATED]	CM003608.1_4822988-4826005	3017	5	reticulon B9	3.60692e-29	73.8	1	C:GO:0016020	C:membrane
[BLASTED]	CM003608.1_487268-488279	1011	5	stress-response A B barrel domain-containing HS1-like	1.60016e-33	90.4
[BLASTED]	CM003608.1_495882-497004	1122	5	stress-response A B barrel domain-containing HS1-like	7.67427e-33	89.4
[BLASTED, MAPPED, ANNOTATED]	CM003608.1_5647089-5649782	2693	5	cytochrome P450 86A22	0	96.8	6	F:GO:0005506; F:GO:0016705; C:GO:0016021; P:GO:0055114; F:GO:0004497; F:GO:0020037	F:iron ion binding; F:oxidoreductase activity, acting on paired donors, with incorporation or reduction of molecular oxygen; C:integral component of membrane; P:oxidation-reduction process; F:monooxygenase activity; F:heme binding
[BLASTED]	CM003608.1_5714056-5723744	9688	5	puromycin-sensitive aminopeptidase isoform X1	1.51043e-101	96.8
[BLASTED, MAPPED]	CM003608.1_5987132-5990709	3577	5	probable N-acetyl-gamma-glutamyl-phosphate chloroplastic	6.2419e-26	54	14	C:GO:0009570; F:GO:0046983; P:GO:0008652; C:GO:0005730; F:GO:0003942; C:GO:0009507; P:GO:0006526; F:GO:0005507; C:GO:0005737; F:GO:0051287; F:GO:0016491; C:GO:0016020; P:GO:0055114; F:GO:0016620	C:chloroplast stroma; F:protein dimerization activity; P:cellular amino acid biosynthetic process; C:nucleolus; F:N-acetyl-gamma-glutamyl-phosphate reductase activity; C:chloroplast; P:arginine biosynthetic process; F:copper ion binding; C:cytoplasm; F:NAD binding; F:oxidoreductase activity; C:membrane; P:oxidation-reduction process; F:oxidoreductase activity, acting on the aldehyde or oxo group …
[NO-BLAST]	CM003608.1_6049944-6050810	866		---NA---
[BLASTED, MAPPED, ANNOTATED]	CM003608.1_6638557-6640389	1832	5	L-ascorbate oxidase like	2.02021e-70	93.4	3	F:GO:0005507; P:GO:0055114; F:GO:0008447	F:copper ion binding; P:oxidation-reduction process; F:L-ascorbate oxidase activity	EC:1.10.3; EC:1.10.3.3	Acting on diphenols and related substances as donors; L-ascorbate oxidase
[BLASTED, MAPPED]	CM003608.1_7043869-7046480	2611	5	Ribosome biogenesis BRX1 like	2.20835e-14	47.4	3	F:GO:0003723; C:GO:0005730; P:GO:0000027	F:RNA binding; C:nucleolus; P:ribosomal large subunit assembly
[NO-BLAST]	CM003608.1_7210396-7212405	2009		---NA---
[BLASTED]	CM003608.1_7374129-7378753	4624	5	probable serine threonine- kinase WNK4	1.61058e-144	71.4
[NO-BLAST]	CM003608.1_7853522-7855223	1701		---NA---
[BLASTED, MAPPED, ANNOTATED]	CM003608.1_7866533-7869076	2543	5	uncharacterized protein LOC109800903	4.10068e-109	80.8	1	C:GO:0016020	C:membrane
[BLASTED, MAPPED, ANNOTATED]	CM003608.1_7917333-7918716	1383	5	transcription factor PRE6	5.24678e-20	100	1	F:GO:0046983	F:protein dimerization activity
[NO-BLAST]	CM003608.1_8007930-8009939	2009		---NA---
[NO-BLAST]	CM003608.1_8094285-8095386	1101		---NA---
[NO-BLAST]	CM003608.1_8303122-8303563	441		---NA---
[BLASTED]	CM003608.1_8367033-8367486	453	5	TMV resistance N-like	7.85415e-63	80.4
[BLASTED]	CM003608.1_8500451-8501214	763	5	isoprene chloroplastic-like	1.21119e-88	96.8
[NO-BLAST]	CM003608.1_8798028-8798412	384		---NA---
[NO-BLAST]	CM003608.1_8799344-8799761	417		---NA---
[BLASTED, MAPPED, ANNOTATED]	CM003608.1_900458-901511	1053	5	2-on-2 hemoglobin	1.18719e-95	88	3	F:GO:0019825; C:GO:0016021; F:GO:0020037	F:oxygen binding; C:integral component of membrane; F:heme binding
[BLASTED, MAPPED, ANNOTATED]	CM003608.1_9082372-9083316	944	5	thioredoxin H2-like	5.92196e-65	54.2	4	C:GO:0005623; P:GO:0008152; P:GO:0044699; P:GO:0009987	C:cell; P:metabolic process; P:single-organism process; P:cellular process
[BLASTED, MAPPED, ANNOTATED]	CM003608.1_9254192-9258501	4309	5	B-box zinc finger 24	2.27157e-58	90.4	2	F:GO:0008270; C:GO:0005622	F:zinc ion binding; C:intracellular
[BLASTED, MAPPED]	CM003608.1_9326454-9330861	4407	5	probable hydroxyacylglutathione hydrolase chloroplastic isoform X1	3.32502e-47	74.4	2	F:GO:0004416; P:GO:0019243	F:hydroxyacylglutathione hydrolase activity; P:methylglyoxal catabolic process to D-lactate via S-lactoyl-glutathione
[BLASTED, MAPPED, ANNOTATED]	CM003608.1_9366664-9367504	840	5	hypothetical protein KK1_012273	2.96669e-23	85.6	1	C:GO:0016021	C:integral component of membrane
[BLASTED, MAPPED, ANNOTATED]	CM003608.1_9368304-9369190	886	5	hypothetical protein KK1_012273	2.81156e-45	80.6	1	C:GO:0016020	C:membrane
[NO-BLAST]	CM003608.1_9369396-9370732	1336		---NA---
[NO-BLAST]	CM003608.1_9462268-9462983	715		---NA---
[BLASTED]	CM003608.1_9500191-9502196	2005	5	diphthamide biosynthesis 3-like	1.84988e-47	96.4
[BLASTED, MAPPED, ANNOTATED]	CM003608.1_9703183-9707911	4728	5	TIC chloroplastic-like isoform X1	1.90843e-52	85.6	1	C:GO:0016021	C:integral component of membrane
[BLASTED, MAPPED]	CM003608.1_9807379-9810304	2925	5	HVA22 k	3.07406e-17	62.8	3	C:GO:0016020; P:GO:0008299; F:GO:0004421	C:membrane; P:isoprenoid biosynthetic process; F:hydroxymethylglutaryl-CoA synthase activity
[NO-BLAST]	CM003609.1_10007055-10007601	546		---NA---
[BLASTED, MAPPED, ANNOTATED]	CM003609.1_10235472-10238424	2952	5	ubiquitin-conjugating enzyme E2 5 isoform X2	3.62356e-41	99.4	7	F:GO:0005524; F:GO:0061630; F:GO:0031625; C:GO:0005737; F:GO:0016874; P:GO:0006511; P:GO:0016567	F:ATP binding; F:ubiquitin protein ligase activity; F:ubiquitin protein ligase binding; C:cytoplasm; F:ligase activity; P:ubiquitin-dependent protein catabolic process; P:protein ubiquitination
[BLASTED, MAPPED]	CM003609.1_10327583-10328310	727	5	DETOXIFICATION 34	3.55808e-64	64.4	6	P:GO:0006855; P:GO:0055085; F:GO:0015297; C:GO:0016020; C:GO:0016021; F:GO:0015238	P:drug transmembrane transport; P:transmembrane transport; F:antiporter activity; C:membrane; C:integral component of membrane; F:drug transmembrane transporter activity
[BLASTED, MAPPED, ANNOTATED]	CM003609.1_1042943-1045158	2215	5	TIMELESS-interacting isoform X1	3.28301e-10	90.4	6	F:GO:0003676; C:GO:0005634; F:GO:0008270; P:GO:0048478; P:GO:0006974; P:GO:0007049	F:nucleic acid binding; C:nucleus; F:zinc ion binding; P:replication fork protection; P:cellular response to DNA damage stimulus; P:cell cycle
[BLASTED, MAPPED, ANNOTATED]	CM003609.1_10877013-10879157	2144	5	Cytochrome P450 76C4	0	93.4	6	F:GO:0005506; F:GO:0016705; C:GO:0016021; P:GO:0055114; F:GO:0004497; F:GO:0020037	F:iron ion binding; F:oxidoreductase activity, acting on paired donors, with incorporation or reduction of molecular oxygen; C:integral component of membrane; P:oxidation-reduction process; F:monooxygenase activity; F:heme binding
[BLASTED, MAPPED]	CM003609.1_10910267-10910574	307	5	spastin isoform X2	3.45013e-05	96	2	F:GO:0000166; F:GO:0005524	F:nucleotide binding; F:ATP binding
[NO-BLAST]	CM003609.1_10933590-10933822	232		---NA---
[NO-BLAST]	CM003609.1_10934321-10934908	587		---NA---
[NO-BLAST]	CM003609.1_10944554-10944875	321		---NA---
[NO-BLAST]	CM003609.1_10946287-10946613	326		---NA---
[BLASTED]	CM003609.1_10967435-10968365	930	5	Retrotransposable element Tf2	2.41851e-146	82.8
[NO-BLAST]	CM003609.1_10971565-10971827	262		---NA---
[NO-BLAST]	CM003609.1_10989786-10990095	309		---NA---
[NO-BLAST]	CM003609.1_10997867-10998140	273		---NA---
[BLASTED, MAPPED, ANNOTATED]	CM003609.1_10999205-10999522	317	5	kinesin KIN-UB isoform X2	2.05617e-13	100	7	P:GO:0048364; F:GO:0005524; F:GO:0003777; P:GO:0007018; C:GO:0005874; F:GO:0008017; P:GO:0032886	P:root development; F:ATP binding; F:microtubule motor activity; P:microtubule-based movement; C:microtubule; F:microtubule binding; P:regulation of microtubule-based process	EC:3.6.1.15	Nucleoside-triphosphate phosphatase
[NO-BLAST]	CM003609.1_11020102-11021339	1237		---NA---
[NO-BLAST]	CM003609.1_11029604-11029864	260		---NA---
[NO-BLAST]	CM003609.1_11101743-11101954	211		---NA---
[NO-BLAST]	CM003609.1_11102901-11103681	780		---NA---
[NO-BLAST]	CM003609.1_11104097-11104820	723		---NA---
[BLASTED]	CM003609.1_11109238-11109610	372	5	Transposon Ty3-I Gag-Pol poly	1.74772e-66	84.4
[NO-BLAST]	CM003609.1_11115130-11115340	210		---NA---
[NO-BLAST]	CM003609.1_11141909-11142237	328		---NA---
[BLASTED, MAPPED, ANNOTATED]	CM003609.1_11197555-11200966	3411	5	vestitone reductase-like	5.58085e-100	95.4	2	F:GO:0050662; F:GO:0003824	F:coenzyme binding; F:catalytic activity
[BLASTED, MAPPED, ANNOTATED]	CM003609.1_11210069-11213009	2940	5	L-ascorbate oxidase	5.68354e-28	67	3	F:GO:0005507; F:GO:0016491; P:GO:0055114	F:copper ion binding; F:oxidoreductase activity; P:oxidation-reduction process
[BLASTED, MAPPED]	CM003609.1_1136217-1144660	8406	5	uncharacterized protein LOC109794350 isoform X3	1.44402e-27	59.2	2	C:GO:0016020; C:GO:0016021	C:membrane; C:integral component of membrane
[NO-BLAST]	CM003609.1_12050633-12054299	3666		---NA---
[NO-BLAST]	CM003609.1_12310253-12310614	361		---NA---
[BLASTED, MAPPED, ANNOTATED]	CM003609.1_12498228-12503789	5561	5	DNA-binding HEXBP-like	6.43381e-18	82.4	2	F:GO:0003676; F:GO:0008270	F:nucleic acid binding; F:zinc ion binding
[BLASTED, MAPPED, ANNOTATED]	CM003609.1_12593530-12595581	2051	5	hypothetical protein GLYMA_09G262700	3.37608e-25	95.8	2	C:GO:0005732; P:GO:0000398	C:small nucleolar ribonucleoprotein complex; P:mRNA splicing, via spliceosome
[BLASTED, MAPPED, ANNOTATED]	CM003609.1_12770251-12771119	868	5	Bowman-Birk type ase inhibitor-like	1.14721e-63	82	2	F:GO:0030414; P:GO:0010466	F:peptidase inhibitor activity; P:negative regulation of peptidase activity
[BLASTED, MAPPED, ANNOTATED]	CM003609.1_12787251-12788519	1268	5	Bowman-Birk type ase inhibitor-like	9.48143e-75	83.6	5	F:GO:0004867; P:GO:0006508; P:GO:0010951; F:GO:0008233; C:GO:0005576	F:serine-type endopeptidase inhibitor activity; P:proteolysis; P:negative regulation of endopeptidase activity; F:peptidase activity; C:extracellular region
[BLASTED, MAPPED, ANNOTATED]	CM003609.1_12920063-12920547	484	5	transcription factor AS1-like	1.23979e-07	92.4	4	C:GO:0005634; F:GO:0003677; P:GO:0006351; P:GO:0010338	C:nucleus; F:DNA binding; P:transcription, DNA-templated; P:leaf formation
[BLASTED]	CM003609.1_13179262-13179734	472	3	hypothetical protein KK1_042832	0.000129878	88
[BLASTED]	CM003609.1_13180364-13180715	351	2	uncharacterized protein LOC109793752	0.000216414	95.5
[NO-BLAST]	CM003609.1_13184176-13184702	526		---NA---
[BLASTED]	CM003609.1_13316047-13319607	3560	5	hypothetical protein GLYMA_14G070200	4.37905e-21	89.4
[NO-BLAST]	CM003609.1_13372586-13373212	626		---NA---
[NO-BLAST]	CM003609.1_13662725-13663105	380		---NA---
[NO-BLAST]	CM003609.1_13676496-13678207	1711		---NA---
[BLASTED]	CM003609.1_13998887-14000492	1605	4	65-kDa microtubule-associated 5-like	2.40697e-12	70.5
[BLASTED, MAPPED, ANNOTATED]	CM003609.1_14050690-14051534	844	5	plastocyanin-like domain	1.40054e-49	90.2	1	F:GO:0009055	F:electron carrier activity
[BLASTED, MAPPED, ANNOTATED]	CM003609.1_14081440-14083283	1843	5	Mitogen-activated kinase kinase kinase 1	1.30581e-91	91.8	3	F:GO:0005524; F:GO:0004672; P:GO:0006468	F:ATP binding; F:protein kinase activity; P:protein phosphorylation
[BLASTED, MAPPED]	CM003609.1_14184748-14188719	3971	5	transmembrane 147	1.07198e-38	56.8	4	C:GO:0005739; C:GO:0016020; C:GO:0016021; C:GO:0005794	C:mitochondrion; C:membrane; C:integral component of membrane; C:Golgi apparatus
[BLASTED]	CM003609.1_14350001-14360764	10763	5	hypothetical protein KK1_019176	6.73531e-99	75.2
[NO-BLAST]	CM003609.1_14481110-14483620	2510		---NA---
[BLASTED, MAPPED]	CM003609.1_14541109-14542152	1043	5	uncharacterized protein LOC109802743	6.16792e-47	57.8	2	C:GO:0016020; C:GO:0016021	C:membrane; C:integral component of membrane
[BLASTED, MAPPED, ANNOTATED]	CM003609.1_14614858-14619325	4467	5	abscisic acid 8 -hydroxylase 1	9.97456e-179	70.8	2	F:GO:0016491; F:GO:0005488	F:oxidoreductase activity; F:binding
[BLASTED, MAPPED, ANNOTATED]	CM003609.1_14844280-14847551	3271	5	Oryzain alpha chain	3.21389e-112	79.8	6	C:GO:0005615; F:GO:0032440; F:GO:0004197; P:GO:0055114; P:GO:0051603; C:GO:0005764	C:extracellular space; F:2-alkenal reductase [NAD(P)] activity; F:cysteine-type endopeptidase activity; P:oxidation-reduction process; P:proteolysis involved in cellular protein catabolic process; C:lysosome	EC:3.4.22; EC:1.3.1.74	Acting on peptide bonds (peptidases); 2-alkenal reductase (NAD(P)(+))
[BLASTED]	CM003609.1_15110487-15111396	909	3	hypothetical protein PHAVU_008G037100g	6.3845e-05	77
[NO-BLAST]	CM003609.1_15374816-15378942	4126		---NA---
[BLASTED]	CM003609.1_15632729-15633455	726	5	Isoliquiritigenin 2 -O-methyltransferase	6.91464e-63	98
[NO-BLAST]	CM003609.1_15753200-15753903	703		---NA---
[BLASTED, MAPPED, ANNOTATED]	CM003609.1_16191704-16195131	3427	5	HVA22 i	2.45846e-68	100	1	C:GO:0016020	C:membrane
[BLASTED]	CM003609.1_16249971-16252792	2821	5	uncharacterized protein LOC109803087	2.95557e-44	86.6
[BLASTED]	CM003609.1_17240951-17242711	1760	1	Serine threonine phosphatase 7 long form isogeny	2.86249e-07	53
[BLASTED, MAPPED, ANNOTATED]	CM003609.1_18001195-18004743	3548	5	Auxin-induced X10A	1.53497e-39	90.2	1	P:GO:0009733	P:response to auxin
[BLASTED, MAPPED, ANNOTATED]	CM003609.1_18094958-18097700	2742	5	ER lumen -retaining receptor	5.56526e-39	95.6	4	C:GO:0016021; C:GO:0005783; F:GO:0046923; P:GO:0006621	C:integral component of membrane; C:endoplasmic reticulum; F:ER retention sequence binding; P:protein retention in ER lumen
[BLASTED, MAPPED]	CM003609.1_18188282-18193790	5508	5	dolichyl-phosphate beta-glucosyltransferase	1.26607e-63	64.4	2	C:GO:0016020; C:GO:0016021	C:membrane; C:integral component of membrane
[BLASTED]	CM003609.1_18257786-18259034	1248	1	hypothetical protein KK1_019596	9.16611e-07	96
[NO-BLAST]	CM003609.1_18262613-18263615	1002		---NA---
[BLASTED]	CM003609.1_18325721-18327956	2235	5	heavy metal-associated isoprenylated plant 21-like isoform X3	1.32007e-58	100
[BLASTED]	CM003609.1_1847653-1850045	2392	3	hypothetical protein KK1_012721	3.27948e-07	75.67
[NO-BLAST]	CM003609.1_18479681-18480594	913		---NA---
[BLASTED, MAPPED]	CM003609.1_18530573-18535068	4495	5	lipid phosphate phosphatase 2-like isoform X2	7.32615e-70	57.6	2	C:GO:0016020; C:GO:0016021	C:membrane; C:integral component of membrane
[BLASTED]	CM003609.1_1855927-1856238	311	3	uncharacterized protein LOC109810750	5.09085e-05	92
[NO-BLAST]	CM003609.1_18590984-18591827	843		---NA---
[BLASTED, MAPPED, ANNOTATED]	CM003609.1_18622118-18625003	2885	5	CDP-diacylglycerol--glycerol-3-phosphate 3-phosphatidyltransferase chloroplastic-like	1.04669e-31	82	3	C:GO:0016021; P:GO:0008654; F:GO:0008444	C:integral component of membrane; P:phospholipid biosynthetic process; F:CDP-diacylglycerol-glycerol-3-phosphate 3-phosphatidyltransferase activity	EC:2.7.8.5	CDP-diacylglycerol--glycerol-3-phosphate 3-phosphatidyltransferase
[NO-BLAST]	CM003609.1_18709474-18709749	275		---NA---
[NO-BLAST]	CM003609.1_1871483-1872061	578		---NA---
[BLASTED, MAPPED]	CM003609.1_18752102-18753798	1696	5	NAC domain-containing 29	3.00842e-97	73	4	F:GO:0003677; C:GO:0005634; P:GO:0006351; P:GO:0006355	F:DNA binding; C:nucleus; P:transcription, DNA-templated; P:regulation of transcription, DNA-templated
[BLASTED, MAPPED, ANNOTATED]	CM003609.1_18893818-18894520	702	5	U-box domain-containing 15	2.39493e-15	95.2	5	F:GO:0004842; F:GO:0008270; F:GO:0016597; F:GO:0016874; P:GO:0016567	F:ubiquitin-protein transferase activity; F:zinc ion binding; F:amino acid binding; F:ligase activity; P:protein ubiquitination
[BLASTED, MAPPED, ANNOTATED]	CM003609.1_1931114-1934532	3418	5	Xyloglucan endotransglucosylase hydrolase 2	4.74749e-76	92.4	7	C:GO:0005618; C:GO:0048046; P:GO:0071555; F:GO:0004553; F:GO:0016762; P:GO:0010411; P:GO:0042546	C:cell wall; C:apoplast; P:cell wall organization; F:hydrolase activity, hydrolyzing O-glycosyl compounds; F:xyloglucan:xyloglucosyl transferase activity; P:xyloglucan metabolic process; P:cell wall biogenesis	EC:2.4.1.207	Xyloglucan:xyloglucosyl transferase
[BLASTED]	CM003609.1_19358786-19359565	779	1	hypothetical protein GLYMA_02G181700	0.000692961	76
[NO-BLAST]	CM003609.1_19429040-19429570	530		---NA---
[BLASTED]	CM003609.1_2259902-2263480	3368	5	PREDICTED: uncharacterized protein LOC102669635	1.79827e-09	66.4
[BLASTED]	CM003609.1_2313294-2314316	1022	5	PREDICTED: uncharacterized protein LOC102670278	2.72959e-05	86.2
[BLASTED, MAPPED, ANNOTATED]	CM003609.1_2392324-2394373	2049	5	60S ribosomal L13a-4-like	1.04665e-52	100	3	F:GO:0003735; C:GO:0015934; P:GO:0006412	F:structural constituent of ribosome; C:large ribosomal subunit; P:translation
[BLASTED, MAPPED]	CM003609.1_2462642-2464744	2102	5	ethylene-responsive transcription factor 5-like	3.25529e-08	57.2	5	F:GO:0003677; C:GO:0005634; F:GO:0003700; P:GO:0006351; P:GO:0006355	F:DNA binding; C:nucleus; F:transcription factor activity, sequence-specific DNA binding; P:transcription, DNA-templated; P:regulation of transcription, DNA-templated
[BLASTED, MAPPED, ANNOTATED]	CM003609.1_2721931-2725114	3183	5	mitochondrial inner membrane protease subunit 2	4.32252e-32	94	5	P:GO:0006627; F:GO:0004252; P:GO:0006465; P:GO:0033108; C:GO:0042720	P:protein processing involved in protein targeting to mitochondrion; F:serine-type endopeptidase activity; P:signal peptide processing; P:mitochondrial respiratory chain complex assembly; C:mitochondrial inner membrane peptidase complex	EC:3.4.21	Acting on peptide bonds (peptidases)
[BLASTED, MAPPED, ANNOTATED]	CM003609.1_2794127-2798852	4725	5	Vacuolar cation proton exchanger 3	8.67866e-61	58	1	P:GO:0006810	P:transport
[BLASTED, MAPPED, ANNOTATED]	CM003609.1_2898027-2903029	4992	5	GDSL esterase lipase CPRD49-like	8.4379e-35	94.6	1	F:GO:0016787	F:hydrolase activity
[BLASTED]	CM003609.1_3169752-3170143	391	1	DNA-directed RNA polymerase II subunit RPB1-like	2.79784e-12	100
[NO-BLAST]	CM003609.1_3246061-3246518	457		---NA---
[BLASTED]	CM003609.1_3318386-3318889	503	5	OTU domain-containing DDB_G0284757	1.57717e-07	84.6
[BLASTED]	CM003609.1_3325652-3327208	1556	5	OTU domain-containing DDB_G0284757	3.27413e-25	81.6
[BLASTED, MAPPED]	CM003609.1_3506223-3510535	4312	5	aldose reductase	4.54711e-69	61.6	2	F:GO:0016491; P:GO:0055114	F:oxidoreductase activity; P:oxidation-reduction process
[BLASTED, MAPPED, ANNOTATED]	CM003609.1_3547945-3549397	1452	5	dirigent 22-like	4.54215e-97	96.6	3	F:GO:0042349; P:GO:0050790; P:GO:0009699	F:guiding stereospecific synthesis activity; P:regulation of catalytic activity; P:phenylpropanoid biosynthetic process
[BLASTED, MAPPED]	CM003609.1_3612414-3613531	1117	5	quinone oxidoreductase 2 homolog	1.0403e-35	66	3	F:GO:0008270; F:GO:0016491; P:GO:0055114	F:zinc ion binding; F:oxidoreductase activity; P:oxidation-reduction process
[BLASTED, MAPPED, ANNOTATED]	CM003609.1_3806732-3807222	490	5	Linoleate 9S-lipoxygenase	4.81548e-11	77.8	5	F:GO:0016702; F:GO:0046872; P:GO:0031408; C:GO:0016021; P:GO:0055114	F:oxidoreductase activity, acting on single donors with incorporation of molecular oxygen, incorporation of two atoms of oxygen; F:metal ion binding; P:oxylipin biosynthetic process; C:integral component of membrane; P:oxidation-reduction process	EC:1.13.11	Acting on single donors with incorporation of molecular oxygen (oxygenases). The oxygen incorporated need not be derived from O(2)
[BLASTED, MAPPED]	CM003609.1_3961216-3961986	770	4	U-box domain-containing 35	1.20553e-29	73.5	4	F:GO:0005524; F:GO:0004672; F:GO:0016740; P:GO:0006468	F:ATP binding; F:protein kinase activity; F:transferase activity; P:protein phosphorylation
[BLASTED, MAPPED, ANNOTATED]	CM003609.1_4101627-4106587	4960	5	PHD finger ALFIN-LIKE 3-like isoform X1	3.41158e-38	99.4	4	F:GO:0008270; F:GO:0042393; C:GO:0016021; P:GO:0006355	F:zinc ion binding; F:histone binding; C:integral component of membrane; P:regulation of transcription, DNA-templated
[BLASTED, MAPPED]	CM003609.1_410339-419438	9099	5	Retrovirus-related Pol poly from transposon TNT 1-94	5.7626e-109	61.4	6	F:GO:0003676; F:GO:0003964; F:GO:0008270; F:GO:0046872; P:GO:0015074; P:GO:0006278	F:nucleic acid binding; F:RNA-directed DNA polymerase activity; F:zinc ion binding; F:metal ion binding; P:DNA integration; P:RNA-dependent DNA biosynthetic process
[BLASTED, MAPPED, ANNOTATED]	CM003609.1_4516599-4519546	2947	5	growth-regulating factor 5-like	6.44429e-88	96	5	C:GO:0005634; F:GO:0005524; P:GO:0006351; P:GO:0006355; P:GO:0032502	C:nucleus; F:ATP binding; P:transcription, DNA-templated; P:regulation of transcription, DNA-templated; P:developmental process
[NO-BLAST]	CM003609.1_4574577-4575058	481		---NA---
[BLASTED, MAPPED, ANNOTATED]	CM003609.1_4787115-4790097	2982	5	ferritin- chloroplastic isoform X2	1.20474e-45	90.4	6	P:GO:0006879; C:GO:0005623; F:GO:0008199; P:GO:0006826; P:GO:0055114; F:GO:0004322	P:cellular iron ion homeostasis; C:cell; F:ferric iron binding; P:iron ion transport; P:oxidation-reduction process; F:ferroxidase activity	EC:1.16.3.1; EC:1.16.3	Ferroxidase; Oxidizing metal ions
[BLASTED, MAPPED, ANNOTATED]	CM003609.1_4833004-4833510	506	5	Na+ H+ exchanger 1	1.18841e-16	91.8	5	F:GO:0015385; C:GO:0016021; P:GO:1902600; P:GO:0035725; P:GO:0006885	F:sodium:proton antiporter activity; C:integral component of membrane; P:hydrogen ion transmembrane transport; P:sodium ion transmembrane transport; P:regulation of pH
[BLASTED]	CM003609.1_4833799-4834183	384	1	uncharacterized protein LOC109793549	4.57538e-05	85
[BLASTED, MAPPED, ANNOTATED]	CM003609.1_5027605-5027861	256	5	beta-galactosidase 15-like	6.42432e-21	81.6	4	C:GO:0005618; P:GO:0008152; C:GO:0005773; F:GO:0004565	C:cell wall; P:metabolic process; C:vacuole; F:beta-galactosidase activity	EC:3.2.1.23	Beta-galactosidase
[BLASTED, MAPPED]	CM003609.1_5360180-5374236	14021	5	Histone-lysine N-methyltransferase EZA1	1.15368e-55	80.8	5	P:GO:0034968; F:GO:0018024; F:GO:0008168; F:GO:0016740; P:GO:0032259	P:histone lysine methylation; F:histone-lysine N-methyltransferase activity; F:methyltransferase activity; F:transferase activity; P:methylation
[BLASTED, MAPPED, ANNOTATED]	CM003609.1_5653711-5662230	8051	5	Glutamate dehydrogenase 1	4.09783e-43	90.4	3	P:GO:0006520; F:GO:0004353; P:GO:0055114	P:cellular amino acid metabolic process; F:glutamate dehydrogenase [NAD(P)+] activity; P:oxidation-reduction process	EC:1.4.1.3	Glutamate dehydrogenase (NAD(P)(+))
[NO-BLAST]	CM003609.1_5829715-5831921	2206		---NA---
[NO-BLAST]	CM003609.1_58985-59491	506		---NA---
[BLASTED, MAPPED]	CM003609.1_602335-603700	1365	5	ATP-dependent DNA helicase HFM1	3.8688e-110	46	6	P:GO:0051026; F:GO:0003676; F:GO:0005524; P:GO:0007131; F:GO:0004386; F:GO:0016787	P:chiasma assembly; F:nucleic acid binding; F:ATP binding; P:reciprocal meiotic recombination; F:helicase activity; F:hydrolase activity
[BLASTED, MAPPED, ANNOTATED]	CM003609.1_604429-604682	253	5	ATP-dependent DNA helicase HFM1	4.66616e-12	96.8	3	F:GO:0003676; F:GO:0005524; F:GO:0004386	F:nucleic acid binding; F:ATP binding; F:helicase activity	EC:3.6.1.15	Nucleoside-triphosphate phosphatase
[BLASTED, MAPPED, ANNOTATED]	CM003609.1_605443-606041	598	5	D -box ATP-dependent RNA helicase D 17	4.90623e-43	91.8	3	F:GO:0003676; F:GO:0005524; F:GO:0004386	F:nucleic acid binding; F:ATP binding; F:helicase activity	EC:3.6.1.15	Nucleoside-triphosphate phosphatase
[BLASTED, MAPPED, ANNOTATED]	CM003609.1_606393-606747	354	5	D -box ATP-dependent RNA helicase D 17	9.04313e-15	79.2	3	F:GO:0003676; F:GO:0005524; F:GO:0004386	F:nucleic acid binding; F:ATP binding; F:helicase activity	EC:3.6.1.15	Nucleoside-triphosphate phosphatase
[BLASTED, MAPPED, ANNOTATED]	CM003609.1_606800-607585	785	5	ATP-dependent DNA helicase MER3 homolog	3.84136e-15	97.6	4	F:GO:0003676; P:GO:0051026; F:GO:0005524; F:GO:0004386	F:nucleic acid binding; P:chiasma assembly; F:ATP binding; F:helicase activity	EC:3.6.1.15	Nucleoside-triphosphate phosphatase
[BLASTED]	CM003609.1_6127883-6128468	585	1	uncharacterized protein LOC109793570, partial	1.16336e-73	91
[BLASTED, MAPPED, ANNOTATED]	CM003609.1_620372-621530	1158	5	vacuolar -sorting-associated 33 homolog	8.16278e-13	98.2	2	P:GO:0006904; C:GO:0016021	P:vesicle docking involved in exocytosis; C:integral component of membrane
[NO-BLAST]	CM003609.1_6861988-6862672	684		---NA---
[BLASTED, MAPPED, ANNOTATED]	CM003609.1_6926719-6927828	1109	5	uncharacterized protein LOC109802966	9.91414e-20	78.6	1	C:GO:0016020	C:membrane
[BLASTED, MAPPED]	CM003609.1_7276812-7278392	1580	5	exosome complex component rrp40	1.55602e-46	69.6	2	F:GO:0003723; C:GO:0000178	F:RNA binding; C:exosome (RNase complex)
[NO-BLAST]	CM003609.1_7285917-7286901	984		---NA---
[BLASTED]	CM003609.1_7801295-7802714	1419	5	uncharacterized protein LOC109802870	1.21559e-25	70.2
[BLASTED, MAPPED]	CM003609.1_7925164-7928560	3396	5	F-box SKIP24	1.48561e-65	71.4	4	F:GO:0004190; C:GO:0016020; C:GO:0016021; P:GO:0016485	F:aspartic-type endopeptidase activity; C:membrane; C:integral component of membrane; P:protein processing
[NO-BLAST]	CM003609.1_7966105-7968625	2520		---NA---
[BLASTED, MAPPED]	CM003609.1_8125590-8126172	582	5	zinc finger CCCH domain-containing 6-like	1.96061e-55	64.2	1	F:GO:0046872	F:metal ion binding
[NO-BLAST]	CM003609.1_8933742-8935605	1863		---NA---
[BLASTED]	CM003609.1_9141818-9143100	1280	2	calmodulin-binding 25	5.29384e-12	100
[BLASTED, MAPPED, ANNOTATED]	CM003609.1_9208680-9213030	4348	5	E3 ubiquitin- ligase At4g11680-like	1.23302e-53	92.6	7	F:GO:0008270; F:GO:0061630; P:GO:0043161; C:GO:0016021; F:GO:0016874; F:GO:0016787; P:GO:0016567	F:zinc ion binding; F:ubiquitin protein ligase activity; P:proteasome-mediated ubiquitin-dependent protein catabolic process; C:integral component of membrane; F:ligase activity; F:hydrolase activity; P:protein ubiquitination
[BLASTED, MAPPED, ANNOTATED]	CM003609.1_9214310-9216116	1806	5	alpha-L-arabinofuranosidase 1-like	1.38717e-30	90	2	P:GO:0046373; F:GO:0046556	P:L-arabinose metabolic process; F:alpha-L-arabinofuranosidase activity	EC:3.2.1.55	Non-reducing end alpha-L-arabinofuranosidase
[BLASTED, MAPPED]	CM003609.1_9217685-9218525	840	5	alpha-L-arabinofuranosidase 1-like	1.76483e-55	49.4	2	P:GO:0046373; F:GO:0046556	P:L-arabinose metabolic process; F:alpha-L-arabinofuranosidase activity
[BLASTED]	CM003609.1_9370906-9372280	1374	5	ribonuclease H At1g65750	3.60732e-26	54.6
[BLASTED]	CM003609.1_9471002-9472536	1534	5	uncharacterized protein LOC109802377	5.3658e-49	99.6
[BLASTED, MAPPED, ANNOTATED]	CM003609.1_9511125-9513321	2196	5	photosystem I reaction center subunit chloroplastic	1.96309e-87	98.4	3	C:GO:0016021; P:GO:0015979; C:GO:0009538	C:integral component of membrane; P:photosynthesis; C:photosystem I reaction center
[BLASTED, MAPPED, ANNOTATED]	CM003609.1_9564511-9566670	2159	5	Seipin	9.31524e-132	91.4	2	P:GO:0019915; C:GO:0016021	P:lipid storage; C:integral component of membrane
[BLASTED]	CM003609.1_9585470-9589026	3556	1	uncharacterized protein LOC109810373	2.10059e-09	61
[BLASTED, MAPPED, ANNOTATED]	CM003609.1_9806995-9809177	2182	5	acyl carrier mitochondrial	1.93871e-38	89.2	3	F:GO:0016491; P:GO:0055114; P:GO:0006633	F:oxidoreductase activity; P:oxidation-reduction process; P:fatty acid biosynthetic process
[BLASTED, MAPPED, ANNOTATED]	CM003609.1_9845797-9846833	1036	5	babyboom 1	5.43233e-12	81.8	6	C:GO:0005634; F:GO:0003677; F:GO:0003700; P:GO:0006351; P:GO:0007275; P:GO:0006355	C:nucleus; F:DNA binding; F:transcription factor activity, sequence-specific DNA binding; P:transcription, DNA-templated; P:multicellular organism development; P:regulation of transcription, DNA-templated
[NO-BLAST]	CM003610.1_10408113-10408400	287		---NA---
[BLASTED, MAPPED, ANNOTATED]	CM003610.1_10657707-10658231	524	5	EPIDERMAL PATTERNING FACTOR 3	2.15085e-51	95.2	1	P:GO:0010052	P:guard cell differentiation
[BLASTED, MAPPED]	CM003610.1_10724987-10729275	4288	5	5 -nucleotidase surE	8.28058e-32	68.8	3	F:GO:0008253; P:GO:0016311; F:GO:0016787	F:5'-nucleotidase activity; P:dephosphorylation; F:hydrolase activity
[BLASTED, MAPPED, ANNOTATED]	CM003610.1_10739137-10741225	2088	5	30S ribosomal S16- chloroplastic mitochondrial-like	2.47686e-39	95	4	F:GO:0003735; C:GO:0005739; P:GO:0032543; C:GO:0015935	F:structural constituent of ribosome; C:mitochondrion; P:mitochondrial translation; C:small ribosomal subunit
[BLASTED, MAPPED, ANNOTATED]	CM003610.1_10753994-10757029	3035	5	50S ribosomal L17	1.59912e-18	98.4	3	F:GO:0003735; C:GO:0005840; P:GO:0006412	F:structural constituent of ribosome; C:ribosome; P:translation
[BLASTED]	CM003610.1_11286593-11287070	477	5	Defensin 183 family	8.46311e-38	64
[BLASTED, MAPPED]	CM003610.1_117168-117632	464	5	ATP-dependent DNA helicase Q-like SIM	3.67832e-06	87.8	2	C:GO:0016020; C:GO:0016021	C:membrane; C:integral component of membrane
[BLASTED]	CM003610.1_1174090-1184277	10187	5	hypothetical protein GLYMA_16G1669002, partial	2.06544e-25	97.2
[BLASTED, MAPPED]	CM003610.1_11954756-11955429	673	5	pentatricopeptide repeat-containing At4g13650	1.09172e-31	75.4	3	F:GO:0008270; F:GO:0008568; F:GO:0016787	F:zinc ion binding; F:microtubule-severing ATPase activity; F:hydrolase activity
[BLASTED]	CM003610.1_12106784-12109330	2546	5	nifU chloroplastic	1.08204e-47	89
[NO-BLAST]	CM003610.1_1214645-1220313	5668		---NA---
[BLASTED]	CM003610.1_12360060-12361210	1150	5	ADP-ribosylation factor GTPase-activating AGD13	1.81759e-65	92
[BLASTED]	CM003610.1_12634375-12636098	1723	5	uncharacterized protein LOC109804053	4.88304e-169	80.2
[NO-BLAST]	CM003610.1_1269220-1270899	1679		---NA---
[BLASTED, MAPPED]	CM003610.1_12816626-12818203	1577	5	glutathione gamma-glutamylcysteinyltransferase 1-like	2.22784e-86	73.4	4	P:GO:0046938; F:GO:0016756; F:GO:0046872; P:GO:0010038	P:phytochelatin biosynthetic process; F:glutathione gamma-glutamylcysteinyltransferase activity; F:metal ion binding; P:response to metal ion
[NO-BLAST]	CM003610.1_12821859-12822125	266		---NA---
[BLASTED]	CM003610.1_13059321-13060228	907	5	flowering-promoting factor 1 3	1.56429e-64	97.6
[BLASTED]	CM003610.1_13310831-13311843	1012	5	hypothetical protein KK1_017018	6.99252e-55	87
[BLASTED, MAPPED, ANNOTATED]	CM003610.1_13643180-13644498	1318	5	pectinesterase inhibitor-like	1.02827e-129	93.6	2	P:GO:0043086; F:GO:0004857	P:negative regulation of catalytic activity; F:enzyme inhibitor activity
[BLASTED, MAPPED, ANNOTATED]	CM003610.1_13900951-13903465	2514	5	probable phosphatase 2C 13	0	95.8	3	F:GO:0004722; F:GO:0046872; P:GO:0006470	F:protein serine/threonine phosphatase activity; F:metal ion binding; P:protein dephosphorylation	EC:3.1.3.16; EC:3.1.3.41	Protein-serine/threonine phosphatase; 4-nitrophenylphosphatase
[NO-BLAST]	CM003610.1_14252891-14253288	397		---NA---
[BLASTED]	CM003610.1_14680791-14681842	1051	5	hypothetical protein KK1_017169	3.30664e-140	97.6
[BLASTED, MAPPED, ANNOTATED]	CM003610.1_14969899-14971188	1289	5	uncharacterized protein LOC109804372	5.19089e-95	80.6	1	C:GO:0016020	C:membrane
[BLASTED, MAPPED, ANNOTATED]	CM003610.1_15009172-15016911	7739	5	transcriptional adapter ADA2b	1.00435e-79	74.6	9	P:GO:0035066; C:GO:0005634; F:GO:0004402; F:GO:0003700; P:GO:0006338; F:GO:0003713; F:GO:0046872; F:GO:0003682; P:GO:0006357	P:positive regulation of histone acetylation; C:nucleus; F:histone acetyltransferase activity; F:transcription factor activity, sequence-specific DNA binding; P:chromatin remodeling; F:transcription coactivator activity; F:metal ion binding; F:chromatin binding; P:regulation of transcription from RNA polymerase II promoter	EC:2.3.1.48	Histone acetyltransferase
[BLASTED, MAPPED]	CM003610.1_15034655-15036331	1676	3	stress-associated endoplasmic reticulum 2-like	9.95576e-09	91	3	C:GO:0016020; C:GO:0016021; C:GO:0005783	C:membrane; C:integral component of membrane; C:endoplasmic reticulum
[NO-BLAST]	CM003610.1_15043477-15044683	1206		---NA---
[NO-BLAST]	CM003610.1_15122225-15123510	1285		---NA---
[BLASTED, MAPPED]	CM003610.1_15281768-15281981	213	5	hypothetical protein KK1_017228	1.65084e-18	57.8	2	C:GO:0016020; C:GO:0016021	C:membrane; C:integral component of membrane
[BLASTED, MAPPED]	CM003610.1_15447285-15450800	3515	5	Dehydrogenase reductase SDR family member 4	3.6351e-51	68.8	2	F:GO:0016491; P:GO:0055114	F:oxidoreductase activity; P:oxidation-reduction process
[NO-BLAST]	CM003610.1_15495091-15495587	496		---NA---
[NO-BLAST]	CM003610.1_15517086-15517506	420		---NA---
[BLASTED]	CM003610.1_15963190-15964408	1218	5	pentatricopeptide repeat-containing mitochondrial	7.83833e-09	64.2
[BLASTED, MAPPED, ANNOTATED]	CM003610.1_16312884-16316292	3349	5	ras-related RABB1c-like	1.94138e-37	96	3	F:GO:0005525; P:GO:0007264; C:GO:0005622	F:GTP binding; P:small GTPase mediated signal transduction; C:intracellular
[NO-BLAST]	CM003610.1_16337457-16339153	1696		---NA---
[NO-BLAST]	CM003610.1_16728116-16728817	701		---NA---
[BLASTED, MAPPED, ANNOTATED]	CM003610.1_16955157-16962237	7080	5	lipase-like isoform X1	9.31092e-37	96.8	2	P:GO:0006629; F:GO:0030600	P:lipid metabolic process; F:feruloyl esterase activity	EC:3.1.1.73; EC:3.1.1.1	Feruloyl esterase; Carboxylesterase
[BLASTED, MAPPED, ANNOTATED]	CM003610.1_17106289-17108632	2343	5	60S ribosomal L18a	6.13521e-71	98.2	3	F:GO:0003735; C:GO:0022625; P:GO:0006412	F:structural constituent of ribosome; C:cytosolic large ribosomal subunit; P:translation
[BLASTED, MAPPED]	CM003610.1_17116372-17119046	2674	5	60S ribosomal L18a	7.72922e-33	61.4	6	F:GO:0003735; C:GO:0016020; C:GO:0016021; C:GO:0022625; C:GO:0005840; P:GO:0006412	F:structural constituent of ribosome; C:membrane; C:integral component of membrane; C:cytosolic large ribosomal subunit; C:ribosome; P:translation
[BLASTED]	CM003610.1_17267643-17268379	736	5	defensin 311	7.07355e-17	69.6
[BLASTED]	CM003610.1_17280202-17280842	640	5	defensin 311	6.17464e-17	73.2
[BLASTED, MAPPED, ANNOTATED]	CM003610.1_17369387-17370801	1414	5	Transcription factor bHLH36	1.57095e-77	94	5	F:GO:0003700; C:GO:0090575; F:GO:0000977; F:GO:0046983; P:GO:0006357	F:transcription factor activity, sequence-specific DNA binding; C:RNA polymerase II transcription factor complex; F:RNA polymerase II regulatory region sequence-specific DNA binding; F:protein dimerization activity; P:regulation of transcription from RNA polymerase II promoter
[NO-BLAST]	CM003610.1_17510785-17511828	1043		---NA---
[BLASTED, MAPPED, ANNOTATED]	CM003610.1_17770760-17774051	3291	5	serine threonine- kinase	4.92652e-88	76.4	3	F:GO:0000166; F:GO:0004674; C:GO:0005886	F:nucleotide binding; F:protein serine/threonine kinase activity; C:plasma membrane	EC:2.7.11	Transferring phosphorus-containing groups
[BLASTED]	CM003610.1_17854592-17855998	1406	1	hypothetical protein GLYMA_13G242600, partial	1.17487e-06	58
[NO-BLAST]	CM003610.1_18018675-18019118	443		---NA---
[NO-BLAST]	CM003610.1_18033370-18033692	322		---NA---
[BLASTED, MAPPED, ANNOTATED]	CM003610.1_18040167-18044233	3634	5	heptahelical transmembrane 2-like	5.98831e-32	90	2	C:GO:0016021; P:GO:0009725	C:integral component of membrane; P:response to hormone
[BLASTED]	CM003610.1_18209720-18210723	1003	5	heterogeneous nuclear ribonucleo U 1 isoform X3	5.96448e-12	63.8
[NO-BLAST]	CM003610.1_18228520-18228903	383		---NA---
[BLASTED]	CM003610.1_18717117-18718778	1661	3	hypothetical protein KK1_017620	1.47111e-22	95.67
[BLASTED, MAPPED]	CM003610.1_18901843-18903183	1340	5	LOW QUALITY PROTEIN: uncharacterized protein LOC109800202	3.16447e-06	77.2	2	C:GO:0016020; C:GO:0016021	C:membrane; C:integral component of membrane
[NO-BLAST]	CM003610.1_19009419-19010392	973		---NA---
[BLASTED]	CM003610.1_19178691-19180172	1481	2	hypothetical protein KK1_017684	1.58723e-68	79.5
[BLASTED]	CM003610.1_19369774-19373851	4077	5	Pinin	3.12095e-61	88.8
[BLASTED, MAPPED, ANNOTATED]	CM003610.1_19392184-19393127	943	5	basic blue -like	6.94779e-39	77.4	1	F:GO:0009055	F:electron carrier activity
[BLASTED, MAPPED, ANNOTATED]	CM003610.1_19397271-19398019	748	5	basic blue -like	4.41571e-40	82.6	1	F:GO:0009055	F:electron carrier activity
[NO-BLAST]	CM003610.1_19435347-19436200	853		---NA---
[BLASTED, MAPPED, ANNOTATED]	CM003610.1_19672075-19675813	3738	5	uncharacterized protein LOC109803183	1.49454e-42	94.8	3	F:GO:0016811; C:GO:0016021; P:GO:0006672	F:hydrolase activity, acting on carbon-nitrogen (but not peptide) bonds, in linear amides; C:integral component of membrane; P:ceramide metabolic process
[BLASTED, MAPPED, ANNOTATED]	CM003610.1_19708393-19712114	3721	5	GATA transcription factor 7-like	1.58879e-51	73.6	1	F:GO:0005488	F:binding
[NO-BLAST]	CM003610.1_1979972-1982002	2030		---NA---
[BLASTED, MAPPED, ANNOTATED]	CM003610.1_20083071-20090945	7874	5	Shaggy-related kinase kappa	1.26012e-53	100	3	F:GO:0005524; F:GO:0004674; P:GO:0006468	F:ATP binding; F:protein serine/threonine kinase activity; P:protein phosphorylation	EC:2.7.11	Transferring phosphorus-containing groups
[BLASTED]	CM003610.1_2210767-2211078	311	5	Two-component response regulator ARR2	8.55543e-35	84.8
[BLASTED]	CM003610.1_2216625-2216906	281	5	Two-component response regulator ARR2	4.87755e-18	89.6
[BLASTED]	CM003610.1_2321506-2322532	1026	5	hypothetical protein KK1_016025	1.19932e-25	83.8
[BLASTED, MAPPED, ANNOTATED]	CM003610.1_2442223-2444296	2073	5	dynein light chain flagellar outer arm-like	1.27237e-37	100	3	C:GO:0031514; C:GO:0030286; P:GO:0007017	C:motile cilium; C:dynein complex; P:microtubule-based process
[NO-BLAST]	CM003610.1_2538721-2539805	1084		---NA---
[BLASTED, MAPPED, ANNOTATED]	CM003610.1_2661347-2663619	2272	5	40S ribosomal S7	5.15617e-31	100	7	C:GO:0032040; F:GO:0003735; C:GO:0022627; P:GO:0042274; P:GO:0006364; C:GO:0030686; P:GO:0006412	C:small-subunit processome; F:structural constituent of ribosome; C:cytosolic small ribosomal subunit; P:ribosomal small subunit biogenesis; P:rRNA processing; C:90S preribosome; P:translation
[BLASTED, MAPPED, ANNOTATED]	CM003610.1_2750957-2751650	693	5	kinesin KIN-14D	1.86868e-31	87.2	6	F:GO:0016887; F:GO:0005524; F:GO:0003777; C:GO:0005871; P:GO:0007018; F:GO:0008017	F:ATPase activity; F:ATP binding; F:microtubule motor activity; C:kinesin complex; P:microtubule-based movement; F:microtubule binding	EC:3.6.1.3; EC:3.6.1.15	Adenosinetriphosphatase; Nucleoside-triphosphate phosphatase
[BLASTED, MAPPED, ANNOTATED]	CM003610.1_2751747-2752755	1008	5	kinesin KIN-14D	1.47246e-45	93.6	6	F:GO:0016887; F:GO:0005524; F:GO:0003777; C:GO:0005871; P:GO:0007018; F:GO:0008017	F:ATPase activity; F:ATP binding; F:microtubule motor activity; C:kinesin complex; P:microtubule-based movement; F:microtubule binding	EC:3.6.1.3; EC:3.6.1.15	Adenosinetriphosphatase; Nucleoside-triphosphate phosphatase
[BLASTED, MAPPED]	CM003610.1_2939379-2942484	3105	5	SODIUM POTASSIUM ROOT DEFECTIVE 3-like	7.91795e-41	57.2	5	P:GO:0046916; F:GO:0046914; C:GO:0005737; F:GO:0046872; P:GO:0030001	P:cellular transition metal ion homeostasis; F:transition metal ion binding; C:cytoplasm; F:metal ion binding; P:metal ion transport
[NO-BLAST]	CM003610.1_3136882-3137498	616		---NA---
[BLASTED, MAPPED, ANNOTATED]	CM003610.1_336070-346824	10708	5	Cycloartenol synthase	1.91134e-57	78.2	1	F:GO:0016853	F:isomerase activity
[NO-BLAST]	CM003610.1_3489888-3490856	968		---NA---
[BLASTED, MAPPED, ANNOTATED]	CM003610.1_3681837-3682273	436	4	uncharacterized protein LOC109803368	2.46593e-12	83	1	C:GO:0016021	C:integral component of membrane
[BLASTED, MAPPED, ANNOTATED]	CM003610.1_3709080-3714568	5488	5	kinase-interacting family -like isoform X1	0	95.6	1	F:GO:0003779	F:actin binding
[BLASTED, MAPPED, ANNOTATED]	CM003610.1_3717589-3722198	4609	5	Organic cation carnitine transporter 1	5.53451e-177	94.6	3	C:GO:0016021; F:GO:0015226; P:GO:1902603	C:integral component of membrane; F:carnitine transmembrane transporter activity; P:carnitine transmembrane transport
[BLASTED]	CM003610.1_3952721-3957178	4457	5	uncharacterized protein LOC109804248 isoform X2	1.74982e-84	70.4
[BLASTED]	CM003610.1_409634-411300	1666	5	uncharacterized protein LOC109803140	1.10708e-46	82
[BLASTED, MAPPED, ANNOTATED]	CM003610.1_4431616-4433679	2063	5	secoisolariciresinol dehydrogenase-like	5.29955e-168	95	2	F:GO:0016491; P:GO:0055114	F:oxidoreductase activity; P:oxidation-reduction process
[BLASTED]	CM003610.1_4646666-4648238	1572	5	uncharacterized protein LOC109793555, partial	3.51891e-76	81.4
[BLASTED, MAPPED, ANNOTATED]	CM003610.1_488991-492084	3093	5	pseudo histidine-containing phosphotransfer 2-like isoform X1	3.22439e-19	91.6	7	F:GO:0009927; C:GO:0005634; C:GO:0005737; P:GO:0000160; P:GO:0016310; F:GO:0043424; P:GO:0009736	F:histidine phosphotransfer kinase activity; C:nucleus; C:cytoplasm; P:phosphorelay signal transduction system; P:phosphorylation; F:protein histidine kinase binding; P:cytokinin-activated signaling pathway
[NO-BLAST]	CM003610.1_5056118-5056466	348		---NA---
[BLASTED]	CM003610.1_5221136-5221578	442	5	plectin-like	1.31966e-09	66.2
[BLASTED]	CM003610.1_5257749-5260518	2769	5	nascent polypeptide-associated complex subunit alpha 2	3.69571e-48	81.6
[NO-BLAST]	CM003610.1_5372371-5372798	427		---NA---
[NO-BLAST]	CM003610.1_5375953-5376173	220		---NA---
[NO-BLAST]	CM003610.1_5376361-5376561	200		---NA---
[NO-BLAST]	CM003610.1_5382153-5382372	219		---NA---
[BLASTED, MAPPED, ANNOTATED]	CM003610.1_5424489-5427783	3294	5	probable serine threonine- kinase DDB_G0272282 isoform X1	1.56379e-17	90.4	4	C:GO:0005819; P:GO:0032147; P:GO:0060236; C:GO:0005874	C:spindle; P:activation of protein kinase activity; P:regulation of mitotic spindle organization; C:microtubule
[BLASTED]	CM003610.1_5429591-5430500	909	5	probable serine threonine- kinase DDB_G0272282 isoform X2	1.06347e-38	55.2
[BLASTED]	CM003610.1_5679307-5683265	3958	5	PHLOEM PROTEIN 2-LIKE A9-like	1.43883e-66	84.8
[NO-BLAST]	CM003610.1_623338-623869	531		---NA---
[NO-BLAST]	CM003610.1_629799-630279	480		---NA---
[NO-BLAST]	CM003610.1_633665-639507	5842		---NA---
[BLASTED]	CM003610.1_6405312-6406448	1136	5	uncharacterized protein LOC109804408	1.97787e-145	91
[BLASTED, MAPPED, ANNOTATED]	CM003610.1_6485766-6486343	577	5	5 -3 exoribonuclease 4-like	2.63949e-10	95.4	4	F:GO:0003676; P:GO:0090305; F:GO:0008270; F:GO:0004527	F:nucleic acid binding; P:nucleic acid phosphodiester bond hydrolysis; F:zinc ion binding; F:exonuclease activity
[BLASTED, MAPPED, ANNOTATED]	CM003610.1_6538391-6539473	1082	5	heavy metal-associated isoprenylated plant 39-like	1.08379e-59	87.4	4	P:GO:0046916; F:GO:0046914; C:GO:0005737; P:GO:0030001	P:cellular transition metal ion homeostasis; F:transition metal ion binding; C:cytoplasm; P:metal ion transport
[BLASTED]	CM003610.1_6579132-6580202	1070	5	heavy metal-associated isoprenylated plant 39-like	1.02969e-36	82.6
[NO-BLAST]	CM003610.1_6768015-6769484	1469		---NA---
[BLASTED]	CM003610.1_6771414-6773404	1990	5	deSI At4g17486	8.02702e-25	97.2
[NO-BLAST]	CM003610.1_6950603-6950814	211		---NA---
[BLASTED]	CM003610.1_7067157-7067909	752	5	F-box At4g00755-like	5.94161e-08	96.8
[BLASTED, MAPPED, ANNOTATED]	CM003610.1_7412466-7413427	961	5	serine threonine- kinase RLCKVII	4.22856e-20	94	3	F:GO:0005524; P:GO:0018108; F:GO:0004714	F:ATP binding; P:peptidyl-tyrosine phosphorylation; F:transmembrane receptor protein tyrosine kinase activity	EC:2.7.10; EC:2.7.10.1; EC:2.7.11	Transferring phosphorus-containing groups; Receptor protein-tyrosine kinase; Transferring phosphorus-containing groups
[BLASTED, MAPPED, ANNOTATED]	CM003610.1_7414154-7415237	1083	4	hypothetical protein GLYMA_20G047000	5.75076e-14	73.75	3	F:GO:0005524; F:GO:0004672; P:GO:0006468	F:ATP binding; F:protein kinase activity; P:protein phosphorylation
[BLASTED, MAPPED]	CM003610.1_7416323-7416563	240	5	serine threonine- kinase RLCKVII	2.0307e-11	74	6	F:GO:0005524; F:GO:0004672; P:GO:0016310; F:GO:0016740; P:GO:0006468; F:GO:0016301	F:ATP binding; F:protein kinase activity; P:phosphorylation; F:transferase activity; P:protein phosphorylation; F:kinase activity
[BLASTED, MAPPED, ANNOTATED]	CM003610.1_743589-744934	1345	5	PREDICTED: profilin-2	1.25061e-20	98.4	2	C:GO:0005856; F:GO:0003779	C:cytoskeleton; F:actin binding
[BLASTED]	CM003610.1_7518432-7520572	2140	5	uncharacterized protein LOC109804371	1.89248e-42	81.2
[NO-BLAST]	CM003610.1_830685-831484	799		---NA---
[BLASTED, MAPPED, ANNOTATED]	CM003610.1_8508510-8509442	932	5	receptor 12	4.48615e-24	94	1	C:GO:0016021	C:integral component of membrane
[NO-BLAST]	CM003610.1_884898-885349	451		---NA---
[BLASTED]	CM003610.1_8966784-8976097	8870	5	Retrotransposable element Tf2	1.67934e-76	90.4
[NO-BLAST]	CM003610.1_908853-909191	338		---NA---
[NO-BLAST]	CM003610.1_9153116-9155558	2442		---NA---
[BLASTED]	CM003610.1_9206589-9207393	804	5	hypothetical protein KK1_016627	2.91206e-23	89.2
[BLASTED]	CM003610.1_9414959-9416240	1281	5	uncharacterized protein LOC109804241	5.21684e-28	86.4
[BLASTED, MAPPED, ANNOTATED]	CM003610.1_9745643-9746117	474	5	retrotransposon Ty1-copia subclass	1.10953e-17	62.8	6	F:GO:0003676; F:GO:0008270; P:GO:0015074; P:GO:0006886; F:GO:0008536; C:GO:0005622	F:nucleic acid binding; F:zinc ion binding; P:DNA integration; P:intracellular protein transport; F:Ran GTPase binding; C:intracellular
[BLASTED]	CM003611.1_10060451-10062363	1912	5	protein XRI1	2.85868e-37	92
[BLASTED, MAPPED, ANNOTATED]	CM003611.1_10071718-10076890	5172	5	Peptide transporter PTR2	7.58065e-137	90	3	P:GO:0006857; C:GO:0016021; F:GO:0005215	P:oligopeptide transport; C:integral component of membrane; F:transporter activity
[BLASTED]	CM003611.1_10297800-10298871	1071	5	uncharacterized protein LOC109807137	3.84472e-51	82.4
[BLASTED]	CM003611.1_10303039-10306032	2993	5	Auxilin-related 1	1.9572e-06	76.8
[NO-BLAST]	CM003611.1_1390459-1390768	309		---NA---
[BLASTED, MAPPED]	CM003611.1_1611913-1612576	663	5	F-box kelch-repeat At3g23880-like	3.74535e-07	61.2	4	F:GO:0004842; P:GO:0031146; C:GO:0019005; P:GO:0016567	F:ubiquitin-protein transferase activity; P:SCF-dependent proteasomal ubiquitin-dependent protein catabolic process; C:SCF ubiquitin ligase complex; P:protein ubiquitination
[BLASTED]	CM003611.1_168691-172547	3856	5	membrane-anchored ubiquitin-fold 2-like isoform X1	8.70367e-31	93.2
[BLASTED, MAPPED, ANNOTATED]	CM003611.1_1835116-1845533	10417	5	serine threonine- kinase MHK	1.6932e-48	85	3	F:GO:0005524; F:GO:0004672; P:GO:0006468	F:ATP binding; F:protein kinase activity; P:protein phosphorylation
[BLASTED, MAPPED, ANNOTATED]	CM003611.1_2440070-2444655	4585	5	calmodulin-binding 60 E-like isoform X1	0	84.2	2	F:GO:0005516; P:GO:0006950	F:calmodulin binding; P:response to stress
[BLASTED, MAPPED, ANNOTATED]	CM003611.1_2447239-2450063	2824	5	uncharacterized protein LOC109804738	1.42735e-57	98.8	1	C:GO:0016021	C:integral component of membrane
[BLASTED, MAPPED, ANNOTATED]	CM003611.1_2696263-2697381	1118	5	probable histone-arginine methyltransferase isoform X1	2.11703e-44	97	6	F:GO:0035242; P:GO:0034969; P:GO:0019919; C:GO:0005829; P:GO:0006355; F:GO:0008469	F:protein-arginine omega-N asymmetric methyltransferase activity; P:histone arginine methylation; P:peptidyl-arginine methylation, to asymmetrical-dimethyl arginine; C:cytosol; P:regulation of transcription, DNA-templated; F:histone-arginine N-methyltransferase activity
[BLASTED, MAPPED, ANNOTATED]	CM003611.1_296547-298649	2102	5	40S ribosomal S19-1	5.36316e-32	98.4	4	F:GO:0003735; C:GO:0022627; P:GO:0000028; P:GO:0006412	F:structural constituent of ribosome; C:cytosolic small ribosomal subunit; P:ribosomal small subunit assembly; P:translation
[BLASTED]	CM003611.1_3451390-3451951	561	5	hypothetical protein KK1_023076	3.12868e-24	88.6
[BLASTED]	CM003611.1_3740048-3741737	1675	2	uncharacterized protein LOC109804986	1.6399e-33	87
[NO-BLAST]	CM003611.1_3900549-3900820	271		---NA---
[BLASTED, MAPPED]	CM003611.1_3905727-3906250	523	5	polycomb group EMBRYONIC FLOWER 2-like	1.64767e-06	59.4	1	F:GO:0046872	F:metal ion binding
[NO-BLAST]	CM003611.1_3907197-3907531	334		---NA---
[BLASTED, MAPPED, ANNOTATED]	CM003611.1_4192668-4202075	9407	5	carboxyl-terminal-processing peptidase chloroplastic	3.25306e-53	93.8	2	P:GO:0006508; F:GO:0008236	P:proteolysis; F:serine-type peptidase activity
[BLASTED, MAPPED, ANNOTATED]	CM003611.1_4408918-4412809	3891	5	cellulose synthase G2	0	94.8	4	C:GO:0016021; F:GO:0016760; P:GO:0030244; P:GO:0071555	C:integral component of membrane; F:cellulose synthase (UDP-forming) activity; P:cellulose biosynthetic process; P:cell wall organization	EC:2.4.1.12	Cellulose synthase (UDP-forming)
[BLASTED, MAPPED, ANNOTATED]	CM003611.1_4417982-4422839	4857	5	PIN-LIKES 3-like	1.08162e-30	83.8	2	P:GO:0055085; C:GO:0016021	P:transmembrane transport; C:integral component of membrane
[BLASTED]	CM003611.1_4429830-4431062	1232	5	hypothetical protein KK1_023196	1.59924e-60	87.2
[BLASTED]	CM003611.1_4436821-4437639	818	5	AT-rich binding -like	8.30796e-38	97.6
[BLASTED]	CM003611.1_4560753-4561930	1177	5	uncharacterized protein LOC109793278 isoform X3	3.4968e-43	84
[BLASTED]	CM003611.1_4606213-4607726	1288	5	Actin-related 9	1.17265e-31	56.6
[BLASTED, MAPPED, ANNOTATED]	CM003611.1_4616081-4618474	2393	5	HR-like lesion-inducing	5.93703e-32	84.8	1	C:GO:0016021	C:integral component of membrane
[BLASTED, MAPPED, ANNOTATED]	CM003611.1_5203060-5206584	3524	5	chromodomain helicase DNA-binding	2.78776e-41	93.8	4	C:GO:0005634; F:GO:0003677; F:GO:0005524; F:GO:0004386	C:nucleus; F:DNA binding; F:ATP binding; F:helicase activity	EC:3.6.1.15	Nucleoside-triphosphate phosphatase
[BLASTED]	CM003611.1_5538034-5538601	567	5	double-stranded RNA-binding 1-like	1.51551e-33	93
[BLASTED]	CM003611.1_5800228-5802760	2532	1	hypothetical protein GLYMA_20G014600	1.39298e-10	65
[NO-BLAST]	CM003611.1_5931807-5932975	1168		---NA---
[BLASTED, MAPPED, ANNOTATED]	CM003611.1_626429-629635	3193	5	lamin isoform X2	8.84946e-52	87.8	3	F:GO:0009055; C:GO:0016021; C:GO:0046658	F:electron carrier activity; C:integral component of membrane; C:anchored component of plasma membrane
[NO-BLAST]	CM003611.1_6564944-6565164	220		---NA---
[BLASTED, MAPPED]	CM003611.1_6648011-6649520	1509	5	hypothetical protein GLYMA_09G1635001, partial	6.21304e-12	61.4	2	C:GO:0016020; C:GO:0016021	C:membrane; C:integral component of membrane
[NO-BLAST]	CM003611.1_6658207-6659526	1319		---NA---
[BLASTED, MAPPED, ANNOTATED]	CM003611.1_6724634-6725811	1177	5	uncharacterized protein LOC109804637	7.21318e-15	94.4	1	C:GO:0016021	C:integral component of membrane
[NO-BLAST]	CM003611.1_7144402-7144636	234		---NA---
[BLASTED]	CM003611.1_7700065-7701875	1810	5	ribosomal RNA-processing 17	8.87646e-42	92.6
[BLASTED, MAPPED, ANNOTATED]	CM003611.1_7807531-7817211	9680	5	secretory carrier-associated membrane 1-like isoform X2	1.27787e-20	81.4	2	P:GO:0015031; C:GO:0016021	P:protein transport; C:integral component of membrane
[NO-BLAST]	CM003611.1_8107019-8107544	525		---NA---
[BLASTED, MAPPED, ANNOTATED]	CM003611.1_8241650-8242486	836	5	hypothetical protein VIGAN_05015400	3.698e-57	65.6	1	C:GO:0005622	C:intracellular
[BLASTED, MAPPED, ANNOTATED]	CM003611.1_8256873-8259087	2214	5	NAC domain-containing 104-like	7.41837e-53	97	4	C:GO:0005634; F:GO:0003677; P:GO:0006351; P:GO:0006355	C:nucleus; F:DNA binding; P:transcription, DNA-templated; P:regulation of transcription, DNA-templated
[BLASTED, MAPPED, ANNOTATED]	CM003611.1_844864-845559	695	5	histone acetyltransferase HAC12-like	2.1821e-36	71.6	1	F:GO:0016740	F:transferase activity
[BLASTED]	CM003611.1_8799637-8801762	2125	5	uncharacterized protein LOC109805285	4.82336e-52	65.2
[NO-BLAST]	CM003611.1_9002013-9002379	366		---NA---
[BLASTED, MAPPED, ANNOTATED]	CM003611.1_9002648-9003068	420	5	magnesium-dependent phosphatase 1-like	1.33757e-17	89.8	2	F:GO:0016791; P:GO:0016311	F:phosphatase activity; P:dephosphorylation	EC:3.1.3.41	4-nitrophenylphosphatase
[NO-BLAST]	CM003611.1_9003174-9003401	227		---NA---
[BLASTED]	CM003611.1_9022757-9026963	4206	5	adenosine kinase 1-	1.65182e-39	88.8
[BLASTED, MAPPED]	CM003611.1_9050692-9053666	2974	5	nicotinamidase 1-like	1.29537e-40	61.2	2	F:GO:0003824; P:GO:0008152	F:catalytic activity; P:metabolic process
[NO-BLAST]	CM003611.1_9142189-9143077	888		---NA---
[BLASTED]	CM003611.1_9182195-9182931	734	1	methylmalonate-semialdehyde dehydrogenase [acylating] mitochondrial	0.000240008	100
[BLASTED, MAPPED, ANNOTATED]	CM003611.1_9223807-9225354	1547	5	L-type lectin-domain containing receptor kinase -like	3.91017e-44	83.6	5	F:GO:0005524; C:GO:0016021; F:GO:0004674; F:GO:0030246; P:GO:0006468	F:ATP binding; C:integral component of membrane; F:protein serine/threonine kinase activity; F:carbohydrate binding; P:protein phosphorylation	EC:2.7.11	Transferring phosphorus-containing groups
[NO-BLAST]	CM003611.1_9324105-9325586	1481		---NA---
[BLASTED]	CM003611.1_9351250-9355310	4060	5	BCCIP homolog	1.01567e-81	69.6
[BLASTED, MAPPED]	CM003611.1_9356208-9359280	3072	5	uncharacterized protein LOC109804713	7.52437e-91	71.2	1	F:GO:0003950	F:NAD+ ADP-ribosyltransferase activity
[NO-BLAST]	CM003611.1_9644592-9645409	817		---NA---
[BLASTED, MAPPED, ANNOTATED]	CM003611.1_9693345-9696780	3435	5	Purple acid phosphatase 3	5.14635e-45	96	2	P:GO:0016311; F:GO:0003993	P:dephosphorylation; F:acid phosphatase activity	EC:3.1.3.41; EC:3.1.3.2	4-nitrophenylphosphatase; Acid phosphatase
[BLASTED, MAPPED, ANNOTATED]	CM003611.1_9846659-9847212	553	5	IAA-alanine resistance 1	2.95475e-43	83.6	4	P:GO:0055085; C:GO:0016021; F:GO:0046873; P:GO:0030001	P:transmembrane transport; C:integral component of membrane; F:metal ion transmembrane transporter activity; P:metal ion transport
[BLASTED, MAPPED, ANNOTATED]	CM003612.1_10215270-10217518	2248	5	actin-related 2 3 complex subunit 5A-like	3.14814e-11	97	2	P:GO:0034314; C:GO:0005885	P:Arp2/3 complex-mediated actin nucleation; C:Arp2/3 protein complex
[NO-BLAST]	CM003612.1_10267573-10268799	1226		---NA---
[BLASTED, MAPPED, ANNOTATED]	CM003612.1_10926104-10926460	356	5	serine threonine- kinase receptor	3.26162e-40	93.2	5	F:GO:0005524; C:GO:0016021; F:GO:0004672; F:GO:0030246; P:GO:0006468	F:ATP binding; C:integral component of membrane; F:protein kinase activity; F:carbohydrate binding; P:protein phosphorylation
[NO-BLAST]	CM003612.1_1136359-1137006	647		---NA---
[BLASTED, MAPPED]	CM003612.1_11823408-11824060	652	5	14 kDa proline-rich	4.70771e-61	53.4	6	F:GO:0003677; C:GO:0005634; P:GO:0006351; C:GO:0016020; C:GO:0016021; P:GO:0006355	F:DNA binding; C:nucleus; P:transcription, DNA-templated; C:membrane; C:integral component of membrane; P:regulation of transcription, DNA-templated
[BLASTED]	CM003612.1_1182708-1183940	1232	5	uncharacterized protein LOC109805551 isoform X4	4.50616e-12	87.4
[BLASTED]	CM003612.1_11828033-11828997	964	5	FAR1-RELATED SEQUENCE 5-like	1.53918e-32	71.6
[BLASTED]	CM003612.1_12005701-12007258	1557	5	PREDICTED: uncharacterized protein LOC109338411	1.44766e-80	63.4
[BLASTED, MAPPED, ANNOTATED]	CM003612.1_12311770-12314982	3212	5	uncharacterized protein LOC109805575	1.39344e-47	93.8	4	P:GO:0071806; F:GO:0015266; C:GO:0016021; P:GO:0033365	P:protein transmembrane transport; F:protein channel activity; C:integral component of membrane; P:protein localization to organelle
[BLASTED, MAPPED, ANNOTATED]	CM003612.1_12363471-12380411	16918	5	cytochrome P450 CYP82D47-like	0	94.4	6	F:GO:0005506; P:GO:0044550; C:GO:0016021; F:GO:0016709; P:GO:0055114; F:GO:0020037	F:iron ion binding; P:secondary metabolite biosynthetic process; C:integral component of membrane; F:oxidoreductase activity, acting on paired donors, with incorporation or reduction of molecular oxygen, NAD(P)H as one donor, and incorporation of one atom of oxygen; P:oxidation-reduction process; F:heme binding	EC:1.14.13	Acting on paired donors, with incorporation or reduction of molecular oxygen. The oxygen incorporated need not be derived from O(2)
[NO-BLAST]	CM003612.1_1257438-1257671	233		---NA---
[BLASTED]	CM003612.1_12908255-12908916	661	5	leguminosin group486 secreted peptide	6.51288e-34	60.2
[NO-BLAST]	CM003612.1_13013533-13014481	948		---NA---
[BLASTED, MAPPED, ANNOTATED]	CM003612.1_13095994-13097283	1289	5	ribulose bisphosphate carboxylase small chloroplastic	1.08504e-50	93.6	7	C:GO:0009507; P:GO:0009853; P:GO:0015979; P:GO:0055114; P:GO:0015977; F:GO:0004497; F:GO:0016984	C:chloroplast; P:photorespiration; P:photosynthesis; P:oxidation-reduction process; P:carbon fixation; F:monooxygenase activity; F:ribulose-bisphosphate carboxylase activity	EC:4.1.1.39	Ribulose-bisphosphate carboxylase
[NO-BLAST]	CM003612.1_13098591-13099794	1203		---NA---
[BLASTED]	CM003612.1_13342321-13346053	3732	5	pectinesterase 10	7.07228e-93	69.8
[BLASTED, MAPPED, ANNOTATED]	CM003612.1_13369940-13370527	587	5	phosphatidate cytidylyltransferase family	3.19839e-24	86.8	3	F:GO:0004605; C:GO:0016021; P:GO:0016024	F:phosphatidate cytidylyltransferase activity; C:integral component of membrane; P:CDP-diacylglycerol biosynthetic process	EC:2.7.7.41	Phosphatidate cytidylyltransferase
[NO-BLAST]	CM003612.1_13681842-13682524	682		---NA---
[BLASTED]	CM003612.1_13712802-13714707	1905	2	ISWI chromatin-remodeling complex ATPase CHR17-like	0.000864209	100
[BLASTED, MAPPED, ANNOTATED]	CM003612.1_14496005-14499639	3634	5	signal peptidase complex catalytic subunit SEC11A-like	6.60041e-14	86.4	3	C:GO:0016021; P:GO:0006465; F:GO:0008233	C:integral component of membrane; P:signal peptide processing; F:peptidase activity
[NO-BLAST]	CM003612.1_14710073-14711666	1593		---NA---
[NO-BLAST]	CM003612.1_1535783-1536206	423		---NA---
[NO-BLAST]	CM003612.1_1537256-1537663	407		---NA---
[NO-BLAST]	CM003612.1_15644020-15644567	547		---NA---
[NO-BLAST]	CM003612.1_15654848-15656061	1213		---NA---
[BLASTED]	CM003612.1_16147323-16148181	858	5	NADH dehydrogenase [ubiquinone] flavo mitochondrial-like isoform X3	6.49189e-19	92.8
[NO-BLAST]	CM003612.1_16371663-16372449	786		---NA---
[BLASTED, MAPPED, ANNOTATED]	CM003612.1_16431584-16433003	1419	5	G-type lectin S-receptor-like serine threonine- kinase At4g27290	1.43023e-59	87.6	8	F:GO:0005524; C:GO:0009506; P:GO:0048544; C:GO:0016021; F:GO:0004674; P:GO:0006468; P:GO:0006952; C:GO:0005886	F:ATP binding; C:plasmodesma; P:recognition of pollen; C:integral component of membrane; F:protein serine/threonine kinase activity; P:protein phosphorylation; P:defense response; C:plasma membrane	EC:2.7.11	Transferring phosphorus-containing groups
[BLASTED, MAPPED, ANNOTATED]	CM003612.1_16433824-16434182	358	5	G-type lectin S-receptor-like serine threonine- kinase At4g27290	3.07332e-15	89.6	5	F:GO:0005524; P:GO:0048544; C:GO:0016021; F:GO:0004674; P:GO:0006468	F:ATP binding; P:recognition of pollen; C:integral component of membrane; F:protein serine/threonine kinase activity; P:protein phosphorylation	EC:2.7.11	Transferring phosphorus-containing groups
[BLASTED]	CM003612.1_168156-170610	2136	1	probable LRR receptor-like serine threonine- kinase At1g05700	7.65732e-13	100
[NO-BLAST]	CM003612.1_1732225-1732944	717		---NA---
[BLASTED, MAPPED, ANNOTATED]	CM003612.1_17394758-17398732	3974	5	Histone H1	9.29861e-48	87.4	4	C:GO:0005634; F:GO:0003677; C:GO:0000786; P:GO:0006334	C:nucleus; F:DNA binding; C:nucleosome; P:nucleosome assembly
[BLASTED, MAPPED, ANNOTATED]	CM003612.1_17972529-17980862	8333	5	probable S-adenosylmethionine carrier chloroplastic isoform X1	1.82475e-25	90.4	4	P:GO:0055085; F:GO:0003735; C:GO:0016021; P:GO:0006412	P:transmembrane transport; F:structural constituent of ribosome; C:integral component of membrane; P:translation
[NO-BLAST]	CM003612.1_1832435-1832939	504		---NA---
[BLASTED]	CM003612.1_1836202-1837399	1197	3	hypothetical protein PHAVU_005G145600g	4.72866e-06	86
[BLASTED]	CM003612.1_18478415-18478870	455	5	Retrovirus-related Pol poly from transposon TNT 1-94	6.22036e-13	75
[BLASTED, MAPPED]	CM003612.1_18753866-18754240	374	5	golgin candidate 1	2.75014e-11	94	3	P:GO:0007030; C:GO:0016020; C:GO:0016021	P:Golgi organization; C:membrane; C:integral component of membrane
[BLASTED]	CM003612.1_19309170-19310490	1320	5	uncharacterized protein LOC109806544	1.82121e-60	71.6
[BLASTED]	CM003612.1_19738028-19739242	1214	5	uncharacterized protein LOC109809547	7.02253e-55	92.8
[BLASTED, MAPPED, ANNOTATED]	CM003612.1_19918763-19925784	7021	5	ubiquitin-conjugating enzyme E2 5B isoform X3	1.16585e-21	88.6	2	F:GO:0005524; F:GO:0016874	F:ATP binding; F:ligase activity
[BLASTED, MAPPED, ANNOTATED]	CM003612.1_20064313-20066704	2391	5	lysine-specific demethylase JMJ25-like	2.02645e-12	74	1	F:GO:0008270	F:zinc ion binding
[NO-BLAST]	CM003612.1_2026777-2027314	537		---NA---
[NO-BLAST]	CM003612.1_20398860-20400211	1351		---NA---
[NO-BLAST]	CM003612.1_20604770-20605000	230		---NA---
[BLASTED, MAPPED, ANNOTATED]	CM003612.1_20742281-20742503	222	1	hypothetical protein PHAVU_003G126000g	9.44e-11	96	3	F:GO:0005086; P:GO:0032012; P:GO:0043547	F:ARF guanyl-nucleotide exchange factor activity; P:regulation of ARF protein signal transduction; P:positive regulation of GTPase activity
[BLASTED, MAPPED]	CM003612.1_20754715-20755536	821	4	hypothetical protein glysoja_045478	3.16395e-06	82	1	C:GO:0016021	C:integral component of membrane
[BLASTED, MAPPED, ANNOTATED]	CM003612.1_20835884-20844274	8070	5	proline-rich receptor kinase PERK3	2.79255e-112	86	3	F:GO:0005524; F:GO:0004672; P:GO:0006468	F:ATP binding; F:protein kinase activity; P:protein phosphorylation
[BLASTED, MAPPED, ANNOTATED]	CM003612.1_20846910-20849560	2650	5	Proline-rich receptor kinase PERK8	9.25342e-26	85.8	3	F:GO:0005524; F:GO:0004672; P:GO:0006468	F:ATP binding; F:protein kinase activity; P:protein phosphorylation
[BLASTED, MAPPED, ANNOTATED]	CM003612.1_20907301-20909324	2023	5	mitochondrial amidoxime reducing component 2-like	4.5788e-48	72	1	F:GO:0043167	F:ion binding
[BLASTED, MAPPED, ANNOTATED]	CM003612.1_20917383-20919014	1631	5	mitochondrial amidoxime-reducing component 1-like isoform X1	3.58752e-15	100	3	F:GO:0030170; F:GO:0003824; F:GO:0030151	F:pyridoxal phosphate binding; F:catalytic activity; F:molybdenum ion binding
[BLASTED, MAPPED, ANNOTATED]	CM003612.1_20919404-20919905	501	5	mitochondrial amidoxime-reducing component 1-like isoform X2	4.20517e-33	96.2	3	F:GO:0030170; F:GO:0003824; F:GO:0030151	F:pyridoxal phosphate binding; F:catalytic activity; F:molybdenum ion binding
[BLASTED, MAPPED, ANNOTATED]	CM003612.1_20920903-20921173	270	5	mitochondrial amidoxime-reducing component 1-like isoform X1	1.2732e-26	97	3	F:GO:0030170; F:GO:0003824; F:GO:0030151	F:pyridoxal phosphate binding; F:catalytic activity; F:molybdenum ion binding
[BLASTED, MAPPED, ANNOTATED]	CM003612.1_20929167-20941402	12235	5	Ribulose-1,5 bisphosphate carboxylase oxygenase large subunit N- chloroplastic	2.85275e-45	91.4	9	C:GO:0009508; C:GO:0000427; C:GO:0009534; P:GO:0010027; P:GO:0042793; P:GO:0018026; F:GO:0030785; F:GO:0016279; P:GO:0009658	C:plastid chromosome; C:plastid-encoded plastid RNA polymerase complex; C:chloroplast thylakoid; P:thylakoid membrane organization; P:transcription from plastid promoter; P:peptidyl-lysine monomethylation; F:[ribulose-bisphosphate carboxylase]-lysine N-methyltransferase activity; F:protein-lysine N-methyltransferase activity; P:chloroplast organization	EC:2.1.1.127	[Ribulose-bisphosphate carboxylase]-lysine N-methyltransferase
[NO-BLAST]	CM003612.1_21798253-21800184	1931		---NA---
[BLASTED]	CM003612.1_21875821-21878219	2398	5	uncharacterized protein LOC109805439	0	91.6
[NO-BLAST]	CM003612.1_21999226-22000561	1335		---NA---
[BLASTED, MAPPED]	CM003612.1_2203760-2206544	2784	5	Cold-inducible RNA-binding	6.46944e-41	62.4	2	F:GO:0000166; F:GO:0003676	F:nucleotide binding; F:nucleic acid binding
[NO-BLAST]	CM003612.1_22166664-22166898	234		---NA---
[BLASTED, MAPPED, ANNOTATED]	CM003612.1_2306288-2307726	1438	5	60S ribosomal L23A	9.70642e-51	99.6	5	F:GO:0000166; F:GO:0003735; C:GO:0022625; P:GO:0000027; P:GO:0006412	F:nucleotide binding; F:structural constituent of ribosome; C:cytosolic large ribosomal subunit; P:ribosomal large subunit assembly; P:translation
[BLASTED, MAPPED]	CM003612.1_2375684-2376577	893	5	Myb J	5.23004e-83	75.8	4	F:GO:0003677; C:GO:0005634; P:GO:0006351; P:GO:0006355	F:DNA binding; C:nucleus; P:transcription, DNA-templated; P:regulation of transcription, DNA-templated
[BLASTED, MAPPED, ANNOTATED]	CM003612.1_2562917-2564374	1457	5	chitinase 2-like	0	93	5	F:GO:0004568; P:GO:0005975; F:GO:0008061; P:GO:0006032; C:GO:0005576	F:chitinase activity; P:carbohydrate metabolic process; F:chitin binding; P:chitin catabolic process; C:extracellular region	EC:3.2.1.14	Chitinase
[BLASTED, MAPPED, ANNOTATED]	CM003612.1_2865476-2865877	401	5	Vicilin-like antimicrobial peptides 2-2	4.29507e-12	90.4	1	F:GO:0045735	F:nutrient reservoir activity
[NO-BLAST]	CM003612.1_2876496-2877327	831		---NA---
[BLASTED, MAPPED, ANNOTATED]	CM003612.1_3097725-3099889	2164	5	40S ribosomal S10	6.71121e-56	100	3	F:GO:0003735; C:GO:0022627; P:GO:0000028	F:structural constituent of ribosome; C:cytosolic small ribosomal subunit; P:ribosomal small subunit assembly
[NO-BLAST]	CM003612.1_3350696-3353489	2793		---NA---
[NO-BLAST]	CM003612.1_342318-343293	975		---NA---
[BLASTED, MAPPED, ANNOTATED]	CM003612.1_3423272-3427067	3795	5	V-type proton ATPase subunit E-like	1.66189e-35	90.4	3	P:GO:0015991; F:GO:0046961; C:GO:0033178	P:ATP hydrolysis coupled proton transport; F:proton-transporting ATPase activity, rotational mechanism; C:proton-transporting two-sector ATPase complex, catalytic domain	EC:3.6.1.3; EC:3.6.1.15	Adenosinetriphosphatase; Nucleoside-triphosphate phosphatase
[BLASTED, MAPPED, ANNOTATED]	CM003612.1_3488012-3488765	753	5	Early nodulin 1	6.61799e-41	84.8	2	F:GO:0009055; C:GO:0046658	F:electron carrier activity; C:anchored component of plasma membrane
[BLASTED, MAPPED, ANNOTATED]	CM003612.1_3493333-3494440	1107	5	arabinogalactan peptide 16-like	8.42451e-11	87.6	1	C:GO:0016021	C:integral component of membrane
[BLASTED, MAPPED, ANNOTATED]	CM003612.1_3587206-3590323	3117	5	KAT8 regulatory NSL complex subunit 3	1.13919e-36	89.4	1	C:GO:0005634	C:nucleus
[BLASTED]	CM003612.1_3599702-3600569	867	5	subtilisin-like protease	1.36977e-37	64.4
[BLASTED]	CM003612.1_3657054-3661951	4897	5	long chain acyl- synthetase 4-like	1.82627e-44	86.4
[BLASTED, MAPPED, ANNOTATED]	CM003612.1_3663715-3664352	637	5	Fatty acyl- synthetase A	2.13408e-07	82.6	2	F:GO:0003824; P:GO:0008152	F:catalytic activity; P:metabolic process
[BLASTED]	CM003612.1_3729480-3730633	1153	5	Retrovirus-related Pol poly from transposon TNT 1-94	7.80911e-09	66
[NO-BLAST]	CM003612.1_3998296-3999928	1632		---NA---
[BLASTED]	CM003612.1_4061894-4063642	1748	5	hypothetical protein GLYMA_12G194300	3.14566e-25	67
[BLASTED, MAPPED]	CM003612.1_4146478-4147402	924	5	hypothetical protein LR48_Vigan02g097400	3.7067e-26	63.2	4	P:GO:0006508; C:GO:0016020; C:GO:0016021; F:GO:0008234	P:proteolysis; C:membrane; C:integral component of membrane; F:cysteine-type peptidase activity
[BLASTED]	CM003612.1_427796-431350	3554	1	Copia protein, partial	0.000633954	76
[BLASTED, MAPPED, ANNOTATED]	CM003612.1_4498575-4500082	1507	5	zinc finger CONSTANS-LIKE 11	8.0479e-77	90.6	2	F:GO:0008270; C:GO:0005622	F:zinc ion binding; C:intracellular
[NO-BLAST]	CM003612.1_470125-471191	1066		---NA---
[BLASTED, MAPPED]	CM003612.1_4910101-4911909	1808	5	zinc finger CCCH domain-containing 2-like	0	78	1	F:GO:0046872	F:metal ion binding
[BLASTED, MAPPED, ANNOTATED]	CM003612.1_4922455-4925832	3377	5	phosphatase 2C 58	1.73152e-52	96.8	2	F:GO:0004722; P:GO:0006470	F:protein serine/threonine phosphatase activity; P:protein dephosphorylation	EC:3.1.3.16; EC:3.1.3.41	Protein-serine/threonine phosphatase; 4-nitrophenylphosphatase
[BLASTED, MAPPED, ANNOTATED]	CM003612.1_5035106-5036567	1461	5	receptor-like serine threonine- kinase SD1-8	4.67684e-105	79.6	4	F:GO:0000166; C:GO:0016020; F:GO:0004672; P:GO:0016310	F:nucleotide binding; C:membrane; F:protein kinase activity; P:phosphorylation
[NO-BLAST]	CM003612.1_5345138-5345759	621		---NA---
[BLASTED, MAPPED, ANNOTATED]	CM003612.1_5550117-5555516	5399	5	RNA-binding isoform X1	5.78247e-37	92.8	1	F:GO:0003723	F:RNA binding
[BLASTED, MAPPED, ANNOTATED]	CM003612.1_5713611-5714359	748	3	RING-H2 finger ATL1K	6.11607e-33	86.33	1	F:GO:0008270	F:zinc ion binding
[NO-BLAST]	CM003612.1_6169360-6171523	2163		---NA---
[BLASTED]	CM003612.1_6698281-6699231	950	5	glycine-rich cell wall structural -like isoform X1	6.26756e-42	96.4
[BLASTED]	CM003612.1_675195-676653	1458	5	EPIDERMAL PATTERNING FACTOR 6	2.03069e-43	88.2
[NO-BLAST]	CM003612.1_6829326-6830689	1363		---NA---
[NO-BLAST]	CM003612.1_6858456-6858885	429		---NA---
[BLASTED, MAPPED, ANNOTATED]	CM003612.1_7239570-7242788	3218	5	uncharacterized protein At2g39795, mitochondrial	5.78597e-99	93	1	C:GO:0005759	C:mitochondrial matrix
[BLASTED]	CM003612.1_7269980-7282487	12497	1	GTP-binding nuclear Ran1B-like	2.51577e-11	78
[NO-BLAST]	CM003612.1_731773-732192	419		---NA---
[NO-BLAST]	CM003612.1_7360633-7361121	488		---NA---
[NO-BLAST]	CM003612.1_7362722-7363436	714		---NA---
[NO-BLAST]	CM003612.1_7371934-7372379	445		---NA---
[NO-BLAST]	CM003612.1_7384948-7385154	206		---NA---
[BLASTED]	CM003612.1_7479591-7480165	574	5	glycine-rich domain-containing 2 isoform X1	8.89343e-26	91
[BLASTED, MAPPED, ANNOTATED]	CM003612.1_7569934-7572859	2925	5	hypothetical protein KK1_014480	2.16814e-40	96.2	1	C:GO:0016021	C:integral component of membrane
[BLASTED, MAPPED]	CM003612.1_7964321-7964917	596	5	early nodulin-75-like	8.78096e-43	57	2	C:GO:0016020; C:GO:0016021	C:membrane; C:integral component of membrane
[BLASTED]	CM003612.1_7988625-7989270	645	5	hypothetical protein KK1_038527	2.58521e-26	85.6
[BLASTED, MAPPED]	CM003612.1_827304-827939	635	5	U-box domain-containing 34-like	6.09389e-34	79.2	5	F:GO:0005524; F:GO:0004672; F:GO:0016740; P:GO:0006468; P:GO:0006950	F:ATP binding; F:protein kinase activity; F:transferase activity; P:protein phosphorylation; P:response to stress
[BLASTED, MAPPED]	CM003612.1_850498-853325	2827	5	nuclear transcription factor Y subunit A-3-like	4.75365e-53	83.6	4	C:GO:0016602; F:GO:0003677; F:GO:0003700; P:GO:0006355	C:CCAAT-binding factor complex; F:DNA binding; F:transcription factor activity, sequence-specific DNA binding; P:regulation of transcription, DNA-templated
[BLASTED]	CM003612.1_855866-867157	11268	5	polyadenylate-binding -interacting 3-like isoform X1	5.65822e-74	75.8
[NO-BLAST]	CM003612.1_8628868-8629486	618		---NA---
[BLASTED]	CM003612.1_8645881-8646572	691	1	hypothetical protein GLYMA_06G245900	0.00053772	64
[NO-BLAST]	CM003612.1_8648593-8649297	704		---NA---
[NO-BLAST]	CM003612.1_8714985-8718589	3604		---NA---
[BLASTED, MAPPED, ANNOTATED]	CM003612.1_8843543-8845725	2182	5	transcription factor MYC2-like	0	84.8	1	F:GO:0046983	F:protein dimerization activity
[NO-BLAST]	CM003612.1_8992029-8992823	794		---NA---
[BLASTED, MAPPED, ANNOTATED]	CM003612.1_9280021-9280335	314	5	Serine carboxypeptidase II-3	9.11067e-33	88.4	2	F:GO:0004185; P:GO:0051603	F:serine-type carboxypeptidase activity; P:proteolysis involved in cellular protein catabolic process	EC:3.4.21; EC:3.4.16	Acting on peptide bonds (peptidases); Acting on peptide bonds (peptidases)
[BLASTED]	CM003612.1_9688129-9688788	659	5	Low temperature-induced	1.5739e-14	96.2
[BLASTED]	CM003612.1_9705701-9706653	952	5	cell wall RBR3-like	1.53476e-20	74
[BLASTED, MAPPED]	CM003613.1_10152961-10153894	933	5	Calmodulin 11	1.12906e-69	54.4	1	F:GO:0005509	F:calcium ion binding
[BLASTED]	CM003613.1_10176645-10177174	529	5	beta-carotene isomerase chloroplastic	3.80293e-44	84
[BLASTED, MAPPED, ANNOTATED]	CM003613.1_10562796-10568288	5492	5	uncharacterized protein LOC109806812 isoform X2	2.59572e-31	96.8	1	C:GO:0016021	C:integral component of membrane
[BLASTED, MAPPED, ANNOTATED]	CM003613.1_10570199-10573543	3344	5	sirohydrochlorin chloroplastic isoform X1	9.29378e-35	93.4	3	C:GO:0016021; P:GO:0009236; F:GO:0016852	C:integral component of membrane; P:cobalamin biosynthetic process; F:sirohydrochlorin cobaltochelatase activity	EC:4.99.1.3	Sirohydrochlorin cobaltochelatase
[BLASTED, MAPPED, ANNOTATED]	CM003613.1_10808887-10816294	7407	5	uncharacterized protein LOC109808841	8.69921e-39	98	2	F:GO:0008375; C:GO:0016020	F:acetylglucosaminyltransferase activity; C:membrane
[NO-BLAST]	CM003613.1_11045918-11046384	466		---NA---
[BLASTED, MAPPED, ANNOTATED]	CM003613.1_11566845-11567605	760	5	Phospholipid-transporting ATPase 3	1.40574e-17	71.2	1	F:GO:0043167	F:ion binding
[BLASTED, MAPPED]	CM003613.1_12041328-12043158	1830	5	Two-component response regulator ARR9	7.71054e-34	66.2	2	P:GO:0000160; C:GO:0005622	P:phosphorelay signal transduction system; C:intracellular
[BLASTED, MAPPED]	CM003613.1_12320929-12331141	10212	5	hypothetical protein KK1_001194	5.72406e-35	63.8	2	C:GO:0016020; C:GO:0016021	C:membrane; C:integral component of membrane
[BLASTED, MAPPED, ANNOTATED]	CM003613.1_12574656-12575123	467	5	S-locus lectin kinase family	4.32711e-62	85	6	F:GO:0005524; P:GO:0048544; C:GO:0016021; F:GO:0004674; F:GO:0030246; P:GO:0006468	F:ATP binding; P:recognition of pollen; C:integral component of membrane; F:protein serine/threonine kinase activity; F:carbohydrate binding; P:protein phosphorylation	EC:2.7.11	Transferring phosphorus-containing groups
[BLASTED, MAPPED, ANNOTATED]	CM003613.1_12873866-12874180	314	5	AP-2 complex subunit mu-like	1.96981e-15	94	3	P:GO:0016192; C:GO:0030131; P:GO:0006886	P:vesicle-mediated transport; C:clathrin adaptor complex; P:intracellular protein transport
[BLASTED, MAPPED, ANNOTATED]	CM003613.1_13425480-13426942	1462	5	cytochrome c oxidase subunit 5C-2	2.41653e-24	96.8	2	C:GO:0005746; C:GO:0016021	C:mitochondrial respiratory chain; C:integral component of membrane
[NO-BLAST]	CM003613.1_13503915-13504422	507		---NA---
[BLASTED]	CM003613.1_13508459-13509198	739	5	TMV resistance N-like isoform X1	2.25314e-32	87.2
[NO-BLAST]	CM003613.1_13775768-13776206	438		---NA---
[BLASTED, MAPPED, ANNOTATED]	CM003613.1_13805726-13806893	1166	5	microsomal omega-3 fatty acid desaturase	4.1495e-09	79.8	2	P:GO:0006629; C:GO:0016021	P:lipid metabolic process; C:integral component of membrane
[BLASTED]	CM003613.1_1386837-1388352	1515	5	uncharacterized protein LOC109793794 isoform X3	4.21554e-51	85.6
[BLASTED]	CM003613.1_1395132-1397853	2721	5	BURP domain RD22-like	0	93.8
[BLASTED, MAPPED, ANNOTATED]	CM003613.1_13984251-13988529	4278	5	NAC domain-containing 2	4.14085e-87	85	4	C:GO:0005634; F:GO:0003677; P:GO:0006351; P:GO:0006355	C:nucleus; F:DNA binding; P:transcription, DNA-templated; P:regulation of transcription, DNA-templated
[NO-BLAST]	CM003613.1_14251123-14251576	451		---NA---
[BLASTED, MAPPED, ANNOTATED]	CM003613.1_14251860-14255138	3276	5	WAT1-related At4g08300	1.12353e-62	98.8	3	P:GO:0055085; F:GO:0022857; C:GO:0016021	P:transmembrane transport; F:transmembrane transporter activity; C:integral component of membrane
[BLASTED, MAPPED]	CM003613.1_14277736-14278255	519	3	zinc finger BED domain-containing DAYSLEEPER-like	7.23313e-08	82	5	C:GO:0005634; F:GO:0008270; P:GO:0034968; F:GO:0018024; C:GO:0005694	C:nucleus; F:zinc ion binding; P:histone lysine methylation; F:histone-lysine N-methyltransferase activity; C:chromosome
[BLASTED]	CM003613.1_14285425-14286676	1251	5	WAT1-related At4g08290-like	3.37534e-51	94.4
[NO-BLAST]	CM003613.1_14395117-14395601	484		---NA---
[BLASTED, MAPPED, ANNOTATED]	CM003613.1_14451936-14454054	2118	5	Transmembrane emp24 domain-containing 10	4.24385e-44	95.8	4	C:GO:0005789; C:GO:0016021; P:GO:0006810; F:GO:0016787	C:endoplasmic reticulum membrane; C:integral component of membrane; P:transport; F:hydrolase activity
[BLASTED, MAPPED, ANNOTATED]	CM003613.1_14508246-14511515	3129	5	probable N-succinyldiaminopimelate aminotransferase	0	98.4	3	F:GO:0030170; F:GO:0003824; P:GO:0009058	F:pyridoxal phosphate binding; F:catalytic activity; P:biosynthetic process
[BLASTED, MAPPED, ANNOTATED]	CM003613.1_14685672-14692067	6395	5	Formamidase	9.41094e-115	76.8	1	F:GO:0016811	F:hydrolase activity, acting on carbon-nitrogen (but not peptide) bonds, in linear amides
[BLASTED]	CM003613.1_14842097-14842367	270	2	uncharacterized protein LOC109793770 isoform X1	1.14163e-06	98
[BLASTED]	CM003613.1_15472802-15475391	2020	5	late embryogenesis abundant 3-like	2.46819e-58	77.4
[NO-BLAST]	CM003613.1_1569488-1569810	322		---NA---
[BLASTED]	CM003613.1_1577710-1578658	948	3	hypothetical protein KK1_000156	1.86126e-17	81.33
[BLASTED, MAPPED]	CM003613.1_16093719-16094465	746	5	hypothetical protein GLYMA_20G135100	5.1746e-16	49	2	C:GO:0016020; C:GO:0016021	C:membrane; C:integral component of membrane
[BLASTED, MAPPED, ANNOTATED]	CM003613.1_16165497-16166837	1340	5	Dynein light chain flagellar outer arm	1.04463e-37	97.6	3	C:GO:0031514; C:GO:0030286; P:GO:0007017	C:motile cilium; C:dynein complex; P:microtubule-based process
[BLASTED, MAPPED, ANNOTATED]	CM003613.1_16716820-16717825	1005	5	40S ribosomal S30	3.37015e-14	97	3	F:GO:0003735; C:GO:0005840; P:GO:0006412	F:structural constituent of ribosome; C:ribosome; P:translation
[NO-BLAST]	CM003613.1_1731097-1731590	493		---NA---
[BLASTED]	CM003613.1_17341309-17343955	2646	2	PREDICTED: uncharacterized protein LOC103437127 isoform X2	9.16397e-05	57
[BLASTED, MAPPED, ANNOTATED]	CM003613.1_17572807-17575915	3108	5	uncharacterized protein LOC109809270 isoform X2	2.88133e-58	96.6	1	C:GO:0016021	C:integral component of membrane
[BLASTED, MAPPED]	CM003613.1_1777919-1778659	740	5	acyl- thioesterase 2 isoform X1	6.03269e-05	51	6	F:GO:0004622; F:GO:0008474; C:GO:0005737; P:GO:0002084; F:GO:0052689; F:GO:0016787	F:lysophospholipase activity; F:palmitoyl-(protein) hydrolase activity; C:cytoplasm; P:protein depalmitoylation; F:carboxylic ester hydrolase activity; F:hydrolase activity
[BLASTED, MAPPED, ANNOTATED]	CM003613.1_178783-179067	284	5	U-box domain-containing 35-like isoform X7	3.44119e-20	92	4	F:GO:0005524; F:GO:0004672; P:GO:0006468; P:GO:0006950	F:ATP binding; F:protein kinase activity; P:protein phosphorylation; P:response to stress
[BLASTED]	CM003613.1_18001177-18002050	873	5	dCTP pyrophosphatase 1-like	8.76526e-48	96.8
[BLASTED, MAPPED, ANNOTATED]	CM003613.1_18324619-18327125	2506	5	mitochondrial outer membrane porin 1-like	1.09594e-61	91.6	2	P:GO:0055085; C:GO:0005741	P:transmembrane transport; C:mitochondrial outer membrane
[BLASTED, MAPPED, ANNOTATED]	CM003613.1_1835147-1838048	2901	5	uncharacterized protein LOC109809455 isoform X1	1.91209e-43	96.2	1	C:GO:0016021	C:integral component of membrane
[BLASTED, MAPPED]	CM003613.1_18482095-18486896	4801	5	BES1 BZR1 homolog 2-like	2.59517e-09	60	4	F:GO:0003700; P:GO:0006351; P:GO:0006355; P:GO:0009742	F:transcription factor activity, sequence-specific DNA binding; P:transcription, DNA-templated; P:regulation of transcription, DNA-templated; P:brassinosteroid mediated signaling pathway
[BLASTED, MAPPED, ANNOTATED]	CM003613.1_18527373-18529128	1755	5	serine threonine- kinase NAK	6.98508e-85	95.4	3	F:GO:0005524; F:GO:0004674; P:GO:0006468	F:ATP binding; F:protein serine/threonine kinase activity; P:protein phosphorylation	EC:2.7.11	Transferring phosphorus-containing groups
[BLASTED, MAPPED, ANNOTATED]	CM003613.1_18529325-18531651	2326	5	tyrosine kinase family	5.5213e-69	82.6	3	F:GO:0005524; F:GO:0004674; P:GO:0006468	F:ATP binding; F:protein serine/threonine kinase activity; P:protein phosphorylation	EC:2.7.11	Transferring phosphorus-containing groups
[NO-BLAST]	CM003613.1_18597539-18598615	1076		---NA---
[BLASTED, MAPPED, ANNOTATED]	CM003613.1_18784436-18787497	3051	5	geranylgeranyl diphosphate chloroplastic	1.26987e-160	98	5	P:GO:0015995; F:GO:0016628; F:GO:0045550; P:GO:0015979; P:GO:0055114	P:chlorophyll biosynthetic process; F:oxidoreductase activity, acting on the CH-CH group of donors, NAD or NADP as acceptor; F:geranylgeranyl reductase activity; P:photosynthesis; P:oxidation-reduction process
[BLASTED, MAPPED, ANNOTATED]	CM003613.1_18801271-18802244	973	5	hypothetical protein VIGAN_01459600	1.3748e-21	86	1	C:GO:0016021	C:integral component of membrane
[BLASTED, MAPPED, ANNOTATED]	CM003613.1_18845334-18849033	3699	5	Expansin-A1	3.86245e-62	99.4	4	C:GO:0005618; C:GO:0016020; P:GO:0009664; C:GO:0005576	C:cell wall; C:membrane; P:plant-type cell wall organization; C:extracellular region
[BLASTED]	CM003613.1_1885796-1887695	1899	5	Metallothiol transferase fosB	2.20621e-48	96.2
[BLASTED, MAPPED, ANNOTATED]	CM003613.1_19064013-19066819	2806	5	isomerase BH0283 family	1.39486e-51	93.2	2	P:GO:0009058; F:GO:0016853	P:biosynthetic process; F:isomerase activity
[BLASTED, MAPPED, ANNOTATED]	CM003613.1_19068785-19073196	4411	5	isomerase BH0283 family	2.24809e-94	86	2	F:GO:0003824; P:GO:0009058	F:catalytic activity; P:biosynthetic process
[BLASTED, MAPPED, ANNOTATED]	CM003613.1_19202233-19203452	1219	5	dehydration-responsive element-binding 1E-like	5.13824e-121	85.2	5	C:GO:0005634; F:GO:0003677; F:GO:0003700; P:GO:0006351; P:GO:0006355	C:nucleus; F:DNA binding; F:transcription factor activity, sequence-specific DNA binding; P:transcription, DNA-templated; P:regulation of transcription, DNA-templated
[BLASTED, MAPPED]	CM003613.1_1970366-1971988	1622	5	uncharacterized protein LOC109809172	1.29237e-59	66.2	2	C:GO:0016020; C:GO:0016021	C:membrane; C:integral component of membrane
[BLASTED, MAPPED, ANNOTATED]	CM003613.1_19719759-19720920	1159	5	general transcription factor IIE subunit 1-like isoform X1	1.22259e-11	98.2	2	F:GO:0043565; P:GO:0006367	F:sequence-specific DNA binding; P:transcription initiation from RNA polymerase II promoter
[NO-BLAST]	CM003613.1_19767358-19767828	470		---NA---
[BLASTED, MAPPED, ANNOTATED]	CM003613.1_19939468-19940571	1103	5	phosphatase 2C 37	5.66806e-17	81.4	3	F:GO:0004722; F:GO:0046872; P:GO:0006470	F:protein serine/threonine phosphatase activity; F:metal ion binding; P:protein dephosphorylation	EC:3.1.3.16; EC:3.1.3.41	Protein-serine/threonine phosphatase; 4-nitrophenylphosphatase
[NO-BLAST]	CM003613.1_20167735-20170274	2539		---NA---
[BLASTED, MAPPED, ANNOTATED]	CM003613.1_20234494-20236302	1808	5	peroxidase 25-like	1.71822e-91	97.6	11	F:GO:0004601; P:GO:0006979; F:GO:0046872; C:GO:0016021; P:GO:0098869; P:GO:0009664; P:GO:0055114; C:GO:0005576; C:GO:0009505; F:GO:0020037; P:GO:0042744	F:peroxidase activity; P:response to oxidative stress; F:metal ion binding; C:integral component of membrane; P:cellular oxidant detoxification; P:plant-type cell wall organization; P:oxidation-reduction process; C:extracellular region; C:plant-type cell wall; F:heme binding; P:hydrogen peroxide catabolic process	EC:1.11.1.7	Peroxidase
[NO-BLAST]	CM003613.1_20293140-20296731	3399		---NA---
[BLASTED, MAPPED, ANNOTATED]	CM003613.1_2042473-2043994	1521	5	LURP-one-related 5-like	1.62264e-126	79.8	1	P:GO:0006952	P:defense response
[NO-BLAST]	CM003613.1_20760983-20762072	1089		---NA---
[NO-BLAST]	CM003613.1_21294969-21295408	439		---NA---
[NO-BLAST]	CM003613.1_21442079-21442739	660		---NA---
[NO-BLAST]	CM003613.1_21529401-21530313	912		---NA---
[BLASTED, MAPPED, ANNOTATED]	CM003613.1_2156875-2160872	3997	5	mediator of RNA polymerase II transcription subunit 7	2.69685e-29	89	3	C:GO:0016592; F:GO:0001104; P:GO:0006357	C:mediator complex; F:RNA polymerase II transcription cofactor activity; P:regulation of transcription from RNA polymerase II promoter
[BLASTED, MAPPED, ANNOTATED]	CM003613.1_22044327-22044996	669	5	oleosin 1-like	4.38321e-13	70.4	1	P:GO:0019915	P:lipid storage
[BLASTED, MAPPED, ANNOTATED]	CM003613.1_22051457-22052733	1276	5	hypothetical protein KK1_002060	4.61083e-71	89.6	3	C:GO:0009707; C:GO:0016021; P:GO:0009658	C:chloroplast outer membrane; C:integral component of membrane; P:chloroplast organization
[BLASTED]	CM003613.1_22053372-22053907	535	1	chloroplastic-like isoform X1	1.07885e-12	62
[BLASTED, MAPPED, ANNOTATED]	CM003613.1_22814359-22816309	1950	5	CASP 1F2 isoform X1	6.9443e-26	92.2	2	C:GO:0016021; C:GO:0005886	C:integral component of membrane; C:plasma membrane
[NO-BLAST]	CM003613.1_23116381-23116794	274		---NA---
[NO-BLAST]	CM003613.1_23123421-23123912	491		---NA---
[BLASTED, MAPPED, ANNOTATED]	CM003613.1_23178908-23180321	1413	5	ribulose bisphosphate carboxylase small chain chloroplastic	7.94893e-57	63.8	2	F:GO:0003824; P:GO:0008152	F:catalytic activity; P:metabolic process
[BLASTED]	CM003613.1_23265762-23266843	1081	5	hypothetical protein KK1_038802, partial	9.56968e-40	83
[BLASTED]	CM003613.1_23282286-23283030	744	5	defensin 158 family	1.1483e-10	71.2
[BLASTED]	CM003613.1_2329547-2330000	453	5	serine threonine- phosphatase 7 long form homolog	4.64458e-35	81
[BLASTED]	CM003613.1_23386957-23387853	896	5	Retrovirus-related Pol poly from transposon TNT 1-94	6.85797e-18	63
[BLASTED, MAPPED, ANNOTATED]	CM003613.1_23631594-23633608	2014	5	glutathione S-transferase	6.24225e-66	93.8	4	P:GO:0009407; C:GO:0005737; P:GO:0006749; F:GO:0004364	P:toxin catabolic process; C:cytoplasm; P:glutathione metabolic process; F:glutathione transferase activity	EC:2.5.1.18	Glutathione transferase
[BLASTED, MAPPED, ANNOTATED]	CM003613.1_23938761-23940251	1489	5	uncharacterized protein LOC109807106	3.86041e-64	83.8	1	F:GO:0008270	F:zinc ion binding
[BLASTED]	CM003613.1_24066467-24068880	2413	5	Serine threonine phosphatase 2A 57 kDa regulatory subunit B iota isoform	1.07431e-21	86.6
[BLASTED]	CM003613.1_24398585-24399663	1078	5	#NAME?	1.38093e-38	97.2
[NO-BLAST]	CM003613.1_2513109-2514148	1039		---NA---
[BLASTED, MAPPED, ANNOTATED]	CM003613.1_25255929-25258585	2656	5	S-adenosylmethionine synthase 1	0	98.4	6	F:GO:0005524; F:GO:0046872; C:GO:0005829; P:GO:0006556; F:GO:0004478; P:GO:0006730	F:ATP binding; F:metal ion binding; C:cytosol; P:S-adenosylmethionine biosynthetic process; F:methionine adenosyltransferase activity; P:one-carbon metabolic process	EC:2.5.1.6	Methionine adenosyltransferase
[NO-BLAST]	CM003613.1_25401154-25402162	1008		---NA---
[NO-BLAST]	CM003613.1_25666051-25669719	3668		---NA---
[BLASTED, MAPPED, ANNOTATED]	CM003613.1_26214902-26218160	3258	5	geraniol 8-hydroxylase-like	2.02314e-162	90.6	6	F:GO:0005506; P:GO:0044550; C:GO:0016021; F:GO:0016709; P:GO:0055114; F:GO:0020037	F:iron ion binding; P:secondary metabolite biosynthetic process; C:integral component of membrane; F:oxidoreductase activity, acting on paired donors, with incorporation or reduction of molecular oxygen, NAD(P)H as one donor, and incorporation of one atom of oxygen; P:oxidation-reduction process; F:heme binding	EC:1.14.13	Acting on paired donors, with incorporation or reduction of molecular oxygen. The oxygen incorporated need not be derived from O(2)
[BLASTED, MAPPED, ANNOTATED]	CM003613.1_26233676-26235214	1538	5	ribosomal RNA processing 36 homolog	6.30859e-20	99.4	2	P:GO:0000469; C:GO:0005730	P:cleavage involved in rRNA processing; C:nucleolus
[BLASTED]	CM003613.1_26870015-26873913	3898	5	WAT1-related At3g28050-like	4.38849e-70	72.4
[BLASTED, MAPPED, ANNOTATED]	CM003613.1_26903300-26903788	487	5	ribonuclease III	2.22597e-19	86.4	6	P:GO:0090502; F:GO:0004525; P:GO:0010197; F:GO:0003725; P:GO:0006396; C:GO:0005773	P:RNA phosphodiester bond hydrolysis, endonucleolytic; F:ribonuclease III activity; P:polar nucleus fusion; F:double-stranded RNA binding; P:RNA processing; C:vacuole	EC:3.1.30; EC:3.1.26; EC:3.1.26.3	Acting on ester bonds; Acting on ester bonds; Ribonuclease III
[BLASTED, MAPPED, ANNOTATED]	CM003613.1_27250881-27253530	2649	5	extracellular ribonuclease LE-like	1.3865e-68	97.4	3	P:GO:0090502; F:GO:0003723; F:GO:0033897	P:RNA phosphodiester bond hydrolysis, endonucleolytic; F:RNA binding; F:ribonuclease T2 activity	EC:3.1.31; EC:3.1.27; EC:3.1.27.1	Acting on ester bonds; Acting on ester bonds; Ribonuclease T(2)
[NO-BLAST]	CM003613.1_27317019-27317433	414		---NA---
[NO-BLAST]	CM003613.1_27349456-27350658	1202		---NA---
[NO-BLAST]	CM003613.1_27366158-27368073	1915		---NA---
[BLASTED, MAPPED]	CM003613.1_27419475-27420699	1224	5	universal stress A	3.99921e-72	66.6	1	P:GO:0006950	P:response to stress
[NO-BLAST]	CM003613.1_27423481-27423994	513		---NA---
[BLASTED, MAPPED, ANNOTATED]	CM003613.1_27667222-27671569	4347	5	Alliin lyase	6.76839e-70	93	1	F:GO:0016846	F:carbon-sulfur lyase activity
[BLASTED, MAPPED, ANNOTATED]	CM003613.1_28102086-28105929	3843	5	quinone-oxidoreductase chloroplastic isoform X3	1.20406e-148	97	3	F:GO:0008270; F:GO:0016491; P:GO:0055114	F:zinc ion binding; F:oxidoreductase activity; P:oxidation-reduction process
[NO-BLAST]	CM003613.1_28337794-28338812	1018		---NA---
[BLASTED, MAPPED, ANNOTATED]	CM003613.1_28371132-28375580	4448	5	nudix hydrolase chloroplastic	1.15641e-37	95.4	1	F:GO:0047631	F:ADP-ribose diphosphatase activity	EC:3.6.1.13	ADP-ribose diphosphatase
[BLASTED, MAPPED, ANNOTATED]	CM003613.1_28589975-28594434	4439	5	ATP-dependent Clp protease proteolytic subunit-related chloroplastic	2.06799e-41	89.4	13	P:GO:0034660; C:GO:0009534; C:GO:0009941; F:GO:0004252; P:GO:0042793; C:GO:0009840; P:GO:0009902; P:GO:0010207; P:GO:0045893; P:GO:0006508; P:GO:0010027; C:GO:0010287; P:GO:0035304	P:ncRNA metabolic process; C:chloroplast thylakoid; C:chloroplast envelope; F:serine-type endopeptidase activity; P:transcription from plastid promoter; C:chloroplastic endopeptidase Clp complex; P:chloroplast relocation; P:photosystem II assembly; P:positive regulation of transcription, DNA-templated; P:proteolysis; P:thylakoid membrane organization; C:plastoglobule; P:regulation of protein deph…	EC:3.4.21	Acting on peptide bonds (peptidases)
[BLASTED, MAPPED, ANNOTATED]	CM003613.1_28597709-28601055	3346	5	cornichon family	1.0587e-32	89	2	C:GO:0016021; P:GO:0006810	C:integral component of membrane; P:transport
[NO-BLAST]	CM003613.1_29244730-29246922	2192		---NA---
[BLASTED, MAPPED, ANNOTATED]	CM003613.1_29440935-29441913	978	5	uncharacterized protein LOC109809665	1.03649e-25	89.6	1	C:GO:0016021	C:integral component of membrane
[NO-BLAST]	CM003613.1_29506328-29509823	3495		---NA---
[BLASTED]	CM003613.1_29819221-29820260	869	5	Retrovirus-related Pol poly from transposon TNT 1-94	1.17837e-114	63
[BLASTED, MAPPED, ANNOTATED]	CM003613.1_299327-301261	1934	5	7-dehydrocholesterol reductase	1.08663e-51	96.4	4	F:GO:0047598; C:GO:0016021; P:GO:0055114; C:GO:0005730	F:7-dehydrocholesterol reductase activity; C:integral component of membrane; P:oxidation-reduction process; C:nucleolus	EC:1.3.1.21	7-dehydrocholesterol reductase
[BLASTED]	CM003613.1_29990717-29990987	270	5	Serine threonine phosphatase 7 long form isogeny	1.01589e-20	89.8
[BLASTED, MAPPED, ANNOTATED]	CM003613.1_3001707-3003905	2198	5	histidine-containing phosphotransfer 4-like	7.16238e-24	100	7	F:GO:0009927; C:GO:0005634; C:GO:0005737; P:GO:0000160; P:GO:0016310; F:GO:0043424; P:GO:0009736	F:histidine phosphotransfer kinase activity; C:nucleus; C:cytoplasm; P:phosphorelay signal transduction system; P:phosphorylation; F:protein histidine kinase binding; P:cytokinin-activated signaling pathway
[BLASTED, MAPPED, ANNOTATED]	CM003613.1_30082747-30084099	1352	5	uncharacterized protein LOC109809437	1.02567e-24	95	1	C:GO:0016021	C:integral component of membrane
[BLASTED]	CM003613.1_3022920-3023301	381	1	hypothetical protein KK1_018356	5.65275e-08	100
[BLASTED, MAPPED, ANNOTATED]	CM003613.1_30382935-30386409	3474	5	alcohol dehydrogenase-like 2	1.44136e-73	92.8	3	F:GO:0008270; F:GO:0051903; P:GO:0055114	F:zinc ion binding; F:S-(hydroxymethyl)glutathione dehydrogenase activity; P:oxidation-reduction process	EC:1.1.1.284	S-(hydroxymethyl)glutathione dehydrogenase
[BLASTED]	CM003613.1_30617103-30618040	937	5	hypothetical protein KK1_016627	1.57053e-89	76.6
[BLASTED, MAPPED, ANNOTATED]	CM003613.1_30926959-30927335	376	5	cysteine-rich receptor kinase 10	8.35834e-40	97.2	5	F:GO:0005524; P:GO:0018108; F:GO:0004715; C:GO:0016021; F:GO:0004674	F:ATP binding; P:peptidyl-tyrosine phosphorylation; F:non-membrane spanning protein tyrosine kinase activity; C:integral component of membrane; F:protein serine/threonine kinase activity	EC:2.7.10; EC:2.7.11; EC:2.7.10.2	Transferring phosphorus-containing groups; Transferring phosphorus-containing groups; Non-specific protein-tyrosine kinase
[NO-BLAST]	CM003613.1_3113779-3114066	287		---NA---
[BLASTED]	CM003613.1_315842-316925	1083	5	uncharacterized protein LOC109809793	1.23297e-56	78.6
[BLASTED, MAPPED, ANNOTATED]	CM003613.1_31741811-31743920	2109	5	mitochondrial import receptor subunit TOM5 homolog	2.01848e-09	96.8	1	C:GO:0005739	C:mitochondrion
[BLASTED]	CM003613.1_3178259-3180347	2088	5	uncharacterized protein LOC109807295 isoform X1	4.33645e-30	88.4
[NO-BLAST]	CM003613.1_32065042-32065248	206		---NA---
[BLASTED]	CM003613.1_32181566-32182734	1168	5	uncharacterized protein LOC109807603	9.62153e-63	83.8
[BLASTED]	CM003613.1_32200546-32202570	2024	1	uncharacterized protein LOC109788269	0.000368041	57
[NO-BLAST]	CM003613.1_32573583-32573825	242		---NA---
[NO-BLAST]	CM003613.1_32588044-32588418	374		---NA---
[BLASTED]	CM003613.1_32868704-32869392	688	5	decapping 5-like	1.44809e-17	90.6
[BLASTED, MAPPED, ANNOTATED]	CM003613.1_32936892-32940607	3715	5	AC transposase	1.75351e-100	67.8	1	F:GO:0005488	F:binding
[BLASTED]	CM003613.1_33221104-33225795	4691	5	hypothetical protein KK1_003089	6.86399e-30	99.6
[NO-BLAST]	CM003613.1_33238883-33241200	2317		---NA---
[NO-BLAST]	CM003613.1_3348785-3349257	472		---NA---
[BLASTED, MAPPED]	CM003613.1_33855073-33855895	822	5	abscisic acid 8 -hydroxylase 3-like	6.95813e-44	63.4	9	F:GO:0005506; F:GO:0016491; F:GO:0016705; F:GO:0046872; C:GO:0016020; C:GO:0016021; P:GO:0055114; F:GO:0004497; F:GO:0020037	F:iron ion binding; F:oxidoreductase activity; F:oxidoreductase activity, acting on paired donors, with incorporation or reduction of molecular oxygen; F:metal ion binding; C:membrane; C:integral component of membrane; P:oxidation-reduction process; F:monooxygenase activity; F:heme binding
[NO-BLAST]	CM003613.1_33862185-33862548	363		---NA---
[BLASTED]	CM003613.1_34057664-34058008	344	5	Chromosome-associated kinesin KIF4A	2.38053e-20	98.8
[BLASTED]	CM003613.1_34808041-34808826	785	5	uncharacterized protein LOC109807247	9.84656e-87	63.8
[BLASTED, MAPPED, ANNOTATED]	CM003613.1_35154884-35156997	2113	5	Glycine-rich RNA-binding mitochondrial	3.82718e-29	65.6	2	F:GO:0097159; F:GO:1901363	F:organic cyclic compound binding; F:heterocyclic compound binding
[BLASTED, MAPPED, ANNOTATED]	CM003613.1_3518750-3519675	925	5	60S ribosomal L37-3-like	2.26715e-41	74.2	2	F:GO:0003723; C:GO:0030529	F:RNA binding; C:intracellular ribonucleoprotein complex
[NO-BLAST]	CM003613.1_35411206-35411953	747		---NA---
[NO-BLAST]	CM003613.1_35426060-35427151	1091		---NA---
[NO-BLAST]	CM003613.1_3565816-3567949	2133		---NA---
[BLASTED, MAPPED, ANNOTATED]	CM003613.1_3571265-3571704	439	5	G-type lectin S-receptor-like serine threonine- kinase CES101	5.04231e-35	72	2	P:GO:0008152; F:GO:0016798	P:metabolic process; F:hydrolase activity, acting on glycosyl bonds
[BLASTED]	CM003613.1_36013281-36014624	1343	5	uncharacterized protein LOC109808751	5.1656e-115	81
[BLASTED, MAPPED, ANNOTATED]	CM003613.1_36045688-36046049	361	5	wall-associated receptor kinase-like 16	5.25454e-34	73.8	6	F:GO:0005524; F:GO:0005509; C:GO:0016021; F:GO:0004674; P:GO:0006468; F:GO:0030247	F:ATP binding; F:calcium ion binding; C:integral component of membrane; F:protein serine/threonine kinase activity; P:protein phosphorylation; F:polysaccharide binding	EC:2.7.11	Transferring phosphorus-containing groups
[BLASTED, MAPPED, ANNOTATED]	CM003613.1_36729568-36731568	2000	5	Na+-bile acid cotransporter	8.60904e-53	90.6	1	C:GO:0016021	C:integral component of membrane
[NO-BLAST]	CM003613.1_3673620-3673831	211		---NA---
[NO-BLAST]	CM003613.1_3675058-3675454	396		---NA---
[BLASTED, MAPPED, ANNOTATED]	CM003613.1_36760355-36763673	3318	5	bidirectional sugar transporter SWEET2-like	1.12412e-78	96.4	3	C:GO:0016021; P:GO:0034219; F:GO:0051119	C:integral component of membrane; P:carbohydrate transmembrane transport; F:sugar transmembrane transporter activity
[BLASTED]	CM003613.1_36982718-36983189	471	5	uncharacterized protein LOC109818712	8.17631e-17	82.4
[BLASTED]	CM003613.1_36996560-36996858	298	5	hypothetical protein KK1_042725, partial	8.62052e-32	90.6
[NO-BLAST]	CM003613.1_3706869-3707734	865		---NA---
[NO-BLAST]	CM003613.1_37698407-37698734	327		---NA---
[BLASTED, MAPPED]	CM003613.1_37711046-37712066	1020	5	soluble inorganic pyrophosphatase chloroplastic	0.000133212	84.4	4	F:GO:0000287; F:GO:0004427; C:GO:0005737; P:GO:0006796	F:magnesium ion binding; F:inorganic diphosphatase activity; C:cytoplasm; P:phosphate-containing compound metabolic process
[NO-BLAST]	CM003613.1_37733398-37734435	1037		---NA---
[NO-BLAST]	CM003613.1_37735415-37735673	258		---NA---
[NO-BLAST]	CM003613.1_37825443-37826590	1147		---NA---
[BLASTED, MAPPED]	CM003613.1_3808372-3809217	845	5	PLANT CADMIUM RESISTANCE 8	1.13628e-13	78.4	2	P:GO:0006979; C:GO:0005886	P:response to oxidative stress; C:plasma membrane
[BLASTED]	CM003613.1_38322431-38325206	2775	5	general transcription factor 3C polypeptide 6	2.414e-30	93
[BLASTED, MAPPED]	CM003613.1_3834819-3835350	531	5	Transcription factor bHLH68	1.02331e-06	87.8	1	F:GO:0046983	F:protein dimerization activity
[NO-BLAST]	CM003613.1_38434288-38436138	1850		---NA---
[BLASTED, MAPPED, ANNOTATED]	CM003613.1_38686333-38691546	5213	5	hypothetical protein KK1_003587	2.55338e-58	92.8	1	F:GO:0008270	F:zinc ion binding
[BLASTED]	CM003613.1_38692577-38695344	2767	1	hypothetical protein GLYMA_08G089900	3.29793e-05	77
[BLASTED]	CM003613.1_39038523-39039777	1254	5	uncharacterized protein LOC109809278	6.18551e-34	79
[BLASTED, MAPPED, ANNOTATED]	CM003613.1_39274879-39276688	1809	5	P24 oleosin-like	1.49146e-100	82.6	1	C:GO:0016020	C:membrane
[BLASTED, MAPPED, ANNOTATED]	CM003613.1_39626343-39627147	804	5	subtilisin-like protease	6.35762e-11	89.8	2	P:GO:0006508; F:GO:0004252	P:proteolysis; F:serine-type endopeptidase activity	EC:3.4.21	Acting on peptide bonds (peptidases)
[BLASTED, MAPPED, ANNOTATED]	CM003613.1_39728532-39730986	2454	5	small nuclear ribonucleo	2.0693e-09	100	8	C:GO:0071011; C:GO:0046540; C:GO:0005682; C:GO:0019013; C:GO:0005686; C:GO:0005685; C:GO:0005687; P:GO:0000387	C:precatalytic spliceosome; C:U4/U6 x U5 tri-snRNP complex; C:U5 snRNP; C:viral nucleocapsid; C:U2 snRNP; C:U1 snRNP; C:U4 snRNP; P:spliceosomal snRNP assembly
[NO-BLAST]	CM003613.1_39750448-39750812	364		---NA---
[BLASTED, MAPPED, ANNOTATED]	CM003613.1_40577619-40578248	629	5	peroxidase 16	2.52614e-30	97	8	F:GO:0004601; P:GO:0006979; F:GO:0046872; P:GO:0098869; P:GO:0055114; C:GO:0005576; F:GO:0020037; P:GO:0042744	F:peroxidase activity; P:response to oxidative stress; F:metal ion binding; P:cellular oxidant detoxification; P:oxidation-reduction process; C:extracellular region; F:heme binding; P:hydrogen peroxide catabolic process	EC:1.11.1.7	Peroxidase
[BLASTED, MAPPED, ANNOTATED]	CM003613.1_40859189-40862337	3130	5	tRNA-specific adenosine deaminase 2 isoform X1	3.42597e-48	91	2	F:GO:0008270; F:GO:0016787	F:zinc ion binding; F:hydrolase activity
[BLASTED, MAPPED]	CM003613.1_40906076-40912485	6258	5	Transcription factor bHLH35	2.74712e-57	78.4	1	F:GO:0046983	F:protein dimerization activity
[NO-BLAST]	CM003613.1_41129081-41130408	1327		---NA---
[BLASTED, MAPPED]	CM003613.1_41132219-41137221	5002	5	exocyst complex component EXO70A1-like	2.89747e-08	69.6	5	F:GO:0000166; F:GO:0016887; F:GO:0005524; C:GO:0005634; P:GO:0000027	F:nucleotide binding; F:ATPase activity; F:ATP binding; C:nucleus; P:ribosomal large subunit assembly
[NO-BLAST]	CM003613.1_41138329-41138880	551		---NA---
[BLASTED, MAPPED, ANNOTATED]	CM003613.1_41201477-41205854	4377	5	Cytokinin dehydrogenase 3	1.49289e-118	96	6	P:GO:0009690; F:GO:0016614; F:GO:0050660; C:GO:0016021; P:GO:0055114; F:GO:0019139	P:cytokinin metabolic process; F:oxidoreductase activity, acting on CH-OH group of donors; F:flavin adenine dinucleotide binding; C:integral component of membrane; P:oxidation-reduction process; F:cytokinin dehydrogenase activity	EC:1.5.99.12	Cytokinin dehydrogenase
[BLASTED, MAPPED]	CM003613.1_41254557-41255947	1390	5	transcription factor bHLH041	1.05307e-45	85.4	1	F:GO:0046983	F:protein dimerization activity
[BLASTED, MAPPED]	CM003613.1_41592718-41597796	5078	5	pectin acetylesterase 12-like	3.00762e-57	71	1	F:GO:0016787	F:hydrolase activity
[NO-BLAST]	CM003613.1_41623274-41624412	1138		---NA---
[BLASTED, MAPPED, ANNOTATED]	CM003613.1_41723896-41725146	1250	5	germin subfamily 2 member 4	6.03985e-148	85.6	9	P:GO:2000280; C:GO:0009506; F:GO:0046564; P:GO:0033609; C:GO:0005618; F:GO:0030145; C:GO:0005576; F:GO:0045735; P:GO:0010497	P:regulation of root development; C:plasmodesma; F:oxalate decarboxylase activity; P:oxalate metabolic process; C:cell wall; F:manganese ion binding; C:extracellular region; F:nutrient reservoir activity; P:plasmodesmata-mediated intercellular transport	EC:4.1.1.2	Oxalate decarboxylase
[BLASTED, MAPPED, ANNOTATED]	CM003613.1_41730143-41731580	1437	5	germin subfamily 2 member 4	1.06084e-122	98.4	3	F:GO:0030145; C:GO:0005576; F:GO:0045735	F:manganese ion binding; C:extracellular region; F:nutrient reservoir activity
[BLASTED, MAPPED, ANNOTATED]	CM003613.1_42176815-42177623	808	5	branched-chain-amino-acid aminotransferase chloroplastic-like	1.06766e-09	93.6	4	F:GO:0052654; F:GO:0052655; P:GO:0009081; F:GO:0052656	F:L-leucine transaminase activity; F:L-valine transaminase activity; P:branched-chain amino acid metabolic process; F:L-isoleucine transaminase activity	EC:2.6.1.42	Branched-chain-amino-acid transaminase
[BLASTED, MAPPED, ANNOTATED]	CM003613.1_42251385-42257179	5794	5	glyoxylate succinic semialdehyde reductase 1-like	1.74762e-33	93.6	4	F:GO:0004616; F:GO:0051287; P:GO:0055114; F:GO:0008442	F:phosphogluconate dehydrogenase (decarboxylating) activity; F:NAD binding; P:oxidation-reduction process; F:3-hydroxyisobutyrate dehydrogenase activity	EC:1.1.1.44; EC:1.1.1.31	Phosphogluconate dehydrogenase (NADP(+)-dependent, decarboxylating); 3-hydroxyisobutyrate dehydrogenase
[BLASTED]	CM003613.1_42285335-42287109	1774	5	hypothetical protein KK1_003930	6.96175e-57	87.4
[BLASTED, MAPPED, ANNOTATED]	CM003613.1_423062-424454	1392	5	ATP synthase subunit mitochondrial	3.87724e-53	99	4	C:GO:0000275; F:GO:0046961; P:GO:0015986; F:GO:0046933	C:mitochondrial proton-transporting ATP synthase complex, catalytic core F(1); F:proton-transporting ATPase activity, rotational mechanism; P:ATP synthesis coupled proton transport; F:proton-transporting ATP synthase activity, rotational mechanism	EC:3.6.1.3; EC:3.6.1.15	Adenosinetriphosphatase; Nucleoside-triphosphate phosphatase
[BLASTED]	CM003613.1_42420857-42427545	6688	5	UPF0361 DC12 isogeny	8.45503e-70	94
[NO-BLAST]	CM003613.1_42539198-42539668	470		---NA---
[BLASTED]	CM003613.1_42807769-42809617	1848	5	Retrovirus-related Pol poly from transposon TNT 1-94	2.77645e-16	75.4
[BLASTED]	CM003613.1_42827744-42830637	2893	5	uncharacterized protein LOC109796026	1.18941e-51	81.4
[BLASTED, MAPPED]	CM003613.1_42863745-42864837	1092	5	indole-3-glycerol phosphate chloroplastic-like isoform X1	1.95904e-05	98.4	7	F:GO:0004425; P:GO:0000162; F:GO:0003824; P:GO:0008152; F:GO:0016829; F:GO:0004640; P:GO:0006568	F:indole-3-glycerol-phosphate synthase activity; P:tryptophan biosynthetic process; F:catalytic activity; P:metabolic process; F:lyase activity; F:phosphoribosylanthranilate isomerase activity; P:tryptophan metabolic process
[BLASTED, MAPPED, ANNOTATED]	CM003613.1_42925139-42927106	1967	5	photosystem I reaction center subunit chloroplastic	8.11265e-28	99.6	3	C:GO:0009522; P:GO:0015979; F:GO:0016168	C:photosystem I; P:photosynthesis; F:chlorophyll binding
[BLASTED, MAPPED, ANNOTATED]	CM003613.1_43352982-43356044	3062	5	Guanine deaminase	9.16905e-33	98	2	F:GO:0008270; F:GO:0004131	F:zinc ion binding; F:cytosine deaminase activity	EC:3.5.4.1	Cytosine deaminase
[BLASTED, MAPPED, ANNOTATED]	CM003613.1_43385546-43388896	3350	5	Auxin-responsive IAA31	4.6376e-48	91.2	4	C:GO:0005634; P:GO:0006351; P:GO:0006355; P:GO:0009734	C:nucleus; P:transcription, DNA-templated; P:regulation of transcription, DNA-templated; P:auxin-activated signaling pathway
[BLASTED, MAPPED, ANNOTATED]	CM003613.1_43459374-43462405	3031	5	TIFY 3B	8.74001e-43	63.2	1	P:GO:0050789	P:regulation of biological process
[BLASTED, MAPPED, ANNOTATED]	CM003613.1_43823770-43824051	281	5	probable flavin-containing monooxygenase 1	2.55261e-15	94.8	4	F:GO:0050661; F:GO:0050660; P:GO:0055114; F:GO:0004499	F:NADP binding; F:flavin adenine dinucleotide binding; P:oxidation-reduction process; F:N,N-dimethylaniline monooxygenase activity	EC:1.14.13.8; EC:1.14.13	Flavin-containing monooxygenase; Acting on paired donors, with incorporation or reduction of molecular oxygen. The oxygen incorporated need not be derived from O(2)
[NO-BLAST]	CM003613.1_43895090-43895697	607		---NA---
[NO-BLAST]	CM003613.1_43918997-43919930	933		---NA---
[NO-BLAST]	CM003613.1_44088675-44088900	225		---NA---
[BLASTED]	CM003613.1_44432462-44433707	1245	5	uncharacterized protein LOC109809048	6.73659e-37	87.4
[BLASTED, MAPPED, ANNOTATED]	CM003613.1_44481839-44483654	1656	5	calmodulin	2.39114e-90	84.8	1	F:GO:0005509	F:calcium ion binding
[BLASTED, MAPPED, ANNOTATED]	CM003613.1_44618252-44618517	265	5	Calcium-dependent kinase 2	3.34725e-10	54.6	3	F:GO:0005524; F:GO:0004672; P:GO:0006468	F:ATP binding; F:protein kinase activity; P:protein phosphorylation
[BLASTED, MAPPED, ANNOTATED]	CM003613.1_44667191-44667976	785	5	Ubiquitin carrier E2 32	1.03867e-20	95.6	1	C:GO:0016021	C:integral component of membrane
[BLASTED, MAPPED, ANNOTATED]	CM003613.1_44746434-44747297	802	5	60S ribosomal L29-1	9.95876e-24	56	1	C:GO:0005622	C:intracellular
[BLASTED, MAPPED, ANNOTATED]	CM003613.1_44951227-44952420	1193	5	stress-induced SAM22-like	5.48368e-58	89.4	2	P:GO:0009607; P:GO:0006952	P:response to biotic stimulus; P:defense response
[NO-BLAST]	CM003613.1_45700524-45701776	1252		---NA---
[BLASTED]	CM003613.1_45702088-45702537	449	5	PREDICTED: uncharacterized protein LOC107611374	1.9203e-13	70.4
[NO-BLAST]	CM003613.1_45707579-45708849	1270		---NA---
[NO-BLAST]	CM003613.1_45981104-45984339	3235		---NA---
[NO-BLAST]	CM003613.1_4656654-4658157	1503		---NA---
[BLASTED, MAPPED, ANNOTATED]	CM003613.1_46761438-46763050	1612	5	40S ribosomal S21	1.60269e-20	91.2	5	P:GO:0000461; F:GO:0003735; C:GO:0022627; P:GO:0000447; P:GO:0006412	P:endonucleolytic cleavage to generate mature 3'-end of SSU-rRNA from (SSU-rRNA, 5.8S rRNA, LSU-rRNA); F:structural constituent of ribosome; C:cytosolic small ribosomal subunit; P:endonucleolytic cleavage in ITS1 to separate SSU-rRNA from 5.8S rRNA and LSU-rRNA from tricistronic rRNA transcript (SSU-rRNA, 5.8S rRNA, LSU-rRNA); P:translation
[BLASTED, MAPPED]	CM003613.1_4680166-4680504	338	5	chaperonin CPN60-like mitochondrial	1.04943e-06	77.4	6	F:GO:0005524; C:GO:0005737; C:GO:0016020; C:GO:0016021; P:GO:0042026; P:GO:0006457	F:ATP binding; C:cytoplasm; C:membrane; C:integral component of membrane; P:protein refolding; P:protein folding
[BLASTED]	CM003613.1_4682443-4683365	922	5	LOB domain-containing 22	1.24783e-29	97.8
[NO-BLAST]	CM003613.1_46938588-46940492	1904		---NA---
[BLASTED]	CM003613.1_46940914-46942787	1873	5	uncharacterized protein LOC109809226	1.36271e-26	79.4
[BLASTED, MAPPED, ANNOTATED]	CM003613.1_47138515-47139566	1051	5	pathogenesis-related STH-2-like	1.44028e-49	95.2	10	C:GO:0005634; F:GO:0004864; P:GO:0009607; P:GO:0009738; P:GO:0043086; P:GO:0080163; C:GO:0005737; F:GO:0010427; F:GO:0004872; P:GO:0006952	C:nucleus; F:protein phosphatase inhibitor activity; P:response to biotic stimulus; P:abscisic acid-activated signaling pathway; P:negative regulation of catalytic activity; P:regulation of protein serine/threonine phosphatase activity; C:cytoplasm; F:abscisic acid binding; F:receptor activity; P:defense response
[BLASTED]	CM003613.1_47276639-47278710	2071	1	hypothetical protein GLYMA_17G020000	0.00032014	78
[BLASTED, MAPPED, ANNOTATED]	CM003613.1_47361939-47363148	1209	5	uncharacterized protein LOC109809825	1.07222e-35	95.4	1	C:GO:0016021	C:integral component of membrane
[BLASTED, MAPPED, ANNOTATED]	CM003613.1_47415316-47419100	3784	5	endo-1,3 1,4-beta-D-glucanase-like	8.76149e-22	87.8	1	F:GO:0016787	F:hydrolase activity
[BLASTED, MAPPED, ANNOTATED]	CM003613.1_47426192-47430279	4087	5	endo-1,3 1,4-beta-D-glucanase-like	2.26732e-35	93	2	F:GO:0008806; C:GO:0016021	F:carboxymethylenebutenolidase activity; C:integral component of membrane	EC:3.1.1.45; EC:3.1.1.1	Carboxymethylenebutenolidase; Carboxylesterase
[NO-BLAST]	CM003613.1_47529226-47530042	816		---NA---
[BLASTED, MAPPED, ANNOTATED]	CM003613.1_47599199-47603977	4778	5	tobamovirus multiplication 1-like	5.58122e-38	97.6	1	C:GO:0016021	C:integral component of membrane
[BLASTED, MAPPED, ANNOTATED]	CM003613.1_47613548-47616564	3016	5	cardiolipin synthase (CMP-forming) mitochondrial	1.77696e-89	76.8	1	F:GO:0016740	F:transferase activity
[BLASTED, MAPPED]	CM003613.1_47652383-47652728	345	5	beta-glucosidase 46-like	2.00998e-18	57.4	2	P:GO:0005975; F:GO:0004553	P:carbohydrate metabolic process; F:hydrolase activity, hydrolyzing O-glycosyl compounds
[BLASTED, MAPPED, ANNOTATED]	CM003613.1_47675577-47677474	1879	5	small nuclear ribonucleo Sm D2	9.65846e-41	66	3	P:GO:0008380; C:GO:0005681; C:GO:0097525	P:RNA splicing; C:spliceosomal complex; C:spliceosomal snRNP complex
[BLASTED]	CM003613.1_47712095-47714002	1907	5	uncharacterized protein LOC109809778	2.49407e-53	67.2
[BLASTED]	CM003613.1_47968714-47969745	1031	5	hypothetical protein KK1_004529	8.12807e-34	95.8
[BLASTED]	CM003613.1_48045784-48047016	1232	5	uncharacterized protein LOC109809405	4.00366e-36	92
[BLASTED, MAPPED, ANNOTATED]	CM003613.1_48081229-48084521	3292	5	lactoylglutathione lyase	9.41899e-44	97.6	2	F:GO:0046872; F:GO:0004462	F:metal ion binding; F:lactoylglutathione lyase activity	EC:4.4.1.5	Lactoylglutathione lyase
[BLASTED, MAPPED, ANNOTATED]	CM003613.1_48426634-48429927	3293	5	Acyl- thioesterase 1	3.60102e-44	76.2	1	F:GO:0016788	F:hydrolase activity, acting on ester bonds
[BLASTED, MAPPED]	CM003613.1_48525056-48525885	829	5	phloem filament PP1	1.32674e-77	69.4	4	F:GO:0030414; F:GO:0004869; P:GO:0010951; P:GO:0010466	F:peptidase inhibitor activity; F:cysteine-type endopeptidase inhibitor activity; P:negative regulation of endopeptidase activity; P:negative regulation of peptidase activity
[NO-BLAST]	CM003613.1_502741-503158	417		---NA---
[BLASTED, MAPPED, ANNOTATED]	CM003613.1_5452547-5453630	1083	5	auxin-responsive SAUR50	3.49865e-81	90	1	P:GO:0009733	P:response to auxin
[NO-BLAST]	CM003613.1_5454568-5455621	1053		---NA---
[BLASTED, MAPPED]	CM003613.1_5460098-5460890	792	5	cytochrome P450 704B1	4.91732e-06	100	4	F:GO:0005506; F:GO:0016705; P:GO:0055114; F:GO:0020037	F:iron ion binding; F:oxidoreductase activity, acting on paired donors, with incorporation or reduction of molecular oxygen; P:oxidation-reduction process; F:heme binding
[BLASTED]	CM003613.1_5551958-5556222	4264	5	GDSL esterase lipase 1-like	6.81944e-74	74.2
[BLASTED, MAPPED, ANNOTATED]	CM003613.1_5808898-5811157	2259	5	uncharacterized protein LOC109808631	7.46747e-41	92	1	C:GO:0016021	C:integral component of membrane
[BLASTED, MAPPED, ANNOTATED]	CM003613.1_5885652-5890552	4900	5	plastidal glycolate glycerate translocator chloroplastic	6.82727e-70	91.8	3	C:GO:0009706; C:GO:0016021; P:GO:0009658	C:chloroplast inner membrane; C:integral component of membrane; P:chloroplast organization
[BLASTED, MAPPED, ANNOTATED]	CM003613.1_5929557-5936545	6758	5	Secretory carrier-associated membrane 4	4.6948e-19	91	2	P:GO:0015031; C:GO:0016021	P:protein transport; C:integral component of membrane
[BLASTED, MAPPED, ANNOTATED]	CM003613.1_6202402-6203222	820	5	homeobox transcription factor	1.82966e-15	79.8	2	F:GO:0000166; F:GO:0003677	F:nucleotide binding; F:DNA binding
[BLASTED]	CM003613.1_6261500-6262876	1376	5	Phosphatase methylesterase 1	5.91836e-26	90
[BLASTED]	CM003613.1_6290545-6291701	1156	5	uncharacterized protein LOC109809808	6.07687e-54	85.8
[BLASTED]	CM003613.1_7673925-7674148	223	5	hypothetical protein PHAVU_002G277200g	5.73424e-05	92
[BLASTED]	CM003613.1_8132671-8135152	2481	5	Disease resistance	1.60419e-29	74
[BLASTED]	CM003613.1_815937-820822	4885	5	hypothetical protein KK1_000093	4.7138e-76	96.2
[NO-BLAST]	CM003613.1_8231818-8232389	571		---NA---
[BLASTED, MAPPED]	CM003613.1_8280050-8280828	778	5	Ulp1 protease carboxy-terminal domain	2.29853e-21	57.2	3	P:GO:0006508; F:GO:0008234; F:GO:0008233	P:proteolysis; F:cysteine-type peptidase activity; F:peptidase activity
[BLASTED, MAPPED, ANNOTATED]	CM003613.1_8496093-8498124	2031	5	aspartyl protease family 2-like	0	89	3	F:GO:0004190; P:GO:0030163; P:GO:0006508	F:aspartic-type endopeptidase activity; P:protein catabolic process; P:proteolysis	EC:3.4.23	Acting on peptide bonds (peptidases)
[BLASTED]	CM003613.1_9414642-9415025	383	5	Disease resistance RPS2	6.2693e-37	75
[BLASTED, MAPPED, ANNOTATED]	CM003613.1_9550005-9552840	2835	5	uncharacterized protein LOC109808385	2.56289e-35	98.6	1	C:GO:0016021	C:integral component of membrane
[BLASTED]	CM003613.1_9559032-9561672	2640	5	uncharacterized protein LOC100527331	1.49376e-36	97.4
[BLASTED]	CM003613.1_9919327-9919959	632	5	PREDICTED: uncharacterized protein LOC104243949	3.20208e-14	65
[NO-BLAST]	KQ483411.1_1198793-1202393	3600		---NA---
[NO-BLAST]	KQ483411.1_1448810-1449385	575		---NA---
[BLASTED]	KQ483411.1_1453254-1454004	750	1	uncharacterized protein LOC109810137	1.24214e-06	69
[NO-BLAST]	KQ483411.1_1480489-1481684	1195		---NA---
[BLASTED]	KQ483411.1_1486974-1487953	979	5	hypothetical protein KK1_037286, partial	5.04849e-33	87.2
[NO-BLAST]	KQ483411.1_1555347-1555971	624		---NA---
[BLASTED]	KQ483411.1_1814084-1815043	959	5	uncharacterized protein LOC109810121	1.10755e-60	74
[BLASTED, MAPPED, ANNOTATED]	KQ483411.1_1848576-1849580	1004	5	ADP-ribosylation factor	6.47378e-08	99	3	F:GO:0005525; P:GO:0007264; C:GO:0005622	F:GTP binding; P:small GTPase mediated signal transduction; C:intracellular
[BLASTED]	KQ483411.1_691332-694070	2738	5	ribonuclease H At1g65750	1.13076e-43	94
[NO-BLAST]	KQ483412.1_1149406-1149982	576		---NA---
[BLASTED, MAPPED, ANNOTATED]	KQ483412.1_1306585-1307425	840	5	pterin-4-alpha-carbinolamine dehydratase	1.63133e-39	100	2	P:GO:0006729; F:GO:0008124	P:tetrahydrobiopterin biosynthetic process; F:4-alpha-hydroxytetrahydrobiopterin dehydratase activity	EC:4.2.1.96	4a-hydroxytetrahydrobiopterin dehydratase
[BLASTED]	KQ483412.1_1578990-1580145	1155	2	uncharacterized protein LOC109810265	2.54096e-32	76
[NO-BLAST]	KQ483412.1_1764462-1765218	756		---NA---
[BLASTED]	KQ483412.1_1765623-1766468	845	1	uncharacterized protein LOC109810161	2.62881e-24	100
[BLASTED, MAPPED, ANNOTATED]	KQ483412.1_333631-343994	9843	5	serine carboxypeptidase-like 20	1.03553e-49	74.8	6	P:GO:0019748; C:GO:0005777; F:GO:0016747; F:GO:0004185; C:GO:0005773; P:GO:0051603	P:secondary metabolic process; C:peroxisome; F:transferase activity, transferring acyl groups other than amino-acyl groups; F:serine-type carboxypeptidase activity; C:vacuole; P:proteolysis involved in cellular protein catabolic process	EC:3.4.21; EC:3.4.16	Acting on peptide bonds (peptidases); Acting on peptide bonds (peptidases)
[BLASTED, MAPPED]	KQ483412.1_657420-662028	4608	5	RPA-interacting B isoform X1	1.22119e-52	71.2	2	C:GO:0016020; C:GO:0016021	C:membrane; C:integral component of membrane
[BLASTED, MAPPED, ANNOTATED]	KQ483412.1_887701-889080	1379	5	PREDICTED: uncharacterized protein LOC100781779	3.7221e-16	95.8	1	C:GO:0016021	C:integral component of membrane
[BLASTED, MAPPED, ANNOTATED]	KQ483412.1_984774-986649	1875	5	uncharacterized protein LOC109810226 isoform X1	4.72243e-50	95.8	3	F:GO:0004129; C:GO:0005739; P:GO:1902600	F:cytochrome-c oxidase activity; C:mitochondrion; P:hydrogen ion transmembrane transport	EC:1.9.3.1	Cytochrome-c oxidase
[BLASTED]	KQ483413.1_1251523-1251764	241	5	LOB domain-containing 18-like	1.13966e-16	90.8
[BLASTED, MAPPED]	KQ483413.1_375757-379454	3697	5	ribosomal RNA-processing 8-like isoform X1	8.45839e-39	56.6	5	C:GO:0016020; C:GO:0016021; F:GO:0008168; C:GO:0005730; P:GO:0032259	C:membrane; C:integral component of membrane; F:methyltransferase activity; C:nucleolus; P:methylation
[BLASTED, MAPPED, ANNOTATED]	KQ483413.1_488486-491362	2876	5	hypothetical protein KK1_024595	1.44859e-126	99.2	2	F:GO:0046872; F:GO:0003950	F:metal ion binding; F:NAD+ ADP-ribosyltransferase activity	EC:2.4.2.30	NAD(+) ADP-ribosyltransferase
[BLASTED, MAPPED]	KQ483413.1_537265-537774	509	5	hypothetical protein GLYMA_20G135100	1.09899e-13	61.6	2	C:GO:0016020; C:GO:0016021	C:membrane; C:integral component of membrane
[BLASTED, MAPPED]	KQ483413.1_567364-568123	759	5	uncharacterized protein LOC109810276	3.0355e-51	69.4	2	C:GO:0016020; C:GO:0016021	C:membrane; C:integral component of membrane
[BLASTED]	KQ483413.1_689896-690432	536	1	Chromosome-associated kinesin KIF4A	6.66594e-21	94
[NO-BLAST]	KQ483413.1_690735-692188	1453		---NA---
[BLASTED, MAPPED, ANNOTATED]	KQ483414.1_244643-245314	671	5	Vacuolar 8	3.96077e-53	80	2	C:GO:0005634; C:GO:0005737	C:nucleus; C:cytoplasm
[NO-BLAST]	KQ483414.1_27433-27928	495		---NA---
[BLASTED]	KQ483414.1_334573-334933	360	2	uncharacterized protein LOC109810271	1.12989e-07	96
[BLASTED]	KQ483414.1_565666-566287	621	5	Retrotransposable element Tf2	2.06753e-84	79.6
[BLASTED, MAPPED, ANNOTATED]	KQ483414.1_664510-665259	749	5	PREDICTED: uncharacterized protein LOC100791118	1.81742e-07	99.2	1	C:GO:0016021	C:integral component of membrane
[NO-BLAST]	KQ483414.1_684422-685728	1306		---NA---
[BLASTED]	KQ483414.1_710352-712387	2035	5	hypothetical protein PHAVU_005G101100g	3.17614e-30	96.8
[BLASTED, MAPPED, ANNOTATED]	KQ483414.1_781042-783952	2910	5	zinc finger CCCH domain-containing 2-like	0	86.8	1	F:GO:0046872	F:metal ion binding
[BLASTED]	KQ483414.1_858582-859061	479	5	hypothetical protein KK1_024751, partial	1.40639e-40	58.8
[BLASTED, MAPPED, ANNOTATED]	KQ483414.1_918772-919179	407	5	transcription factor bHLH36-like	1.99787e-46	80.6	4	F:GO:0003700; C:GO:0090575; F:GO:0000977; P:GO:0006357	F:transcription factor activity, sequence-specific DNA binding; C:RNA polymerase II transcription factor complex; F:RNA polymerase II regulatory region sequence-specific DNA binding; P:regulation of transcription from RNA polymerase II promoter
[BLASTED]	KQ483414.1_934474-935381	907	5	uncharacterized protein LOC109810386	7.82666e-40	85.6
[BLASTED, MAPPED, ANNOTATED]	KQ483415.1_412027-418648	6452	5	epoxide hydrolase 4-like	5.54867e-109	95.6	1	F:GO:0047372	F:acylglycerol lipase activity	EC:3.1.1.23; EC:3.1.1.1	Acylglycerol lipase; Carboxylesterase
[BLASTED, MAPPED, ANNOTATED]	KQ483415.1_530284-534530	4246	5	random slug 5-like	4.56522e-55	94.2	5	F:GO:0016791; P:GO:0016311; P:GO:0006810; C:GO:0005622; F:GO:0005215	F:phosphatase activity; P:dephosphorylation; P:transport; C:intracellular; F:transporter activity	EC:3.1.3.41	4-nitrophenylphosphatase
[BLASTED]	KQ483415.1_551224-552439	1215	1	Cysteine-rich receptor kinase 10	5.02819e-05	83
[NO-BLAST]	KQ483415.1_998669-999782	1113		---NA---
[BLASTED]	KQ483416.1_149515-153443	3928	5	switch-associated 70	6.22823e-21	97
[BLASTED]	KQ483416.1_227222-228292	1070	5	uncharacterized protein LOC109810559	4.05565e-90	84.2
[BLASTED]	KQ483416.1_698687-705234	6547	5	Retrovirus-related Pol poly from transposon TNT 1-94	1.45407e-61	53.6
[NO-BLAST]	KQ483416.1_719571-725676	6105		---NA---
[BLASTED, MAPPED, ANNOTATED]	KQ483416.1_726923-728318	1395	5	allantoate deiminase-like	2.44657e-69	68.4	1	F:GO:0016787	F:hydrolase activity
[BLASTED, MAPPED, ANNOTATED]	KQ483416.1_734795-736545	1750	5	xyloglucan endotransglucosylase hydrolase 6	1.86544e-115	93	8	C:GO:0005618; C:GO:0048046; C:GO:0016021; P:GO:0071555; F:GO:0004553; F:GO:0016762; P:GO:0010411; P:GO:0042546	C:cell wall; C:apoplast; C:integral component of membrane; P:cell wall organization; F:hydrolase activity, hydrolyzing O-glycosyl compounds; F:xyloglucan:xyloglucosyl transferase activity; P:xyloglucan metabolic process; P:cell wall biogenesis	EC:2.4.1.207	Xyloglucan:xyloglucosyl transferase
[BLASTED, MAPPED, ANNOTATED]	KQ483416.1_782104-785217	3113	5	cytochrome c oxidase subunit mitochondrial	2.067e-14	90.2	4	F:GO:0004129; P:GO:1902600; P:GO:0055114; C:GO:0005751	F:cytochrome-c oxidase activity; P:hydrogen ion transmembrane transport; P:oxidation-reduction process; C:mitochondrial respiratory chain complex IV	EC:1.9.3.1	Cytochrome-c oxidase
[BLASTED, MAPPED, ANNOTATED]	KQ483416.1_867505-868278	773	5	probable hexokinase-like 2	2.01556e-23	94.6	8	F:GO:0005536; C:GO:0005623; F:GO:0005524; P:GO:0001678; P:GO:0006096; C:GO:0016021; F:GO:0004396; P:GO:0046835	F:glucose binding; C:cell; F:ATP binding; P:cellular glucose homeostasis; P:glycolytic process; C:integral component of membrane; F:hexokinase activity; P:carbohydrate phosphorylation	EC:2.7.1.1	Hexokinase
[NO-BLAST]	KQ483417.1_1019556-1019986	430		---NA---
[BLASTED]	KQ483417.1_1100281-1100626	345	5	hypothetical protein KK1_027718	7.77438e-35	72.4
[BLASTED, MAPPED, ANNOTATED]	KQ483417.1_30998-34666	3587	5	Copper transport ATOX1	6.8331e-17	100	4	P:GO:0046916; F:GO:0046914; C:GO:0005737; P:GO:0030001	P:cellular transition metal ion homeostasis; F:transition metal ion binding; C:cytoplasm; P:metal ion transport
[NO-BLAST]	KQ483417.1_369904-370315	411		---NA---
[NO-BLAST]	KQ483417.1_507779-509108	1329		---NA---
[BLASTED]	KQ483417.1_983402-984448	1046	1	BTB POZ domain-containing At5g03250-like	0.000576491	86
[NO-BLAST]	KQ483418.1_364503-365563	1060		---NA---
[BLASTED, MAPPED, ANNOTATED]	KQ483418.1_367701-370414	2713	5	non-specific lipid transfer GPI-anchored 1-like	4.25924e-56	95.4	1	C:GO:0016021	C:integral component of membrane
[NO-BLAST]	KQ483418.1_437733-438550	817		---NA---
[BLASTED, MAPPED, ANNOTATED]	KQ483418.1_695790-699521	3731	5	uncharacterized membrane -like isoform X1	8.69912e-24	97.6	1	C:GO:0016021	C:integral component of membrane
[BLASTED]	KQ483418.1_977916-985074	7158	5	putative hydrolase C777.06c	3.7751e-60	91.6
[BLASTED]	KQ483419.1_234236-235587	1351	1	Nudix hydrolase 3	0.000726541	70
[BLASTED, MAPPED, ANNOTATED]	KQ483419.1_568458-569948	1490	5	heavy metal-associated isoprenylated plant 24 isoform X1	2.16439e-48	98.8	2	F:GO:0046872; P:GO:0030001	F:metal ion binding; P:metal ion transport
[BLASTED]	KQ483419.1_979878-981214	1336	5	gibberellin-regulated 5-like	2.65781e-31	93.8
[BLASTED]	KQ483419.1_982504-982971	467	1	uncharacterized protein LOC109815746	4.5067e-05	58
[BLASTED]	KQ483421.1_347775-348365	590	5	potassium channel GORK-like isoform X1	4.97828e-27	96.8
[BLASTED, MAPPED, ANNOTATED]	KQ483421.1_557231-560205	2974	5	ADP-ribosylation factor	2.73007e-32	98	3	F:GO:0005525; P:GO:0007264; C:GO:0005622	F:GTP binding; P:small GTPase mediated signal transduction; C:intracellular
[BLASTED, MAPPED]	KQ483421.1_562774-577187	14413	5	EXPORTIN 1A-like	6.77311e-95	67.2	2	C:GO:0016020; C:GO:0016021	C:membrane; C:integral component of membrane
[BLASTED]	KQ483421.1_59247-62034	2787	5	hypothetical protein KK1_025364	1.24199e-37	92.4
[BLASTED, MAPPED, ANNOTATED]	KQ483421.1_762904-767399	4494	5	dehydrodolichyl diphosphate synthase complex subunit NUS1 isoform X3	2.13058e-55	95.2	2	C:GO:0016021; F:GO:0016765	C:integral component of membrane; F:transferase activity, transferring alkyl or aryl (other than methyl) groups
[BLASTED, MAPPED, ANNOTATED]	KQ483421.1_904896-905597	700	5	D -box ATP-dependent RNA helicase mitochondrial	2.27346e-21	66.2	1	F:GO:0016787	F:hydrolase activity
[BLASTED]	KQ483422.1_417415-420242	2827	5	uncharacterized protein LOC109803742	1.48499e-27	93.6
[BLASTED, MAPPED]	KQ483422.1_456142-457170	1028	5	Integrase-type DNA-binding superfamily	8.05901e-07	72.4	7	F:GO:0003677; C:GO:0005634; F:GO:0003700; P:GO:0006351; P:GO:0007275; P:GO:0006355; P:GO:0009873	F:DNA binding; C:nucleus; F:transcription factor activity, sequence-specific DNA binding; P:transcription, DNA-templated; P:multicellular organism development; P:regulation of transcription, DNA-templated; P:ethylene-activated signaling pathway
[BLASTED, MAPPED, ANNOTATED]	KQ483422.1_979544-983901	4357	5	prefoldin subunit 3	7.61734e-33	73.6	7	C:GO:0005844; F:GO:0015631; P:GO:0007021; C:GO:0005737; C:GO:0016272; P:GO:0006457; P:GO:0007017	C:polysome; F:tubulin binding; P:tubulin complex assembly; C:cytoplasm; C:prefoldin complex; P:protein folding; P:microtubule-based process
[NO-BLAST]	KQ483423.1_165213-165886	673		---NA---
[NO-BLAST]	KQ483423.1_272541-273161	528		---NA---
[BLASTED, MAPPED]	KQ483423.1_298680-302653	3973	5	carbonic anhydrase	8.06419e-47	59.2	4	F:GO:0008270; F:GO:0016829; F:GO:0004089; P:GO:0015976	F:zinc ion binding; F:lyase activity; F:carbonate dehydratase activity; P:carbon utilization
[BLASTED, MAPPED, ANNOTATED]	KQ483423.1_727371-730921	3550	5	Zinc finger CCCH domain-containing 1	6.10521e-173	91.2	4	F:GO:0008270; P:GO:0045292; P:GO:0034247; C:GO:0005684	F:zinc ion binding; P:mRNA cis splicing, via spliceosome; P:snoRNA splicing; C:U2-type spliceosomal complex
[BLASTED]	KQ483424.1_114847-116267	1420	5	VQ motif-containing 29-like	2.53101e-58	67
[BLASTED, MAPPED, ANNOTATED]	KQ483424.1_484314-486666	2352	5	Peroxidase 51	6.31006e-85	95.6	8	F:GO:0004601; P:GO:0006979; F:GO:0046872; P:GO:0098869; P:GO:0055114; C:GO:0005576; F:GO:0020037; P:GO:0042744	F:peroxidase activity; P:response to oxidative stress; F:metal ion binding; P:cellular oxidant detoxification; P:oxidation-reduction process; C:extracellular region; F:heme binding; P:hydrogen peroxide catabolic process	EC:1.11.1.7	Peroxidase
[NO-BLAST]	KQ483424.1_504234-504505	271		---NA---
[BLASTED]	KQ483424.1_523252-525306	2054	5	uncharacterized protein At2g23090	4.99025e-18	97.2
[BLASTED, MAPPED, ANNOTATED]	KQ483424.1_582589-585095	2506	5	subtilisin-like protease	0	90.8	3	C:GO:0005618; P:GO:0006508; F:GO:0004252	C:cell wall; P:proteolysis; F:serine-type endopeptidase activity	EC:3.4.21	Acting on peptide bonds (peptidases)
[NO-BLAST]	KQ483424.1_609944-610431	487		---NA---
[BLASTED]	KQ483424.1_702867-705612	2745	5	probable indole-3-acetic acid-amido synthetase	0	96.8
[BLASTED]	KQ483424.1_729605-730523	918	5	hypothetical protein KK1_025737	7.52409e-33	82
[BLASTED, MAPPED, ANNOTATED]	KQ483424.1_832874-835411	2537	5	Serine mitochondrial	2.17283e-65	89.6	7	F:GO:0030170; P:GO:0006563; F:GO:0004372; P:GO:0035999; F:GO:0008168; P:GO:0006544; P:GO:0032259	F:pyridoxal phosphate binding; P:L-serine metabolic process; F:glycine hydroxymethyltransferase activity; P:tetrahydrofolate interconversion; F:methyltransferase activity; P:glycine metabolic process; P:methylation	EC:2.1.2.1	Glycine hydroxymethyltransferase
[NO-BLAST]	KQ483425.1_294512-295382	870		---NA---
[BLASTED]	KQ483425.1_295575-296436	861	5	long chain acyl- synthetase peroxisomal	2.72828e-06	86
[NO-BLAST]	KQ483425.1_492558-492920	362		---NA---
[NO-BLAST]	KQ483425.1_492991-493434	443		---NA---
[NO-BLAST]	KQ483425.1_610566-611126	560		---NA---
[NO-BLAST]	KQ483425.1_742394-743041	647		---NA---
[NO-BLAST]	KQ483426.1_739918-740267	349		---NA---
[BLASTED, MAPPED, ANNOTATED]	KQ483426.1_815764-819037	3273	5	cytochrome b561 domain-containing At2g30890-like	5.28564e-60	94.6	2	C:GO:0016021; P:GO:0055114	C:integral component of membrane; P:oxidation-reduction process
[BLASTED, MAPPED]	KQ483426.1_863144-869417	6273	5	3-hydroxyisobutyryl- hydrolase 5	4.41182e-38	57.6	2	F:GO:0003860; F:GO:0016787	F:3-hydroxyisobutyryl-CoA hydrolase activity; F:hydrolase activity
[BLASTED]	KQ483427.1_141413-143570	2157	5	upstream activation factor subunit UAF30	2.14409e-66	97.2
[BLASTED, MAPPED, ANNOTATED]	KQ483427.1_158733-161174	2441	5	EH domain-containing 1-like	3.1245e-76	79.4	2	F:GO:0005525; F:GO:0005509	F:GTP binding; F:calcium ion binding
[BLASTED, MAPPED, ANNOTATED]	KQ483427.1_162272-165240	2968	5	EH domain-containing 1-like	4.22138e-14	86.8	2	F:GO:0005525; F:GO:0005509	F:GTP binding; F:calcium ion binding
[BLASTED]	KQ483427.1_298164-300334	2170	5	uncharacterized protein LOC109811301	1.76518e-38	93.6
[BLASTED, MAPPED, ANNOTATED]	KQ483427.1_548807-555352	6545	5	GDSL esterase lipase At5g55050-like	3.70497e-45	97.6	5	F:GO:0016788; F:GO:0052886; P:GO:0055114; P:GO:0052889; F:GO:0052887	F:hydrolase activity, acting on ester bonds; F:9,9'-dicis-carotene:quinone oxidoreductase activity; P:oxidation-reduction process; P:9,9'-di-cis-zeta-carotene desaturation to 7,9,7',9'-tetra-cis-lycopene; F:7,9,9'-tricis-neurosporene:quinone oxidoreductase activity	EC:1.3.5.6	9,9'-di-cis-zeta-carotene desaturase
[BLASTED, MAPPED, ANNOTATED]	KQ483427.1_718770-721121	2351	5	NEP1-interacting -like 1	4.5996e-39	86.6	3	F:GO:0008270; C:GO:0016021; F:GO:0016874	F:zinc ion binding; C:integral component of membrane; F:ligase activity
[BLASTED]	KQ483427.1_810852-813789	2937	5	uncharacterized protein LOC109811281	1.07295e-47	80.6
[BLASTED, MAPPED, ANNOTATED]	KQ483428.1_631928-638081	6153	5	calcineurin B 3 isoform X1	1.71476e-16	92.8	1	F:GO:0005509	F:calcium ion binding
[BLASTED, MAPPED, ANNOTATED]	KQ483428.1_746120-748599	2479	5	Nuclear transcription factor Y subunit B-6	5.81287e-116	86.8	4	C:GO:0005634; F:GO:0046982; P:GO:0006355; F:GO:0043565	C:nucleus; F:protein heterodimerization activity; P:regulation of transcription, DNA-templated; F:sequence-specific DNA binding
[BLASTED]	KQ483429.1_507579-507921	342	5	chaperone dnaJ chloroplastic isoform X2	1.24233e-13	97
[NO-BLAST]	KQ483429.1_577206-577596	390		---NA---
[NO-BLAST]	KQ483429.1_577927-578133	206		---NA---
[NO-BLAST]	KQ483429.1_578911-579246	335		---NA---
[NO-BLAST]	KQ483429.1_580717-581950	1233		---NA---
[BLASTED]	KQ483429.1_583786-584424	638	1	hypothetical protein KK1_033214	1.373e-05	58
[BLASTED, MAPPED, ANNOTATED]	KQ483429.1_713899-714190	291	5	primase homolog	3.45446e-27	86	3	P:GO:0032508; F:GO:0003697; F:GO:0043139	P:DNA duplex unwinding; F:single-stranded DNA binding; F:5'-3' DNA helicase activity	EC:3.6.1.15	Nucleoside-triphosphate phosphatase
[NO-BLAST]	KQ483429.1_727785-730290	2505		---NA---
[BLASTED, MAPPED, ANNOTATED]	KQ483429.1_83788-88674	4886	5	glycerol-3-phosphate dehydrogenase [NAD(+)] cytosolic	1.38463e-136	98.6	6	P:GO:0005975; C:GO:0009331; F:GO:0051287; P:GO:0046168; P:GO:0055114; F:GO:0004367	P:carbohydrate metabolic process; C:glycerol-3-phosphate dehydrogenase complex; F:NAD binding; P:glycerol-3-phosphate catabolic process; P:oxidation-reduction process; F:glycerol-3-phosphate dehydrogenase [NAD+] activity	EC:1.1.1.8; EC:1.1.1.94	Glycerol-3-phosphate dehydrogenase (NAD(+)); Glycerol-3-phosphate dehydrogenase (NAD(P)(+))
[BLASTED]	KQ483430.1_201245-203083	1838	5	hypothetical protein TanjilG_10152	1.1634e-21	83.4
[BLASTED]	KQ483430.1_273470-273833	363	3	uncharacterized protein LOC109819088	1.53067e-35	73.67
[BLASTED]	KQ483431.1_351129-353189	2060	5	transcription elongation factor 1 homolog	6.97431e-11	86.4
[BLASTED, MAPPED]	KQ483431.1_490273-490911	638	5	glutamate receptor -like	1.65994e-36	50.8	6	P:GO:0006811; C:GO:0016020; C:GO:0016021; P:GO:0035235; F:GO:0004970; P:GO:0006810	P:ion transport; C:membrane; C:integral component of membrane; P:ionotropic glutamate receptor signaling pathway; F:ionotropic glutamate receptor activity; P:transport
[NO-BLAST]	KQ483431.1_54714-56174	1460		---NA---
[NO-BLAST]	KQ483431.1_582479-584933	2454		---NA---
[BLASTED]	KQ483431.1_650535-651358	823	5	uncharacterized protein LOC109811571	6.19266e-122	84.2
[NO-BLAST]	KQ483431.1_98926-100188	1262		---NA---
[BLASTED, MAPPED, ANNOTATED]	KQ483432.1_267019-267399	380	5	transcription factor RAX2-like	2.75663e-24	95.8	1	F:GO:0003677	F:DNA binding
[NO-BLAST]	KQ483432.1_274558-275420	862		---NA---
[BLASTED]	KQ483432.1_479174-479722	548	5	PLATZ transcription factor family	8.00643e-08	67.2
[BLASTED, MAPPED, ANNOTATED]	KQ483432.1_705843-709178	3335	5	Histone deacetylase HDT1	2.95973e-43	98.8	1	F:GO:0046872	F:metal ion binding
[BLASTED, MAPPED, ANNOTATED]	KQ483432.1_742420-743297	877	5	phytosulfokines 6	4.02791e-23	95.2	3	P:GO:0008283; F:GO:0008083; C:GO:0005576	P:cell proliferation; F:growth factor activity; C:extracellular region
[NO-BLAST]	KQ483432.1_743900-744949	1049		---NA---
[BLASTED]	KQ483432.1_813059-814672	1613	3	uncharacterized protein LOC109811591	7.34611e-29	86
[BLASTED, MAPPED, ANNOTATED]	KQ483433.1_379315-380394	1079	5	indole-3-glycerol phosphate synthase	1.91609e-09	88.6	4	C:GO:0009570; F:GO:0004425; C:GO:0009534; P:GO:0006568	C:chloroplast stroma; F:indole-3-glycerol-phosphate synthase activity; C:chloroplast thylakoid; P:tryptophan metabolic process	EC:4.1.1.48	Indole-3-glycerol-phosphate synthase
[NO-BLAST]	KQ483433.1_535581-535975	394		---NA---
[BLASTED]	KQ483433.1_816183-816845	662	5	Serine threonine- kinase haspin	6.24272e-19	52.8
[NO-BLAST]	KQ483435.1_104306-104848	542		---NA---
[BLASTED]	KQ483435.1_349181-349558	377	5	hypothetical protein KK1_046207	2.3962e-13	62.4
[BLASTED]	KQ483435.1_685690-687981	2291	5	glucan endo-1,3-beta-glucosidase-like	5.80007e-46	85
[BLASTED]	KQ483436.1_294489-297111	2622	5	hypothetical protein KK1_026577	7.81993e-118	89.2
[BLASTED, MAPPED, ANNOTATED]	KQ483436.1_347789-348142	353	5	transcription factor MYB98-like	1.93774e-23	95.6	1	F:GO:0003677	F:DNA binding
[BLASTED, MAPPED, ANNOTATED]	KQ483436.1_447271-449668	2397	5	Glutaredoxin-C1	5.20462e-14	77.4	1	C:GO:0044464	C:cell part
[BLASTED, MAPPED, ANNOTATED]	KQ483436.1_648630-649093	463	5	prolyl-tRNA synthetase associated domain-containing 1-like	4.75006e-07	91.8	3	P:GO:0006450; F:GO:0004827; F:GO:0002161	P:regulation of translational fidelity; F:proline-tRNA ligase activity; F:aminoacyl-tRNA editing activity	EC:6.1.1.15; EC:3.1.1.1	Proline--tRNA ligase; Carboxylesterase
[NO-BLAST]	KQ483437.1_133974-135083	1109		---NA---
[BLASTED]	KQ483437.1_463791-465154	1363	5	uncharacterized protein LOC109811790	9.00317e-64	84.6
[BLASTED, MAPPED, ANNOTATED]	KQ483437.1_546005-548047	2042	5	expansin-like B1	2.60587e-71	88.2	1	C:GO:0005576	C:extracellular region
[BLASTED, MAPPED, ANNOTATED]	KQ483437.1_682142-683617	1475	5	phospholipase A1- chloroplastic-like	0	94.4	2	P:GO:0006629; F:GO:0016787	P:lipid metabolic process; F:hydrolase activity
[BLASTED, MAPPED, ANNOTATED]	KQ483438.1_130701-136497	5796	5	hypothetical protein KK1_026690	2.94251e-25	98.4	1	C:GO:0016021	C:integral component of membrane
[NO-BLAST]	KQ483438.1_22130-22526	396		---NA---
[BLASTED]	KQ483438.1_268916-271650	2734	5	uncharacterized protein LOC109811883	4.61253e-35	76.2
[BLASTED]	KQ483438.1_511856-513118	1262	1	unknown	3.06055e-06	63
[BLASTED, MAPPED, ANNOTATED]	KQ483438.1_543028-543296	268	5	AP2-like ethylene-responsive transcription factor At1g16060	1.51518e-15	94.2	6	C:GO:0005634; F:GO:0003677; F:GO:0003700; P:GO:0006351; P:GO:0007275; P:GO:0006355	C:nucleus; F:DNA binding; F:transcription factor activity, sequence-specific DNA binding; P:transcription, DNA-templated; P:multicellular organism development; P:regulation of transcription, DNA-templated
[BLASTED, MAPPED, ANNOTATED]	KQ483438.1_659387-659871	484	5	cellulose synthase A catalytic subunit 7 [UDP-forming]	2.44794e-34	93.4	6	F:GO:0008270; C:GO:0016021; F:GO:0016760; P:GO:0030244; P:GO:0071555; C:GO:0005886	F:zinc ion binding; C:integral component of membrane; F:cellulose synthase (UDP-forming) activity; P:cellulose biosynthetic process; P:cell wall organization; C:plasma membrane	EC:2.4.1.12	Cellulose synthase (UDP-forming)
[BLASTED, MAPPED, ANNOTATED]	KQ483438.1_723365-724072	707	5	UPF0057 membrane At4g30660-like	8.80721e-25	93.8	1	C:GO:0016021	C:integral component of membrane
[BLASTED]	KQ483439.1_187610-188424	814	5	hypothetical protein glysoja_001628	8.19391e-23	79
[BLASTED, MAPPED]	KQ483439.1_500585-505350	4765	5	probable beta-1,3-galactosyltransferase 14	7.37614e-54	61.4	8	F:GO:0016757; C:GO:0016020; C:GO:0016021; P:GO:0006486; F:GO:0008378; C:GO:0005794; C:GO:0000139; F:GO:0016740	F:transferase activity, transferring glycosyl groups; C:membrane; C:integral component of membrane; P:protein glycosylation; F:galactosyltransferase activity; C:Golgi apparatus; C:Golgi membrane; F:transferase activity
[BLASTED, MAPPED, ANNOTATED]	KQ483440.1_121969-129271	7302	5	50S ribosomal chloroplastic	4.48971e-67	76.8	1	C:GO:0030529	C:intracellular ribonucleoprotein complex
[BLASTED, MAPPED, ANNOTATED]	KQ483440.1_139005-144095	5090	5	Mannan endo-1,4-beta-mannosidase 7	6.67923e-80	94.8	2	P:GO:0046355; F:GO:0016985	P:mannan catabolic process; F:mannan endo-1,4-beta-mannosidase activity	EC:3.2.1.25; EC:3.2.1.78	Beta-mannosidase; Mannan endo-1,4-beta-mannosidase
[BLASTED]	KQ483440.1_307676-309333	1657	5	uncharacterized protein LOC109811997	1.19134e-46	62.4
[BLASTED]	KQ483440.1_363300-366214	2914	5	U-box domain-containing 5-like	3.90786e-68	90.8
[BLASTED]	KQ483440.1_534010-540949	6939	5	PREDICTED: uncharacterized protein LOC104225509, partial	1.98131e-11	83.8
[NO-BLAST]	KQ483440.1_590659-590996	337		---NA---
[NO-BLAST]	KQ483440.1_591421-591901	480		---NA---
[BLASTED]	KQ483441.1_1158-2353	1195	5	hypothetical protein KK1_026882, partial	5.00517e-22	84.2
[NO-BLAST]	KQ483441.1_14185-14839	654		---NA---
[BLASTED]	KQ483441.1_284622-286325	1703	1	YTH domain family 2	0.000906472	70
[BLASTED, MAPPED, ANNOTATED]	KQ483442.1_595315-596616	1301	5	Pre-mRNA-splicing factor ATP-dependent RNA helicase PRP16	3.85566e-19	91.6	3	F:GO:0003676; F:GO:0005524; F:GO:0004386	F:nucleic acid binding; F:ATP binding; F:helicase activity	EC:3.6.1.15	Nucleoside-triphosphate phosphatase
[NO-BLAST]	KQ483442.1_731284-731508	224		---NA---
[NO-BLAST]	KQ483442.1_731666-731903	237		---NA---
[BLASTED, MAPPED, ANNOTATED]	KQ483443.1_141098-142459	1361	5	transcriptional activator Myb	4.20335e-16	98.2	1	F:GO:0003677	F:DNA binding
[BLASTED]	KQ483443.1_176831-178338	1507	5	hypothetical protein GLYMA_16G195900	7.88406e-26	65.8
[BLASTED, MAPPED, ANNOTATED]	KQ483443.1_288775-292132	3347	5	uncharacterized protein LOC109812116	6.43062e-50	94.2	1	C:GO:0016021	C:integral component of membrane
[BLASTED, MAPPED, ANNOTATED]	KQ483443.1_375263-376876	1613	5	zinc finger Ran-binding domain-containing 2-like isoform X1	2.80437e-56	98.4	1	F:GO:0008270	F:zinc ion binding
[NO-BLAST]	KQ483443.1_384452-384855	403		---NA---
[BLASTED, MAPPED, ANNOTATED]	KQ483443.1_420117-420747	630	5	Early nodulin-93	2.55762e-17	90.6	1	C:GO:0016021	C:integral component of membrane
[NO-BLAST]	KQ483443.1_546055-547380	1325		---NA---
[BLASTED, MAPPED, ANNOTATED]	KQ483443.1_569051-571468	2417	5	GTP-binding nuclear Ran-3-like	3.51375e-51	96.8	6	F:GO:0005525; C:GO:0005634; P:GO:0006913; P:GO:0007264; F:GO:0003924; P:GO:0006886	F:GTP binding; C:nucleus; P:nucleocytoplasmic transport; P:small GTPase mediated signal transduction; F:GTPase activity; P:intracellular protein transport	EC:3.6.1.15	Nucleoside-triphosphate phosphatase
[BLASTED]	KQ483444.1_255114-256460	1346	5	hypothetical protein KK1_027098	6.50856e-74	69.4
[BLASTED]	KQ483444.1_298943-302141	3198	5	laccase-15-like	0	88.6
[NO-BLAST]	KQ483444.1_577447-578048	601		---NA---
[BLASTED, MAPPED, ANNOTATED]	KQ483444.1_633943-636327	2384	5	FLOWERING LOCUS T-like	1.78605e-40	93.4	3	P:GO:0048573; F:GO:0008429; P:GO:0009909	P:photoperiodism, flowering; F:phosphatidylethanolamine binding; P:regulation of flower development
[BLASTED, MAPPED, ANNOTATED]	KQ483445.1_309213-311348	2135	5	60S ribosomal L19-2	1.88561e-48	97.6	3	F:GO:0003735; C:GO:0005840; P:GO:0006412	F:structural constituent of ribosome; C:ribosome; P:translation
[BLASTED, MAPPED, ANNOTATED]	KQ483445.1_424114-425027	913	5	pectinesterase inhibitor-like	2.44779e-121	93.6	4	P:GO:0043086; F:GO:0046910; C:GO:0071944; F:GO:0030599	P:negative regulation of catalytic activity; F:pectinesterase inhibitor activity; C:cell periphery; F:pectinesterase activity	EC:3.1.1.11; EC:3.1.1.1	Pectinesterase; Carboxylesterase
[BLASTED, MAPPED]	KQ483445.1_500164-500946	782	5	indole-3-acetic acid-induced ARG2	4.24797e-55	66.8	1	P:GO:0006950	P:response to stress
[BLASTED, MAPPED, ANNOTATED]	KQ483445.1_564219-566349	2130	5	universal stress PHOS34	1.06752e-40	85.4	1	P:GO:0006950	P:response to stress
[BLASTED, MAPPED, ANNOTATED]	KQ483445.1_660494-662153	1659	5	translocator homolog	3.82922e-57	85.2	5	P:GO:0006778; C:GO:0016021; C:GO:0005783; C:GO:0005795; F:GO:0020037	P:porphyrin-containing compound metabolic process; C:integral component of membrane; C:endoplasmic reticulum; C:Golgi stack; F:heme binding
[BLASTED, MAPPED, ANNOTATED]	KQ483446.1_151573-152432	859	5	arginase mitochondrial-like isoform X2	2.44804e-24	86	2	F:GO:0016813; F:GO:0046872	F:hydrolase activity, acting on carbon-nitrogen (but not peptide) bonds, in linear amidines; F:metal ion binding
[NO-BLAST]	KQ483446.1_23861-24078	217		---NA---
[NO-BLAST]	KQ483446.1_590464-590906	442		---NA---
[NO-BLAST]	KQ483446.1_614857-615381	524		---NA---
[BLASTED]	KQ483447.1_340973-348504	6416	5	BURP domain-containing 9-like	5.42589e-17	84
[NO-BLAST]	KQ483447.1_423062-425429	2367		---NA---
[NO-BLAST]	KQ483447.1_645091-645512	421		---NA---
[NO-BLAST]	KQ483447.1_660472-660839	367		---NA---
[BLASTED]	KQ483448.1_385430-385883	453	5	uncharacterized protein LOC109792664	7.65961e-37	69.4
[BLASTED]	KQ483448.1_665343-665893	550	5	hypothetical protein TSUD_18940	2.3536e-14	70.8
[BLASTED, MAPPED, ANNOTATED]	KQ483449.1_564923-565797	874	5	uncharacterized protein LOC109812403	1.15835e-92	97.8	1	F:GO:0005509	F:calcium ion binding
[BLASTED, MAPPED, ANNOTATED]	KQ483449.1_58470-60182	1712	5	Peroxidase 4	1.32071e-09	85.8	6	F:GO:0004601; P:GO:0006979; F:GO:0046872; P:GO:0098869; P:GO:0055114; F:GO:0020037	F:peroxidase activity; P:response to oxidative stress; F:metal ion binding; P:cellular oxidant detoxification; P:oxidation-reduction process; F:heme binding	EC:1.11.1.7	Peroxidase
[BLASTED, MAPPED, ANNOTATED]	KQ483450.1_449359-449782	423	5	serine threonine- kinase receptor	7.77899e-57	90.4	3	F:GO:0005524; F:GO:0004674; P:GO:0006468	F:ATP binding; F:protein serine/threonine kinase activity; P:protein phosphorylation	EC:2.7.11	Transferring phosphorus-containing groups
[BLASTED, MAPPED, ANNOTATED]	KQ483450.1_594747-597431	2684	5	endoplasmic reticulum oxidoreductin-2-like	1.59372e-25	73	1	F:GO:0003824	F:catalytic activity
[NO-BLAST]	KQ483451.1_34227-34507	280		---NA---
[BLASTED, MAPPED]	KQ483451.1_344500-345974	1474	5	histone acetyltransferase HAC12-like	3.32558e-31	60.4	7	F:GO:0004402; C:GO:0005634; F:GO:0008270; F:GO:0003712; F:GO:0046872; P:GO:0006355; P:GO:0016573	F:histone acetyltransferase activity; C:nucleus; F:zinc ion binding; F:transcription cofactor activity; F:metal ion binding; P:regulation of transcription, DNA-templated; P:histone acetylation
[BLASTED]	KQ483451.1_432254-432551	297	2	F-box LRR-repeat 10	0.000376739	74
[NO-BLAST]	KQ483452.1_392755-393252	497		---NA---
[NO-BLAST]	KQ483452.1_432599-434068	1469		---NA---
[BLASTED, MAPPED]	KQ483452.1_471898-472703	805	5	LOW QUALITY PROTEIN: uncharacterized protein LOC109812552	1.18994e-126	83.8	2	P:GO:0043086; F:GO:0004857	P:negative regulation of catalytic activity; F:enzyme inhibitor activity
[BLASTED, MAPPED]	KQ483452.1_479707-480508	801	5	uncharacterized protein LOC109812549	5.20341e-128	84.2	2	P:GO:0043086; F:GO:0004857	P:negative regulation of catalytic activity; F:enzyme inhibitor activity
[BLASTED]	KQ483452.1_497023-497861	838	5	hypothetical protein KK1_027644	2.46034e-124	76.4
[BLASTED, MAPPED, ANNOTATED]	KQ483452.1_621686-623630	1944	5	plastidial pyruvate kinase 2-like	1.57479e-34	100	5	F:GO:0000287; F:GO:0004743; F:GO:0030955; P:GO:0006096; F:GO:0016301	F:magnesium ion binding; F:pyruvate kinase activity; F:potassium ion binding; P:glycolytic process; F:kinase activity	EC:2.7.1.40	Pyruvate kinase
[BLASTED, MAPPED, ANNOTATED]	KQ483452.1_624058-624672	614	5	plastidial pyruvate kinase 2-like	3.12626e-38	64.4	5	F:GO:0016740; P:GO:0044238; P:GO:0044237; P:GO:0044710; P:GO:0071704	F:transferase activity; P:primary metabolic process; P:cellular metabolic process; P:single-organism metabolic process; P:organic substance metabolic process
[BLASTED]	KQ483453.1_151995-152417	422	5	Serine threonine phosphatase 7 long form isogeny	1.89224e-39	87.6
[BLASTED, MAPPED]	KQ483453.1_322801-324881	2080	5	Auxin-induced 5NG4	1.80061e-53	59.2	4	P:GO:0055085; F:GO:0022857; C:GO:0016020; C:GO:0016021	P:transmembrane transport; F:transmembrane transporter activity; C:membrane; C:integral component of membrane
[NO-BLAST]	KQ483453.1_527504-529486	1982		---NA---
[BLASTED]	KQ483455.1_156616-158159	1543	5	hypothetical protein KK1_027770	3.45981e-24	80.6
[BLASTED, MAPPED, ANNOTATED]	KQ483455.1_367846-370639	2793	5	ent-kaurene chloroplastic	0	75.8	9	C:GO:0009707; P:GO:0010241; F:GO:0046872; P:GO:0044550; F:GO:0016709; C:GO:0005783; P:GO:0009686; P:GO:0009740; F:GO:0020037	C:chloroplast outer membrane; P:ent-kaurene oxidation to kaurenoic acid; F:metal ion binding; P:secondary metabolite biosynthetic process; F:oxidoreductase activity, acting on paired donors, with incorporation or reduction of molecular oxygen, NAD(P)H as one donor, and incorporation of one atom of oxygen; C:endoplasmic reticulum; P:gibberellin biosynthetic process; P:gibberellic acid mediated sig…	EC:1.14.13; EC:1.14.13.78	Acting on paired donors, with incorporation or reduction of molecular oxygen. The oxygen incorporated need not be derived from O(2); Ent-kaurene oxidase
[BLASTED, MAPPED, ANNOTATED]	KQ483455.1_375810-378041	2231	5	aspartyl protease family At5g10770-like isoform X2	0	95	2	F:GO:0004190; P:GO:0006508	F:aspartic-type endopeptidase activity; P:proteolysis	EC:3.4.23	Acting on peptide bonds (peptidases)
[BLASTED, MAPPED]	KQ483455.1_404992-405704	712	2	uncharacterized protein LOC109812632	9.35062e-73	71.5	2	C:GO:0016020; C:GO:0016021	C:membrane; C:integral component of membrane
[BLASTED]	KQ483456.1_315749-316439	690	5	hypothetical protein GLYMA_15G084900	6.3096e-24	98.2
[NO-BLAST]	KQ483456.1_544200-544644	444		---NA---
[NO-BLAST]	KQ483456.1_565287-565553	265		---NA---
[NO-BLAST]	KQ483457.1_220176-220566	390		---NA---
[BLASTED, MAPPED, ANNOTATED]	KQ483457.1_327873-329360	1487	5	uncharacterized protein LOC109812778	1.08126e-35	97.6	1	C:GO:0016021	C:integral component of membrane
[NO-BLAST]	KQ483458.1_177012-177614	602		---NA---
[BLASTED, MAPPED, ANNOTATED]	KQ483458.1_313869-318266	4397	5	uncharacterized protein At3g50808-like	4.69074e-42	90.6	2	F:GO:0008270; C:GO:0005622	F:zinc ion binding; C:intracellular
[BLASTED]	KQ483458.1_500824-506308	5484	5	hypothetical protein KK1_027990	1.77717e-47	86
[BLASTED, MAPPED, ANNOTATED]	KQ483458.1_566647-567489	842	4	Homeobox-leucine zipper HDG11	3.39013e-17	83.25	2	F:GO:0003677; F:GO:0008289	F:DNA binding; F:lipid binding
[BLASTED, MAPPED]	KQ483458.1_567827-568042	215	4	Homeobox-leucine zipper HDG11	5.90861e-08	91	5	F:GO:0003677; C:GO:0005634; P:GO:0006355; F:GO:0008289; F:GO:0043565	F:DNA binding; C:nucleus; P:regulation of transcription, DNA-templated; F:lipid binding; F:sequence-specific DNA binding
[NO-BLAST]	KQ483459.1_155977-156283	306		---NA---
[BLASTED]	KQ483459.1_393255-393500	245	5	hypothetical protein KK1_018816	7.01186e-14	89.2
[BLASTED, MAPPED, ANNOTATED]	KQ483459.1_417470-422053	4583	5	cystinosin homolog	1.24676e-22	70.4	1	C:GO:0016020	C:membrane
[BLASTED, MAPPED, ANNOTATED]	KQ483459.1_439934-443748	3814	5	cystinosin homolog isoform X2	2.60873e-28	97.4	4	C:GO:0016021; F:GO:0015184; C:GO:0005774; P:GO:0015811	C:integral component of membrane; F:L-cystine transmembrane transporter activity; C:vacuolar membrane; P:L-cystine transport
[BLASTED, MAPPED, ANNOTATED]	KQ483459.1_565304-566564	1260	5	3-isopropylmalate dehydrogenase chloroplastic-like	1.11944e-16	75.2	6	F:GO:0000287; C:GO:0005737; F:GO:0051287; P:GO:0009098; P:GO:0055114; F:GO:0003862	F:magnesium ion binding; C:cytoplasm; F:NAD binding; P:leucine biosynthetic process; P:oxidation-reduction process; F:3-isopropylmalate dehydrogenase activity	EC:1.1.1.85	3-isopropylmalate dehydrogenase
[NO-BLAST]	KQ483460.1_174577-175974	1397		---NA---
[NO-BLAST]	KQ483460.1_571585-573743	2158		---NA---
[BLASTED, MAPPED, ANNOTATED]	KQ483461.1_143925-144965	1040	5	Peroxidase 7	7.9276e-21	98.8	10	F:GO:0004601; P:GO:0006979; F:GO:0046872; P:GO:0098869; P:GO:0009664; P:GO:0055114; C:GO:0005576; C:GO:0009505; F:GO:0020037; P:GO:0042744	F:peroxidase activity; P:response to oxidative stress; F:metal ion binding; P:cellular oxidant detoxification; P:plant-type cell wall organization; P:oxidation-reduction process; C:extracellular region; C:plant-type cell wall; F:heme binding; P:hydrogen peroxide catabolic process	EC:1.11.1.7	Peroxidase
[NO-BLAST]	KQ483461.1_328030-330796	2766		---NA---
[NO-BLAST]	KQ483461.1_375372-377145	1773		---NA---
[NO-BLAST]	KQ483461.1_424177-427475	3298		---NA---
[BLASTED]	KQ483461.1_473443-475534	2091	5	uncharacterized protein LOC109803418 isoform X2	3.82815e-27	82.4
[NO-BLAST]	KQ483461.1_552861-554359	1498		---NA---
[NO-BLAST]	KQ483463.1_264590-265234	643		---NA---
[BLASTED, MAPPED]	KQ483463.1_73472-76073	2601	5	cytokinin riboside 5 -monophosphate phosphoribohydrolase LOG1-like	2.6653e-12	88.8	5	P:GO:0009691; F:GO:0016799; C:GO:0016020; C:GO:0016021; F:GO:0016787	P:cytokinin biosynthetic process; F:hydrolase activity, hydrolyzing N-glycosyl compounds; C:membrane; C:integral component of membrane; F:hydrolase activity
[BLASTED]	KQ483464.1_340846-341330	484	5	hypothetical protein SORBI_003G166900	9.57011e-10	63.8
[BLASTED, MAPPED, ANNOTATED]	KQ483464.1_399539-400963	1424	5	probable pectinesterase 29	7.56968e-29	91.8	6	P:GO:0045490; C:GO:0005618; F:GO:0045330; C:GO:0005576; P:GO:0042545; F:GO:0030599	P:pectin catabolic process; C:cell wall; F:aspartyl esterase activity; C:extracellular region; P:cell wall modification; F:pectinesterase activity	EC:3.1.1.11; EC:3.1.1.1	Pectinesterase; Carboxylesterase
[BLASTED, MAPPED, ANNOTATED]	KQ483464.1_404039-404843	804	5	probable pectinesterase 29	8.42203e-45	85.6	7	P:GO:0045490; C:GO:0005618; F:GO:0045330; C:GO:0016021; C:GO:0005576; P:GO:0042545; F:GO:0030599	P:pectin catabolic process; C:cell wall; F:aspartyl esterase activity; C:integral component of membrane; C:extracellular region; P:cell wall modification; F:pectinesterase activity	EC:3.1.1.11; EC:3.1.1.1	Pectinesterase; Carboxylesterase
[BLASTED]	KQ483464.1_432591-433857	1266	5	hypothetical protein GLYMA_07G170100	1.54097e-11	51.2
[NO-BLAST]	KQ483464.1_533649-535613	1964		---NA---
[NO-BLAST]	KQ483464.1_551561-553729	2168		---NA---
[NO-BLAST]	KQ483464.1_558585-559506	921		---NA---
[BLASTED, MAPPED, ANNOTATED]	KQ483465.1_159852-163187	3335	5	Dimethylaniline monooxygenase [N-oxide-forming] 5	5.50107e-39	97.4	4	F:GO:0050661; F:GO:0050660; P:GO:0055114; F:GO:0004499	F:NADP binding; F:flavin adenine dinucleotide binding; P:oxidation-reduction process; F:N,N-dimethylaniline monooxygenase activity	EC:1.14.13.8; EC:1.14.13	Flavin-containing monooxygenase; Acting on paired donors, with incorporation or reduction of molecular oxygen. The oxygen incorporated need not be derived from O(2)
[BLASTED]	KQ483465.1_487870-488197	327	5	uncharacterized protein LOC109813003	1.81047e-44	76.2
[NO-BLAST]	KQ483466.1_484421-484643	222		---NA---
[NO-BLAST]	KQ483466.1_490072-490376	304		---NA---
[BLASTED, MAPPED]	KQ483466.1_494983-495250	267	5	Retrovirus-related Pol poly from transposon TNT 1-	5.21726e-16	76	3	F:GO:0003676; P:GO:0015074; F:GO:0016787	F:nucleic acid binding; P:DNA integration; F:hydrolase activity
[NO-BLAST]	KQ483466.1_496201-496524	323		---NA---
[NO-BLAST]	KQ483466.1_497290-497532	242		---NA---
[NO-BLAST]	KQ483466.1_500399-500702	303		---NA---
[NO-BLAST]	KQ483467.1_291757-294805	3048		---NA---
[BLASTED, MAPPED, ANNOTATED]	KQ483469.1_394906-406708	11665	5	NAD-dependent deacetylase SRT1	3.25177e-42	97.4	2	F:GO:0003956; F:GO:0070403	F:NAD(P)+-protein-arginine ADP-ribosyltransferase activity; F:NAD+ binding	EC:2.4.2.31	NAD(+)--protein-arginine ADP-ribosyltransferase
[BLASTED]	KQ483471.1_261677-262922	1245	5	ribonuclease H At1g65750	9.56756e-26	71.4
[BLASTED, MAPPED, ANNOTATED]	KQ483471.1_323793-325942	2149	5	HVA22 e isoform X1	1.17601e-31	93.6	3	P:GO:0009737; C:GO:0016021; P:GO:0006950	P:response to abscisic acid; C:integral component of membrane; P:response to stress
[BLASTED]	KQ483471.1_59998-60842	844	5	Uncharacterized protein KIAA1370 isogeny family	2.34919e-05	97
[BLASTED, MAPPED, ANNOTATED]	KQ483472.1_199020-202995	3975	5	26S proteasome non-ATPase regulatory subunit 8 homolog A	1.50265e-33	89	2	C:GO:0005838; P:GO:0006508	C:proteasome regulatory particle; P:proteolysis
[BLASTED]	KQ483472.1_279914-281685	1771	2	WRKY transcription factor 49	1.35882e-06	63.5
[BLASTED, MAPPED, ANNOTATED]	KQ483472.1_416788-420153	3365	5	hypothetical protein KK1_028627	2.88469e-35	84.6	1	C:GO:0016021	C:integral component of membrane
[NO-BLAST]	KQ483473.1_139063-141633	2570		---NA---
[BLASTED, MAPPED, ANNOTATED]	KQ483473.1_516903-517916	1013	5	hypothetical protein KK1_028699	9.29033e-25	95.2	1	C:GO:0016021	C:integral component of membrane
[BLASTED]	KQ483474.1_373291-380578	7287	5	tip elongation aberrant 1	1.62705e-56	86
[BLASTED, MAPPED, ANNOTATED]	KQ483474.1_457756-458495	739	5	COBRA 4	6.79815e-34	98.8	4	C:GO:0016021; P:GO:0010215; P:GO:0016049; C:GO:0031225	C:integral component of membrane; P:cellulose microfibril organization; P:cell growth; C:anchored component of membrane
[BLASTED, MAPPED]	KQ483474.1_458929-459226	297	5	COBRA 4	1.85725e-20	53.8	5	C:GO:0016020; C:GO:0016021; P:GO:0010215; P:GO:0016049; C:GO:0031225	C:membrane; C:integral component of membrane; P:cellulose microfibril organization; P:cell growth; C:anchored component of membrane
[BLASTED, MAPPED, ANNOTATED]	KQ483474.1_486653-487215	562	5	Retrovirus-related Pol poly from transposon TNT 1-94	2.37207e-23	85.4	4	C:GO:0005634; F:GO:0046982; P:GO:0006355; F:GO:0043565	C:nucleus; F:protein heterodimerization activity; P:regulation of transcription, DNA-templated; F:sequence-specific DNA binding
[BLASTED]	KQ483475.1_34229-35325	1096	5	uncharacterized protein LOC109793278 isoform X3	5.19154e-26	70.6
[BLASTED, MAPPED, ANNOTATED]	KQ483475.1_345156-345589	433	5	bifunctional aspartokinase homoserine chloroplastic-like	1.27776e-55	67	3	F:GO:0003824; P:GO:0044237; P:GO:0044710	F:catalytic activity; P:cellular metabolic process; P:single-organism metabolic process
[BLASTED]	KQ483475.1_46694-47861	1167	4	uncharacterized protein LOC109793278 isoform X3	5.74616e-27	71
[BLASTED]	KQ483476.1_259666-261256	1588	1	LIMR family At5g01460-like	0.000627367	81
[BLASTED, MAPPED, ANNOTATED]	KQ483476.1_354476-358928	4452	5	iron-sulfur cluster co-chaperone mitochondrial	4.46786e-55	83.6	5	C:GO:0005739; F:GO:0051087; P:GO:0006457; P:GO:0051259; P:GO:0016226	C:mitochondrion; F:chaperone binding; P:protein folding; P:protein oligomerization; P:iron-sulfur cluster assembly
[BLASTED, MAPPED, ANNOTATED]	KQ483477.1_213178-217726	4548	5	E3 ubiquitin ligase BIG BROTHER-like	5.73834e-42	96.2	4	F:GO:0004842; F:GO:0008270; P:GO:0046621; P:GO:0016567	F:ubiquitin-protein transferase activity; F:zinc ion binding; P:negative regulation of organ growth; P:protein ubiquitination
[BLASTED]	KQ483477.1_420986-422045	1059	5	hypothetical protein KK1_026437, partial	2.12625e-08	98.6
[BLASTED, MAPPED, ANNOTATED]	KQ483478.1_123800-124979	1179	5	phospholipid-transporting ATPase 3-like	2.16093e-87	86.4	5	F:GO:0000287; F:GO:0005524; P:GO:0045332; C:GO:0016021; F:GO:0004012	F:magnesium ion binding; F:ATP binding; P:phospholipid translocation; C:integral component of membrane; F:phospholipid-translocating ATPase activity	EC:3.6.1.3; EC:3.6.3.1; EC:3.6.1.15	Adenosinetriphosphatase; Phospholipid-translocating ATPase; Nucleoside-triphosphate phosphatase
[NO-BLAST]	KQ483479.1_358941-359200	259		---NA---
[BLASTED]	KQ483479.1_359480-359952	472	5	Transposon TX1 uncharacterized	5.41695e-17	72.2
[BLASTED]	KQ483479.1_360365-360684	319	1	ribonuclease H At1g65750 family	7.44492e-05	53
[NO-BLAST]	KQ483479.1_365957-366163	206		---NA---
[NO-BLAST]	KQ483479.1_377478-379180	1702		---NA---
[BLASTED]	KQ483479.1_409660-410103	443	5	ribonuclease H At1g65750	3.34436e-97	88
[BLASTED, MAPPED, ANNOTATED]	KQ483479.1_446871-448425	1554	5	Arabinogalactan peptide 22	3.60462e-21	83.4	1	C:GO:0016021	C:integral component of membrane
[BLASTED]	KQ483480.1_26783-27179	396	5	ribonuclease H At1g65750 family	3.38586e-15	61.8
[BLASTED, MAPPED, ANNOTATED]	KQ483480.1_299863-301332	1469	5	EPIDERMAL PATTERNING FACTOR 1	5.94104e-52	95	1	P:GO:0010052	P:guard cell differentiation
[NO-BLAST]	KQ483480.1_303992-304382	390		---NA---
[BLASTED, MAPPED, ANNOTATED]	KQ483481.1_46786-48215	1429	5	Auxin-induced 22D	1.2294e-80	93.6	4	C:GO:0005634; P:GO:0006351; P:GO:0006355; P:GO:0009734	C:nucleus; P:transcription, DNA-templated; P:regulation of transcription, DNA-templated; P:auxin-activated signaling pathway
[BLASTED, MAPPED, ANNOTATED]	KQ483482.1_166552-169724	3172	5	uncharacterized protein LOC109813570	5.19486e-26	98.2	1	C:GO:0016021	C:integral component of membrane
[BLASTED, MAPPED, ANNOTATED]	KQ483482.1_180801-185551	4750	5	membrane magnesium transporter	7.34918e-16	95.2	1	C:GO:0016021	C:integral component of membrane
[BLASTED, MAPPED]	KQ483482.1_487246-488535	1289	5	kinesin KIN-4C	1.17988e-54	61.4	7	F:GO:0000166; F:GO:0016887; F:GO:0005524; F:GO:0003777; C:GO:0005871; P:GO:0007018; F:GO:0008017	F:nucleotide binding; F:ATPase activity; F:ATP binding; F:microtubule motor activity; C:kinesin complex; P:microtubule-based movement; F:microtubule binding
[BLASTED]	KQ483483.1_345195-346240	1045	5	cysteine-rich and transmembrane domain-containing B-like	1.63346e-28	86
[BLASTED]	KQ483483.1_356770-358101	1331	5	hypothetical protein KK1_029170	2.54721e-21	91.2
[BLASTED]	KQ483483.1_385723-387003	1280	5	hypothetical protein KK1_029172	3.31025e-20	90.6
[BLASTED]	KQ483483.1_409456-410300	844	5	mitochondrial import inner membrane translocase subunit TIM14-3-like	1.15348e-11	88.2
[NO-BLAST]	KQ483483.1_96918-98896	1978		---NA---
[BLASTED, MAPPED, ANNOTATED]	KQ483485.1_242489-245051	2562	5	Prefoldin subunit 1	1.11889e-14	97.4	3	C:GO:0016272; F:GO:0051082; P:GO:0006457	C:prefoldin complex; F:unfolded protein binding; P:protein folding
[BLASTED, MAPPED, ANNOTATED]	KQ483485.1_442045-443780	1735	5	non-specific lipid-transfer 1-like	5.67086e-69	84.2	2	P:GO:0006869; F:GO:0008289	P:lipid transport; F:lipid binding
[BLASTED, MAPPED]	KQ483487.1_171654-173667	2013	5	beta- beta chain-like	3.68138e-128	71.8	1	F:GO:0045735	F:nutrient reservoir activity
[BLASTED, MAPPED]	KQ483487.1_346845-347405	560	5	Non-specific lipid-transfer At2g13820 family	2.27636e-53	73.2	2	P:GO:0006869; F:GO:0008289	P:lipid transport; F:lipid binding
[BLASTED]	KQ483487.1_74363-74770	407	5	hypothetical protein KK1_029326	1.68727e-43	96.6
[NO-BLAST]	KQ483489.1_368625-371106	2481		---NA---
[BLASTED]	KQ483489.1_460467-460985	518	1	Cysteine ase 15A	9.47702e-05	75
[NO-BLAST]	KQ483489.1_463204-465631	2188		---NA---
[BLASTED]	KQ483491.1_179070-180989	1919	1	Heparanase-like protein 2, partial	6.57899e-05	83
[NO-BLAST]	KQ483491.1_183281-184068	787		---NA---
[BLASTED]	KQ483491.1_215068-215364	296	5	transport Sec16B	3.6369e-30	67
[NO-BLAST]	KQ483491.1_258302-258605	303		---NA---
[BLASTED]	KQ483491.1_260714-261273	559	5	hypothetical protein KK1_047307, partial	3.34935e-27	86
[BLASTED]	KQ483491.1_261510-261733	223	5	Retrotransposable element Tf2	1.46956e-13	74.4
[BLASTED]	KQ483491.1_262290-262668	378	5	Transposon Ty3-I Gag-Pol poly	5.09178e-25	81.8
[BLASTED]	KQ483491.1_263641-264333	692	5	Transposon Ty3-G Gag-Pol poly	1.45097e-26	83.8
[BLASTED, MAPPED, ANNOTATED]	KQ483493.1_178799-179411	612	5	WUSCHEL-related homeobox 5	2.00315e-20	94	2	C:GO:0005634; F:GO:0003677	C:nucleus; F:DNA binding
[BLASTED, MAPPED]	KQ483493.1_37655-38441	786	5	probable zinc metalloprotease chloroplastic	7.06995e-40	65.8	2	C:GO:0016020; C:GO:0016021	C:membrane; C:integral component of membrane
[BLASTED, MAPPED, ANNOTATED]	KQ483494.1_449844-453192	3348	5	proteasome subunit alpha type-6-like	1.6025e-13	81.6	3	C:GO:0005839; F:GO:0004175; P:GO:0051603	C:proteasome core complex; F:endopeptidase activity; P:proteolysis involved in cellular protein catabolic process
[BLASTED]	KQ483494.1_6662-6870	208	1	uncharacterized protein LOC100527274	1.43886e-07	92
[NO-BLAST]	KQ483495.1_341016-341484	468		---NA---
[NO-BLAST]	KQ483495.1_376690-377320	630		---NA---
[BLASTED]	KQ483495.1_454889-462761	7348	5	hypothetical protein KK1_029700	9.01597e-56	92
[NO-BLAST]	KQ483495.1_80287-81698	1411		---NA---
[BLASTED]	KQ483495.1_82770-83712	942	5	RNA cytidine acetyltransferase 2-like	1.19835e-20	94.4
[BLASTED, MAPPED]	KQ483495.1_83851-84896	1045	5	UPF0202 At3g57940 family	1.22973e-33	62	3	C:GO:0016020; C:GO:0016021; F:GO:0008080	C:membrane; C:integral component of membrane; F:N-acetyltransferase activity
[BLASTED, MAPPED]	KQ483495.1_89672-90480	808	5	uncharacterized protein LOC109790238	1.755e-05	53.8	5	P:GO:0034508; C:GO:0005839; F:GO:0004298; C:GO:0000776; P:GO:0051603	P:centromere complex assembly; C:proteasome core complex; F:threonine-type endopeptidase activity; C:kinetochore; P:proteolysis involved in cellular protein catabolic process
[BLASTED, MAPPED, ANNOTATED]	KQ483496.1_140155-142806	2651	5	mediator of RNA polymerase II transcription subunit 27	1.46296e-40	89.8	1	C:GO:0016592	C:mediator complex
[BLASTED, MAPPED, ANNOTATED]	KQ483496.1_190161-191502	1341	5	2-Cys peroxiredoxin BAS1- chloroplastic	1.26303e-29	95	5	F:GO:0004601; C:GO:0016021; P:GO:0098869; P:GO:0055114; F:GO:0051920	F:peroxidase activity; C:integral component of membrane; P:cellular oxidant detoxification; P:oxidation-reduction process; F:peroxiredoxin activity	EC:1.11.1.15; EC:1.11.1.7	Peroxiredoxin; Peroxidase
[BLASTED]	KQ483496.1_257837-259292	1455	5	transcription repressor OFP13-like	1.56521e-113	78
[BLASTED]	KQ483496.1_276127-280834	4707	5	Ubiquitin-conjugating enzyme E2 variant 1C	1.79639e-20	95.4
[BLASTED]	KQ483496.1_412119-417749	5630	5	uncharacterized protein LOC109813990	4.49579e-31	97.6
[BLASTED, MAPPED, ANNOTATED]	KQ483497.1_370862-378485	7623	5	RHOMBOID chloroplastic	6.01505e-104	80.8	2	C:GO:0016020; F:GO:0008233	C:membrane; F:peptidase activity
[BLASTED, MAPPED, ANNOTATED]	KQ483497.1_80893-81446	553	5	Retrovirus-related Pol poly from transposon TNT 1-94	2.72285e-44	87.2	4	C:GO:0005634; F:GO:0046982; P:GO:0006355; F:GO:0043565	C:nucleus; F:protein heterodimerization activity; P:regulation of transcription, DNA-templated; F:sequence-specific DNA binding
[BLASTED]	KQ483498.1_251124-252110	986	5	hypothetical protein GLYMA_14G067700	4.7107e-11	75.4
[BLASTED]	KQ483498.1_353341-355679	2338	5	elicitor-responsive 1-like	4.95414e-24	93.4
[BLASTED, MAPPED, ANNOTATED]	KQ483498.1_362341-363876	1535	5	elicitor-responsive 1-like	1.58804e-20	91.4	1	F:GO:0016874	F:ligase activity
[BLASTED, MAPPED]	KQ483498.1_373113-376681	3568	5	serine arginine-rich SC35-like splicing factor SCL30	5.70647e-37	70.2	2	F:GO:0000166; F:GO:0003676	F:nucleotide binding; F:nucleic acid binding
[BLASTED, MAPPED, ANNOTATED]	KQ483499.1_192344-194024	1680	5	pathogenesis-related 1-like	5.5832e-112	92	1	C:GO:0005576	C:extracellular region
[BLASTED, MAPPED, ANNOTATED]	KQ483499.1_229793-230809	1016	5	Basic form of pathogenesis-related 1	2.84136e-116	92.2	1	C:GO:0005576	C:extracellular region
[NO-BLAST]	KQ483499.1_374165-374421	256		---NA---
[NO-BLAST]	KQ483499.1_374896-375142	246		---NA---
[BLASTED]	KQ483499.1_405680-406032	352	2	50S ribosomal chloroplastic-like	2.69273e-09	100
[BLASTED]	KQ483499.1_407146-408928	1782	1	50S ribosomal chloroplastic-like	1.61527e-05	95
[BLASTED, MAPPED, ANNOTATED]	KQ483499.1_419305-420245	940	1	PREDICTED: uncharacterized protein PGYRP7	7.14401e-10	79	1	C:GO:0016021	C:integral component of membrane
[NO-BLAST]	KQ483500.1_407272-407564	292		---NA---
[BLASTED, MAPPED, ANNOTATED]	KQ483501.1_265906-270328	4422	5	Proactivator polypeptide	8.04515e-33	87	5	F:GO:0001664; C:GO:0005737; P:GO:0043085; P:GO:0006629; F:GO:0008047	F:G-protein coupled receptor binding; C:cytoplasm; P:positive regulation of catalytic activity; P:lipid metabolic process; F:enzyme activator activity
[NO-BLAST]	KQ483501.1_285901-287708	1807		---NA---
[BLASTED, MAPPED, ANNOTATED]	KQ483501.1_46908-48547	1639	5	non-specific lipid-transfer 1-like	2.58609e-79	91.6	2	P:GO:0006869; F:GO:0008289	P:lipid transport; F:lipid binding
[BLASTED, MAPPED, ANNOTATED]	KQ483501.1_69379-70916	1537	5	Lipid transfer	2.08428e-48	89.2	3	P:GO:0006869; C:GO:0016020; F:GO:0008289	P:lipid transport; C:membrane; F:lipid binding
[BLASTED, MAPPED, ANNOTATED]	KQ483501.1_91677-92560	883	5	SLOW WALKER 1	3.83786e-46	90.6	2	P:GO:0006364; C:GO:0005730	P:rRNA processing; C:nucleolus
[BLASTED, MAPPED]	KQ483502.1_286739-287498	759	4	hypothetical protein BAE44_0024461	6.38633e-05	73	4	F:GO:0003677; C:GO:0005634; P:GO:0006351; P:GO:0006355	F:DNA binding; C:nucleus; P:transcription, DNA-templated; P:regulation of transcription, DNA-templated
[NO-BLAST]	KQ483502.1_58313-58945	632		---NA---
[BLASTED]	KQ483503.1_325004-326483	1479	5	uncharacterized protein LOC109801487	4.3931e-142	67
[BLASTED, MAPPED, ANNOTATED]	KQ483503.1_48360-49822	1462	5	hypothetical protein KK1_029996	2.05015e-52	95	1	C:GO:0016021	C:integral component of membrane
[BLASTED, MAPPED, ANNOTATED]	KQ483504.1_308351-313777	5426	5	hypothetical protein VIGAN_06154000	3.28831e-39	88.4	1	F:GO:0016787	F:hydrolase activity
[BLASTED, MAPPED, ANNOTATED]	KQ483504.1_391913-393014	1101	5	probable carboxylesterase 15	3.69087e-151	81.2	2	P:GO:0008152; F:GO:0016787	P:metabolic process; F:hydrolase activity
[BLASTED, MAPPED]	KQ483505.1_29498-33427	3929	5	beta-amyrin 11-oxidase-like	2.89156e-45	64.6	9	F:GO:0005506; F:GO:0016491; F:GO:0016705; F:GO:0046872; C:GO:0016020; C:GO:0016021; P:GO:0055114; F:GO:0004497; F:GO:0020037	F:iron ion binding; F:oxidoreductase activity; F:oxidoreductase activity, acting on paired donors, with incorporation or reduction of molecular oxygen; F:metal ion binding; C:membrane; C:integral component of membrane; P:oxidation-reduction process; F:monooxygenase activity; F:heme binding
[BLASTED, MAPPED, ANNOTATED]	KQ483506.1_389957-394209	4252	5	adenylylsulfatase HINT3	1.81214e-22	95.8	5	C:GO:0005777; F:GO:0004081; P:GO:0009150; P:GO:0006790; F:GO:0047627	C:peroxisome; F:bis(5'-nucleosyl)-tetraphosphatase (asymmetrical) activity; P:purine ribonucleotide metabolic process; P:sulfur compound metabolic process; F:adenylylsulfatase activity	EC:3.6.2.1; EC:3.6.1.9; EC:3.6.1.17	Adenylylsulfatase; Nucleotide diphosphatase; Bis(5'-nucleosyl)-tetraphosphatase (asymmetrical)
[BLASTED]	KQ483507.1_212049-212287	238	5	Serine threonine phosphatase 7 long form isogeny	6.7602e-20	97
[NO-BLAST]	KQ483507.1_239778-239992	214		---NA---
[BLASTED, MAPPED, ANNOTATED]	KQ483508.1_267892-270498	2606	5	rho GDP-dissociation inhibitor 1	8.87426e-66	95.2	3	C:GO:0005737; F:GO:0005094; P:GO:0050790	C:cytoplasm; F:Rho GDP-dissociation inhibitor activity; P:regulation of catalytic activity
[BLASTED, MAPPED]	KQ483508.1_31257-32840	1583	5	uncharacterized protein LOC109814370	2.98935e-38	79	6	C:GO:0005634; F:GO:0003714; P:GO:0009611; P:GO:2000022; P:GO:0031347; P:GO:1903507	C:nucleus; F:transcription corepressor activity; P:response to wounding; P:regulation of jasmonic acid mediated signaling pathway; P:regulation of defense response; P:negative regulation of nucleic acid-templated transcription
[BLASTED]	KQ483508.1_318797-319349	552	5	uncharacterized WD repeat-containing -like	6.08448e-06	97.2
[NO-BLAST]	KQ483509.1_280852-282879	1873		---NA---
[BLASTED, MAPPED, ANNOTATED]	KQ483509.1_338066-339434	1368	5	basic leucine zipper 43-like	1.28013e-92	85.6	3	F:GO:0003700; P:GO:0006355; F:GO:0043565	F:transcription factor activity, sequence-specific DNA binding; P:regulation of transcription, DNA-templated; F:sequence-specific DNA binding
[BLASTED]	KQ483509.1_449448-450288	840	5	uncharacterized protein LOC109800445	3.17121e-83	79.4
[BLASTED, MAPPED, ANNOTATED]	KQ483513.1_75497-79267	3770	5	probable U3 small nucleolar RNA-associated 11	2.86987e-46	66.6	4	C:GO:0032040; P:GO:0042274; P:GO:0006364; C:GO:0005730	C:small-subunit processome; P:ribosomal small subunit biogenesis; P:rRNA processing; C:nucleolus
[BLASTED]	KQ483514.1_146986-148754	1768	1	uncharacterized protein LOC109811690	0.000230791	59
[BLASTED]	KQ483514.1_231713-232133	420	5	plectin-like	8.36065e-15	76.4
[BLASTED, MAPPED, ANNOTATED]	KQ483514.1_305233-306235	1002	5	Transcription factor bHLH135	7.38626e-26	89.2	1	F:GO:0046983	F:protein dimerization activity
[BLASTED, MAPPED, ANNOTATED]	KQ483514.1_351546-357138	5592	5	mitochondrial import inner membrane translocase subunit PAM16 like 2-like isoform X1	7.92223e-19	96.8	2	C:GO:0005744; P:GO:0030150	C:mitochondrial inner membrane presequence translocase complex; P:protein import into mitochondrial matrix
[BLASTED, MAPPED, ANNOTATED]	KQ483515.1_116891-118830	1939	5	dormancy-associated 1	3.55415e-44	72.8	1	C:GO:0016020	C:membrane
[BLASTED, MAPPED, ANNOTATED]	KQ483515.1_59108-61415	2307	5	Dof zinc finger	0	88	2	F:GO:0003677; P:GO:0006355	F:DNA binding; P:regulation of transcription, DNA-templated
[NO-BLAST]	KQ483515.1_67625-68051	426		---NA---
[NO-BLAST]	KQ483516.1_339527-342036	2509		---NA---
[NO-BLAST]	KQ483517.1_239586-240503	917		---NA---
[BLASTED]	KQ483517.1_315699-321599	5900	1	serine threonine- kinase CTR1-like	4.96877e-11	70
[NO-BLAST]	KQ483518.1_309833-311987	2154		---NA---
[BLASTED]	KQ483518.1_315802-316465	663	5	hypothetical protein KK1_040345	3.70246e-29	72.2
[BLASTED]	KQ483518.1_382643-383206	563	5	hypothetical protein KK1_040345	1.45506e-25	71.2
[BLASTED]	KQ483519.1_15227-15437	210	3	histidine--tRNA cytoplasmic	3.43166e-05	89.33
[BLASTED, MAPPED]	KQ483519.1_342547-343055	508	5	exportin-T-like isoform X1	1.09511e-05	88.6	7	C:GO:0005737; C:GO:0016363; F:GO:0000049; P:GO:0071528; F:GO:0008536; F:GO:0015932; C:GO:0005643	C:cytoplasm; C:nuclear matrix; F:tRNA binding; P:tRNA re-export from nucleus; F:Ran GTPase binding; F:nucleobase-containing compound transmembrane transporter activity; C:nuclear pore
[BLASTED]	KQ483519.1_361529-362739	1210	5	hypothetical protein KK1_046928	1.26963e-45	77.6
[BLASTED]	KQ483519.1_368674-372709	4035	2	hypothetical protein KK1_044317, partial	2.05566e-11	89.5
[NO-BLAST]	KQ483520.1_281870-283526	1656		---NA---
[BLASTED, MAPPED, ANNOTATED]	KQ483521.1_241384-244262	2878	5	HVA22 f	5.82814e-51	99.6	1	C:GO:0016021	C:integral component of membrane
[BLASTED, MAPPED, ANNOTATED]	KQ483521.1_256112-258309	2197	5	HVA22 f	1.8858e-41	97	1	C:GO:0016021	C:integral component of membrane
[BLASTED, MAPPED, ANNOTATED]	KQ483521.1_403153-405512	2359	5	trifunctional UDP-glucose 4,6-dehydratase UDP-4-keto-6-deoxy-D-glucose 3,5-epimerase UDP-4-keto-L-rhamnose-reductase RHM1-like	2.10225e-32	98.4	1	F:GO:0050377	F:UDP-glucose 4,6-dehydratase activity	EC:4.2.1.76	UDP-glucose 4,6-dehydratase
[BLASTED]	KQ483521.1_421375-424261	2886	5	protodermal factor 1-like isoform X2	3.24535e-46	95.4
[NO-BLAST]	KQ483521.1_440967-442263	1296		---NA---
[BLASTED]	KQ483521.1_45409-47766	2357	5	Retrovirus-related Pol poly from transposon TNT 1-94	1.09783e-89	56.8
[BLASTED, MAPPED, ANNOTATED]	KQ483522.1_214245-214518	273	5	hypothetical protein KK1_028725	8.37528e-14	74.6	1	F:GO:0005488	F:binding
[NO-BLAST]	KQ483522.1_266104-266572	468		---NA---
[NO-BLAST]	KQ483523.1_167394-167636	242		---NA---
[BLASTED, MAPPED, ANNOTATED]	KQ483523.1_218326-220596	2270	5	cytochrome C oxidase subunit 5C	2.81564e-36	95.2	1	C:GO:0005746	C:mitochondrial respiratory chain
[BLASTED, MAPPED, ANNOTATED]	KQ483524.1_205146-207590	2444	5	RING-H2 finger ATL66-like	3.14462e-45	73.6	4	F:GO:0008270; F:GO:0061630; P:GO:0043161; C:GO:0016021	F:zinc ion binding; F:ubiquitin protein ligase activity; P:proteasome-mediated ubiquitin-dependent protein catabolic process; C:integral component of membrane
[BLASTED]	KQ483524.1_87164-87819	655	1	uncharacterized protein LOC109814773	2.00379e-09	96
[BLASTED]	KQ483524.1_90166-91143	977	2	uncharacterized protein LOC109814773	2.08805e-16	83
[BLASTED]	KQ483525.1_15902-16974	1072	5	hypothetical protein KK1_030825	5.29759e-47	87.2
[BLASTED, MAPPED, ANNOTATED]	KQ483525.1_239630-243284	3654	5	serine hydroxymethyltransferase 7-like	4.1878e-24	74.2	3	P:GO:0009069; F:GO:0016741; P:GO:0006730	P:serine family amino acid metabolic process; F:transferase activity, transferring one-carbon groups; P:one-carbon metabolic process
[truncated: 1,025 more rows]

## Sheet: GO of lncRNAs
Expressivity of the key genes associated with seed and pod development is highly regulated via lncRNAs and miRNAs in Pigeonpea
Antara Das1, Deepti Nigam1, Alim Junaid1, Kishor U Tribhuvan1, Kuldeep Kumar1, Kumar Durgesh2, Singh NK1, Kishor Gaikwad1*
1 ICAR- National Research Centre on Plant Biotechnology, New Delhi, India
2 Division of Genetics, ICAR-IARI, New Delhi, India
*Corresponding author's email ID: kish2012@nrcpb.org, kish2012@gmail.com
GO Distribution by Level (2)
GO-id	GO-term	lncRNA-BP	Seqs
GO:0008152	metabolic process	488	CM003611.1_2696263-2697381, CM003604.1_28206193-28206741, CM003608.1_18914831-18918436, CM003609.1_18622118-18625003, KQ483867.1_26621-29939, KQ485349.1_18459-19089, KQ483626.1_106929-107730, CM003610.1_20083071-20090945, KQ483745.1_205365-206937, CM003611.1_1835116-1845533, CM003613.1_27250881-27253530, CM003611.1_9002648-9003068, KQ483504.1_391913-393014, CM003610.1_9745643-9746117, CM003613.1_…
GO:0009987	cellular process	456	CM003611.1_2696263-2697381, CM003604.1_28206193-28206741, CM003604.1_12042553-12046446, CM003605.1_15816134-15819704, CM003608.1_18914831-18918436, CM003609.1_18622118-18625003, KQ485349.1_18459-19089, KQ483745.1_205365-206937, KQ483626.1_106929-107730, CM003610.1_20083071-20090945, CM003611.1_1835116-1845533, CM003613.1_27250881-27253530, CM003611.1_9002648-9003068, CM003610.1_9745643-9746117, C…
GO:0044699	single-organism process	305	CM003604.1_12042553-12046446, KQ483607.1_220064-221377, CM003605.1_23031873-23037221, CM003608.1_18914831-18918436, CM003606.1_2375190-2378143, CM003609.1_18622118-18625003, KQ483745.1_205365-206937, CM003609.1_1042943-1045158, KQ483459.1_565304-566564, CM003613.1_20234494-20236302, KQ483706.1_183429-184211, KQ483496.1_190161-191502, KQ483443.1_569051-571468, CM003604.1_27091870-27095235, KQ48429…
GO:0065007	biological regulation	149	CM003611.1_2696263-2697381, CM003604.1_28206193-28206741, CM003613.1_13984251-13988529, CM003606.1_4141924-4142952, CM003604.1_12042553-12046446, CM003609.1_4101627-4106587, KQ483481.1_46786-48215, KQ483607.1_220064-221377, KQ483906.1_111029-112929, CM003608.1_18914831-18918436, CM003605.1_23031873-23037221, CM003605.1_7377417-7390023, KQ485349.1_18459-19089, CM003609.1_1042943-1045158, KQ483421.…
GO:0050789	regulation of biological process	118	CM003611.1_2696263-2697381, CM003604.1_28206193-28206741, CM003613.1_13984251-13988529, CM003606.1_4141924-4142952, CM003604.1_12042553-12046446, CM003609.1_4101627-4106587, KQ483481.1_46786-48215, KQ483906.1_111029-112929, CM003608.1_18914831-18918436, CM003605.1_7377417-7390023, KQ485349.1_18459-19089, CM003609.1_1042943-1045158, KQ483421.1_557231-560205, CM003609.1_10999205-10999522, CM003613.…
GO:0051179	localization	112	CM003612.1_3423272-3427067, KQ483969.1_41254-41600, CM003605.1_17170929-17172589, KQ483669.1_114513-115227, KQ483607.1_220064-221377, CM003613.1_14251860-14255138, CM003605.1_23031873-23037221, CM003608.1_19843257-19843578, KQ483595.1_62233-62487, CM003603.1_17233663-17234998, AGCT01051978.1_1107-5568, CM003610.1_9745643-9746117, KQ483443.1_569051-571468, KQ483722.1_45381-50360, CM003604.1_270918…
GO:0071840	cellular component organization or biogenesis	83	CM003611.1_2696263-2697381, KQ483613.1_13934-16931, CM003612.1_3097725-3099889, CM003611.1_4408918-4412809, CM003613.1_28589975-28594434, KQ484976.1_7627-7921, AGCT01044958.1_114-610, KQ483461.1_143925-144965, KQ484062.1_60187-61775, KQ483501.1_91677-92560, CM003613.1_20234494-20236302, AGCT01051978.1_1107-5568, CM003613.1_5885652-5890552, KQ483422.1_979544-983901, KQ483478.1_123800-124979, KQ483…
GO:0050896	response to stimulus	81	CM003604.1_28206193-28206741, CM003604.1_34806233-34808839, CM003603.1_4947770-4955615, CM003604.1_12042553-12046446, KQ483481.1_46786-48215, KQ483537.1_291623-293449, CM003613.1_2042473-2043994, KQ483691.1_79750-82215, CM003608.1_22358591-22359733, CM003606.1_5309763-5314528, AGCT01046626.1_102-500, CM003610.1_18040167-18044233, CM003609.1_1042943-1045158, KQ483421.1_557231-560205, CM003606.1_40…
GO:0023052	signaling	27	AGCT01045139.1_9-1305, CM003603.1_4947770-4955615, KQ483481.1_46786-48215, AGCT01031004.1_10-1119, KQ483691.1_79750-82215, CM003606.1_5309763-5314528, KQ483587.1_146929-149210, KQ483421.1_557231-560205, CM003604.1_34658782-34661387, CM003613.1_43385546-43388896, KQ484161.1_69337-71642, KQ484435.1_32931-33367, CM003613.1_3001707-3003905, CM003613.1_47138515-47139566, KQ483443.1_569051-571468, AGCT…
GO:0032501	multicellular organismal process	25	KQ483480.1_299863-301332, CM003603.1_16472944-16479614, CM003608.1_20623789-20625179, CM003609.1_9845797-9846833, KQ484361.1_23485-28284, AGCT01046626.1_102-500, AGCT01044958.1_114-610, CM003609.1_10999205-10999522, KQ483438.1_543028-543296, KQ484630.1_49574-51084, KQ485305.1_19834-21593, CM003613.1_41723896-41725146, CM003613.1_12574656-12575123, KQ483444.1_633943-636327, CM003605.1_20916010-209…
GO:0032502	developmental process	24	CM003613.1_41723896-41725146, KQ483480.1_299863-301332, CM003608.1_20623789-20625179, CM003609.1_9845797-9846833, KQ483444.1_633943-636327, CM003605.1_20916010-20917008, KQ484361.1_23485-28284, KQ483717.1_17520-19144, CM003610.1_10657707-10658231, AGCT01046626.1_102-500, KQ484286.1_66250-69942, CM003613.1_26903300-26903788, CM003609.1_4516599-4519546, AGCT01070831.1_306-666, CM003609.1_12920063-1…
GO:0048519	negative regulation of biological process	20	CM003604.1_28206193-28206741, KQ483537.1_350670-351530, KQ484994.1_35760-39526, AGCT01058058.1_180-981, AGCT01022911.1_184-1627, AGCT01065792.1_11-793, CM003604.1_35166111-35168311, KQ483852.1_6585-9502, CM003609.1_1042943-1045158, KQ484343.1_71325-72264, KQ484718.1_45025-52217, KQ484161.1_69337-71642, KQ483890.1_16708-18081, KQ483724.1_184699-187898, KQ483598.1_157508-164731, CM003609.1_12787251…
GO:0048518	positive regulation of biological process	10	CM003613.1_28589975-28594434, KQ483871.1_29674-30746, CM003610.1_15009172-15016911, CM003604.1_29225430-29229399, CM003612.1_10215270-10217518, KQ483717.1_17520-19144, CM003610.1_5424489-5427783, KQ483598.1_157508-164731, KQ484630.1_49574-51084, CM003605.1_8112446-8112919
GO:0022414	reproductive process	10	CM003613.1_12574656-12575123, AGCT01070831.1_306-666, AGCT01044958.1_114-610, CM003603.1_16472944-16479614, KQ483444.1_633943-636327, KQ484361.1_23485-28284, AGCT01046626.1_102-500, CM003612.1_16431584-16433003, CM003609.1_606800-607585, CM003612.1_16433824-16434182
GO:0098754	detoxification	10	CM003606.1_4801579-4802287, KQ483461.1_143925-144965, CM003605.1_3675597-3677894, CM003613.1_20234494-20236302, KQ483424.1_484314-486666, CM003613.1_40577619-40578248, KQ483449.1_58470-60182, KQ483772.1_122296-123449, CM003604.1_19500978-19504286, KQ483496.1_190161-191502
GO:0000003	reproduction	10	CM003613.1_12574656-12575123, AGCT01070831.1_306-666, AGCT01044958.1_114-610, CM003603.1_16472944-16479614, KQ483444.1_633943-636327, KQ484361.1_23485-28284, AGCT01046626.1_102-500, CM003612.1_16431584-16433003, CM003609.1_606800-607585, CM003612.1_16433824-16434182
GO:0051704	multi-organism process	5	CM003613.1_12574656-12575123, KQ483801.1_204984-206301, CM003603.1_16472944-16479614, CM003612.1_16431584-16433003, CM003612.1_16433824-16434182
GO:0040007	growth	2	KQ483477.1_213178-217726, KQ483474.1_457756-458495
GO:0001906	cell killing	1	KQ483801.1_204984-206301
GO-id	GO-term	lncRNA-MF	Seqs
GO:0003824	catalytic activity	476	CM003611.1_2696263-2697381, CM003613.1_47613548-47616564, CM003604.1_28206193-28206741, CM003604.1_12042553-12046446, CM003605.1_15816134-15819704, CM003608.1_18914831-18918436, CM003609.1_18622118-18625003, KQ483867.1_26621-29939, KQ483745.1_205365-206937, KQ483626.1_106929-107730, CM003610.1_20083071-20090945, CM003611.1_1835116-1845533, CM003613.1_27250881-27253530, CM003611.1_9002648-9003068,…
GO:0005488	binding	424	KQ484448.1_10296-11220, KQ483867.1_26621-29939, KQ483745.1_205365-206937, CM003610.1_20083071-20090945, CM003611.1_1835116-1845533, CM003604.1_26651105-26653400, CM003613.1_27250881-27253530, CM003610.1_9745643-9746117, CM003613.1_44618252-44618517, KQ483443.1_141098-142459, CM003613.1_48081229-48084521, KQ483676.1_247675-247969, CM003605.1_6868771-6869581, CM003605.1_26796372-26803152, CM003610.…
GO:0005215	transporter activity	59	CM003612.1_3423272-3427067, CM003605.1_26398497-26402621, KQ483969.1_41254-41600, KQ483669.1_114513-115227, CM003605.1_12328333-12332742, KQ483607.1_220064-221377, CM003613.1_14251860-14255138, CM003605.1_23031873-23037221, CM003608.1_19843257-19843578, KQ485288.1_1600-1920, KQ483595.1_62233-62487, KQ483416.1_782104-785217, KQ483478.1_123800-124979, CM003608.1_15268517-15273017, KQ483817.1_149366…
GO:0005198	structural molecule activity	31	CM003612.1_3097725-3099889, KQ483854.1_64708-67078, CM003609.1_2392324-2394373, CM003604.1_29225430-29229399, CM003606.1_7048767-7052030, AGCT01051978.1_1107-5568, CM003604.1_17835935-17838232, CM003613.1_16716820-16717825, CM003610.1_2661347-2663619, KQ483558.1_178490-181243, CM003604.1_23990909-23993208, KQ484019.1_130212-132342, CM003610.1_17106289-17108632, CM003611.1_296547-298649, CM003604.…
GO:0098772	molecular function regulator	27	CM003604.1_28206193-28206741, CM003610.1_13643180-13644498, KQ483595.1_248015-250137, KQ483724.1_184699-187898, KQ483445.1_424114-425027, CM003609.1_3547945-3549397, KQ483508.1_267892-270498, CM003606.1_7209302-7209825, CM003613.1_47138515-47139566, AGCT01045239.1_0-633, CM003606.1_10484971-10486890, CM003612.1_20742281-20742503, KQ483595.1_241441-242586, KQ485622.1_14581-17130, KQ485545.1_15031-…
GO:0001071	nucleic acid binding transcription factor activity	23	CM003604.1_14880231-14880825, KQ484211.1_92609-93325, CM003604.1_34806233-34808839, CM003609.1_9845797-9846833, KQ483558.1_160857-162836, CM003605.1_20916010-20917008, KQ483717.1_17520-19144, AGCT01031004.1_10-1119, KQ484532.1_64517-66285, KQ483906.1_111029-112929, KQ483840.1_73545-74836, KQ483570.1_155775-160347, CM003605.1_7377417-7390023, CM003613.1_19202233-19203452, CM003608.1_22132910-22133…
GO:0009055	electron carrier activity	18	CM003603.1_8823571-8827055, KQ483846.1_11843-14403, KQ483922.1_67027-67967, KQ483826.1_198453-200083, CM003610.1_19397271-19398019, CM003610.1_19392184-19393127, CM003609.1_14050690-14051534, KQ485511.1_13145-13999, CM003612.1_3488012-3488765, KQ483416.1_782104-785217, CM003611.1_626429-629635, CM003605.1_777755-778482, KQ484149.1_80300-80659, CM003608.1_19009387-19010293, CM003608.1_20083859-200…
GO:0016209	antioxidant activity	10	CM003606.1_4801579-4802287, KQ483461.1_143925-144965, CM003605.1_3675597-3677894, CM003613.1_20234494-20236302, KQ483424.1_484314-486666, CM003613.1_40577619-40578248, KQ483449.1_58470-60182, KQ483772.1_122296-123449, CM003604.1_19500978-19504286, KQ483496.1_190161-191502
GO:0004871	signal transducer activity	9	KQ483679.1_214546-215436, CM003610.1_488991-492084, CM003603.1_5118460-5119628, CM003610.1_7412466-7413427, KQ483691.1_79750-82215, CM003603.1_5126398-5127147, CM003606.1_5309763-5314528, CM003613.1_3001707-3003905, KQ483587.1_146929-149210
GO:0060089	molecular transducer activity	7	KQ483679.1_214546-215436, CM003604.1_11496065-11497420, CM003603.1_5118460-5119628, CM003606.1_10484971-10486890, CM003610.1_7412466-7413427, CM003603.1_5126398-5127147, CM003613.1_47138515-47139566
GO:0000988	transcription factor activity, protein binding	4	CM003610.1_15009172-15016911, KQ483527.1_305754-308584, KQ484161.1_69337-71642, CM003613.1_2156875-2160872
GO:0045735	nutrient reservoir activity	4	CM003612.1_2865476-2865877, CM003613.1_41723896-41725146, CM003613.1_41730143-41731580, AGCT01068249.1_0-372
GO:0031386	protein tag	1	KQ484673.1_2352-6057
GO-id	GO-term	lncRNA-CC	Seqs
GO:0016020	membrane	369	CM003604.1_4387975-4388668, KQ483669.1_114513-115227, CM003612.1_3493333-3494440, CM003605.1_15816134-15819704, KQ483607.1_220064-221377, CM003613.1_10808887-10816294, CM003605.1_19854177-19856366, CM003605.1_23031873-23037221, CM003609.1_18622118-18625003, KQ485131.1_11212-11472, KQ483867.1_26621-29939, CM003608.1_19843257-19843578, KQ483626.1_106929-107730, CM003609.1_9208680-9213030, KQ484195.…
GO:0005623	cell	354	CM003611.1_2696263-2697381, KQ483744.1_113754-114374, CM003613.1_13984251-13988529, CM003605.1_17170929-17172589, KQ484448.1_10296-11220, CM003604.1_12042553-12046446, CM003605.1_15816134-15819704, KQ483607.1_220064-221377, CM003608.1_18914831-18918436, CM003605.1_23031873-23037221, KQ483867.1_26621-29939, CM003606.1_8961276-8963776, CM003608.1_19843257-19843578, CM003609.1_1042943-1045158, CM003…
GO:0044464	cell part	346	CM003611.1_2696263-2697381, KQ483744.1_113754-114374, CM003613.1_13984251-13988529, CM003605.1_17170929-17172589, KQ484448.1_10296-11220, CM003604.1_12042553-12046446, CM003605.1_15816134-15819704, KQ483607.1_220064-221377, CM003605.1_23031873-23037221, KQ483867.1_26621-29939, CM003606.1_8961276-8963776, CM003608.1_19843257-19843578, CM003609.1_1042943-1045158, CM003604.1_26651105-26653400, KQ483…
GO:0044425	membrane part	308	CM003604.1_4387975-4388668, KQ483669.1_114513-115227, CM003612.1_3493333-3494440, KQ483607.1_220064-221377, CM003605.1_19854177-19856366, CM003605.1_23031873-23037221, CM003609.1_18622118-18625003, KQ485131.1_11212-11472, KQ483867.1_26621-29939, CM003608.1_19843257-19843578, KQ483626.1_106929-107730, CM003609.1_9208680-9213030, KQ483595.1_62233-62487, CM003612.1_3488012-3488765, CM003608.1_900458…
GO:0043226	organelle	212	CM003613.1_13984251-13988529, KQ484448.1_10296-11220, CM003604.1_12042553-12046446, CM003605.1_15816134-15819704, CM003609.1_1042943-1045158, CM003604.1_26651105-26653400, CM003603.1_17233663-17234998, KQ483583.1_323424-325631, CM003613.1_2156875-2160872, KQ483443.1_569051-571468, CM003604.1_23990909-23993208, KQ483670.1_81078-84615, CM003604.1_21564159-21567037, KQ483558.1_160857-162836, KQ48429…
GO:0032991	macromolecular complex	107	CM003612.1_3423272-3427067, KQ483884.1_96784-97219, CM003606.1_8961276-8963776, KQ483972.1_15954-18107, CM003604.1_26651105-26653400, CM003603.1_17233663-17234998, AGCT01051978.1_1107-5568, CM003613.1_2156875-2160872, KQ484164.1_97653-99724, CM003612.1_17394758-17398732, CM003604.1_23990909-23993208, KQ483670.1_81078-84615, KQ484733.1_13418-14545, CM003604.1_21564159-21567037, CM003609.1_2721931-…
GO:0044422	organelle part	99	KQ483884.1_96784-97219, CM003604.1_26651105-26653400, KQ483561.1_180926-182669, CM003603.1_17233663-17234998, AGCT01051978.1_1107-5568, CM003609.1_10999205-10999522, CM003613.1_2156875-2160872, CM003612.1_17394758-17398732, KQ483670.1_81078-84615, CM003604.1_21564159-21567037, KQ484290.1_91739-92101, CM003609.1_2721931-2725114, AGCT01024171.1_48-343, KQ484968.1_43080-43985, CM003610.1_2751747-275…
GO:0005576	extracellular region	34	KQ485437.1_23558-26967, KQ483499.1_229793-230809, KQ483613.1_13934-16931, CM003605.1_3675597-3677894, KQ484070.1_65174-66240, KQ483723.1_129577-130500, CM003612.1_2562917-2564374, CM003608.1_2337007-2339338, KQ483985.1_63386-64777, CM003613.1_41730143-41731580, CM003606.1_4801579-4802287, CM003613.1_18845334-18849033, KQ483461.1_143925-144965, CM003609.1_1931114-1934532, CM003613.1_20234494-20236…
GO:0031974	membrane-enclosed lumen	23	AGCT01060493.1_103-1165, KQ483670.1_81078-84615, CM003606.1_2927878-2929896, KQ483884.1_96784-97219, KQ483496.1_140155-142806, CM003613.1_299327-301261, AGCT01024171.1_48-343, KQ483537.1_350670-351530, KQ484994.1_35760-39526, AGCT01058058.1_180-981, KQ484029.1_26208-28148, AGCT01034130.1_64-375, CM003604.1_35166111-35168311, CM003604.1_26651105-26653400, CM003613.1_26233676-26235214, CM003604.1_2…
GO:0099080	supramolecular complex	5	CM003609.1_10999205-10999522, CM003610.1_5424489-5427783, KQ483525.1_39644-40177, AGCT01056936.1_166-1664, CM003605.1_6079665-6079939
GO:0030054	cell junction	5	CM003613.1_41723896-41725146, KQ483676.1_247675-247969, KQ483668.1_166572-167062, KQ484220.1_37924-41678, CM003612.1_16431584-16433003
GO:0055044	symplast	5	CM003613.1_41723896-41725146, KQ483676.1_247675-247969, KQ483668.1_166572-167062, KQ484220.1_37924-41678, CM003612.1_16431584-16433003
GO:0044421	extracellular region part	4	KQ483850.1_6201-9580, CM003609.1_14844280-14847551, KQ483723.1_129577-130500, CM003608.1_2337007-2339338
GO:0019012	virion	4	CM003604.1_29225430-29229399, KQ483799.1_58831-62515, CM003607.1_4342340-4344388, CM003613.1_39728532-39730986
GO:0044423	virion part	4	CM003604.1_29225430-29229399, KQ483799.1_58831-62515, CM003607.1_4342340-4344388, CM003613.1_39728532-39730986
GO:0009295	nucleoid	1	CM003612.1_20929167-20941402
GO:0019012	virion	4
GO:0044423	virion part	4
GO:0009295	nucleoid	1

## Sheet: lncRNA-BP
Expressivity of the key genes associated with seed and pod development is highly regulated via lncRNAs and miRNAs in Pigeonpea
Antara Das1, Deepti Nigam1, Alim Junaid1, Kishor U Tribhuvan1, Kuldeep Kumar1, Kumar Durgesh2, Singh NK1, Kishor Gaikwad1*
1 ICAR- National Research Centre on Plant Biotechnology, New Delhi, India
2 Division of Genetics, ICAR-IARI, New Delhi, India
*Corresponding author's email ID: kish2012@nrcpb.org, kish2012@gmail.com
GO	#Seqs
oxidation-reduction process	89	CM003605.1_29147086-29148441, KQ483537.1_291623-293449, CM003613.1_299327-301261, KQ483679.1_123472-125359, CM003604.1_262775-265660, KQ483677.1_267177-267803, KQ484260.1_6421-9436, KQ483429.1_83788-88674, KQ484410.1_73322-73630, CM003608.1_18914831-18918436, CM003604.1_28278801-28286056, KQ483459.1_565304-566564, CM003606.1_4801579-4802287, KQ483416.1_782104-785217, KQ483461.1_143925-144965, CM0…
regulation of transcription, DNA-templated	43	CM003604.1_14880231-14880825, CM003611.1_2696263-2697381, CM003604.1_34806233-34808839, CM003613.1_13984251-13988529, CM003606.1_4141924-4142952, KQ483527.1_305754-308584, CM003609.1_4101627-4106587, CM003607.1_4977317-4978874, CM003609.1_9845797-9846833, KQ483481.1_46786-48215, AGCT01031004.1_10-1119, KQ484532.1_64517-66285, KQ483906.1_111029-112929, KQ483531.1_425412-426789, CM003605.1_7377417-…
protein phosphorylation	40	CM003608.1_11345723-11346258, CM003603.1_16472944-16479614, KQ483684.1_149544-150059, CM003609.1_14081440-14083283, CM003608.1_18662054-18664526, AGCT01017338.1_7-471, AGCT01022911.1_184-1627, AGCT01065792.1_11-793, CM003610.1_20083071-20090945, KQ484776.1_18286-18857, CM003611.1_1835116-1845533, CM003612.1_20835884-20844274, AGCT01040621.1_0-341, CM003610.1_7414154-7415237, CM003613.1_18527373-1…
transcription, DNA-templated	28	CM003613.1_13984251-13988529, CM003607.1_4977317-4978874, CM003609.1_9845797-9846833, KQ483481.1_46786-48215, AGCT01031004.1_10-1119, KQ483906.1_111029-112929, CM003605.1_7377417-7390023, CM003613.1_19202233-19203452, CM003608.1_22132910-22133890, CM003613.1_43385546-43388896, KQ483438.1_543028-543296, KQ483583.1_323424-325631, KQ484211.1_92609-93325, KQ484733.1_13418-14545, KQ483558.1_160857-162…
translation	26	KQ483854.1_64708-67078, CM003609.1_2392324-2394373, KQ483826.1_130307-134139, CM003606.1_7048767-7052030, CM003604.1_17835935-17838232, CM003613.1_16716820-16717825, CM003610.1_2661347-2663619, KQ483558.1_178490-181243, CM003604.1_23990909-23993208, KQ484019.1_130212-132342, CM003610.1_17106289-17108632, CM003611.1_296547-298649, CM003604.1_21564159-21567037, CM003612.1_17972529-17980862, CM00361…
proteolysis	21	CM003604.1_28206193-28206741, CM003604.1_36323446-36326105, KQ483424.1_582589-585095, KQ483533.1_337145-339031, CM003613.1_8496093-8498124, CM003603.1_5229524-5230534, AGCT01061687.1_882-2450, CM003605.1_28537917-28540322, CM003606.1_6311050-6312528, CM003611.1_4192668-4202075, KQ483472.1_199020-202995, AGCT01017113.1_1157-1441, KQ483455.1_375810-378041, KQ485700.1_10954-11396, CM003613.1_2858997…
metabolic process	15	CM003608.1_9082372-9083316, CM003612.1_3663715-3664352, AGCT01071589.1_9-390, CM003609.1_5027605-5027861, KQ485851.1_13034-13280, KQ483689.1_174972-176703, KQ485851.1_13393-13906, AGCT01027815.1_11-804, KQ483661.1_108693-109078, KQ484529.1_68552-69840, CM003604.1_25267718-25269031, CM003613.1_3571265-3571704, KQ483504.1_391913-393014, KQ483999.1_94725-98373, CM003613.1_23178908-23180321
transport	14	CM003605.1_26398497-26402621, KQ484045.1_55347-55624, CM003603.1_3035879-3037691, CM003605.1_22074623-22075144, CM003604.1_28130812-28138510, AGCT01067115.1_0-250, CM003613.1_28597709-28601055, KQ483982.1_67389-67969, CM003609.1_2794127-2798852, AGCT01016750.1_72-576, CM003613.1_14451936-14454054, KQ483858.1_28722-33061, KQ483415.1_530284-534530, AGCT01033087.1_1-817
carbohydrate metabolic process	13	KQ485437.1_23558-26967, CM003606.1_1749293-1750953, KQ483906.1_96104-96442, CM003612.1_2562917-2564374, KQ483532.1_235755-238190, KQ483429.1_83788-88674, KQ484298.1_72775-75219, KQ483867.1_26621-29939, CM003604.1_20077895-20085934, KQ483563.1_377225-378074, KQ484062.1_60187-61775, CM003606.1_3561108-3561466, KQ484444.1_5041-6122
transmembrane transport	13	CM003612.1_17972529-17980862, CM003605.1_12328333-12332742, CM003613.1_14251860-14255138, CM003613.1_18324619-18327125, CM003606.1_2653885-2659490, CM003608.1_19843257-19843578, CM003605.1_1757175-1761727, CM003606.1_1641741-1647700, CM003611.1_4417982-4422839, CM003611.1_9846659-9847212, KQ483734.1_235588-235982, CM003604.1_5193163-5193489, KQ483734.1_171151-177871
proteolysis involved in cellular protein catabolic process	11	KQ483850.1_6201-9580, KQ483972.1_15954-18107, CM003609.1_14844280-14847551, CM003606.1_808609-817245, CM003612.1_9280021-9280335, KQ483723.1_129577-130500, CM003608.1_2337007-2339338, KQ483412.1_333631-343994, KQ483494.1_449844-453192, CM003605.1_2824087-2824332, KQ483978.1_87913-93112
intracellular protein transport	11	CM003613.1_12873866-12874180, CM003605.1_17170929-17172589, KQ483532.1_274041-276789, KQ484290.1_91739-92101, AGCT01029161.1_0-452, AGCT01044798.1_520-867, CM003603.1_17233663-17234998, CM003610.1_9745643-9746117, KQ484224.1_23717-25375, CM003604.1_24818989-24819833, KQ483443.1_569051-571468
defense response	11	KQ483676.1_247675-247969, KQ483656.1_230295-232147, CM003606.1_10484971-10486890, KQ483532.1_9336-10511, CM003613.1_2042473-2043994, CM003608.1_11230114-11231247, CM003613.1_44951227-44952420, CM003608.1_22358591-22359733, KQ484435.1_32931-33367, CM003612.1_16431584-16433003, CM003613.1_47138515-47139566
cellular oxidant detoxification	10	CM003606.1_4801579-4802287, KQ483461.1_143925-144965, CM003605.1_3675597-3677894, CM003613.1_20234494-20236302, KQ483424.1_484314-486666, CM003613.1_40577619-40578248, KQ483449.1_58470-60182, KQ483772.1_122296-123449, CM003604.1_19500978-19504286, KQ483496.1_190161-191502
lipid metabolic process	10	CM003605.1_29147086-29148441, KQ483501.1_265906-270328, KQ483598.1_329983-330611, CM003604.1_20618294-20623545, KQ483437.1_682142-683617, KQ483527.1_278471-278798, KQ483821.1_81282-84863, KQ483987.1_20343-21046, CM003610.1_16955157-16962237, CM003613.1_13805726-13806893
protein folding	10	CM003604.1_12042553-12046446, KQ483476.1_354476-358928, KQ483537.1_291623-293449, KQ483485.1_242489-245051, KQ483840.1_178263-181027, KQ483422.1_979544-983901, KQ483689.1_151346-153623, KQ483758.1_108945-112409, AGCT01020732.1_0-345, AGCT01052561.1_3679-4345
protein ubiquitination	10	CM003609.1_9208680-9213030, CM003609.1_10235472-10238424, KQ485497.1_1200-3281, CM003603.1_7699070-7707324, KQ483477.1_213178-217726, AGCT01058058.1_180-981, CM003605.1_16337327-16340979, CM003609.1_18893818-18894520, KQ484525.1_44241-45954, KQ483587.1_28607-32155
microtubule-based movement	10	CM003605.1_22211654-22212330, AGCT01044235.1_20-249, CM003610.1_2750957-2751650, CM003605.1_252789-253712, CM003605.1_22212539-22213392, CM003609.1_10999205-10999522, CM003610.1_2751747-2752755, KQ483525.1_39644-40177, KQ484014.1_12942-14349, CM003605.1_6079665-6079939
methylation	10	KQ483424.1_832874-835411, KQ483561.1_180926-182669, KQ483754.1_32486-35546, AGCT01024395.1_0-318, CM003604.1_27680861-27681452, CM003608.1_14698111-14699588, CM003604.1_4033871-4038538, KQ483888.1_63037-64131, CM003606.1_2375190-2378143, AGCT01065439.1_13-1904
response to stress	9	CM003604.1_33771977-33773894, CM003603.1_15157275-15170539, KQ483445.1_564219-566349, KQ483702.1_11463-12152, KQ483471.1_323793-325942, CM003611.1_2440070-2444655, KQ483853.1_70328-70549, CM003613.1_178783-179067, KQ484179.1_95918-97740
protein dephosphorylation	8	KQ483665.1_97570-98732, AGCT01015913.1_147-1360, KQ484041.1_131399-134045, CM003610.1_13900951-13903465, CM003613.1_19939468-19940571, CM003612.1_4922455-4925832, KQ483895.1_52940-58988, KQ483626.1_106929-107730
phosphorylation	8	CM003608.1_13053590-13054889, CM003610.1_488991-492084, CM003612.1_5035106-5036567, CM003603.1_15263062-15267661, CM003606.1_7068438-7070080, CM003613.1_3001707-3003905, KQ484137.1_14225-15190, KQ484042.1_46792-48460
response to oxidative stress	8	CM003606.1_4801579-4802287, KQ483461.1_143925-144965, CM003604.1_8272946-8275548, CM003605.1_3675597-3677894, CM003613.1_20234494-20236302, KQ483424.1_484314-486666, CM003613.1_40577619-40578248, KQ483449.1_58470-60182
cell redox homeostasis	8	CM003605.1_1727966-1728751, CM003604.1_12042553-12046446, KQ483537.1_291623-293449, KQ483689.1_151346-153623, CM003608.1_18914831-18918436, CM003608.1_19009387-19010293, CM003605.1_1717555-1718461, KQ483562.1_264986-268393
metal ion transport	8	CM003604.1_35361588-35363092, CM003604.1_27091870-27095235, CM003611.1_9846659-9847212, KQ484447.1_11040-11844, CM003604.1_30045314-30046966, CM003610.1_6538391-6539473, KQ483417.1_30998-34666, KQ483419.1_568458-569948
small GTPase mediated signal transduction	7	KQ483421.1_557231-560205, CM003610.1_16312884-16316292, CM003603.1_4947770-4955615, CM003606.1_9590349-9592219, CM003604.1_34658782-34661387, KQ483411.1_1848576-1849580, KQ483443.1_569051-571468
cell wall organization	7	KQ485437.1_23558-26967, CM003609.1_1931114-1934532, KQ483660.1_225666-232864, CM003604.1_15245870-15252921, CM003611.1_4408918-4412809, KQ483416.1_734795-736545, KQ483438.1_659387-659871
regulation of catalytic activity	7	CM003606.1_4401256-4402185, KQ483595.1_248015-250137, KQ483595.1_241441-242586, CM003609.1_3547945-3549397, KQ483508.1_267892-270498, KQ485622.1_14581-17130, KQ485545.1_15031-15744
plant-type cell wall organization	7	CM003613.1_18845334-18849033, KQ483461.1_143925-144965, KQ483613.1_13934-16931, KQ484126.1_85252-88285, CM003613.1_20234494-20236302, KQ483543.1_159476-160997, KQ483562.1_123024-125148
rRNA processing	7	CM003604.1_29225430-29229399, KQ483501.1_91677-92560, KQ483513.1_75497-79267, CM003604.1_4033871-4038538, KQ483894.1_145398-154587, CM003607.1_2873366-2877097, CM003610.1_2661347-2663619
cell cycle	7	CM003609.1_1042943-1045158, KQ484733.1_13418-14545, AGCT01022143.1_83-734, KQ483890.1_16708-18081, CM003606.1_7068438-7070080, KQ484137.1_14225-15190, CM003606.1_7209302-7209825
9,9'-di-cis-zeta-carotene desaturation to 7,9,7',9'-tetra-cis-lycopene	7	AGCT01064121.1_8-291, KQ483833.1_30587-32595, KQ483987.1_29603-30286, CM003604.1_262775-265660, KQ483427.1_548807-555352, CM003605.1_25632899-25633695, KQ483535.1_185433-189587
hydrogen ion transmembrane transport	6	KQ483416.1_782104-785217, CM003604.1_9712513-9713089, CM003609.1_4833004-4833510, KQ483607.1_220064-221377, CM003608.1_20083859-20085541, KQ483412.1_984774-986649
multicellular organism development	6	CM003609.1_9845797-9846833, CM003605.1_20916010-20917008, KQ483556.1_374333-375242, KQ483438.1_543028-543296, KQ485305.1_19834-21593, KQ484286.1_66250-69942
proteasome-mediated ubiquitin-dependent protein catabolic process	6	CM003609.1_9208680-9213030, CM003604.1_31543282-31545053, KQ484301.1_62699-64357, KQ484525.1_44241-45954, KQ483524.1_205146-207590, KQ483587.1_28607-32155
amino acid transmembrane transport	6	CM003603.1_7371219-7372388, AGCT01053343.1_8938-10013, CM003605.1_23031873-23037221, CM003608.1_15268517-15273017, KQ484796.1_9254-11504, CM003605.1_11093651-11108169
hydrogen peroxide catabolic process	6	CM003606.1_4801579-4802287, KQ483461.1_143925-144965, CM003605.1_3675597-3677894, CM003613.1_20234494-20236302, KQ483424.1_484314-486666, CM003613.1_40577619-40578248
peptidyl-tyrosine phosphorylation	6	KQ483679.1_214546-215436, CM003603.1_5118460-5119628, AGCT01017672.1_0-263, CM003610.1_7412466-7413427, CM003613.1_30926959-30927335, CM003603.1_5126398-5127147
phosphorelay signal transduction system	5	CM003610.1_488991-492084, AGCT01031004.1_10-1119, KQ483691.1_79750-82215, CM003613.1_3001707-3003905, KQ484274.1_11274-13571
response to biotic stimulus	5	CM003606.1_10484971-10486890, KQ483532.1_9336-10511, CM003608.1_11230114-11231247, CM003613.1_44951227-44952420, CM003613.1_47138515-47139566
biosynthetic process	5	KQ484294.1_32953-33580, CM003613.1_19064013-19066819, CM003613.1_19068785-19073196, CM003613.1_14508246-14511515, KQ484751.1_45688-48122
negative regulation of catalytic activity	5	CM003604.1_11496065-11497420, CM003606.1_10484971-10486890, CM003610.1_13643180-13644498, KQ483445.1_424114-425027, CM003613.1_47138515-47139566
secondary metabolite biosynthetic process	5	KQ483619.1_25502-29456, CM003606.1_1297578-1299637, CM003612.1_12363471-12380411, CM003613.1_26214902-26218160, KQ483455.1_367846-370639
cellular transition metal ion homeostasis	5	CM003604.1_35361588-35363092, CM003604.1_27091870-27095235, KQ484447.1_11040-11844, CM003610.1_6538391-6539473, KQ483417.1_30998-34666
photosynthesis	5	KQ483688.1_44420-47804, CM003613.1_18784436-18787497, CM003609.1_9511125-9513321, CM003613.1_42925139-42927106, CM003612.1_13095994-13097283
chloroplast organization	5	CM003613.1_22051457-22052733, CM003613.1_5885652-5890552, KQ484968.1_43080-43985, CM003608.1_14631609-14634592, CM003612.1_20929167-20941402
negative regulation of endopeptidase activity	5	CM003604.1_28206193-28206741, KQ484343.1_71325-72264, KQ484718.1_45025-52217, CM003609.1_12787251-12788519, KQ483852.1_6585-9502
phenylpropanoid biosynthetic process	4	CM003606.1_4401256-4402185, KQ483595.1_248015-250137, KQ483595.1_241441-242586, CM003609.1_3547945-3549397
dephosphorylation	4	KQ483735.1_15946-19585, CM003611.1_9002648-9003068, CM003611.1_9693345-9696780, KQ483415.1_530284-534530
auxin-activated signaling pathway	4	KQ483560.1_358-2478, KQ484094.1_79807-85492, KQ483481.1_46786-48215, CM003613.1_43385546-43388896
one-carbon metabolic process	4	CM003613.1_25255929-25258585, KQ483745.1_204442-204769, KQ483525.1_239630-243284, KQ483745.1_205365-206937
glycerol ether metabolic process	4	CM003605.1_1727966-1728751, KQ483537.1_291623-293449, CM003608.1_18914831-18918436, CM003605.1_1717555-1718461
protein transport	4	CM003607.1_1114825-1118088, CM003611.1_7807531-7817211, KQ484311.1_46418-47340, CM003613.1_5929557-5936545
recognition of pollen	4	CM003613.1_12574656-12575123, CM003603.1_16472944-16479614, CM003612.1_16431584-16433003, CM003612.1_16433824-16434182
cellular process	4	CM003608.1_9082372-9083316, CM003604.1_6076229-6079842, KQ483689.1_174972-176703, AGCT01015763.1_1135-1690
protein catabolic process	4	CM003604.1_36323446-36326105, CM003613.1_8496093-8498124, CM003605.1_10363030-10364992, CM003605.1_28537917-28540322
vesicle-mediated transport	4	CM003613.1_12873866-12874180, KQ484059.1_51686-55986, AGCT01029161.1_0-452, KQ483848.1_47740-49717
response to auxin	4	CM003606.1_4000487-4001645, CM003609.1_18001195-18004743, KQ483921.1_97567-98181, CM003613.1_5452547-5453630
cellulose biosynthetic process	4	KQ483660.1_225666-232864, CM003604.1_15245870-15252921, CM003611.1_4408918-4412809, KQ483438.1_659387-659871
glycolytic process	4	KQ483597.1_40842-45306, KQ483416.1_867505-868278, KQ484824.1_19497-21145, KQ483452.1_621686-623630
regulation of transcription from RNA polymerase II promoter	4	CM003610.1_15009172-15016911, CM003610.1_17369387-17370801, KQ483414.1_918772-919179, CM003613.1_2156875-2160872
regulation of flower development	3	KQ483444.1_633943-636327, KQ484361.1_23485-28284, AGCT01046626.1_102-500
RNA phosphodiester bond hydrolysis, endonucleolytic	3	KQ486743.1_2432-3525, CM003613.1_27250881-27253530, CM003613.1_26903300-26903788
positive regulation of GTPase activity	3	CM003608.1_21273393-21278583, AGCT01045239.1_0-633, CM003612.1_20742281-20742503
protein transmembrane transport	3	CM003612.1_12311770-12314982, CM003604.1_11793614-11795496, KQ483817.1_149366-151195
photoperiodism, flowering	3	KQ483444.1_633943-636327, KQ484361.1_23485-28284, AGCT01046626.1_102-500
chromatin silencing	3	KQ483537.1_350670-351530, KQ484994.1_35760-39526, KQ483537.1_332063-333355
phosphatidylinositol dephosphorylation	3	KQ483789.1_110254-114569, KQ483597.1_34524-35687, KQ483706.1_183429-184211
lignin biosynthetic process	3	CM003603.1_5263116-5263897, KQ483985.1_63386-64777, AGCT01030264.1_0-1057
protein glycosylation	3	KQ483670.1_248790-255533, CM003606.1_8815334-8818414, AGCT01023568.1_3663-4750
chitin catabolic process	3	KQ483563.1_377225-378074, CM003612.1_2562917-2564374, KQ483532.1_235755-238190
cell division	3	KQ483598.1_157508-164731, CM003606.1_7068438-7070080, CM003606.1_7209302-7209825
RNA processing	3	AGCT01034551.1_1522-1804, KQ484042.1_86614-97876, CM003613.1_26903300-26903788
lipid transport	3	KQ483501.1_69379-70916, KQ483501.1_46908-48547, KQ483485.1_442045-443780
abscisic acid-activated signaling pathway	3	CM003604.1_11496065-11497420, CM003606.1_10484971-10486890, CM003613.1_47138515-47139566
microtubule-based process	3	CM003613.1_16165497-16166837, CM003610.1_2442223-2444296, KQ483422.1_979544-983901
defense response to fungus	3	CM003605.1_27292815-27294097, KQ483801.1_204984-206301, CM003605.1_27286345-27288544
regulation of pH	3	CM003604.1_9712513-9713089, CM003609.1_4833004-4833510, KQ483607.1_220064-221377
protein peptidyl-prolyl isomerization	3	KQ483840.1_178263-181027, KQ483758.1_108945-112409, AGCT01020732.1_0-345
regulation of protein serine/threonine phosphatase activity	3	CM003604.1_11496065-11497420, CM003606.1_10484971-10486890, CM003613.1_47138515-47139566
flavonoid biosynthetic process	3	KQ483538.1_20175-22661, AGCT01053588.1_0-644, CM003605.1_19651739-19652686
pectin catabolic process	3	KQ483464.1_399539-400963, KQ483794.1_138343-141372, KQ483464.1_404039-404843
drug transmembrane transport	3	KQ483584.1_98884-102319, CM003608.1_4515697-4516728, KQ483717.1_75579-75976
guard cell differentiation	3	KQ483480.1_299863-301332, CM003608.1_20623789-20625179, CM003610.1_10657707-10658231
ER to Golgi vesicle-mediated transport	3	CM003608.1_21273393-21278583, KQ484290.1_91739-92101, CM003603.1_17233663-17234998
single-organism metabolic process	3	KQ483452.1_624058-624672, KQ483475.1_345156-345589, KQ483984.1_2835-4368
mRNA splicing, via spliceosome	3	KQ483646.1_146077-149392, CM003609.1_12593530-12595581, AGCT01068843.1_182-568
response to wounding	2	CM003604.1_28206193-28206741, KQ484161.1_69337-71642
tryptophan metabolic process	2	KQ483433.1_379315-380394, KQ484560.1_66842-67320
translational elongation	2	CM003605.1_20551195-20552189, CM003605.1_8112446-8112919
DNA replication	2	AGCT01017094.1_5-528, AGCT01044958.1_114-610
DNA-templated transcription, initiation	2	CM003604.1_16965825-16970692, AGCT01024171.1_48-343
cellular response to DNA damage stimulus	2	CM003609.1_1042943-1045158, KQ483890.1_16708-18081
fatty acid biosynthetic process	2	KQ484735.1_18925-24153, CM003609.1_9806995-9809177
protein export from nucleus	2	AGCT01053972.1_0-475, AGCT01045779.1_563-2206
carbohydrate phosphorylation	2	KQ483954.1_116635-117107, KQ483416.1_867505-868278
DNA duplex unwinding	2	KQ483598.1_157508-164731, KQ483429.1_713899-714190
regulation of biological process	2	CM003613.1_43459374-43462405, KQ484286.1_12506-15103
regulation of protein kinase activity	2	CM003606.1_7068438-7070080, CM003606.1_7209302-7209825
(1->3)-beta-D-glucan biosynthetic process	2	CM003607.1_5085837-5086200, CM003607.1_4906802-4907087
flavonoid glucuronidation	2	AGCT01053588.1_0-644, CM003605.1_19651739-19652686
regulation of ARF protein signal transduction	2	AGCT01045239.1_0-633, CM003612.1_20742281-20742503
lipid storage	2	CM003613.1_22044327-22044996, CM003609.1_9564511-9566670
activation of protein kinase activity	2	CM003610.1_5424489-5427783, CM003605.1_8112446-8112919
RNA methylation	2	AGCT01034551.1_1522-1804, CM003607.1_2873366-2877097
galactose metabolic process	2	KQ483954.1_116635-117107, KQ484830.1_48036-48397
signal peptide processing	2	CM003612.1_14496005-14499639, CM003609.1_2721931-2725114
cellular response to oxidative stress	2	KQ483537.1_291623-293449, KQ483689.1_151346-153623
regulation of microtubule-based process	2	CM003609.1_10999205-10999522, KQ483525.1_39644-40177
replication fork protection	2	CM003609.1_1042943-1045158, KQ483890.1_16708-18081
positive regulation of transcription, DNA-templated	2	CM003613.1_28589975-28594434, KQ483717.1_17520-19144
proton transport	2	KQ485288.1_1600-1920, KQ484385.1_11573-12151
Arp2/3 complex-mediated actin nucleation	2	KQ483871.1_29674-30746, CM003612.1_10215270-10217518
ribosomal small subunit assembly	2	CM003611.1_296547-298649, CM003612.1_3097725-3099889
transcription from plastid promoter	2	CM003613.1_28589975-28594434, CM003612.1_20929167-20941402
cellular macromolecule metabolic process	2	KQ484976.1_7627-7921, AGCT01064500.1_173-793
spliceosomal snRNP assembly	2	CM003607.1_4342340-4344388, CM003613.1_39728532-39730986
carbohydrate transmembrane transport	2	KQ483722.1_45381-50360, CM003613.1_36760355-36763673
sulfate assimilation	2	KQ483537.1_291623-293449, KQ483689.1_151346-153623
cellular amino acid metabolic process	2	CM003609.1_5653711-5662230, CM003604.1_26845381-26850877
xyloglucan metabolic process	2	CM003609.1_1931114-1934532, KQ483416.1_734795-736545
cytoplasmic mRNA processing body assembly	2	KQ483646.1_146077-149392, AGCT01022067.1_4399-7524
cell wall modification	2	KQ483464.1_399539-400963, KQ483464.1_404039-404843
potassium ion transmembrane transport	2	KQ483969.1_41254-41600, KQ485954.1_6619-8180
signal transduction	2	AGCT01045139.1_9-1305, KQ484435.1_32931-33367
peptidyl-tyrosine dephosphorylation	2	KQ484286.1_66250-69942, KQ484042.1_46792-48460
nucleoside metabolic process	2	CM003608.1_444067-448375, CM003608.1_19474871-19477429
cleavage involved in rRNA processing	2	AGCT01060493.1_103-1165, CM003613.1_26233676-26235214
single-organism process	2	CM003608.1_9082372-9083316, KQ483689.1_174972-176703
peptidyl-arginine methylation, to asymmetrical-dimethyl arginine	2	CM003611.1_2696263-2697381, KQ483531.1_425412-426789
actin filament depolymerization	2	KQ483641.1_97335-98257, CM003606.1_4278738-4291510
ribosomal large subunit assembly	2	CM003604.1_17835935-17838232, CM003612.1_2306288-2307726
cation transmembrane transport	2	KQ483669.1_114513-115227, KQ483669.1_115333-116124
sulfate transmembrane transport	2	AGCT01028887.1_5-3659, CM003603.1_2871133-2872310
cell wall organization or biogenesis	2	CM003604.1_14355819-14360536, CM003605.1_15816134-15819704
glucan catabolic process	2	CM003604.1_17771749-17777173, AGCT01020320.1_4915-15191
root development	2	CM003609.1_10999205-10999522, KQ483525.1_39644-40177
cytokinin-activated signaling pathway	2	CM003610.1_488991-492084, CM003613.1_3001707-3003905
L-arabinose metabolic process	2	CM003609.1_9214310-9216116, AGCT01043353.1_3862-4375
ribosomal small subunit biogenesis	2	KQ483513.1_75497-79267, CM003610.1_2661347-2663619
single-organism transport	2	CM003608.1_391486-393109, CM003606.1_2653885-2659490
cellulose catabolic process	2	AGCT01070831.1_306-666, CM003604.1_28594281-28594799
primary metabolic process	2	KQ483452.1_624058-624672, KQ484976.1_7627-7921
cell wall biogenesis	2	CM003609.1_1931114-1934532, KQ483416.1_734795-736545
oxylipin biosynthetic process	2	CM003603.1_8961671-8969816, CM003609.1_3806732-3807222
negative regulation of peptidase activity	2	KQ483724.1_184699-187898, CM003609.1_12770251-12771119
thylakoid membrane organization	2	CM003613.1_28589975-28594434, CM003612.1_20929167-20941402
cytoplasmic translation	2	CM003605.1_20551195-20552189, CM003605.1_8112446-8112919
regulation of translational fidelity	2	KQ483436.1_648630-649093, KQ483703.1_90216-94120
cellular metabolic process	2	KQ483452.1_624058-624672, KQ483475.1_345156-345589
histone arginine methylation	2	CM003611.1_2696263-2697381, KQ483531.1_425412-426789
phosphatidylinositol phosphorylation	2	KQ484000.1_71115-72399, KQ484000.1_69022-70250
cell proliferation	2	KQ484070.1_65174-66240, KQ483432.1_742420-743297
defense response to bacterium	2	CM003605.1_27292815-27294097, CM003605.1_27286345-27288544
glutathione metabolic process	2	CM003603.1_4458886-4461281, CM003613.1_23631594-23633608
isopentenyl diphosphate biosynthetic process, methylerythritol 4-phosphate pathway involved in terpenoid biosynthetic process	2	KQ484410.1_73322-73630, KQ484410.1_74270-77060
iron-sulfur cluster assembly	2	KQ483476.1_354476-358928, AGCT01034130.1_64-375
mitotic spindle assembly checkpoint	2	AGCT01022911.1_184-1627, AGCT01065792.1_11-793
snRNA processing	1	KQ483884.1_96784-97219
ion transmembrane transport	1	CM003608.1_391486-393109
phytochromobilin biosynthetic process	1	CM003604.1_15683915-15691251
positive regulation of translational fidelity	1	CM003604.1_29225430-29229399
protein targeting	1	CM003604.1_11793614-11795496
negative regulation of organ growth	1	KQ483477.1_213178-217726
autophagy	1	AGCT01056086.1_23150-26553
tubulin complex assembly	1	KQ483422.1_979544-983901
C-5 methylation of cytosine	1	CM003608.1_10778357-10778871
nuclear-transcribed mRNA catabolic process, exonucleolytic, 3'-5'	1	KQ483670.1_81078-84615
photorespiration	1	CM003612.1_13095994-13097283
tricarboxylic acid cycle	1	CM003608.1_2058120-2061966
phospholipid translocation	1	KQ483478.1_123800-124979
response to hormone	1	CM003610.1_18040167-18044233
nucleocytoplasmic transport	1	KQ483443.1_569051-571468
ATP-dependent chromatin remodeling	1	KQ484115.1_4417-4781
iron ion transmembrane transport	1	KQ483595.1_62233-62487
gibberellin biosynthetic process	1	KQ483455.1_367846-370639
tetrahydrofolate interconversion	1	KQ483424.1_832874-835411
protein metabolic process	1	AGCT01069429.1_2924-4334
sucrose transport	1	KQ484370.1_31233-32672
RNA biosynthetic process	1	CM003605.1_11517451-11518715
mitotic DNA replication preinitiation complex assembly	1	KQ483598.1_157508-164731
protein N-linked glycosylation via asparagine	1	KQ483738.1_215194-222186
sulfur compound metabolic process	1	KQ483506.1_389957-394209
amino acid export	1	CM003605.1_23031873-23037221
tail-anchored membrane protein insertion into ER membrane	1	AGCT01051978.1_1107-5568
ATP synthesis coupled proton transport	1	CM003613.1_423062-424454
protein prenylation	1	AGCT01046792.1_21-722
mitochondrial respiratory chain complex assembly	1	CM003609.1_2721931-2725114
Golgi vesicle docking	1	KQ484290.1_91739-92101
cellular iron ion homeostasis	1	CM003609.1_4787115-4790097
isoleucine biosynthetic process	1	CM003604.1_17931176-17935933
fatty acid beta-oxidation using acyl-CoA dehydrogenase	1	KQ484149.1_80300-80659
MAPK cascade	1	CM003606.1_5309763-5314528
RNA splicing	1	CM003613.1_47675577-47677474
glucose import	1	KQ485288.1_1600-1920
U1 snRNA 3'-end processing	1	KQ483670.1_81078-84615
glycine metabolic process	1	KQ483424.1_832874-835411
protein ubiquitination involved in ubiquitin-dependent protein catabolic process	1	CM003604.1_31543282-31545053
cellular water homeostasis	1	CM003608.1_391486-393109
maturation of SSU-rRNA from tricistronic rRNA transcript (SSU-rRNA, 5.8S rRNA, LSU-rRNA)	1	AGCT01060493.1_103-1165
leucine biosynthetic process	1	KQ483459.1_565304-566564
endosomal transport	1	CM003604.1_10015598-10017726
chloroplast relocation	1	CM003613.1_28589975-28594434
oligopeptide transport	1	CM003611.1_10071718-10076890
cytokinesis	1	AGCT01043607.1_4-589
'de novo' L-methionine biosynthetic process	1	KQ485467.1_26638-27779
carbohydrate transport	1	CM003605.1_8747986-8751443
response to chitin	1	CM003604.1_34806233-34808839
polyamine transmembrane transport	1	KQ484796.1_9254-11504
pollen development	1	AGCT01044958.1_114-610
spliceosomal complex assembly	1	CM003607.1_4342340-4344388
response to abscisic acid	1	KQ483471.1_323793-325942
chlorophyll biosynthetic process	1	CM003613.1_18784436-18787497
serine family amino acid metabolic process	1	KQ483525.1_239630-243284
organic cation transport	1	KQ485048.1_32908-38028
response to heat	1	AGCT01052561.1_3679-4345
purine ribonucleotide metabolic process	1	KQ483506.1_389957-394209
organic substance transport	1	CM003606.1_2653885-2659490
pre-replicative complex assembly involved in nuclear cell cycle DNA replication	1	KQ483598.1_157508-164731
chiasma assembly	1	CM003609.1_606800-607585
vesicle docking involved in exocytosis	1	CM003609.1_620372-621530
protein localization to organelle	1	CM003612.1_12311770-12314982
cell differentiation	1	KQ483717.1_17520-19144
negative regulation of nucleic acid-templated transcription	1	KQ484161.1_69337-71642
proteasome assembly	1	CM003606.1_1477631-1480414
protein import into mitochondrial inner membrane	1	CM003606.1_2927878-2929896
response to water	1	KQ483853.1_70328-70549
lignin catabolic process	1	AGCT01020542.1_215-1275
cell wall macromolecule catabolic process	1	KQ483532.1_235755-238190
photosystem II assembly	1	CM003613.1_28589975-28594434
isoflavonoid biosynthetic process	1	AGCT01043097.1_0-493
phospholipid biosynthetic process	1	CM003609.1_18622118-18625003
maintenance of DNA methylation	1	AGCT01058058.1_180-981
N-terminal protein amino acid acetylation	1	CM003606.1_8961276-8963776
snoRNA splicing	1	KQ483423.1_727371-730921
nuclear polyadenylation-dependent rRNA catabolic process	1	KQ483670.1_81078-84615
homocysteine metabolic process	1	CM003604.1_7388232-7393774
amino acid import	1	CM003605.1_23031873-23037221
chromatin organization	1	KQ484976.1_7627-7921
glucose transmembrane transport	1	KQ485288.1_1600-1920
chromatin remodeling	1	CM003610.1_15009172-15016911
deadenylation-dependent decapping of nuclear-transcribed mRNA	1	AGCT01022067.1_4399-7524
cytokinin metabolic process	1	CM003613.1_41201477-41205854
fruit ripening	1	AGCT01070831.1_306-666
polysaccharide biosynthetic process	1	KQ483654.1_71976-74802
cell morphogenesis	1	AGCT01056936.1_166-1664
L-cystine transport	1	KQ483459.1_439934-443748
L-serine metabolic process	1	KQ483424.1_832874-835411
response to zinc ion	1	AGCT01019250.1_2610-7012
protein processing involved in protein targeting to mitochondrion	1	CM003609.1_2721931-2725114
tetrahydrobiopterin biosynthetic process	1	KQ483412.1_1306585-1307425
vacuolar proton-transporting V-type ATPase complex assembly	1	CM003608.1_10374482-10377524
tRNA pseudouridine synthesis	1	KQ483631.1_220009-221498
glycerol-3-phosphate catabolic process	1	KQ483429.1_83788-88674
carbon fixation	1	CM003612.1_13095994-13097283
vacuolar protein processing	1	KQ483978.1_87913-93112
porphyrin-containing compound metabolic process	1	KQ483445.1_660494-662153
positive regulation of stomatal complex development	1	KQ484630.1_49574-51084
nucleic acid phosphodiester bond hydrolysis	1	CM003610.1_6485766-6486343
nitrogen utilization	1	KQ485048.1_32908-38028
inorganic anion transport	1	CM003605.1_26949674-26954636
lipid homeostasis	1	KQ484149.1_80300-80659
arginine biosynthetic process	1	AGCT01031585.1_0-516
protein import into nucleus	1	AGCT01039227.1_37-769
brassinosteroid biosynthetic process	1	KQ485305.1_19834-21593
mannan catabolic process	1	KQ483440.1_139005-144095
brassinosteroid homeostasis	1	KQ485305.1_19834-21593
S-adenosylmethionine biosynthetic process	1	CM003613.1_25255929-25258585
vitamin E biosynthetic process	1	CM003606.1_2375190-2378143
plasmodesmata-mediated intercellular transport	1	CM003613.1_41723896-41725146
transcytosis	1	KQ484290.1_91739-92101
maltose metabolic process	1	CM003605.1_0-2095
exocytosis	1	CM003607.1_4197977-4200459
chaperone-mediated protein transport	1	CM003606.1_2927878-2929896
exonucleolytic nuclear-transcribed mRNA catabolic process involved in deadenylation-dependent decay	1	KQ483670.1_81078-84615
endonucleolytic cleavage to generate mature 3'-end of SSU-rRNA from (SSU-rRNA, 5.8S rRNA, LSU-rRNA)	1	CM003613.1_46761438-46763050
cell growth	1	KQ483474.1_457756-458495
mRNA cis splicing, via spliceosome	1	KQ483423.1_727371-730921
iron ion transport	1	CM003609.1_4787115-4790097
ncRNA metabolic process	1	CM003613.1_28589975-28594434
killing of cells of other organism	1	KQ483801.1_204984-206301
tRNA-type intron splice site recognition and cleavage	1	KQ486743.1_2432-3525
isoprenoid biosynthetic process	1	KQ484410.1_72121-72770
regulation of mitotic spindle organization	1	CM003610.1_5424489-5427783
protein oligomerization	1	KQ483476.1_354476-358928
cutin biosynthetic process	1	KQ483735.1_15946-19585
ribosome biogenesis	1	KQ484096.1_107919-110361
signal transduction by protein phosphorylation	1	KQ483587.1_146929-149210
positive regulation of histone acetylation	1	CM003610.1_15009172-15016911
U4 snRNA 3'-end processing	1	KQ483670.1_81078-84615
pseudouridine synthesis	1	KQ484096.1_107919-110361
oligosaccharide metabolic process	1	KQ483738.1_215194-222186
amino acid homeostasis	1	CM003605.1_23031873-23037221
cellular amino acid biosynthetic process	1	CM003604.1_7388232-7393774
mitochondrial translation	1	CM003610.1_10739137-10741225
spermidine biosynthetic process	1	CM003603.1_9914293-9916938
barbed-end actin filament capping	1	AGCT01056936.1_166-1664
tRNA aminoacylation for protein translation	1	CM003604.1_24438689-24440028
regulation of sequestering of zinc ion	1	AGCT01019250.1_2610-7012
regulation of defense response	1	KQ484161.1_69337-71642
DNA integration	1	CM003610.1_9745643-9746117
regulation of methylation-dependent chromatin silencing	1	AGCT01058058.1_180-981
peptidyl-lysine monomethylation	1	CM003612.1_20929167-20941402
spermine biosynthetic process	1	CM003603.1_9914293-9916938
RNA secondary structure unwinding	1	KQ483894.1_145398-154587
response to endoplasmic reticulum stress	1	CM003604.1_12042553-12046446
methionine biosynthetic process	1	CM003604.1_31463335-31466709
endonucleolytic cleavage in ITS1 to separate SSU-rRNA from 5.8S rRNA and LSU-rRNA from tricistronic rRNA transcript (SSU-rRNA, 5.8S rRNA, LSU-rRNA)	1	CM003613.1_46761438-46763050
ceramide metabolic process	1	CM003610.1_19672075-19675813
protein sumoylation	1	KQ484673.1_2352-6057
gibberellic acid mediated signaling pathway	1	KQ483455.1_367846-370639
branched-chain amino acid metabolic process	1	CM003613.1_42176815-42177623
actin cytoskeleton organization	1	AGCT01056936.1_166-1664
nuclear mRNA surveillance	1	KQ483670.1_81078-84615
cytoplasmic translational initiation	1	KQ483551.1_341452-345894
glyoxylate cycle	1	CM003608.1_2058120-2061966
transcription initiation from RNA polymerase II promoter	1	CM003613.1_19719759-19720920
ATP hydrolysis coupled proton transport	1	CM003612.1_3423272-3427067
1-aminocyclopropane-1-carboxylate biosynthetic process	1	CM003605.1_13155107-13156060
mismatch repair	1	CM003604.1_14718707-14719773
ethylene biosynthetic process	1	CM003604.1_12204669-12207243
nuclear polyadenylation-dependent mRNA catabolic process	1	KQ483670.1_81078-84615
developmental process	1	CM003609.1_4516599-4519546
regulation of chromatin silencing at telomere	1	KQ483598.1_157508-164731
cobalamin biosynthetic process	1	CM003613.1_10570199-10573543
ammonium transmembrane transport	1	KQ485048.1_32908-38028
ubiquitin-dependent protein catabolic process	1	CM003609.1_10235472-10238424
cellular glucose homeostasis	1	KQ483416.1_867505-868278
actin filament organization	1	KQ484062.1_60187-61775
female meiotic division	1	AGCT01044958.1_114-610
mRNA processing	1	AGCT01060844.1_2-294
cellulose microfibril organization	1	KQ483474.1_457756-458495
nuclear polyadenylation-dependent tRNA catabolic process	1	KQ483670.1_81078-84615
protein import into mitochondrial matrix	1	KQ483514.1_351546-357138
CDP-diacylglycerol biosynthetic process	1	CM003612.1_13369940-13370527
DNA replication initiation	1	KQ483598.1_157508-164731
protein homooligomerization	1	KQ486008.1_16103-17204
protein repair	1	CM003604.1_8272946-8275548
translational initiation	1	AGCT01024171.1_48-343
GPI anchor biosynthetic process	1	KQ484507.1_48864-50483
organic substance metabolic process	1	KQ483452.1_624058-624672
pyrimidine nucleotide biosynthetic process	1	CM003606.1_8724791-8729542
nucleic acid metabolic process	1	AGCT01064500.1_173-793
protein polyubiquitination	1	CM003604.1_31543282-31545053
vesicle fusion with Golgi apparatus	1	KQ484290.1_91739-92101
regulation of protein dephosphorylation	1	CM003613.1_28589975-28594434
sterol metabolic process	1	KQ485305.1_19834-21593
double-strand break repair via homologous recombination	1	AGCT01044958.1_114-610
pyridine nucleotide biosynthetic process	1	CM003604.1_15884539-15886510
'de novo' pyrimidine nucleobase biosynthetic process	1	CM003606.1_8724791-8729542
ent-kaurene oxidation to kaurenoic acid	1	KQ483455.1_367846-370639
nucleotide phosphorylation	1	CM003606.1_8724791-8729542
U5 snRNA 3'-end processing	1	KQ483670.1_81078-84615
proline catabolic process	1	KQ483836.1_19188-19808
assembly of large subunit precursor of preribosome	1	CM003604.1_17835935-17838232
cyclic threonylcarbamoyladenosine biosynthetic process	1	KQ483975.1_95304-97699
negative regulation of protein kinase activity	1	CM003604.1_35166111-35168311
male meiosis	1	AGCT01044958.1_114-610
regulation of root development	1	CM003613.1_41723896-41725146
microtubule cytoskeleton organization	1	AGCT01043607.1_4-589
sodium ion transmembrane transport	1	CM003609.1_4833004-4833510
UDP-glucosylation	1	AGCT01023568.1_3663-4750
cellular protein metabolic process	1	CM003608.1_18834183-18837607
polar nucleus fusion	1	CM003613.1_26903300-26903788
positive regulation of catalytic activity	1	KQ483501.1_265906-270328
positive regulation of G1/S transition of mitotic cell cycle	1	KQ483598.1_157508-164731
leaf formation	1	CM003609.1_12920063-12920547
zinc II ion transmembrane transport	1	AGCT01019250.1_2610-7012
carnitine transmembrane transport	1	CM003610.1_3717589-3722198
toxin catabolic process	1	CM003613.1_23631594-23633608
double-strand break repair via break-induced replication	1	KQ483598.1_157508-164731
oxalate metabolic process	1	CM003613.1_41723896-41725146
protein retention in ER lumen	1	CM003609.1_18094958-18097700
sialylation	1	KQ483738.1_215194-222186
protein methylation	1	AGCT01060572.1_140-917
nucleosome assembly	1	CM003612.1_17394758-17398732
regulation of jasmonic acid mediated signaling pathway	1	KQ484161.1_69337-71642
mitochondrion organization	1	CM003605.1_16337327-16340979
spliceosomal tri-snRNP complex assembly	1	CM003604.1_10740361-10747704
S-adenosylmethioninamine biosynthetic process	1	CM003603.1_9914293-9916938
DNA biosynthetic process	1	KQ483832.1_118329-119991
protein maturation by iron-sulfur cluster transfer	1	AGCT01034130.1_64-375
regulation of mRNA splicing, via spliceosome	1	KQ485349.1_18459-19089
exonucleolytic trimming to generate mature 3'-end of 5.8S rRNA from tricistronic rRNA transcript (SSU-rRNA, 5.8S rRNA, LSU-rRNA)	1	KQ483670.1_81078-84615
DNA recombination	1	AGCT01071019.1_0-559
secondary metabolic process	1	KQ483412.1_333631-343994

## Sheet: lncRNA-MF
Expressivity of the key genes associated with seed and pod development is highly regulated via lncRNAs and miRNAs in Pigeonpea
Antara Das1, Deepti Nigam1, Alim Junaid1, Kishor U Tribhuvan1, Kuldeep Kumar1, Kumar Durgesh2, Singh NK1, Kishor Gaikwad1*
1 ICAR- National Research Centre on Plant Biotechnology, New Delhi, India
2 Division of Genetics, ICAR-IARI, New Delhi, India
*Corresponding author's email ID: kish2012@nrcpb.org, kish2012@gmail.com
GO	#Seqs
ATP binding	88	AGCT01017094.1_5-528, CM003603.1_16472944-16479614, CM003603.1_5118460-5119628, AGCT01071019.1_0-559, CM003609.1_14081440-14083283, CM003608.1_18662054-18664526, CM003606.1_5309763-5314528, KQ484072.1_3936-5463, CM003608.1_19843257-19843578, CM003610.1_20083071-20090945, CM003611.1_1835116-1845533, CM003612.1_20835884-20844274, KQ483416.1_867505-868278, AGCT01044958.1_114-610, CM003610.1_7414154-…
DNA binding	51	CM003604.1_24420357-24423615, CM003613.1_13984251-13988529, AGCT01017094.1_5-528, KQ483432.1_267019-267399, KQ483906.1_111029-112929, KQ483493.1_178799-179411, CM003605.1_7377417-7390023, AGCT01044958.1_114-610, KQ483438.1_543028-543296, KQ483443.1_141098-142459, KQ483583.1_323424-325631, CM003612.1_17394758-17398732, CM003603.1_7348554-7348977, KQ484733.1_13418-14545, KQ483558.1_160857-162836, C…
zinc ion binding	48	CM003609.1_4101627-4106587, CM003604.1_31543282-31545053, KQ485913.1_16957-18966, KQ483615.1_119582-125469, CM003606.1_11524003-11524650, KQ483438.1_659387-659871, CM003613.1_28102086-28105929, KQ483745.1_205365-206937, CM003609.1_1042943-1045158, CM003609.1_9208680-9213030, KQ483745.1_204442-204769, CM003603.1_17233663-17234998, CM003610.1_9745643-9746117, CM003603.1_5218141-5221918, CM003605.1_…
metal ion binding	36	CM003604.1_34806233-34808839, KQ483432.1_705843-709178, KQ484410.1_72121-72770, CM003605.1_3675597-3677894, CM003613.1_19939468-19940571, KQ483446.1_151573-152432, CM003604.1_24549245-24551580, CM003603.1_8961671-8969816, KQ484027.1_110292-120971, CM003604.1_11624970-11626145, CM003606.1_4801579-4802287, KQ483461.1_143925-144965, KQ483794.1_138343-141372, CM003613.1_20234494-20236302, CM003610.1_…
structural constituent of ribosome	31	CM003612.1_3097725-3099889, KQ483854.1_64708-67078, CM003609.1_2392324-2394373, CM003604.1_29225430-29229399, CM003606.1_7048767-7052030, AGCT01051978.1_1107-5568, CM003604.1_17835935-17838232, CM003613.1_16716820-16717825, CM003610.1_2661347-2663619, KQ483558.1_178490-181243, CM003604.1_23990909-23993208, KQ484019.1_130212-132342, CM003610.1_17106289-17108632, CM003611.1_296547-298649, CM003604.…
protein serine/threonine kinase activity	27	CM003603.1_16472944-16479614, CM003603.1_5118460-5119628, KQ483684.1_149544-150059, CM003610.1_20083071-20090945, AGCT01040621.1_0-341, CM003613.1_18527373-18529128, AGCT01017672.1_0-263, KQ483705.1_233296-233856, CM003613.1_18529325-18531651, KQ483450.1_449359-449782, CM003613.1_36045688-36046049, CM003613.1_12574656-12575123, KQ483676.1_247675-247969, CM003605.1_9909583-9910800, KQ485051.1_1594…
hydrolase activity	25	KQ483421.1_904896-905597, CM003609.1_2898027-2903029, CM003604.1_24549245-24551580, CM003609.1_9208680-9213030, CM003613.1_14451936-14454054, KQ483504.1_391913-393014, KQ483437.1_682142-683617, KQ483527.1_278471-278798, CM003613.1_40859189-40862337, AGCT01017438.1_18-290, CM003605.1_2130461-2132635, CM003606.1_3548497-3549562, KQ483416.1_726923-728318, KQ484729.1_14909-32754, KQ483504.1_308351-31…
catalytic activity	25	KQ483543.1_156018-158830, CM003609.1_11197555-11200966, CM003608.1_19474871-19477429, CM003613.1_14508246-14511515, KQ483564.1_197018-201721, AGCT01044896.1_0-369, KQ483984.1_2835-4368, KQ483450.1_594747-597431, KQ484083.1_102328-103148, KQ485111.1_29759-30659, CM003613.1_19068785-19073196, CM003612.1_20917383-20919014, CM003612.1_20919404-20919905, CM003613.1_23178908-23180321, CM003612.1_366371…
heme binding	23	CM003603.1_8823571-8827055, KQ483826.1_198453-200083, CM003605.1_3675597-3677894, CM003603.1_5263116-5263897, KQ484260.1_6421-9436, CM003612.1_12363471-12380411, CM003613.1_26214902-26218160, AGCT01043097.1_0-493, KQ483455.1_367846-370639, CM003608.1_5647089-5649782, CM003606.1_4801579-4802287, KQ483619.1_25502-29456, KQ483461.1_143925-144965, CM003608.1_900458-901511, CM003613.1_20234494-2023630…
transcription factor activity, sequence-specific DNA binding	22	CM003604.1_14880231-14880825, KQ484211.1_92609-93325, CM003604.1_34806233-34808839, CM003609.1_9845797-9846833, KQ483558.1_160857-162836, CM003605.1_20916010-20917008, AGCT01031004.1_10-1119, KQ484532.1_64517-66285, KQ483906.1_111029-112929, KQ483840.1_73545-74836, KQ483570.1_155775-160347, CM003605.1_7377417-7390023, CM003613.1_19202233-19203452, CM003608.1_22132910-22133890, CM003610.1_15009172…
nucleic acid binding	21	CM003610.1_6485766-6486343, KQ485446.1_28960-29357, AGCT01071019.1_0-559, CM003609.1_605443-606041, AGCT01060844.1_2-294, KQ483442.1_595315-596616, KQ484035.1_43990-44892, CM003609.1_606393-606747, CM003609.1_1042943-1045158, CM003609.1_12498228-12503789, KQ483890.1_16708-18081, CM003610.1_9745643-9746117, KQ483717.1_81413-82621, KQ483894.1_145398-154587, CM003606.1_8768269-8771678, CM003609.1_60…
protein kinase activity	19	CM003608.1_11345723-11346258, CM003612.1_10926104-10926460, CM003612.1_5035106-5036567, CM003612.1_20846910-20849560, CM003609.1_14081440-14083283, CM003608.1_18662054-18664526, AGCT01017338.1_7-471, AGCT01022911.1_184-1627, AGCT01065792.1_11-793, KQ484776.1_18286-18857, CM003611.1_1835116-1845533, CM003612.1_20835884-20844274, CM003608.1_13053590-13054889, CM003610.1_7414154-7415237, CM003604.1_…
RNA binding	17	KQ483631.1_220009-221498, KQ483744.1_113754-114374, AGCT01062131.1_6-297, CM003604.1_21564159-21567037, CM003613.1_3518750-3519675, KQ483646.1_146077-149392, CM003604.1_21004427-21007613, KQ484042.1_86614-97876, CM003604.1_26651105-26653400, CM003604.1_34856603-34858180, KQ485245.1_29491-30429, CM003613.1_27250881-27253530, KQ484661.1_28487-29994, CM003605.1_15419859-15421840, CM003607.1_4342340-…
binding	16	CM003609.1_14614858-14619325, KQ483545.1_392923-393216, KQ483676.1_247675-247969, AGCT01018483.1_3-1074, KQ484691.1_52122-52768, CM003605.1_26796372-26803152, CM003605.1_3556777-3558025, CM003608.1_18834183-18837607, CM003610.1_19708393-19712114, KQ483661.1_108693-109078, KQ483522.1_214245-214518, CM003613.1_32936892-32940607, KQ485305.1_19834-21593, KQ484014.1_12942-14349, KQ484070.1_90162-95418…
calcium ion binding	16	CM003613.1_44481839-44483654, KQ483688.1_44420-47804, CM003606.1_9248154-9248853, CM003606.1_9249705-9250115, KQ483449.1_564923-565797, KQ484391.1_32064-34602, KQ484391.1_34713-36082, KQ483427.1_158733-161174, KQ483633.1_15531-15911, KQ484529.1_68552-69840, KQ483428.1_631928-638081, CM003608.1_20820010-20823819, KQ483772.1_122296-123449, KQ483427.1_162272-165240, CM003606.1_12282840-12286404, CM0…
electron carrier activity	15	CM003603.1_8823571-8827055, KQ483846.1_11843-14403, KQ483922.1_67027-67967, KQ483826.1_198453-200083, CM003610.1_19397271-19398019, CM003610.1_19392184-19393127, CM003609.1_14050690-14051534, KQ485511.1_13145-13999, CM003612.1_3488012-3488765, CM003611.1_626429-629635, CM003605.1_777755-778482, KQ484149.1_80300-80659, CM003608.1_19009387-19010293, KQ483562.1_264986-268393, KQ484839.1_38368-39562
GTP binding	14	KQ483744.1_113754-114374, AGCT01062131.1_6-297, CM003603.1_4947770-4955615, KQ483411.1_1848576-1849580, KQ483427.1_158733-161174, KQ483421.1_557231-560205, CM003610.1_16312884-16316292, CM003606.1_9590349-9592219, CM003604.1_34658782-34661387, KQ483532.1_274041-276789, KQ483555.1_217278-219236, KQ484661.1_28487-29994, KQ483427.1_162272-165240, KQ483443.1_569051-571468
oxidoreductase activity	13	CM003609.1_14614858-14619325, CM003606.1_9248154-9248853, AGCT01024395.1_0-318, CM003604.1_32906125-32909545, CM003609.1_9806995-9809177, CM003609.1_11210069-11213009, CM003613.1_28102086-28105929, KQ483601.1_216659-218810, KQ483652.1_50842-56011, KQ486727.1_2406-4344, CM003610.1_4431616-4433679, CM003604.1_12539001-12540405, KQ483679.1_132298-135967
ligase activity	13	KQ483427.1_718770-721121, CM003604.1_31543282-31545053, KQ483615.1_119582-125469, CM003603.1_7699070-7707324, CM003607.1_4606250-4607846, AGCT01058058.1_180-981, KQ483587.1_28607-32155, CM003609.1_9208680-9213030, CM003609.1_10235472-10238424, KQ483498.1_362341-363876, CM003612.1_19918763-19925784, CM003609.1_18893818-18894520, KQ484525.1_44241-45954
hydrolase activity, acting on ester bonds	11	KQ484294.1_32953-33580, CM003604.1_27395650-27397985, AGCT01064121.1_8-291, KQ484794.1_18938-21578, KQ483833.1_30587-32595, KQ483987.1_29603-30286, CM003604.1_262775-265660, CM003613.1_48426634-48429927, KQ483427.1_548807-555352, CM003605.1_25632899-25633695, KQ483535.1_185433-189587
protein dimerization activity	11	KQ483514.1_305233-306235, KQ483548.1_59756-67985, AGCT01031585.1_0-516, CM003610.1_17369387-17370801, CM003612.1_8843543-8845725, KQ483607.1_48983-51191, CM003605.1_10037644-10047947, CM003605.1_7377417-7390023, CM003603.1_12295118-12299992, CM003608.1_7917333-7918716, KQ483747.1_44475-45808
peroxidase activity	10	CM003606.1_4801579-4802287, KQ483461.1_143925-144965, CM003605.1_3675597-3677894, CM003613.1_20234494-20236302, KQ483424.1_484314-486666, CM003613.1_40577619-40578248, KQ483449.1_58470-60182, KQ483772.1_122296-123449, CM003604.1_19500978-19504286, KQ483496.1_190161-191502
microtubule binding	10	CM003605.1_22211654-22212330, AGCT01044235.1_20-249, CM003610.1_2750957-2751650, CM003605.1_252789-253712, AGCT01043607.1_4-589, CM003605.1_22212539-22213392, CM003609.1_10999205-10999522, CM003610.1_2751747-2752755, KQ483525.1_39644-40177, CM003605.1_6079665-6079939
sequence-specific DNA binding	10	CM003604.1_14880231-14880825, CM003613.1_19719759-19720920, KQ483474.1_486653-487215, CM003604.1_34806233-34808839, KQ483509.1_338066-339434, KQ483428.1_746120-748599, KQ484532.1_64517-66285, KQ483497.1_80893-81446, KQ483840.1_73545-74836, KQ483570.1_155775-160347
iron ion binding	10	KQ483619.1_25502-29456, CM003603.1_5263116-5263897, CM003606.1_1297578-1299637, KQ484260.1_6421-9436, CM003612.1_12363471-12380411, CM003609.1_10877013-10879157, CM003613.1_26214902-26218160, AGCT01043097.1_0-493, CM003608.1_5647089-5649782, KQ483590.1_101674-104896
copper ion binding	9	CM003608.1_6638557-6640389, KQ483652.1_50842-56011, KQ483668.1_166572-167062, AGCT01020542.1_215-1275, CM003604.1_12550478-12553384, KQ483985.1_63386-64777, AGCT01030264.1_0-1057, CM003604.1_12539001-12540405, CM003609.1_11210069-11213009
pyridoxal phosphate binding	9	KQ483424.1_832874-835411, AGCT01051104.1_325-729, CM003604.1_17931176-17935933, CM003605.1_13155107-13156060, CM003613.1_14508246-14511515, CM003612.1_20920903-20921173, KQ485467.1_26638-27779, CM003612.1_20917383-20919014, CM003612.1_20919404-20919905
ubiquitin protein ligase activity	9	CM003609.1_9208680-9213030, CM003609.1_10235472-10238424, CM003604.1_31543282-31545053, CM003603.1_7699070-7707324, AGCT01058058.1_180-981, KQ484301.1_62699-64357, KQ484525.1_44241-45954, KQ483524.1_205146-207590, KQ483587.1_28607-32155
helicase activity	9	AGCT01017094.1_5-528, AGCT01044958.1_114-610, CM003609.1_605443-606041, KQ483442.1_595315-596616, CM003609.1_604429-604682, CM003609.1_606393-606747, CM003611.1_5203060-5206584, CM003609.1_606800-607585, KQ485283.1_25553-25967
microtubule motor activity	9	CM003605.1_22211654-22212330, AGCT01044235.1_20-249, CM003610.1_2750957-2751650, CM003605.1_252789-253712, CM003605.1_22212539-22213392, CM003609.1_10999205-10999522, CM003610.1_2751747-2752755, KQ483525.1_39644-40177, CM003605.1_6079665-6079939
magnesium ion binding	8	KQ483459.1_565304-566564, AGCT01071589.1_9-390, KQ484448.1_10296-11220, KQ485851.1_13034-13280, KQ485851.1_13393-13906, KQ483478.1_123800-124979, KQ484824.1_19497-21145, KQ483452.1_621686-623630
transporter activity	8	CM003605.1_26398497-26402621, CM003605.1_12328333-12332742, CM003603.1_3035879-3037691, CM003605.1_22074623-22075144, CM003611.1_10071718-10076890, CM003604.1_28130812-28138510, KQ483415.1_530284-534530, AGCT01033087.1_1-817
nucleotide binding	8	AGCT01034551.1_1522-1804, CM003612.1_5035106-5036567, CM003613.1_6202402-6203222, KQ483717.1_81413-82621, CM003604.1_15884539-15886510, CM003606.1_8768269-8771678, CM003610.1_17770760-17774051, CM003612.1_2306288-2307726
protein disulfide oxidoreductase activity	7	CM003605.1_1727966-1728751, KQ483537.1_291623-293449, KQ483689.1_151346-153623, CM003608.1_18914831-18918436, CM003608.1_19009387-19010293, CM003605.1_1717555-1718461, KQ483562.1_264986-268393
kinase activity	7	CM003604.1_6076229-6079842, CM003603.1_15263062-15267661, AGCT01064500.1_173-793, CM003606.1_7068438-7070080, KQ484137.1_14225-15190, KQ483452.1_621686-623630, KQ484042.1_46792-48460
7,9,9'-tricis-neurosporene:quinone oxidoreductase activity	7	AGCT01064121.1_8-291, KQ483833.1_30587-32595, KQ483987.1_29603-30286, CM003604.1_262775-265660, KQ483427.1_548807-555352, CM003605.1_25632899-25633695, KQ483535.1_185433-189587
ATPase activity	7	AGCT01044235.1_20-249, CM003610.1_2750957-2751650, AGCT01016750.1_72-576, KQ484115.1_4417-4781, CM003610.1_2751747-2752755, AGCT01067115.1_0-250, CM003605.1_6079665-6079939
protein heterodimerization activity	7	KQ483474.1_486653-487215, AGCT01024171.1_48-343, KQ483428.1_746120-748599, KQ483497.1_80893-81446, KQ483537.1_350670-351530, KQ484994.1_35760-39526, KQ483537.1_332063-333355
9,9'-dicis-carotene:quinone oxidoreductase activity	7	AGCT01064121.1_8-291, KQ483833.1_30587-32595, KQ483987.1_29603-30286, CM003604.1_262775-265660, KQ483427.1_548807-555352, CM003605.1_25632899-25633695, KQ483535.1_185433-189587
peptidase activity	6	CM003604.1_28206193-28206741, KQ483497.1_370862-378485, CM003612.1_14496005-14499639, KQ484343.1_71325-72264, KQ484718.1_45025-52217, CM003609.1_12787251-12788519
oxidoreductase activity, acting on paired donors, with incorporation or reduction of molecular oxygen, NAD(P)H as one donor, and incorporation of one atom of oxygen	6	KQ483619.1_25502-29456, CM003603.1_5263116-5263897, CM003606.1_1297578-1299637, CM003612.1_12363471-12380411, CM003613.1_26214902-26218160, KQ483455.1_367846-370639
protein serine/threonine phosphatase activity	6	KQ483665.1_97570-98732, KQ484041.1_131399-134045, CM003610.1_13900951-13903465, CM003613.1_19939468-19940571, CM003612.1_4922455-4925832, KQ483895.1_52940-58988
aspartic-type endopeptidase activity	6	CM003604.1_36323446-36326105, KQ483533.1_337145-339031, CM003613.1_8496093-8498124, CM003605.1_10363030-10364992, CM003605.1_28537917-28540322, KQ483455.1_375810-378041
serine-type endopeptidase activity	6	CM003613.1_28589975-28594434, KQ483424.1_582589-585095, CM003609.1_2721931-2725114, AGCT01017113.1_1157-1441, KQ484034.1_19924-20471, CM003613.1_39626343-39627147
transferase activity	6	CM003613.1_47613548-47616564, KQ483452.1_624058-624672, AGCT01036096.1_4-645, CM003611.1_844864-845559, KQ484115.1_4417-4781, KQ486070.1_548-875
hydrolase activity, hydrolyzing O-glycosyl compounds	6	KQ484062.1_60187-61775, CM003609.1_1931114-1934532, KQ483906.1_96104-96442, KQ484298.1_72775-75219, KQ483416.1_734795-736545, KQ483867.1_26621-29939
monooxygenase activity	6	KQ484260.1_6421-9436, KQ485305.1_19834-21593, CM003609.1_10877013-10879157, CM003608.1_5647089-5649782, CM003612.1_13095994-13097283, KQ483590.1_101674-104896
carbohydrate binding	6	CM003613.1_12574656-12575123, CM003612.1_10926104-10926460, CM003604.1_8086502-8089563, CM003605.1_0-2095, KQ483906.1_96104-96442, CM003611.1_9223807-9225354
isomerase activity	5	CM003610.1_336070-346824, CM003613.1_19064013-19066819, KQ484410.1_72121-72770, KQ484410.1_73322-73630, KQ484410.1_74270-77060
amino acid transmembrane transporter activity	5	CM003603.1_7371219-7372388, AGCT01053343.1_8938-10013, CM003605.1_23031873-23037221, CM003608.1_15268517-15273017, CM003605.1_11093651-11108169
cysteine-type endopeptidase activity	5	KQ483850.1_6201-9580, CM003609.1_14844280-14847551, KQ483723.1_129577-130500, CM003608.1_2337007-2339338, KQ483978.1_87913-93112
lipid binding	5	CM003603.1_15157275-15170539, KQ483501.1_69379-70916, KQ483501.1_46908-48547, KQ483458.1_566647-567489, KQ483485.1_442045-443780
serine-type carboxypeptidase activity	5	KQ483808.1_14390-16208, CM003606.1_808609-817245, CM003612.1_9280021-9280335, KQ483412.1_333631-343994, CM003605.1_2824087-2824332
methyltransferase activity	5	KQ483424.1_832874-835411, AGCT01024395.1_0-318, CM003608.1_14698111-14699588, CM003604.1_4033871-4038538, AGCT01065439.1_13-1904
transition metal ion binding	5	CM003604.1_35361588-35363092, CM003604.1_27091870-27095235, KQ484447.1_11040-11844, CM003610.1_6538391-6539473, KQ483417.1_30998-34666
Ran GTPase binding	5	AGCT01053972.1_0-475, AGCT01044798.1_520-867, AGCT01045779.1_563-2206, CM003610.1_9745643-9746117, CM003604.1_24818989-24819833
flavin adenine dinucleotide binding	5	CM003613.1_43823770-43824051, CM003613.1_41201477-41205854, KQ483465.1_159852-163187, KQ484149.1_80300-80659, CM003604.1_28278801-28286056
ubiquitin-protein transferase activity	4	KQ485497.1_1200-3281, KQ483477.1_213178-217726, CM003605.1_16337327-16340979, CM003609.1_18893818-18894520
oxidoreductase activity, oxidizing metal ions	4	KQ483668.1_166572-167062, CM003604.1_12550478-12553384, KQ483985.1_63386-64777, AGCT01030264.1_0-1057
guiding stereospecific synthesis activity	4	CM003606.1_4401256-4402185, KQ483595.1_248015-250137, KQ483595.1_241441-242586, CM003609.1_3547945-3549397
NAD binding	4	KQ483459.1_565304-566564, AGCT01031585.1_0-516, CM003613.1_42251385-42257179, KQ483429.1_83788-88674
actin binding	4	KQ483641.1_97335-98257, CM003606.1_4278738-4291510, CM003610.1_3709080-3714568, CM003610.1_743589-744934
nutrient reservoir activity	4	CM003612.1_2865476-2865877, CM003613.1_41723896-41725146, CM003613.1_41730143-41731580, AGCT01068249.1_0-372
chromatin binding	4	CM003610.1_15009172-15016911, KQ483717.1_17520-19144, KQ483598.1_157508-164731, KQ483832.1_118329-119991
oxidoreductase activity, acting on paired donors, with incorporation or reduction of molecular oxygen	4	KQ484260.1_6421-9436, CM003609.1_10877013-10879157, CM003608.1_5647089-5649782, KQ483590.1_101674-104896
cellulose synthase (UDP-forming) activity	4	KQ483660.1_225666-232864, CM003604.1_15245870-15252921, CM003611.1_4408918-4412809, KQ483438.1_659387-659871
transmembrane receptor protein tyrosine kinase activity	4	KQ483679.1_214546-215436, CM003603.1_5118460-5119628, CM003610.1_7412466-7413427, CM003603.1_5126398-5127147
molybdenum ion binding	4	AGCT01051104.1_325-729, CM003612.1_20920903-20921173, CM003612.1_20917383-20919014, CM003612.1_20919404-20919905
transferase activity, transferring acyl groups other than amino-acyl groups	4	KQ483412.1_333631-343994, AGCT01022859.1_0-253, CM003604.1_25864460-25866243, KQ484751.1_45688-48122
manganese ion binding	4	CM003613.1_41723896-41725146, CM003613.1_41730143-41731580, KQ484410.1_73322-73630, KQ484410.1_74270-77060
coenzyme binding	3	CM003604.1_3449032-3449992, CM003609.1_11197555-11200966, KQ483679.1_123472-125359
hydrolase activity, acting on glycosyl bonds	3	CM003613.1_3571265-3571704, CM003606.1_3549842-3551151, KQ483661.1_108693-109078
S-adenosylmethionine-dependent methyltransferase activity	3	KQ483561.1_180926-182669, CM003604.1_27680861-27681452, KQ483888.1_63037-64131
phosphatidylethanolamine binding	3	KQ483444.1_633943-636327, KQ484361.1_23485-28284, AGCT01046626.1_102-500
drug transmembrane transporter activity	3	KQ483584.1_98884-102319, CM003608.1_4515697-4516728, KQ483717.1_75579-75976
L-ascorbate oxidase activity	3	CM003608.1_6638557-6640389, KQ483668.1_166572-167062, CM003604.1_12550478-12553384
cytochrome-c oxidase activity	3	KQ483416.1_782104-785217, CM003608.1_20083859-20085541, KQ483412.1_984774-986649
receptor activity	3	CM003604.1_11496065-11497420, CM003606.1_10484971-10486890, CM003613.1_47138515-47139566
antiporter activity	3	KQ483584.1_98884-102319, KQ484796.1_9254-11504, KQ483717.1_75579-75976
NADPH binding	3	KQ484410.1_72121-72770, KQ484410.1_73322-73630, KQ484410.1_74270-77060
histone-arginine N-methyltransferase activity	3	AGCT01060572.1_140-917, CM003611.1_2696263-2697381, KQ483531.1_425412-426789
oxidoreductase activity, acting on a sulfur group of donors, disulfide as acceptor	3	KQ483537.1_291623-293449, KQ483689.1_151346-153623, CM003605.1_1717555-1718461
ion binding	3	CM003613.1_11566845-11567605, CM003612.1_20907301-20909324, CM003604.1_32906125-32909545
pectinesterase activity	3	KQ483464.1_399539-400963, KQ483445.1_424114-425027, KQ483464.1_404039-404843
[truncated: 294 more rows]

## Sheet: LNCRNA-CC
Expressivity of the key genes associated with seed and pod development is highly regulated via lncRNAs and miRNAs in Pigeonpea
[truncated: 151 more rows]
