# Supplementary material for: Expressivity of the key genes associated with seed and pod development is highly regulated via lncRNAs and miRNAs in Pigeonpea
Source: Sci Rep. 2019 Dec 3;9:18191. doi: 10.1038/s41598-019-54340-6 (PMC6890743; doi:10.1038/s41598-019-54340-6)
Supplement: Supplementary file 7 — Supplementary S6 [file 41598_2019_54340_MOESM7_ESM.xlsx]

## Sheet: LNCRNA-TARGET-B2G
Expressivity of the key genes associated with seed and pod development is highly regulated via lncRNAs and miRNAs in Pigeonpea
Antara Das1, Deepti Nigam1, Alim Junaid1, Kishor U Tribhuvan1, Kuldeep Kumar1, Kumar Durgesh2, Singh NK1, Kishor Gaikwad1*
1 ICAR- National Research Centre on Plant Biotechnology, New Delhi, India
2 Division of Genetics, ICAR-IARI, New Delhi, India
*Corresponding author's email ID: kish2012@nrcpb.org, kish2012@gmail.com
	Tags	SeqName	Description	Length	#Hits	e-Value	sim mean	#GO	GO IDs	GO Names	Enzyme Codes	Enzyme Names
TRUE	[BLASTED, MAPPED, ANNOTATED]	XM_020346196.1	transcription factor HEC3-like	1311	10	1.24401e-92	79.9	2	P:GO:0006355; F:GO:0046983	P:regulation of transcription, DNA-templated; F:protein dimerization activity
TRUE	[BLASTED, MAPPED, ANNOTATED]	XM_020346197.1	transcription factor HEC3-like	1289	10	9.95015e-93	79.9	2	P:GO:0006355; F:GO:0046983	P:regulation of transcription, DNA-templated; F:protein dimerization activity
TRUE	[BLASTED]	XM_020346204.1	Glyoxalase-like domain protein	933	10	1.08961e-83	89.68
TRUE	[BLASTED, MAPPED, ANNOTATED]	XM_020346250.1	serine carboxypeptidase-like 50	1647	10	0	94.51	2	F:GO:0004185; P:GO:0006508	F:serine-type carboxypeptidase activity; P:proteolysis	EC:3.4.21; EC:3.4.16	Acting on peptide bonds (peptidases); Acting on peptide bonds (peptidases)
TRUE	[BLASTED, MAPPED, ANNOTATED]	XM_020346261.1	Na+/H+ antiporter	1057	10	2.24534e-93	95.39	5	P:GO:0006885; F:GO:0015385; C:GO:0016021; P:GO:0035725; P:GO:1902600	P:regulation of pH; F:sodium:proton antiporter activity; C:integral component of membrane; P:sodium ion transmembrane transport; P:proton transmembrane transport
TRUE	[NO-BLAST]	XM_020346262.1	---NA---	568
TRUE	[BLASTED, MAPPED, ANNOTATED]	XM_020346264.1	Na+/H+ antiporter	1129	10	5.06927e-93	95.39	5	P:GO:0006885; F:GO:0015385; C:GO:0016021; P:GO:0035725; P:GO:1902600	P:regulation of pH; F:sodium:proton antiporter activity; C:integral component of membrane; P:sodium ion transmembrane transport; P:proton transmembrane transport
TRUE	[BLASTED, MAPPED, ANNOTATED]	XM_020346269.1	sodium/hydrogen exchanger 1-like isoform X1	695	10	2.78489e-95	95.09	5	P:GO:0006885; F:GO:0015385; C:GO:0016021; P:GO:0035725; P:GO:1902600	P:regulation of pH; F:sodium:proton antiporter activity; C:integral component of membrane; P:sodium ion transmembrane transport; P:proton transmembrane transport
TRUE	[BLASTED, MAPPED, ANNOTATED]	XM_020346272.1	sodium/hydrogen exchanger 1-like isoform X1	601	10	1.97983e-94	96.46	5	P:GO:0006885; F:GO:0015385; C:GO:0016021; P:GO:0035725; P:GO:1902600	P:regulation of pH; F:sodium:proton antiporter activity; C:integral component of membrane; P:sodium ion transmembrane transport; P:proton transmembrane transport
TRUE	[BLASTED]	XM_020346278.1	uncharacterized protein LOC109787724 isoform X1	735	8	5.04105e-71	90.78
TRUE	[BLASTED]	XM_020346279.1	uncharacterized protein LOC109787724 isoform X2	790	4	8.81356e-62	98.74
TRUE	[BLASTED]	XM_020346280.1	uncharacterized protein LOC109787724 isoform X3	728	4	2.11133e-61	98.74
TRUE	[BLASTED]	XM_020346281.1	uncharacterized protein LOC109787724 isoform X2	710	8	9.65288e-52	92.99
TRUE	[BLASTED, MAPPED, ANNOTATED]	XM_020346282.1	Na+/H+ antiporter	949	10	2.17054e-65	95.41	5	P:GO:0006885; F:GO:0015385; C:GO:0016021; P:GO:0035725; P:GO:1902600	P:regulation of pH; F:sodium:proton antiporter activity; C:integral component of membrane; P:sodium ion transmembrane transport; P:proton transmembrane transport
TRUE	[BLASTED, MAPPED, ANNOTATED]	XM_020346361.1	TOM1-like protein 5	1868	10	0	93.05	4	C:GO:0005623; P:GO:0006886; F:GO:0016301; P:GO:0016310	C:cell; P:intracellular protein transport; F:kinase activity; P:phosphorylation
TRUE	[BLASTED, MAPPED, ANNOTATED]	XM_020346362.1	TOM1-like protein 5	1604	10	0	92.91	4	C:GO:0005623; P:GO:0006886; F:GO:0016301; P:GO:0016310	C:cell; P:intracellular protein transport; F:kinase activity; P:phosphorylation
TRUE	[BLASTED, MAPPED, ANNOTATED]	XM_020346371.1	translation factor GUF1 homolog, chloroplastic isoform X1	2293	10	0	95.9	8	F:GO:0003924; F:GO:0005525; C:GO:0005743; C:GO:0005759; C:GO:0009507; F:GO:0019904; F:GO:0043022; P:GO:0045727	F:GTPase activity; F:GTP binding; C:mitochondrial inner membrane; C:mitochondrial matrix; C:chloroplast; F:protein domain specific binding; F:ribosome binding; P:positive regulation of translation	EC:3.6.1.15	Nucleoside-triphosphate phosphatase
TRUE	[BLASTED, MAPPED, ANNOTATED]	XM_020346458.1	omega-3 fatty acid desaturase, endoplasmic reticulum	1364	10	0	93.69	4	P:GO:0006629; C:GO:0016021; F:GO:0016717; P:GO:0055114	P:lipid metabolic process; C:integral component of membrane; F:oxidoreductase activity, acting on paired donors, with oxidation of a pair of donors resulting in the reduction of molecular oxygen to two molecules of water; P:oxidation-reduction process	EC:1.14.19	Acting on paired donors, with incorporation or reduction of molecular oxygen. The oxygen incorporated need not be derived from O(2)
TRUE	[NO-BLAST]	XM_020346460.1	---NA---	2000
TRUE	[BLASTED, MAPPED, ANNOTATED]	XM_020346461.1	Internal alternative NAD(P)H-ubiquinone oxidoreductase A2, mitochondrial	2095	10	0	93.42	2	F:GO:0016491; P:GO:0055114	F:oxidoreductase activity; P:oxidation-reduction process
TRUE	[BLASTED, MAPPED, ANNOTATED]	XM_020346491.1	60S ribosomal protein L37a	642	10	7.00971e-60	95.6	3	F:GO:0003735; P:GO:0006412; C:GO:0022625	F:structural constituent of ribosome; P:translation; C:cytosolic large ribosomal subunit
TRUE	[BLASTED, MAPPED, ANNOTATED]	XM_020346498.1	nuclear transcription factor Y subunit C-2	1359	10	1.09028e-148	96.48	2	C:GO:0005634; F:GO:0046982	C:nucleus; F:protein heterodimerization activity
TRUE	[BLASTED, MAPPED, ANNOTATED]	XM_020346499.1	protein ABHD17B-like	865	10	1.07775e-69	93.97	1	F:GO:0016787	F:hydrolase activity
TRUE	[BLASTED, MAPPED, ANNOTATED]	XM_020346508.1	EH domain-containing protein 1	2179	10	0	95.44	2	F:GO:0005509; F:GO:0005525	F:calcium ion binding; F:GTP binding
TRUE	[NO-BLAST]	XM_020346510.1	---NA---	1065
TRUE	[BLASTED, MAPPED, ANNOTATED]	XM_020346511.1	cytochrome c1-2, heme protein, mitochondrial-like	628	10	3.35689e-52	100	4	F:GO:0008121; F:GO:0020037; P:GO:0022900; F:GO:0046872	F:ubiquinol-cytochrome-c reductase activity; F:heme binding; P:electron transport chain; F:metal ion binding	EC:1.10.2; EC:1.10.2.2	Acting on diphenols and related substances as donors; Quinol--cytochrome-c reductase
TRUE	[BLASTED, MAPPED, ANNOTATED]	XM_020346512.1	cytochrome c1-2, heme protein, mitochondrial-like	636	10	3.7308e-52	100	4	F:GO:0008121; F:GO:0020037; P:GO:0022900; F:GO:0046872	F:ubiquinol-cytochrome-c reductase activity; F:heme binding; P:electron transport chain; F:metal ion binding	EC:1.10.2; EC:1.10.2.2	Acting on diphenols and related substances as donors; Quinol--cytochrome-c reductase
TRUE	[BLASTED]	XM_020346543.1	Protein MARD1	1858	10	0	84
TRUE	[BLASTED, MAPPED, ANNOTATED]	XM_020346573.1	pentatricopeptide repeat-containing protein At2g33680	3132	10	0	90.97	1	P:GO:0009451	P:RNA modification
TRUE	[BLASTED, MAPPED, ANNOTATED]	XM_020346581.1	uncharacterized protein LOC109787965	753	10	2.55108e-75	85.77	2	C:GO:0009507; C:GO:0016021	C:chloroplast; C:integral component of membrane
TRUE	[BLASTED, MAPPED, ANNOTATED]	XM_020346602.1	chromatin remodeling protein EBS isoform X2	2457	10	1.43458e-166	98.1	2	F:GO:0003682; F:GO:0046872	F:chromatin binding; F:metal ion binding
TRUE	[BLASTED, MAPPED, ANNOTATED]	XM_020346603.1	chromatin remodeling protein EBS-like isoform X1	2472	10	1.54598e-158	98.56	2	F:GO:0003682; F:GO:0046872	F:chromatin binding; F:metal ion binding
TRUE	[BLASTED, MAPPED, ANNOTATED]	XM_020346604.1	BAH and coiled-coil domain-containing protein 1	972	10	5.08532e-156	98.48	2	F:GO:0003682; F:GO:0046872	F:chromatin binding; F:metal ion binding
TRUE	[BLASTED, MAPPED, ANNOTATED]	XM_020346606.1	BAH and coiled-coil domain-containing protein 1	1114	10	3.09814e-160	96.99	2	F:GO:0003682; F:GO:0046872	F:chromatin binding; F:metal ion binding
TRUE	[BLASTED, MAPPED, ANNOTATED]	XM_020346611.1	aldehyde dehydrogenase 22A1	2220	10	0	96.46	2	F:GO:0004029; P:GO:0055114	F:aldehyde dehydrogenase (NAD) activity; P:oxidation-reduction process	EC:1.2.1.3	Aldehyde dehydrogenase (NAD(+))
TRUE	[BLASTED, MAPPED, ANNOTATED]	XM_020346618.1	GDSL esterase/lipase At4g16230-like isoform X1	1230	10	0	94.28	2	C:GO:0016021; F:GO:0016788	C:integral component of membrane; F:hydrolase activity, acting on ester bonds
TRUE	[BLASTED, MAPPED, ANNOTATED]	XM_020346619.1	GDSL esterase/lipase At4g16230-like isoform X1	1161	10	0	95.67	5	C:GO:0016021; F:GO:0016788; F:GO:0052886; F:GO:0052887; P:GO:0055114	C:integral component of membrane; F:hydrolase activity, acting on ester bonds; F:9,9'-dicis-carotene:quinone oxidoreductase activity; F:7,9,9'-tricis-neurosporene:quinone oxidoreductase activity; P:oxidation-reduction process	EC:1.3.5.6	9,9'-di-cis-zeta-carotene desaturase
TRUE	[BLASTED, MAPPED, ANNOTATED]	XM_020346629.1	early nodulin-70 isoform X1	1983	10	0	92.15	4	F:GO:0008271; F:GO:0015301; C:GO:0016021; P:GO:1902358	F:secondary active sulfate transmembrane transporter activity; F:anion:anion antiporter activity; C:integral component of membrane; P:sulfate transmembrane transport
TRUE	[BLASTED, MAPPED, ANNOTATED]	XM_020346647.1	protein phosphatase 2C 37	1730	10	0	80.62	3	F:GO:0004722; P:GO:0006470; F:GO:0046872	F:protein serine/threonine phosphatase activity; P:protein dephosphorylation; F:metal ion binding	EC:3.1.3.16; EC:3.1.3.41	Protein-serine/threonine phosphatase; 4-nitrophenylphosphatase
TRUE	[BLASTED, MAPPED, ANNOTATED]	XM_020346689.1	proline dehydrogenase	267	10	7.28696e-58	97.21	5	F:GO:0004657; C:GO:0005739; P:GO:0010133; P:GO:0055114; F:GO:0071949	F:proline dehydrogenase activity; C:mitochondrion; P:proline catabolic process to glutamate; P:oxidation-reduction process; F:FAD binding	EC:1.5.99.8	Acting on the CH-NH group of donors
TRUE	[BLASTED, MAPPED, ANNOTATED]	XM_020346690.1	EG45-like domain containing protein	537	10	1.26961e-89	90.77	1	C:GO:0005618	C:cell wall
TRUE	[NO-BLAST]	XM_020346696.1	---NA---	1709
TRUE	[BLASTED]	XM_020346697.1	gibberellin-regulated protein 1-like	686	10	5.76691e-65	86.8
TRUE	[BLASTED]	XM_020346717.1	mediator of RNA polymerase II transcription subunit 25-like	889	10	3.86446e-142	75.16
TRUE	[BLASTED, MAPPED, ANNOTATED]	XM_020346723.1	peptidyl-prolyl cis-trans isomerase CYP18-1	697	10	9.63724e-104	99.38	3	P:GO:0000413; F:GO:0003755; P:GO:0006457	P:protein peptidyl-prolyl isomerization; F:peptidyl-prolyl cis-trans isomerase activity; P:protein folding	EC:5.2.1.8	Peptidylprolyl isomerase
TRUE	[BLASTED, MAPPED, ANNOTATED]	XM_020346790.1	serine/threonine-protein kinase Nek4	2401	10	0	90.95	3	F:GO:0004672; F:GO:0005524; P:GO:0006468	F:protein kinase activity; F:ATP binding; P:protein phosphorylation
TRUE	[BLASTED, MAPPED, ANNOTATED]	XM_020346796.1	lamin-like protein	1127	10	6.26075e-124	89.01	4	F:GO:0009055; C:GO:0016021; P:GO:0022900; C:GO:0046658	F:electron transfer activity; C:integral component of membrane; P:electron transport chain; C:anchored component of plasma membrane
TRUE	[BLASTED, MAPPED, ANNOTATED]	XM_020346805.1	protein ASPARTIC PROTEASE IN GUARD CELL 2	1773	10	0	88.86	3	F:GO:0004190; P:GO:0006508; P:GO:0030163	F:aspartic-type endopeptidase activity; P:proteolysis; P:protein catabolic process	EC:3.4.23	Acting on peptide bonds (peptidases)
TRUE	[BLASTED, MAPPED, ANNOTATED]	XM_020346821.1	vesicle-associated membrane protein 722	683	10	2.68989e-147	94.17	2	C:GO:0016021; P:GO:0016192	C:integral component of membrane; P:vesicle-mediated transport
TRUE	[BLASTED, MAPPED, ANNOTATED]	XM_020346823.1	vesicle-associated membrane protein 721	471	10	4.83853e-93	95.35	2	C:GO:0016021; P:GO:0016192	C:integral component of membrane; P:vesicle-mediated transport
TRUE	[NO-BLAST]	XM_020346844.1	---NA---	1488
TRUE	[BLASTED]	XM_020346849.1	MADS box interactor-like protein, putative	1073	10	6.80943e-132	88.16
TRUE	[BLASTED]	XM_020346854.1	LOB domain-containing protein 28	666	10	1.52483e-150	67.04
TRUE	[BLASTED]	XM_020346856.1	uncharacterized protein LOC109788186	1498	10	4.92613e-174	92.77
TRUE	[BLASTED, MAPPED, ANNOTATED]	XM_020346867.1	Cysteine proteinase inhibitor 12	1037	10	1.5304e-148	91.77	3	F:GO:0004869; P:GO:0010951; F:GO:0016787	F:cysteine-type endopeptidase inhibitor activity; P:negative regulation of endopeptidase activity; F:hydrolase activity
TRUE	[NO-BLAST]	XM_020346868.1	---NA---	1007
TRUE	[BLASTED, MAPPED]	XM_020346878.1	lea protein	1116	10	9.00583e-94	61.88	2	C:GO:0016020; C:GO:0016021	C:membrane; C:integral component of membrane
TRUE	[BLASTED, MAPPED, ANNOTATED]	XM_020346898.1	40S ribosomal protein S19-1	907	10	1.75658e-99	99.79	4	P:GO:0000028; F:GO:0003735; P:GO:0006412; C:GO:0022627	P:ribosomal small subunit assembly; F:structural constituent of ribosome; P:translation; C:cytosolic small ribosomal subunit
TRUE	[BLASTED]	XM_020346920.1	uncharacterized protein LOC109788239	2794	10	0	87.68
TRUE	[NO-BLAST]	XM_020346922.1	---NA---	2035
TRUE	[BLASTED, MAPPED, ANNOTATED]	XM_020346968.1	Nuclear transport factor 2	405	10	5.1866e-57	92.36	2	P:GO:0006913; C:GO:0044613	P:nucleocytoplasmic transport; C:nuclear pore central transport channel
TRUE	[NO-BLAST]	XM_020346970.1	---NA---	879
TRUE	[BLASTED, MAPPED, ANNOTATED]	XM_020346987.1	uncharacterized protein LOC109788298	423	10	1.15179e-39	85.84	1	C:GO:0016021	C:integral component of membrane
TRUE	[BLASTED, MAPPED, ANNOTATED]	XM_020346996.1	hydrophobic protein RCI2B	609	10	1.00729e-21	96.71	1	C:GO:0016021	C:integral component of membrane
TRUE	[BLASTED, MAPPED, ANNOTATED]	XM_020347008.1	glucan endo-1,3-beta-glucosidase 12	1957	10	0	95.66	3	F:GO:0004553; P:GO:0005975; C:GO:0046658	F:hydrolase activity, hydrolyzing O-glycosyl compounds; P:carbohydrate metabolic process; C:anchored component of plasma membrane
TRUE	[BLASTED, MAPPED, ANNOTATED]	XM_020347055.1	late embryogenesis abundant protein	841	10	7.44295e-120	93.7	3	C:GO:0009506; C:GO:0016021; C:GO:0046658	C:plasmodesma; C:integral component of membrane; C:anchored component of plasma membrane
TRUE	[BLASTED, MAPPED, ANNOTATED]	XM_020347076.1	putative cyclin-D6-1	1523	10	0	87.02	10	P:GO:0000079; C:GO:0000307; F:GO:0004672; C:GO:0005634; C:GO:0005737; P:GO:0007088; P:GO:0008284; F:GO:0016538; F:GO:0019901; P:GO:0045787	P:regulation of cyclin-dependent protein serine/threonine kinase activity; C:cyclin-dependent protein kinase holoenzyme complex; F:protein kinase activity; C:nucleus; C:cytoplasm; P:regulation of mitotic nuclear division; P:positive regulation of cell population proliferation; F:cyclin-dependent protein serine/threonine kinase regulator activity; F:protein kinase binding; P:positive regulation of…
TRUE	[BLASTED, MAPPED, ANNOTATED]	XM_020347077.1	putative cyclin-D6-1	1476	10	0	87.02	10	P:GO:0000079; C:GO:0000307; F:GO:0004672; C:GO:0005634; C:GO:0005737; P:GO:0007088; P:GO:0008284; F:GO:0016538; F:GO:0019901; P:GO:0045787	P:regulation of cyclin-dependent protein serine/threonine kinase activity; C:cyclin-dependent protein kinase holoenzyme complex; F:protein kinase activity; C:nucleus; C:cytoplasm; P:regulation of mitotic nuclear division; P:positive regulation of cell population proliferation; F:cyclin-dependent protein serine/threonine kinase regulator activity; F:protein kinase binding; P:positive regulation of…
TRUE	[BLASTED, MAPPED, ANNOTATED]	XM_020347101.1	alcohol dehydrogenase-like 1	774	10	7.99925e-163	94.94	3	F:GO:0008270; F:GO:0051903; P:GO:0055114	F:zinc ion binding; F:S-(hydroxymethyl)glutathione dehydrogenase activity; P:oxidation-reduction process	EC:1.1.1.284	S-(hydroxymethyl)glutathione dehydrogenase
TRUE	[NO-BLAST]	XM_020347110.1	---NA---	1562
TRUE	[BLASTED, MAPPED, ANNOTATED]	XM_020347111.1	probable sodium/metabolite cotransporter BASS4, chloroplastic isoform X1	1584	10	0	92.91	2	C:GO:0009941; C:GO:0016021	C:chloroplast envelope; C:integral component of membrane
TRUE	[BLASTED, MAPPED, ANNOTATED]	XM_020347112.1	probable sodium/metabolite cotransporter BASS4, chloroplastic isoform X1	1237	10	0	87.01	2	C:GO:0009941; C:GO:0016021	C:chloroplast envelope; C:integral component of membrane
TRUE	[BLASTED, MAPPED, ANNOTATED]	XM_020347125.1	replication protein A 32 kDa subunit A	1079	10	0	94.34	5	F:GO:0003677; C:GO:0005634; P:GO:0006260; P:GO:0006281; P:GO:0006310	F:DNA binding; C:nucleus; P:DNA replication; P:DNA repair; P:DNA recombination
TRUE	[BLASTED, MAPPED, ANNOTATED]	XM_020347134.1	RNA polymerase II C-terminal domain phosphatase-like 2	3049	10	0	93.17	6	F:GO:0003723; P:GO:0006970; F:GO:0008420; P:GO:0009733; P:GO:0048589; P:GO:0070940	F:RNA binding; P:response to osmotic stress; F:RNA polymerase II CTD heptapeptide repeat phosphatase activity; P:response to auxin; P:developmental growth; P:dephosphorylation of RNA polymerase II C-terminal domain	EC:3.1.3.16; EC:3.1.3.41	Protein-serine/threonine phosphatase; 4-nitrophenylphosphatase
TRUE	[BLASTED, MAPPED, ANNOTATED]	XM_020347135.1	sulfite exporter TauE/SafE family protein 4	1860	10	0	94.23	3	C:GO:0016021; P:GO:0016567; C:GO:0031464	C:integral component of membrane; P:protein ubiquitination; C:Cul4A-RING E3 ubiquitin ligase complex
TRUE	[BLASTED]	XM_020347152.1	XP_020202741.1protein LURP-one-related 15-like	891	20	7.77159e-139	79.29
TRUE	[BLASTED]	XM_020347200.1	RHN55152.1putative transposase, Ptta/En/Spm, plant	583	20	2.98977e-139	80.3
TRUE	[BLASTED, MAPPED, ANNOTATED]	XM_020347210.1	KYP72940.1RING finger protein 160 family	1233	20	1.21213e-99	93.66	5	F:GO:0008270; P:GO:0016567; F:GO:0061630; C:GO:1990112; P:GO:1990116	F:zinc ion binding; P:protein ubiquitination; F:ubiquitin protein ligase activity; C:RQC complex; P:ribosome-associated ubiquitin-dependent protein catabolic process
TRUE	[BLASTED, MAPPED, ANNOTATED]	XM_020347211.1	KYP72940.1RING finger protein 160 family	1285	20	2.19109e-99	93.66	5	F:GO:0008270; P:GO:0016567; F:GO:0061630; C:GO:1990112; P:GO:1990116	F:zinc ion binding; P:protein ubiquitination; F:ubiquitin protein ligase activity; C:RQC complex; P:ribosome-associated ubiquitin-dependent protein catabolic process
TRUE	[BLASTED, MAPPED, ANNOTATED]	XM_020347239.1	XP_020202828.1ribosome production factor 1	1755	20	0	91.59	5	P:GO:0000027; C:GO:0005730; P:GO:0006364; C:GO:0030687; F:GO:0042134	P:ribosomal large subunit assembly; C:nucleolus; P:rRNA processing; C:preribosome, large subunit precursor; F:rRNA primary transcript binding
TRUE	[BLASTED, MAPPED, ANNOTATED]	XM_020347248.1	XP_020202837.1putative axial regulator YABBY 2 isoform X1	967	20	1.50943e-132	92.16	4	C:GO:0005634; P:GO:0007275; P:GO:0010158; C:GO:0016021	C:nucleus; P:multicellular organism development; P:abaxial cell fate specification; C:integral component of membrane
TRUE	[BLASTED, MAPPED, ANNOTATED]	XM_020347249.1	XP_020202838.1putative axial regulator YABBY 2 isoform X2	971	20	2.95086e-132	91.81	4	C:GO:0005634; P:GO:0007275; P:GO:0010158; C:GO:0016021	C:nucleus; P:multicellular organism development; P:abaxial cell fate specification; C:integral component of membrane
TRUE	[BLASTED, MAPPED, ANNOTATED]	XM_020347250.1	XP_020202839.1putative axial regulator YABBY 2 isoform X3	1017	20	1.12084e-131	93.54	3	C:GO:0005634; P:GO:0007275; P:GO:0010158	C:nucleus; P:multicellular organism development; P:abaxial cell fate specification
TRUE	[BLASTED, MAPPED, ANNOTATED]	XM_020347252.1	XP_020202839.1putative axial regulator YABBY 2 isoform X3	980	20	3.7401e-111	94.37	4	C:GO:0005634; P:GO:0007275; P:GO:0010158; C:GO:0016021	C:nucleus; P:multicellular organism development; P:abaxial cell fate specification; C:integral component of membrane
TRUE	[BLASTED, MAPPED, ANNOTATED]	XM_020347254.1	XP_020202843.1probable carboxylesterase 15	1362	20	0	90.98	1	F:GO:0016787	F:hydrolase activity
TRUE	[BLASTED, MAPPED, ANNOTATED]	XM_020347259.1	KHN00509.1Epoxide hydrolase 2	607	20	1.67347e-99	90.54	2	F:GO:0004301; F:GO:0033961	F:epoxide hydrolase activity; F:cis-stilbene-oxide hydrolase activity	EC:3.3.2.9; EC:3.3.2.10	Microsomal epoxide hydrolase; Soluble epoxide hydrolase
TRUE	[BLASTED, MAPPED, ANNOTATED]	XM_020347260.1	XP_020202849.1probable methyltransferase PMT27	2424	20	0	76.82	5	C:GO:0005768; C:GO:0005802; F:GO:0008168; C:GO:0016021; P:GO:0032259	C:endosome; C:trans-Golgi network; F:methyltransferase activity; C:integral component of membrane; P:methylation
TRUE	[BLASTED, MAPPED, ANNOTATED]	XM_020347261.1	XP_020202850.160S ribosomal protein L19-3	1064	20	5.05706e-115	99.97	4	F:GO:0003723; F:GO:0003735; P:GO:0006412; C:GO:0022625	F:RNA binding; F:structural constituent of ribosome; P:translation; C:cytosolic large ribosomal subunit
TRUE	[BLASTED, MAPPED, ANNOTATED]	XM_020347262.1	KYP30994.1Transposon Ty3-I Gag-Pol polyprotein	477	20	4.98874e-115	89.45	4	F:GO:0003676; F:GO:0003964; P:GO:0006278; F:GO:0008270	F:nucleic acid binding; F:RNA-directed DNA polymerase activity; P:RNA-dependent DNA biosynthetic process; F:zinc ion binding	EC:2.7.7.49	RNA-directed DNA polymerase
TRUE	[BLASTED, MAPPED, ANNOTATED]	XM_020347292.1	RDY00240.1TIMELESS-interacting protein	354	20	4.10655e-66	85.45	7	P:GO:0000076; F:GO:0003677; P:GO:0006974; F:GO:0008270; C:GO:0031298; P:GO:0043111; P:GO:0048478	P:DNA replication checkpoint; F:DNA binding; P:cellular response to DNA damage stimulus; F:zinc ion binding; C:replication fork protection complex; P:replication fork arrest; P:replication fork protection
TRUE	[BLASTED, MAPPED, ANNOTATED]	XM_020347293.1	XP_020202882.1translocon-associated protein subunit alpha	1222	20	1.25897e-154	93.85	2	C:GO:0005789; C:GO:0016021	C:endoplasmic reticulum membrane; C:integral component of membrane
TRUE	[BLASTED, MAPPED, ANNOTATED]	XM_020347325.1	XP_020202914.1shikimate O-hydroxycinnamoyltransferase-like	1638	20	0	95.87	1	F:GO:0047172	F:shikimate O-hydroxycinnamoyltransferase activity	EC:2.3.1.133	Shikimate O-hydroxycinnamoyltransferase
TRUE	[BLASTED, MAPPED, ANNOTATED]	XM_020347326.1	PSS07572.1Multivesicular body subunit 12B like	637	20	2.0637e-58	88.36	1	C:GO:0016021	C:integral component of membrane
TRUE	[BLASTED, MAPPED, ANNOTATED]	XM_020347338.1	XP_020202927.1DEAD-box ATP-dependent RNA helicase 10	1981	20	0	94.01	3	F:GO:0003676; F:GO:0004386; F:GO:0005524	F:nucleic acid binding; F:helicase activity; F:ATP binding	EC:3.6.1.15	Nucleoside-triphosphate phosphatase
TRUE	[BLASTED, MAPPED, ANNOTATED]	XM_020347344.1	XP_020202933.1probable protein phosphatase 2C 59	1651	20	0	97.43	3	F:GO:0004722; P:GO:0006470; F:GO:0046872	F:protein serine/threonine phosphatase activity; P:protein dephosphorylation; F:metal ion binding	EC:3.1.3.16; EC:3.1.3.41	Protein-serine/threonine phosphatase; 4-nitrophenylphosphatase
TRUE	[BLASTED, MAPPED, ANNOTATED]	XM_020347345.1	XP_020202933.1probable protein phosphatase 2C 59	1546	20	0	97.51	3	F:GO:0004722; P:GO:0006470; F:GO:0046872	F:protein serine/threonine phosphatase activity; P:protein dephosphorylation; F:metal ion binding	EC:3.1.3.16; EC:3.1.3.41	Protein-serine/threonine phosphatase; 4-nitrophenylphosphatase
TRUE	[BLASTED, MAPPED, ANNOTATED]	XM_020347407.1	XP_020202996.1metallothionein-like protein type 2	637	20	2.95738e-29	84.37	2	F:GO:0016787; F:GO:0046872	F:hydrolase activity; F:metal ion binding
TRUE	[BLASTED, MAPPED, ANNOTATED]	XM_020347412.1	XP_020203001.1protein yippee-like At5g53940	751	20	2.35816e-91	88.15	1	F:GO:0046872	F:metal ion binding
TRUE	[BLASTED, MAPPED, ANNOTATED]	XM_020347430.1	XP_020203019.1probable glutathione S-transferase	997	20	3.22328e-150	90.14	9	F:GO:0004364; C:GO:0005737; P:GO:0006749; P:GO:0009408; P:GO:0009733; P:GO:0009735; P:GO:0009737; P:GO:0009739; P:GO:0010038	F:glutathione transferase activity; C:cytoplasm; P:glutathione metabolic process; P:response to heat; P:response to auxin; P:response to cytokinin; P:response to abscisic acid; P:response to gibberellin; P:response to metal ion	EC:2.5.1.18	Glutathione transferase
TRUE	[BLASTED]	XM_020347431.1	PON41327.1TIP41-like protein	1987	20	0	74.4
TRUE	[BLASTED, MAPPED, ANNOTATED]	XM_020347447.1	XP_020203036.1pentatricopeptide repeat-containing protein At4g21300	3603	20	0	90.46	3	F:GO:0008568; P:GO:0009451; P:GO:0051013	F:microtubule-severing ATPase activity; P:RNA modification; P:microtubule severing	EC:3.6.1.3; EC:3.6.1.15; EC:3.6.4.3	Adenosinetriphosphatase; Nucleoside-triphosphate phosphatase; Microtubule-severing ATPase
TRUE	[BLASTED, MAPPED, ANNOTATED]	XM_020347448.1	XP_020203036.1pentatricopeptide repeat-containing protein At4g21300	3814	20	0	90.46	3	F:GO:0008568; P:GO:0009451; P:GO:0051013	F:microtubule-severing ATPase activity; P:RNA modification; P:microtubule severing	EC:3.6.1.3; EC:3.6.1.15; EC:3.6.4.3	Adenosinetriphosphatase; Nucleoside-triphosphate phosphatase; Microtubule-severing ATPase
TRUE	[BLASTED, MAPPED, ANNOTATED]	XM_020347449.1	XP_020203036.1pentatricopeptide repeat-containing protein At4g21300	3596	20	0	90.46	3	F:GO:0008568; P:GO:0009451; P:GO:0051013	F:microtubule-severing ATPase activity; P:RNA modification; P:microtubule severing	EC:3.6.1.3; EC:3.6.1.15; EC:3.6.4.3	Adenosinetriphosphatase; Nucleoside-triphosphate phosphatase; Microtubule-severing ATPase
TRUE	[BLASTED, MAPPED, ANNOTATED]	XM_020347450.1	XP_020203036.1pentatricopeptide repeat-containing protein At4g21300	3597	20	0	90.46	3	F:GO:0008568; P:GO:0009451; P:GO:0051013	F:microtubule-severing ATPase activity; P:RNA modification; P:microtubule severing	EC:3.6.1.3; EC:3.6.1.15; EC:3.6.4.3	Adenosinetriphosphatase; Nucleoside-triphosphate phosphatase; Microtubule-severing ATPase
TRUE	[BLASTED, MAPPED]	XM_020347458.1	XP_020203047.1exocyst complex component EXO70A1-like	2208	20	3.06286e-117	68.64	3	C:GO:0000145; P:GO:0006887; P:GO:0015031	C:exocyst; P:exocytosis; P:protein transport
TRUE	[BLASTED, MAPPED]	XM_020347459.1	XP_020203047.1exocyst complex component EXO70A1-like	1899	20	1.70078e-118	68.64	3	C:GO:0000145; P:GO:0006887; P:GO:0015031	C:exocyst; P:exocytosis; P:protein transport
TRUE	[BLASTED, MAPPED]	XM_020347460.1	XP_020203047.1exocyst complex component EXO70A1-like	1902	20	1.75145e-118	68.64	3	C:GO:0000145; P:GO:0006887; P:GO:0015031	C:exocyst; P:exocytosis; P:protein transport
TRUE	[BLASTED, MAPPED]	XM_020347461.1	XP_020203047.1exocyst complex component EXO70A1-like	1875	20	1.34357e-118	68.64	3	C:GO:0000145; P:GO:0006887; P:GO:0015031	C:exocyst; P:exocytosis; P:protein transport
TRUE	[BLASTED, MAPPED]	XM_020347462.1	XP_020203047.1exocyst complex component EXO70A1-like	1831	20	8.59778e-119	68.8	3	C:GO:0000145; P:GO:0006887; P:GO:0015031	C:exocyst; P:exocytosis; P:protein transport
TRUE	[BLASTED, MAPPED, ANNOTATED]	XM_020347465.1	XP_020222710.1exocyst complex component EXO70A1-like	1072	20	6.46513e-54	92.07	3	C:GO:0000145; P:GO:0006887; P:GO:0015031	C:exocyst; P:exocytosis; P:protein transport
TRUE	[BLASTED, MAPPED, ANNOTATED]	XM_020347468.1	XP_020203057.1calcium-transporting ATPase 3, endoplasmic reticulum-type-like	1205	20	2.90635e-63	85.45	9	F:GO:0005388; F:GO:0005524; P:GO:0006874; F:GO:0008553; C:GO:0016021; C:GO:0033017; P:GO:0070588; P:GO:0099132; P:GO:1902600	F:calcium-transporting ATPase activity; F:ATP binding; P:cellular calcium ion homeostasis; F:proton-exporting ATPase activity, phosphorylative mechanism; C:integral component of membrane; C:sarcoplasmic reticulum membrane; P:calcium ion transmembrane transport; P:ATP hydrolysis coupled cation transmembrane transport; P:proton transmembrane transport	EC:3.6.1.3; EC:3.6.3.6; EC:3.6.3.8; EC:3.6.1.15	Adenosinetriphosphatase; Proton-exporting ATPase; Calcium-transporting ATPase; Nucleoside-triphosphate phosphatase
TRUE	[BLASTED, MAPPED, ANNOTATED]	XM_020347473.1	XP_020203062.1ethylene-responsive transcription factor ERF017-like	996	20	3.14826e-117	77.53	4	F:GO:0003677; F:GO:0003700; C:GO:0005634; P:GO:0006355	F:DNA binding; F:DNA-binding transcription factor activity; C:nucleus; P:regulation of transcription, DNA-templated
TRUE	[BLASTED, MAPPED, ANNOTATED]	XM_020347527.1	XP_020203116.1polygalacturonase inhibitor-like	1034	20	0	79.62	1	F:GO:0016740	F:transferase activity
TRUE	[BLASTED, MAPPED, ANNOTATED]	XM_020347542.1	XP_020203130.1protein MITOFERRINLIKE 1, chloroplastic	1837	20	0	85.77	7	F:GO:0000095; C:GO:0005743; P:GO:0006826; C:GO:0009941; P:GO:0010039; C:GO:0016021; P:GO:1901962	F:S-adenosyl-L-methionine transmembrane transporter activity; C:mitochondrial inner membrane; P:iron ion transport; C:chloroplast envelope; P:response to iron ion; C:integral component of membrane; P:S-adenosyl-L-methionine transmembrane transport
TRUE	[BLASTED, MAPPED, ANNOTATED]	XM_020347543.1	XP_020203130.1protein MITOFERRINLIKE 1, chloroplastic	1731	20	0	85.77	7	F:GO:0000095; C:GO:0005743; P:GO:0006826; C:GO:0009941; P:GO:0010039; C:GO:0016021; P:GO:1901962	F:S-adenosyl-L-methionine transmembrane transporter activity; C:mitochondrial inner membrane; P:iron ion transport; C:chloroplast envelope; P:response to iron ion; C:integral component of membrane; P:S-adenosyl-L-methionine transmembrane transport
TRUE	[BLASTED, MAPPED, ANNOTATED]	XM_020347552.1	GAV64020.1DUF3082 domain-containing protein	1064	20	8.91764e-152	74.95	2	C:GO:0009535; C:GO:0016021	C:chloroplast thylakoid membrane; C:integral component of membrane
TRUE	[BLASTED, MAPPED, ANNOTATED]	XM_020347579.1	XP_020203168.1early nodulin-93-like	835	20	8.98734e-70	89.74	1	C:GO:0016021	C:integral component of membrane
TRUE	[BLASTED, MAPPED, ANNOTATED]	XM_020347615.1	XP_020203204.1L-aspartate oxidase, chloroplastic	2665	20	0	91.99	5	F:GO:0008734; P:GO:0009435; C:GO:0009507; F:GO:0044318; P:GO:0055114	F:L-aspartate oxidase activity; P:NAD biosynthetic process; C:chloroplast; F:L-aspartate:fumarate oxidoreductase activity; P:oxidation-reduction process	EC:1.4.3.16; EC:1.4.3.2	L-aspartate oxidase; L-amino-acid oxidase
TRUE	[BLASTED, MAPPED, ANNOTATED]	XM_020347641.1	XP_020203230.1auxin-induced protein 10A5-like	410	20	2.83353e-62	92.53	1	P:GO:0009734	P:auxin-activated signaling pathway
TRUE	[BLASTED, MAPPED, ANNOTATED]	XM_020347643.1	XP_020203232.1auxin-induced protein 10A5-like	563	20	2.18477e-61	91.51	1	P:GO:0009733	P:response to auxin
TRUE	[BLASTED, MAPPED, ANNOTATED]	XM_020347646.1	KYP39259.1Basic blue protein	470	20	3.86413e-84	75.36	3	F:GO:0009055; P:GO:0022900; C:GO:0046658	F:electron transfer activity; P:electron transport chain; C:anchored component of plasma membrane
TRUE	[BLASTED, MAPPED, ANNOTATED]	XM_020347648.1	XP_020203237.1basic blue protein-like	566	20	2.58772e-85	74.07	3	F:GO:0009055; P:GO:0022900; C:GO:0046658	F:electron transfer activity; P:electron transport chain; C:anchored component of plasma membrane
TRUE	[BLASTED, MAPPED, ANNOTATED]	XM_020347659.1	XP_020203248.1basic blue protein-like	662	20	1.43973e-85	75.53	3	F:GO:0009055; P:GO:0022900; C:GO:0046658	F:electron transfer activity; P:electron transport chain; C:anchored component of plasma membrane
TRUE	[BLASTED, MAPPED, ANNOTATED]	XM_020347716.1	XP_003522908.140S ribosomal protein S25	571	20	1.18904e-43	99.1	1	C:GO:0005840	C:ribosome
TRUE	[BLASTED, MAPPED, ANNOTATED]	XM_020347717.1	XP_020203306.140S ribosomal protein S25-2 isoform X2	420	20	6.01059e-35	93.02	1	C:GO:0005840	C:ribosome
TRUE	[BLASTED, MAPPED, ANNOTATED]	XM_020347746.1	XP_020203335.1chalcone synthase 2-like	1276	20	0	90.26	2	P:GO:0009813; F:GO:0016210	P:flavonoid biosynthetic process; F:naringenin-chalcone synthase activity	EC:2.3.1.74	Chalcone synthase
TRUE	[BLASTED, MAPPED, ANNOTATED]	XM_020347799.1	PNX84357.1pectinesterase inhibitor	612	20	4.2748e-150	65.27	3	F:GO:0030599; P:GO:0043086; F:GO:0046910	F:pectinesterase activity; P:negative regulation of catalytic activity; F:pectinesterase inhibitor activity	EC:3.1.1.11; EC:3.1.1.1	Pectinesterase; Carboxylesterase
TRUE	[BLASTED, MAPPED, ANNOTATED]	XM_020347814.1	XP_020203403.1serotonin N-acetyltransferase 1, chloroplastic	1067	20	0	94.75	3	F:GO:0004059; C:GO:0009507; P:GO:0030187	F:aralkylamine N-acetyltransferase activity; C:chloroplast; P:melatonin biosynthetic process	EC:2.3.1.87; EC:2.3.1.5	Aralkylamine N-acetyltransferase; Arylamine N-acetyltransferase
TRUE	[BLASTED, MAPPED, ANNOTATED]	XM_020347827.1	XP_020203416.1probable pectinesterase 29	1163	20	0	83.39	4	C:GO:0005618; F:GO:0030599; P:GO:0042545; F:GO:0045330	C:cell wall; F:pectinesterase activity; P:cell wall modification; F:aspartyl esterase activity	EC:3.1.1.11; EC:3.1.1.1	Pectinesterase; Carboxylesterase
TRUE	[BLASTED, MAPPED, ANNOTATED]	XM_020347847.1	XP_020203436.1isoprene synthase, chloroplastic-like	2126	20	0	83.13	2	F:GO:0000287; F:GO:0010333	F:magnesium ion binding; F:terpene synthase activity
TRUE	[BLASTED, MAPPED, ANNOTATED]	XM_020347912.1	XP_020203501.1peptide methionine sulfoxide reductase B5-like	675	20	9.97871e-97	94.8	5	P:GO:0006979; P:GO:0030091; F:GO:0033743; F:GO:0046872; P:GO:0055114	P:response to oxidative stress; P:protein repair; F:peptide-methionine (R)-S-oxide reductase activity; F:metal ion binding; P:oxidation-reduction process	EC:1.8.4.12	Peptide-methionine (R)-S-oxide reductase
TRUE	[BLASTED, MAPPED, ANNOTATED]	XM_020347916.1	XP_017419879.1 galactokinase-like	423	20	2.58832e-100	71.15	3	F:GO:0004335; C:GO:0005829; P:GO:0033499	F:galactokinase activity; C:cytosol; P:galactose catabolic process via UDP-galactose	EC:2.7.1.6	Galactokinase
TRUE	[BLASTED, MAPPED, ANNOTATED]	XM_020347918.1	RDX91170.1Ribosomal RNA-processing protein 7-like A	1218	20	0	79.52	6	P:GO:0000028; P:GO:0006364; C:GO:0016021; P:GO:0016192; C:GO:0032545; C:GO:0034456	P:ribosomal small subunit assembly; P:rRNA processing; C:integral component of membrane; P:vesicle-mediated transport; C:CURI complex; C:UTP-C complex
TRUE	[BLASTED, MAPPED, ANNOTATED]	XM_020347938.1	XP_020203527.1cytochrome P450 71D11-like	1834	20	0	84.47	5	F:GO:0005506; C:GO:0016021; F:GO:0016709; F:GO:0020037; P:GO:0055114	F:iron ion binding; C:integral component of membrane; F:oxidoreductase activity, acting on paired donors, with incorporation or reduction of molecular oxygen, NAD(P)H as one donor, and incorporation of one atom of oxygen; F:heme binding; P:oxidation-reduction process	EC:1.14.13	Acting on paired donors, with incorporation or reduction of molecular oxygen. The oxygen incorporated need not be derived from O(2)
TRUE	[BLASTED, MAPPED, ANNOTATED]	XM_020347983.1	XP_020203572.1ABC transporter C family member 3-like isoform X2	5033	20	0	93.72	6	C:GO:0000325; F:GO:0005524; C:GO:0005774; C:GO:0016021; F:GO:0042626; P:GO:0055085	C:plant-type vacuole; F:ATP binding; C:vacuolar membrane; C:integral component of membrane; F:ATPase activity, coupled to transmembrane movement of substances; P:transmembrane transport	EC:3.6.1.3; EC:3.6.1.15	Adenosinetriphosphatase; Nucleoside-triphosphate phosphatase
TRUE	[BLASTED, MAPPED, ANNOTATED]	XM_020347985.1	XP_020203574.1ABC transporter C family member 3-like isoform X1	4485	20	0	93.99	6	C:GO:0000325; F:GO:0005524; C:GO:0005774; C:GO:0016021; F:GO:0042626; P:GO:0055085	C:plant-type vacuole; F:ATP binding; C:vacuolar membrane; C:integral component of membrane; F:ATPase activity, coupled to transmembrane movement of substances; P:transmembrane transport	EC:3.6.1.3; EC:3.6.1.15	Adenosinetriphosphatase; Nucleoside-triphosphate phosphatase
TRUE	[BLASTED, MAPPED, ANNOTATED]	XM_020347988.1	XP_020203574.1ABC transporter C family member 3-like isoform X1	4574	20	0	93.99	6	C:GO:0000325; F:GO:0005524; C:GO:0005774; C:GO:0016021; F:GO:0042626; P:GO:0055085	C:plant-type vacuole; F:ATP binding; C:vacuolar membrane; C:integral component of membrane; F:ATPase activity, coupled to transmembrane movement of substances; P:transmembrane transport	EC:3.6.1.3; EC:3.6.1.15	Adenosinetriphosphatase; Nucleoside-triphosphate phosphatase
TRUE	[BLASTED, MAPPED, ANNOTATED]	XM_020347989.1	XP_020203574.1ABC transporter C family member 3-like isoform X1	4556	20	0	93.99	6	C:GO:0000325; F:GO:0005524; C:GO:0005774; C:GO:0016021; F:GO:0042626; P:GO:0055085	C:plant-type vacuole; F:ATP binding; C:vacuolar membrane; C:integral component of membrane; F:ATPase activity, coupled to transmembrane movement of substances; P:transmembrane transport	EC:3.6.1.3; EC:3.6.1.15	Adenosinetriphosphatase; Nucleoside-triphosphate phosphatase
TRUE	[BLASTED, MAPPED, ANNOTATED]	XM_020347991.1	XP_020203574.1ABC transporter C family member 3-like isoform X1	3996	20	0	95.19	6	C:GO:0000325; F:GO:0005524; C:GO:0005774; C:GO:0016021; F:GO:0042626; P:GO:0055085	C:plant-type vacuole; F:ATP binding; C:vacuolar membrane; C:integral component of membrane; F:ATPase activity, coupled to transmembrane movement of substances; P:transmembrane transport	EC:3.6.1.3; EC:3.6.1.15	Adenosinetriphosphatase; Nucleoside-triphosphate phosphatase
TRUE	[BLASTED, MAPPED, ANNOTATED]	XM_020348035.1	KYP38816.150S ribosomal protein L17	729	20	6.17643e-112	97.22	3	F:GO:0003735; C:GO:0005840; P:GO:0006412	F:structural constituent of ribosome; C:ribosome; P:translation
TRUE	[BLASTED, MAPPED, ANNOTATED]	XM_020348036.1	KYP38816.150S ribosomal protein L17	911	20	6.00452e-111	97.22	3	F:GO:0003735; C:GO:0005840; P:GO:0006412	F:structural constituent of ribosome; C:ribosome; P:translation
TRUE	[BLASTED, MAPPED, ANNOTATED]	XM_020348041.1	XP_020216432.1F-box/kelch-repeat protein At3g06240-like isoform X1	1224	20	0	85.75	3	F:GO:0005524; P:GO:0006457; F:GO:0051082	F:ATP binding; P:protein folding; F:unfolded protein binding
TRUE	[BLASTED, MAPPED, ANNOTATED]	XM_020348055.1	KEH31617.1tRNA/rRNA methyltransferase SpoU family protein	1110	20	0	87.99	4	P:GO:0001510; F:GO:0003723; P:GO:0006396; F:GO:0008173	P:RNA methylation; F:RNA binding; P:RNA processing; F:RNA methyltransferase activity
TRUE	[BLASTED, MAPPED, ANNOTATED]	XM_020348056.1	KEH31617.1tRNA/rRNA methyltransferase SpoU family protein	732	20	4.91897e-110	91.52	4	P:GO:0001510; F:GO:0003723; P:GO:0006396; F:GO:0008173	P:RNA methylation; F:RNA binding; P:RNA processing; F:RNA methyltransferase activity
TRUE	[BLASTED]	XM_020348070.1	XP_020203659.1uncharacterized protein LOC109789174	537	20	1.18378e-45	94.31
TRUE	[BLASTED]	XM_020348071.1	XP_020203659.1uncharacterized protein LOC109789174	646	20	4.27922e-45	94.31
TRUE	[BLASTED]	XM_020348072.1	XP_020203659.1uncharacterized protein LOC109789174	384	20	1.75569e-46	94.31
TRUE	[BLASTED, MAPPED, ANNOTATED]	XM_020348097.1	XP_020203686.1potassium channel KAT1-like	2410	20	0	89.76	4	F:GO:0005249; C:GO:0016021; P:GO:0034765; P:GO:0071805	F:voltage-gated potassium channel activity; C:integral component of membrane; P:regulation of ion transmembrane transport; P:potassium ion transmembrane transport
TRUE	[BLASTED, MAPPED, ANNOTATED]	XM_020348127.1	XP_020203716.1proteasome subunit alpha type-6-like	798	20	2.06628e-78	86.55	6	F:GO:0004298; C:GO:0005634; C:GO:0005737; P:GO:0010499; C:GO:0019773; P:GO:0043161	F:threonine-type endopeptidase activity; C:nucleus; C:cytoplasm; P:proteasomal ubiquitin-independent protein catabolic process; C:proteasome core complex, alpha-subunit complex; P:proteasome-mediated ubiquitin-dependent protein catabolic process	EC:3.4.25	Acting on peptide bonds (peptidases)
TRUE	[BLASTED]	XM_020348133.1	XP_020203722.1187-kDa microtubule-associated protein AIR9	5520	20	0	90.67
TRUE	[BLASTED, MAPPED, ANNOTATED]	XM_020348164.1	XP_020203753.1E3 ubiquitin-protein ligase RGLG2-like	2112	20	0	88.67	1	F:GO:0016874	F:ligase activity
TRUE	[BLASTED, MAPPED, ANNOTATED]	XM_020348165.1	XP_020203753.1E3 ubiquitin-protein ligase RGLG2-like	2195	20	0	88.87	1	F:GO:0016874	F:ligase activity
TRUE	[BLASTED, MAPPED, ANNOTATED]	XM_020348167.1	XP_020203756.1vacuolar-processing enzyme delta-isozyme-like	1670	20	0	81.13	4	F:GO:0004197; C:GO:0005773; P:GO:0006624; P:GO:0051603	F:cysteine-type endopeptidase activity; C:vacuole; P:vacuolar protein processing; P:proteolysis involved in cellular protein catabolic process	EC:3.4.22	Acting on peptide bonds (peptidases)
TRUE	[BLASTED, MAPPED, ANNOTATED]	XM_020348180.1	PRQ50677.1putative Longin-like domain-containing protein	457	20	2.84548e-102	97.55	4	P:GO:0006886; P:GO:0006890; P:GO:0006891; C:GO:0030126	P:intracellular protein transport; P:retrograde vesicle-mediated transport, Golgi to endoplasmic reticulum; P:intra-Golgi vesicle-mediated transport; C:COPI vesicle coat
TRUE	[BLASTED]	XM_020348200.1	XP_020203789.1gibberellin-regulated protein 4-like isoform X1	725	20	5.68784e-64	88.91
TRUE	[BLASTED]	XM_020348201.1	XP_020203790.1gibberellin-regulated protein 4-like isoform X2	716	20	5.23995e-60	91.84
TRUE	[BLASTED, MAPPED, ANNOTATED]	XM_020348206.1	XP_017417613.1 laccase-17-like	715	20	9.11008e-132	94.66	8	F:GO:0005507; P:GO:0009809; C:GO:0016021; F:GO:0016722; P:GO:0046274; C:GO:0048046; F:GO:0052716; P:GO:0055114	F:copper ion binding; P:lignin biosynthetic process; C:integral component of membrane; F:oxidoreductase activity, oxidizing metal ions; P:lignin catabolic process; C:apoplast; F:hydroquinone:oxygen oxidoreductase activity; P:oxidation-reduction process	EC:1.10.3; EC:1.10.3.2	Acting on diphenols and related substances as donors; Laccase
TRUE	[BLASTED, MAPPED, ANNOTATED]	XM_020348226.1	XP_020203815.1GDSL esterase/lipase EXL3-like	1077	20	0	82.31	3	C:GO:0005576; P:GO:0006629; F:GO:0016298	C:extracellular region; P:lipid metabolic process; F:lipase activity
TRUE	[BLASTED, MAPPED, ANNOTATED]	XM_020348307.1	XP_020203896.1beta-fructofuranosidase, insoluble isoenzyme 1 isoform X1	1997	20	0	90.89	2	F:GO:0004564; P:GO:0005975	F:beta-fructofuranosidase activity; P:carbohydrate metabolic process	EC:3.2.1.26	Beta-fructofuranosidase
TRUE	[BLASTED, MAPPED, ANNOTATED]	XM_020348311.1	XP_020203900.1beta-fructofuranosidase, insoluble isoenzyme 1 isoform X2	1988	20	0	90.61	2	F:GO:0004564; P:GO:0005975	F:beta-fructofuranosidase activity; P:carbohydrate metabolic process	EC:3.2.1.26	Beta-fructofuranosidase
TRUE	[BLASTED, MAPPED, ANNOTATED]	XM_020348313.1	NP_001242073.2putative haloacid dehalogenase-like hydrolase	1119	20	0	93.7	2	C:GO:0016021; F:GO:0016787	C:integral component of membrane; F:hydrolase activity
TRUE	[BLASTED, MAPPED, ANNOTATED]	XM_020348314.1	NP_001242073.2putative haloacid dehalogenase-like hydrolase	1183	20	0	87.78	1	F:GO:0016787	F:hydrolase activity
TRUE	[BLASTED, MAPPED, ANNOTATED]	XM_020348322.1	XP_020203911.1phosphatidylinositol 4-phosphate 5-kinase 6-like	2274	20	0	88.31	3	F:GO:0005524; F:GO:0016308; P:GO:0046854	F:ATP binding; F:1-phosphatidylinositol-4-phosphate 5-kinase activity; P:phosphatidylinositol phosphorylation	EC:2.7.1.68	1-phosphatidylinositol-4-phosphate 5-kinase
TRUE	[BLASTED, MAPPED, ANNOTATED]	XM_020348325.1	XP_020203914.1S-adenosylmethionine carrier 1, chloroplastic/mitochondrial-like	1193	20	8.88608e-65	71.1	4	F:GO:0000095; C:GO:0005743; P:GO:0006810; C:GO:0009941	F:S-adenosyl-L-methionine transmembrane transporter activity; C:mitochondrial inner membrane; P:transport; C:chloroplast envelope
TRUE	[BLASTED, MAPPED, ANNOTATED]	XM_020348377.1	XP_020203966.1NAC domain-containing protein 2-like	1664	20	0	85.05	3	F:GO:0003677; C:GO:0005634; P:GO:0006355	F:DNA binding; C:nucleus; P:regulation of transcription, DNA-templated
TRUE	[BLASTED, MAPPED, ANNOTATED]	XM_020348387.1	XP_020203976.1callose synthase 9-like	3924	20	0	96.43	4	C:GO:0000148; F:GO:0003843; P:GO:0006075; C:GO:0016021	C:1,3-beta-D-glucan synthase complex; F:1,3-beta-D-glucan synthase activity; P:(1->3)-beta-D-glucan biosynthetic process; C:integral component of membrane	EC:2.4.1.34	1,3-beta-glucan synthase
TRUE	[BLASTED, MAPPED, ANNOTATED]	XM_020348413.1	NP_001242508.2MAM33 domain-containing protein	1176	20	2.738e-157	84.36	5	F:GO:0003729; C:GO:0005759; F:GO:0008494; P:GO:0070131; F:GO:0097177	F:mRNA binding; C:mitochondrial matrix; F:translation activator activity; P:positive regulation of mitochondrial translation; F:mitochondrial ribosome binding
TRUE	[BLASTED, MAPPED, ANNOTATED]	XM_020348417.1	XP_020204006.1zinc finger protein 1-like	1087	20	1.12919e-147	79.56	1	F:GO:0003676	F:nucleic acid binding
TRUE	[BLASTED, MAPPED, ANNOTATED]	XM_020348432.1	XP_020204021.1protein trichome birefringence-like 43	1309	20	0	83.21	2	C:GO:0005794; F:GO:0016413	C:Golgi apparatus; F:O-acetyltransferase activity
TRUE	[BLASTED, MAPPED, ANNOTATED]	XM_020348438.1	XP_020204027.1auxin-induced protein 15A-like	324	20	5.19631e-73	92.01	1	P:GO:0009733	P:response to auxin
TRUE	[BLASTED, MAPPED, ANNOTATED]	XM_020348450.1	XP_020204039.1zinc transporter 1-like	1528	20	4.47767e-176	91.18	4	F:GO:0005385; C:GO:0005886; C:GO:0016021; P:GO:0071577	F:zinc ion transmembrane transporter activity; C:plasma membrane; C:integral component of membrane; P:zinc ion transmembrane transport
TRUE	[BLASTED, MAPPED, ANNOTATED]	XM_020348451.1	XP_020204042.1zinc transporter 1-like isoform X2	557	20	2.92559e-80	96.32	4	F:GO:0005385; C:GO:0005886; C:GO:0016021; P:GO:0071577	F:zinc ion transmembrane transporter activity; C:plasma membrane; C:integral component of membrane; P:zinc ion transmembrane transport
TRUE	[BLASTED, MAPPED, ANNOTATED]	XM_020348452.1	XP_020204041.1zinc transporter 1-like isoform X1	1457	20	0	92.48	4	F:GO:0005385; C:GO:0005886; C:GO:0016021; P:GO:0071577	F:zinc ion transmembrane transporter activity; C:plasma membrane; C:integral component of membrane; P:zinc ion transmembrane transport
TRUE	[BLASTED, MAPPED, ANNOTATED]	XM_020348453.1	XP_020204042.1zinc transporter 1-like isoform X2	1463	20	0	92.44	4	F:GO:0005385; C:GO:0005886; C:GO:0016021; P:GO:0071577	F:zinc ion transmembrane transporter activity; C:plasma membrane; C:integral component of membrane; P:zinc ion transmembrane transport
TRUE	[BLASTED, MAPPED, ANNOTATED]	XM_020348456.1	XP_020204045.1protein mago nashi homolog	2905	20	9.62217e-98	99.01	9	C:GO:0005730; P:GO:0008380; C:GO:0009507; P:GO:0009793; P:GO:0010183; P:GO:0010628; C:GO:0016021; C:GO:0016607; C:GO:0035145	C:nucleolus; P:RNA splicing; C:chloroplast; P:embryo development ending in seed dormancy; P:pollen tube guidance; P:positive regulation of gene expression; C:integral component of membrane; C:nuclear speck; C:exon-exon junction complex
TRUE	[BLASTED, MAPPED, ANNOTATED]	XM_020348457.1	XP_020204045.1protein mago nashi homolog	2900	20	9.28968e-98	99.01	9	C:GO:0005730; P:GO:0008380; C:GO:0009507; P:GO:0009793; P:GO:0010183; P:GO:0010628; C:GO:0016021; C:GO:0016607; C:GO:0035145	C:nucleolus; P:RNA splicing; C:chloroplast; P:embryo development ending in seed dormancy; P:pollen tube guidance; P:positive regulation of gene expression; C:integral component of membrane; C:nuclear speck; C:exon-exon junction complex
TRUE	[BLASTED, MAPPED, ANNOTATED]	XM_020348458.1	XP_020204045.1protein mago nashi homolog	2905	20	9.62217e-98	99.01	9	C:GO:0005730; P:GO:0008380; C:GO:0009507; P:GO:0009793; P:GO:0010183; P:GO:0010628; C:GO:0016021; C:GO:0016607; C:GO:0035145	C:nucleolus; P:RNA splicing; C:chloroplast; P:embryo development ending in seed dormancy; P:pollen tube guidance; P:positive regulation of gene expression; C:integral component of membrane; C:nuclear speck; C:exon-exon junction complex
TRUE	[BLASTED, MAPPED, ANNOTATED]	XM_020348459.1	XP_020204045.1protein mago nashi homolog	2900	20	9.28968e-98	99.01	9	C:GO:0005730; P:GO:0008380; C:GO:0009507; P:GO:0009793; P:GO:0010183; P:GO:0010628; C:GO:0016021; C:GO:0016607; C:GO:0035145	C:nucleolus; P:RNA splicing; C:chloroplast; P:embryo development ending in seed dormancy; P:pollen tube guidance; P:positive regulation of gene expression; C:integral component of membrane; C:nuclear speck; C:exon-exon junction complex
TRUE	[BLASTED, MAPPED, ANNOTATED]	XM_020348460.1	XP_020204049.1kinesin-like protein KIN-12A	3707	20	0	87.95	6	F:GO:0005524; C:GO:0005871; C:GO:0005874; P:GO:0007018; F:GO:0008017; F:GO:0008574	F:ATP binding; C:kinesin complex; C:microtubule; P:microtubule-based movement; F:microtubule binding; F:ATP-dependent microtubule motor activity, plus-end-directed	EC:3.6.1.3; EC:3.6.1.15; EC:3.6.4.4	Adenosinetriphosphatase; Nucleoside-triphosphate phosphatase; Plus-end-directed kinesin ATPase
TRUE	[BLASTED, MAPPED, ANNOTATED]	XM_020348485.1	XP_020204074.1transmembrane protein 56-like	1412	20	0	96.12	1	C:GO:0016021	C:integral component of membrane
TRUE	[BLASTED, MAPPED, ANNOTATED]	XM_020348491.1	XP_020204074.1transmembrane protein 56-like	1644	20	0	95.97	1	C:GO:0016021	C:integral component of membrane
TRUE	[BLASTED, MAPPED, ANNOTATED]	XM_020348501.1	XP_020204074.1transmembrane protein 56-like	1693	20	0	96.12	1	C:GO:0016021	C:integral component of membrane
TRUE	[BLASTED, MAPPED, ANNOTATED]	XM_020348508.1	XP_020204074.1transmembrane protein 56-like	1570	20	0	95.97	1	C:GO:0016021	C:integral component of membrane
TRUE	[BLASTED, MAPPED, ANNOTATED]	XM_020348509.1	XP_003552642.160S ribosomal protein L30	651	20	1.06922e-66	99.71	4	F:GO:0003723; F:GO:0003735; P:GO:0006412; C:GO:0022625	F:RNA binding; F:structural constituent of ribosome; P:translation; C:cytosolic large ribosomal subunit
TRUE	[BLASTED, MAPPED, ANNOTATED]	XM_020348510.1	XP_003552642.160S ribosomal protein L30	643	20	7.64198e-67	99.71	4	F:GO:0003723; F:GO:0003735; P:GO:0006412; C:GO:0022625	F:RNA binding; F:structural constituent of ribosome; P:translation; C:cytosolic large ribosomal subunit
TRUE	[BLASTED, MAPPED, ANNOTATED]	XM_020348516.1	XP_020204074.1transmembrane protein 56-like	1486	20	0	96.12	1	C:GO:0016021	C:integral component of membrane
TRUE	[BLASTED, MAPPED, ANNOTATED]	XM_020348518.1	XP_020204107.1transcription factor MYB124-like	606	20	2.83163e-119	85.89	2	F:GO:0003677; C:GO:0005634	F:DNA binding; C:nucleus
TRUE	[BLASTED, MAPPED, ANNOTATED]	XM_020348519.1	XP_020204107.1transcription factor MYB124-like	606	20	2.83163e-119	85.89	2	F:GO:0003677; C:GO:0005634	F:DNA binding; C:nucleus
TRUE	[BLASTED, MAPPED, ANNOTATED]	XM_020348542.1	XP_020204131.1linoleate 13S-lipoxygenase 2-1, chloroplastic-like	1338	20	0	92.04	4	F:GO:0016702; P:GO:0031408; F:GO:0046872; P:GO:0055114	F:oxidoreductase activity, acting on single donors with incorporation of molecular oxygen, incorporation of two atoms of oxygen; P:oxylipin biosynthetic process; F:metal ion binding; P:oxidation-reduction process	EC:1.13.11	Acting on single donors with incorporation of molecular oxygen (oxygenases). The oxygen incorporated need not be derived from O(2)
TRUE	[BLASTED, MAPPED, ANNOTATED]	XM_020348544.1	XP_020204133.1linoleate 13S-lipoxygenase 2-1, chloroplastic-like	2783	20	0	87.3	4	F:GO:0016702; P:GO:0031408; F:GO:0046872; P:GO:0055114	F:oxidoreductase activity, acting on single donors with incorporation of molecular oxygen, incorporation of two atoms of oxygen; P:oxylipin biosynthetic process; F:metal ion binding; P:oxidation-reduction process	EC:1.13.11	Acting on single donors with incorporation of molecular oxygen (oxygenases). The oxygen incorporated need not be derived from O(2)
TRUE	[BLASTED, MAPPED, ANNOTATED]	XM_020348552.1	XP_020204141.1ubiquitin-conjugating enzyme E2 10-like	778	20	6.54536e-105	99.19	3	F:GO:0005524; P:GO:0016567; F:GO:0061631	F:ATP binding; P:protein ubiquitination; F:ubiquitin conjugating enzyme activity
TRUE	[BLASTED, MAPPED, ANNOTATED]	XM_020348556.1	XP_020204145.1probable inactive receptor kinase At4g23740	2647	20	0	86.77	6	P:GO:0000186; F:GO:0004709; F:GO:0004714; F:GO:0005524; C:GO:0016021; P:GO:0018108	P:activation of MAPKK activity; F:MAP kinase kinase kinase activity; F:transmembrane receptor protein tyrosine kinase activity; F:ATP binding; C:integral component of membrane; P:peptidyl-tyrosine phosphorylation	EC:2.7.11.25; EC:2.7.10; EC:2.7.10.1; EC:2.7.11	Mitogen-activated protein kinase kinase kinase; Transferring phosphorus-containing groups; Receptor protein-tyrosine kinase; Transferring phosphorus-containing groups
TRUE	[BLASTED, MAPPED, ANNOTATED]	XM_020348557.1	XP_020204145.1probable inactive receptor kinase At4g23740	2304	20	0	86.77	6	P:GO:0000186; F:GO:0004709; F:GO:0004714; F:GO:0005524; C:GO:0016021; P:GO:0018108	P:activation of MAPKK activity; F:MAP kinase kinase kinase activity; F:transmembrane receptor protein tyrosine kinase activity; F:ATP binding; C:integral component of membrane; P:peptidyl-tyrosine phosphorylation	EC:2.7.11.25; EC:2.7.10; EC:2.7.10.1; EC:2.7.11	Mitogen-activated protein kinase kinase kinase; Transferring phosphorus-containing groups; Receptor protein-tyrosine kinase; Transferring phosphorus-containing groups
TRUE	[BLASTED]	XM_020348560.1	XP_020204149.1inactive TPR repeat-containing thioredoxin TTL3-like	1662	20	0	78.73
TRUE	[BLASTED, MAPPED, ANNOTATED]	XM_020348584.1	KHN32501.150S ribosomal protein L33	547	20	1.04507e-33	96.21	3	F:GO:0003735; C:GO:0005840; P:GO:0006412	F:structural constituent of ribosome; C:ribosome; P:translation
TRUE	[BLASTED, MAPPED, ANNOTATED]	XM_020348585.1	KHN32501.150S ribosomal protein L33	543	20	1.51271e-33	96.33	3	F:GO:0003735; C:GO:0005840; P:GO:0006412	F:structural constituent of ribosome; C:ribosome; P:translation
TRUE	[BLASTED, MAPPED, ANNOTATED]	XM_020348636.1	XP_020204225.1subtilisin-like protease Glyma18g48580	2374	20	0	90.12	2	F:GO:0004252; P:GO:0006508	F:serine-type endopeptidase activity; P:proteolysis	EC:3.4.21	Acting on peptide bonds (peptidases)
TRUE	[BLASTED, MAPPED, ANNOTATED]	XM_020348712.1	XP_020204301.1 phosphatase 2C-like protein 44 isoform X1	1326	20	0	86.89	2	F:GO:0004722; P:GO:0006470	F:protein serine/threonine phosphatase activity; P:protein dephosphorylation	EC:3.1.3.16; EC:3.1.3.41	Protein-serine/threonine phosphatase; 4-nitrophenylphosphatase
TRUE	[BLASTED, MAPPED, ANNOTATED]	XM_020348713.1	XP_020204301.1 phosphatase 2C-like protein 44 isoform X1	1186	20	0	86.89	2	F:GO:0004722; P:GO:0006470	F:protein serine/threonine phosphatase activity; P:protein dephosphorylation	EC:3.1.3.16; EC:3.1.3.41	Protein-serine/threonine phosphatase; 4-nitrophenylphosphatase
TRUE	[BLASTED, MAPPED, ANNOTATED]	XM_020348714.1	XP_020204303.1 phosphatase 2C-like protein 44 isoform X2	1302	20	2.58397e-179	86.95	2	F:GO:0004722; P:GO:0006470	F:protein serine/threonine phosphatase activity; P:protein dephosphorylation	EC:3.1.3.16; EC:3.1.3.41	Protein-serine/threonine phosphatase; 4-nitrophenylphosphatase
TRUE	[BLASTED, MAPPED, ANNOTATED]	XM_020348716.1	XP_020204305.1dual specificity protein phosphatase PHS1-like isoform X1	3136	20	0	88.94	7	F:GO:0004725; F:GO:0008138; P:GO:0009737; F:GO:0016301; P:GO:0016310; P:GO:0035335; P:GO:0043622	F:protein tyrosine phosphatase activity; F:protein tyrosine/serine/threonine phosphatase activity; P:response to abscisic acid; F:kinase activity; P:phosphorylation; P:peptidyl-tyrosine dephosphorylation; P:cortical microtubule organization	EC:3.1.3.16; EC:3.1.3.48; EC:3.1.3.41	Protein-serine/threonine phosphatase; Protein-tyrosine-phosphatase; 4-nitrophenylphosphatase
TRUE	[BLASTED, MAPPED, ANNOTATED]	XM_020348717.1	XP_020204306.1dual specificity protein phosphatase PHS1-like isoform X2	3127	20	0	88.67	7	F:GO:0004725; F:GO:0008138; P:GO:0009737; F:GO:0016301; P:GO:0016310; P:GO:0035335; P:GO:0043622	F:protein tyrosine phosphatase activity; F:protein tyrosine/serine/threonine phosphatase activity; P:response to abscisic acid; F:kinase activity; P:phosphorylation; P:peptidyl-tyrosine dephosphorylation; P:cortical microtubule organization	EC:3.1.3.16; EC:3.1.3.48; EC:3.1.3.41	Protein-serine/threonine phosphatase; Protein-tyrosine-phosphatase; 4-nitrophenylphosphatase
TRUE	[BLASTED, MAPPED, ANNOTATED]	XM_020348718.1	KYP38052.1putative poly(A) polymerase	2325	20	0	85.31	3	F:GO:0003723; P:GO:0006396; F:GO:0016779	F:RNA binding; P:RNA processing; F:nucleotidyltransferase activity
TRUE	[BLASTED, MAPPED, ANNOTATED]	XM_020348719.1	KYP38052.1putative poly(A) polymerase	1412	20	0	84.84	5	F:GO:0003723; P:GO:0006396; P:GO:0006633; F:GO:0016779; F:GO:0031177	F:RNA binding; P:RNA processing; P:fatty acid biosynthetic process; F:nucleotidyltransferase activity; F:phosphopantetheine binding
TRUE	[BLASTED, MAPPED, ANNOTATED]	XM_020348734.1	KEH23434.1PRA1 family protein	783	20	1.37795e-151	82.5	1	C:GO:0016021	C:integral component of membrane
TRUE	[BLASTED, MAPPED, ANNOTATED]	XM_020348737.1	XP_020204326.1zinc finger BED domain-containing protein RICESLEEPER 1-like	2263	20	0	77.96	1	F:GO:0003677	F:DNA binding
TRUE	[BLASTED, MAPPED, ANNOTATED]	XM_020348745.1	XP_020204334.1PRA1 family protein F4-like	1031	20	6.37754e-121	80.69	1	C:GO:0016021	C:integral component of membrane
TRUE	[BLASTED, MAPPED, ANNOTATED]	XM_020348759.1	XP_020213202.1pentatricopeptide repeat-containing protein At2g20540	1460	20	2.88544e-94	81.85	4	C:GO:0005739; F:GO:0008568; P:GO:0051013; P:GO:0080156	C:mitochondrion; F:microtubule-severing ATPase activity; P:microtubule severing; P:mitochondrial mRNA modification	EC:3.6.1.3; EC:3.6.1.15; EC:3.6.4.3	Adenosinetriphosphatase; Nucleoside-triphosphate phosphatase; Microtubule-severing ATPase
TRUE	[BLASTED, MAPPED, ANNOTATED]	XM_020348760.1	XP_020213202.1pentatricopeptide repeat-containing protein At2g20540	1455	20	2.86776e-94	81.85	4	C:GO:0005739; F:GO:0008568; P:GO:0051013; P:GO:0080156	C:mitochondrion; F:microtubule-severing ATPase activity; P:microtubule severing; P:mitochondrial mRNA modification	EC:3.6.1.3; EC:3.6.1.15; EC:3.6.4.3	Adenosinetriphosphatase; Nucleoside-triphosphate phosphatase; Microtubule-severing ATPase
TRUE	[BLASTED, MAPPED, ANNOTATED]	XM_020348761.1	XP_020213202.1pentatricopeptide repeat-containing protein At2g20540	1453	20	2.86776e-94	81.85	4	C:GO:0005739; F:GO:0008568; P:GO:0051013; P:GO:0080156	C:mitochondrion; F:microtubule-severing ATPase activity; P:microtubule severing; P:mitochondrial mRNA modification	EC:3.6.1.3; EC:3.6.1.15; EC:3.6.4.3	Adenosinetriphosphatase; Nucleoside-triphosphate phosphatase; Microtubule-severing ATPase
TRUE	[BLASTED, MAPPED, ANNOTATED]	XM_020348806.1	XP_020204395.1zinc finger protein 1-like	920	20	2.55031e-161	78.45	1	F:GO:0003676	F:nucleic acid binding
TRUE	[BLASTED, MAPPED, ANNOTATED]	XM_020348843.1	XP_020204432.1vesicle transport protein GOT1-like	845	20	3.61613e-54	96.91	2	C:GO:0016021; P:GO:0016192	C:integral component of membrane; P:vesicle-mediated transport
TRUE	[BLASTED, MAPPED, ANNOTATED]	XM_020348844.1	XP_020204432.1vesicle transport protein GOT1-like	839	20	1.39122e-54	96.6	2	C:GO:0016021; P:GO:0016192	C:integral component of membrane; P:vesicle-mediated transport
TRUE	[BLASTED]	XM_020348878.1	XP_020204467.1pirin-like protein	1131	20	0	93.76
TRUE	[BLASTED, MAPPED, ANNOTATED]	XM_020348879.1	XP_020204468.1disease resistance protein RPM1-like	2950	20	0	82	1	F:GO:0043531	F:ADP binding
TRUE	[BLASTED, MAPPED, ANNOTATED]	XM_020348929.1	XP_020204518.1superoxide dismutase [Fe] 3, chloroplastic isoform X1	1343	20	0	93.54	5	F:GO:0004784; C:GO:0016021; P:GO:0019430; F:GO:0046872; P:GO:0055114	F:superoxide dismutase activity; C:integral component of membrane; P:removal of superoxide radicals; F:metal ion binding; P:oxidation-reduction process	EC:1.15.1.1	Superoxide dismutase
TRUE	[BLASTED, MAPPED, ANNOTATED]	XM_020348930.1	XP_020204519.1superoxide dismutase [Fe] 3, chloroplastic isoform X2	1340	20	9.62222e-179	92.99	5	F:GO:0004784; C:GO:0016021; P:GO:0019430; F:GO:0046872; P:GO:0055114	F:superoxide dismutase activity; C:integral component of membrane; P:removal of superoxide radicals; F:metal ion binding; P:oxidation-reduction process	EC:1.15.1.1	Superoxide dismutase
TRUE	[BLASTED, MAPPED, ANNOTATED]	XM_020348934.1	NP_001294894.1ubiquitin-conjugating enzyme E2 variant 1D	1133	20	8.9571e-97	99.17	5	C:GO:0005634; P:GO:0006301; F:GO:0016874; F:GO:0061631; P:GO:0070534	C:nucleus; P:postreplication repair; F:ligase activity; F:ubiquitin conjugating enzyme activity; P:protein K63-linked ubiquitination
TRUE	[BLASTED, MAPPED, ANNOTATED]	XM_020348939.1	XP_020204528.1probable glutathione S-transferase parC	948	20	8.15825e-157	82.84	3	F:GO:0004364; C:GO:0005737; P:GO:0006749	F:glutathione transferase activity; C:cytoplasm; P:glutathione metabolic process	EC:2.5.1.18	Glutathione transferase
TRUE	[BLASTED, MAPPED, ANNOTATED]	XM_020348969.1	XP_020204558.1sugar transporter ERD6-like 5	1854	20	0	91.91	4	F:GO:0005351; C:GO:0005887; P:GO:0034219; P:GO:1902600	F:carbohydrate:proton symporter activity; C:integral component of plasma membrane; P:carbohydrate transmembrane transport; P:proton transmembrane transport
TRUE	[BLASTED, MAPPED, ANNOTATED]	XM_020349010.1	XP_020204599.1CASP-like protein 1B1	842	20	4.6701e-120	90.19	3	C:GO:0005886; C:GO:0016021; F:GO:0051539	C:plasma membrane; C:integral component of membrane; F:4 iron, 4 sulfur cluster binding
TRUE	[BLASTED, MAPPED, ANNOTATED]	XM_020349039.1	XP_020204628.1 probable serine/threonine-protein kinase cdc7	3085	20	0	80.43	5	F:GO:0004672; F:GO:0005524; C:GO:0005634; P:GO:0006468; P:GO:0051301	F:protein kinase activity; F:ATP binding; C:nucleus; P:protein phosphorylation; P:cell division
TRUE	[BLASTED, MAPPED, ANNOTATED]	XM_020349061.1	XP_020204650.1V-type proton ATPase subunit E-like	1085	20	1.90474e-146	95.47	4	P:GO:0015991; C:GO:0016021; C:GO:0033178; F:GO:0046961	P:ATP hydrolysis coupled proton transport; C:integral component of membrane; C:proton-transporting two-sector ATPase complex, catalytic domain; F:proton-transporting ATPase activity, rotational mechanism	EC:3.6.1.3; EC:3.6.1.15	Adenosinetriphosphatase; Nucleoside-triphosphate phosphatase
TRUE	[BLASTED, MAPPED, ANNOTATED]	XM_020349090.1	KHN08324.1Isoamylase 3, chloroplastic	1808	20	5.35564e-169	85.39	2	P:GO:0008152; F:GO:0016798	P:metabolic process; F:hydrolase activity, acting on glycosyl bonds
TRUE	[BLASTED, MAPPED, ANNOTATED]	XM_020349099.1	XP_020204688.1basic blue protein-like	606	20	4.29384e-81	86.62	4	F:GO:0009055; C:GO:0016021; P:GO:0022900; C:GO:0046658	F:electron transfer activity; C:integral component of membrane; P:electron transport chain; C:anchored component of plasma membrane
TRUE	[BLASTED]	XM_020349117.1	XP_020204706.1F-box protein At5g39450-like	2455	20	0	84.22
TRUE	[BLASTED]	XM_020349118.1	XP_020204706.1F-box protein At5g39450-like	2451	20	0	84.22
TRUE	[BLASTED, MAPPED, ANNOTATED]	XM_020349186.1	XP_020204775.1auxin response factor 9-like	2734	20	0	88.5	4	F:GO:0003677; C:GO:0005634; P:GO:0006355; P:GO:0009734	F:DNA binding; C:nucleus; P:regulation of transcription, DNA-templated; P:auxin-activated signaling pathway
TRUE	[BLASTED, MAPPED, ANNOTATED]	XM_020349195.1	XP_020204784.1 peptidyl-prolyl cis-trans isomerase PASTICCINO1-like	2147	20	0	92.54	8	P:GO:0000413; F:GO:0003755; C:GO:0005737; C:GO:0016021; P:GO:0030154; P:GO:0042761; P:GO:0061077; P:GO:0099402	P:protein peptidyl-prolyl isomerization; F:peptidyl-prolyl cis-trans isomerase activity; C:cytoplasm; C:integral component of membrane; P:cell differentiation; P:very long-chain fatty acid biosynthetic process; P:chaperone-mediated protein folding; P:plant organ development	EC:5.2.1.8	Peptidylprolyl isomerase
TRUE	[BLASTED, MAPPED, ANNOTATED]	XM_020349200.1	XP_020204789.1dolichyl-diphosphooligosaccharide--protein glycosyltransferase subunit 2-like	2346	20	0	89.88	4	F:GO:0004579; P:GO:0006487; C:GO:0008250; C:GO:0016021	F:dolichyl-diphosphooligosaccharide-protein glycotransferase activity; P:protein N-linked glycosylation; C:oligosaccharyltransferase complex; C:integral component of membrane	EC:2.4.1.119	Glycosyltransferases
TRUE	[BLASTED, MAPPED, ANNOTATED]	XM_020349201.1	XP_020204789.1dolichyl-diphosphooligosaccharide--protein glycosyltransferase subunit 2-like	2335	20	0	89.73	4	F:GO:0004579; P:GO:0006487; C:GO:0008250; C:GO:0016021	F:dolichyl-diphosphooligosaccharide-protein glycotransferase activity; P:protein N-linked glycosylation; C:oligosaccharyltransferase complex; C:integral component of membrane	EC:2.4.1.119	Glycosyltransferases
TRUE	[BLASTED, MAPPED, ANNOTATED]	XM_020349202.1	RDX77420.1H/ACA ribonucleoprotein complex subunit 3-like protein	519	20	4.85866e-38	96.54	8	P:GO:0010197; C:GO:0015030; P:GO:0031118; P:GO:0031120; C:GO:0031429; F:GO:0034513; F:GO:0070034; C:GO:0090661	P:polar nucleus fusion; C:Cajal body; P:rRNA pseudouridine synthesis; P:snRNA pseudouridine synthesis; C:box H/ACA snoRNP complex; F:box H/ACA snoRNA binding; F:telomerase RNA binding; C:box H/ACA telomerase RNP complex
TRUE	[BLASTED, MAPPED, ANNOTATED]	XM_020349218.1	XP_020204807.1probable peroxygenase 5	951	20	8.80061e-146	88.57	5	F:GO:0004497; F:GO:0005509; F:GO:0005524; C:GO:0016021; P:GO:0055114	F:monooxygenase activity; F:calcium ion binding; F:ATP binding; C:integral component of membrane; P:oxidation-reduction process
TRUE	[BLASTED, MAPPED, ANNOTATED]	XM_020349219.1	XP_020204808.1probable peroxygenase 4	786	20	4.43163e-143	87.41	5	F:GO:0004497; F:GO:0005509; F:GO:0005524; C:GO:0016020; P:GO:0055114	F:monooxygenase activity; F:calcium ion binding; F:ATP binding; C:membrane; P:oxidation-reduction process
TRUE	[BLASTED, MAPPED, ANNOTATED]	XM_020349222.1	XP_020204811.1GDSL esterase/lipase At5g45910-like	1032	20	0	94.7	1	F:GO:0016788	F:hydrolase activity, acting on ester bonds
TRUE	[BLASTED, MAPPED, ANNOTATED]	XM_020349228.1	KYP37469.1GDSL esterase/lipase At5g45910 family	1112	20	0	95.8	1	F:GO:0016788	F:hydrolase activity, acting on ester bonds
TRUE	[BLASTED]	XM_020349282.1	XP_020234114.1uncharacterized protein LOC109814161	3945	20	0	91.79
TRUE	[BLASTED, MAPPED, ANNOTATED]	XM_020349291.1	XP_020204880.1ADP-ribosylation factor-like protein 8a	869	20	1.18665e-129	96.46	1	F:GO:0005525	F:GTP binding
TRUE	[BLASTED, MAPPED, ANNOTATED]	XM_020349371.1	XP_020204960.1probable terpene synthase 2	1110	20	0	85.95	2	F:GO:0000287; F:GO:0010333	F:magnesium ion binding; F:terpene synthase activity
TRUE	[BLASTED, MAPPED, ANNOTATED]	XM_020349381.1	XP_017442163.1 expansin-A4-like	1311	20	0	94.15	4	C:GO:0005576; C:GO:0005618; P:GO:0009664; C:GO:0016020	C:extracellular region; C:cell wall; P:plant-type cell wall organization; C:membrane
TRUE	[BLASTED, MAPPED, ANNOTATED]	XM_020349394.1	NP_001235696.2bS6_MRPS6 domain-containing protein	802	20	1.35015e-87	90.56	4	F:GO:0003735; C:GO:0005840; P:GO:0006412; F:GO:0070181	F:structural constituent of ribosome; C:ribosome; P:translation; F:small ribosomal subunit rRNA binding
TRUE	[BLASTED, MAPPED, ANNOTATED]	XM_020349398.1	XP_020204987.1golgin candidate 1	2526	20	0	76.27	5	C:GO:0000139; P:GO:0000301; P:GO:0007030; C:GO:0016021; C:GO:0031985	C:Golgi membrane; P:retrograde transport, vesicle recycling within Golgi; P:Golgi organization; C:integral component of membrane; C:Golgi cisterna
TRUE	[BLASTED, MAPPED, ANNOTATED]	XM_020349404.1	XP_020204993.1mitochondrial inner membrane protease ATP23-like isoform X1	760	20	1.05843e-128	88.97	3	F:GO:0004222; P:GO:0006508; F:GO:0046872	F:metalloendopeptidase activity; P:proteolysis; F:metal ion binding	EC:3.4.24	Acting on peptide bonds (peptidases)
TRUE	[BLASTED, MAPPED, ANNOTATED]	XM_020349405.1	XP_020204994.1mitochondrial inner membrane protease ATP23 homolog isoform X2	905	20	3.44587e-117	90.38	3	F:GO:0004222; P:GO:0006508; F:GO:0046872	F:metalloendopeptidase activity; P:proteolysis; F:metal ion binding	EC:3.4.24	Acting on peptide bonds (peptidases)
TRUE	[BLASTED, MAPPED, ANNOTATED]	XM_020349406.1	XP_020204995.1mitochondrial inner membrane protease ATP23 homolog isoform X3	899	20	1.11784e-115	88.69	3	F:GO:0004222; P:GO:0006508; F:GO:0046872	F:metalloendopeptidase activity; P:proteolysis; F:metal ion binding	EC:3.4.24	Acting on peptide bonds (peptidases)
TRUE	[BLASTED, MAPPED, ANNOTATED]	XM_020349437.1	XP_020205026.1villin-3-like isoform X1	1239	20	0	94.13	2	F:GO:0051015; P:GO:0051017	F:actin filament binding; P:actin filament bundle assembly
TRUE	[BLASTED, MAPPED, ANNOTATED]	XM_020349438.1	XP_020205027.1villin-3-like isoform X2	1230	20	0	93.12	2	F:GO:0051015; P:GO:0051017	F:actin filament binding; P:actin filament bundle assembly
TRUE	[BLASTED, MAPPED, ANNOTATED]	XM_020349439.1	XP_020205026.1villin-3-like isoform X1	1216	20	0	94.74	2	F:GO:0051015; P:GO:0051017	F:actin filament binding; P:actin filament bundle assembly
TRUE	[BLASTED, MAPPED, ANNOTATED]	XM_020349440.1	XP_020205026.1villin-3-like isoform X1	1176	20	2.4795e-179	94.01	2	F:GO:0051015; P:GO:0051017	F:actin filament binding; P:actin filament bundle assembly
TRUE	[BLASTED, MAPPED, ANNOTATED]	XM_020349441.1	XP_020205026.1villin-3-like isoform X1	1216	20	1.43688e-179	94.55	2	F:GO:0051015; P:GO:0051017	F:actin filament binding; P:actin filament bundle assembly
TRUE	[BLASTED, MAPPED, ANNOTATED]	XM_020349442.1	XP_020205027.1villin-3-like isoform X2	1207	20	0	94	2	F:GO:0051015; P:GO:0051017	F:actin filament binding; P:actin filament bundle assembly
TRUE	[BLASTED, MAPPED, ANNOTATED]	XM_020349443.1	XP_020205027.1villin-3-like isoform X2	1168	20	1.01907e-176	93.3	2	F:GO:0051015; P:GO:0051017	F:actin filament binding; P:actin filament bundle assembly
TRUE	[BLASTED, MAPPED, ANNOTATED]	XM_020349450.1	XP_020205039.1CDK-activating kinase assembly factor MAT1-like	324	20	1.93323e-37	81.7	6	C:GO:0005675; P:GO:0006289; P:GO:0006357; F:GO:0016301; P:GO:0045737; F:GO:0061575	C:transcription factor TFIIH holo complex; P:nucleotide-excision repair; P:regulation of transcription by RNA polymerase II; F:kinase activity; P:positive regulation of cyclin-dependent protein serine/threonine kinase activity; F:cyclin-dependent protein serine/threonine kinase activator activity
TRUE	[BLASTED, MAPPED, ANNOTATED]	XM_020349477.1	XP_020205066.1nudix hydrolase 15, mitochondrial-like	1023	20	3.08246e-172	91.54	1	F:GO:0016787	F:hydrolase activity
TRUE	[BLASTED, MAPPED, ANNOTATED]	XM_020349500.1	XP_020205089.1probable ubiquitin-conjugating enzyme E2 24	4441	20	0	88.41	8	C:GO:0005783; C:GO:0005794; P:GO:0016036; P:GO:0016567; P:GO:0044257; P:GO:0055062; F:GO:0061631; P:GO:2000185	C:endoplasmic reticulum; C:Golgi apparatus; P:cellular response to phosphate starvation; P:protein ubiquitination; P:cellular protein catabolic process; P:phosphate ion homeostasis; F:ubiquitin conjugating enzyme activity; P:regulation of phosphate transmembrane transport
TRUE	[BLASTED, MAPPED, ANNOTATED]	XM_020349508.1	XP_020205097.1NADH dehydrogenase [ubiquinone] flavoprotein 2, mitochondrial-like	759	20	1.08266e-102	83.64	6	C:GO:0005747; P:GO:0006120; P:GO:0006979; F:GO:0008137; F:GO:0008270; F:GO:0051537	C:mitochondrial respiratory chain complex I; P:mitochondrial electron transport, NADH to ubiquinone; P:response to oxidative stress; F:NADH dehydrogenase (ubiquinone) activity; F:zinc ion binding; F:2 iron, 2 sulfur cluster binding	EC:1.6.99.5; EC:1.6.99.3; EC:1.6.5.3	Acting on NADH or NADPH; NADH dehydrogenase; NADH:ubiquinone reductase (H(+)-translocating)
TRUE	[BLASTED, MAPPED, ANNOTATED]	XM_020349529.1	KHN33076.140S ribosomal protein S15a-1	640	20	5.96788e-88	98.08	3	F:GO:0003735; P:GO:0006412; C:GO:0022627	F:structural constituent of ribosome; P:translation; C:cytosolic small ribosomal subunit
TRUE	[BLASTED, MAPPED, ANNOTATED]	XM_020349536.1	XP_020205125.1cytokinin riboside 5'-monophosphate phosphoribohydrolase LOG1-like	1078	20	6.6305e-131	97.65	4	C:GO:0005634; C:GO:0005829; P:GO:0009691; F:GO:0016799	C:nucleus; C:cytosol; P:cytokinin biosynthetic process; F:hydrolase activity, hydrolyzing N-glycosyl compounds
TRUE	[BLASTED, MAPPED, ANNOTATED]	XM_020349606.1	KYP75939.1Retrotransposable element Tf2	1149	20	0	86.04	5	F:GO:0003676; F:GO:0004190; P:GO:0006508; F:GO:0008270; P:GO:0015074	F:nucleic acid binding; F:aspartic-type endopeptidase activity; P:proteolysis; F:zinc ion binding; P:DNA integration	EC:3.4.23	Acting on peptide bonds (peptidases)
TRUE	[BLASTED, MAPPED, ANNOTATED]	XM_020349660.1	XP_020205249.1protein JAZ13	863	20	1.19075e-81	74.87	3	P:GO:0009611; P:GO:0031347; P:GO:2000022	P:response to wounding; P:regulation of defense response; P:regulation of jasmonic acid mediated signaling pathway
TRUE	[BLASTED, MAPPED, ANNOTATED]	XM_020349716.1	KYP36814.1Helicase sen1	3286	20	0	77.42	2	F:GO:0004386; F:GO:0005524	F:helicase activity; F:ATP binding	EC:3.6.1.15	Nucleoside-triphosphate phosphatase
TRUE	[BLASTED]	XM_020349760.1	XP_020205349.1uncharacterized protein LOC109790578	1110	20	0	92.28
TRUE	[BLASTED, MAPPED, ANNOTATED]	XM_020349765.1	XP_020205354.1universal stress protein PHOS32-like	489	20	4.29167e-117	87.73	2	C:GO:0005886; P:GO:0009409	C:plasma membrane; P:response to cold
TRUE	[BLASTED, MAPPED, ANNOTATED]	XM_020349771.1	XP_020205360.1universal stress protein PHOS34-like	956	20	1.13374e-111	87.92	1	F:GO:0016787	F:hydrolase activity
TRUE	[BLASTED, MAPPED, ANNOTATED]	XM_020349781.1	XP_020205370.1protein DETOXIFICATION 43-like isoform X1	1895	20	0	84.81	4	P:GO:0006855; F:GO:0015238; F:GO:0015297; C:GO:0016021	P:drug transmembrane transport; F:drug transmembrane transporter activity; F:antiporter activity; C:integral component of membrane
TRUE	[BLASTED, MAPPED, ANNOTATED]	XM_020349782.1	XP_020205371.1protein DETOXIFICATION 43-like isoform X2	1835	20	0	85.48	4	P:GO:0006855; F:GO:0015238; F:GO:0015297; C:GO:0016021	P:drug transmembrane transport; F:drug transmembrane transporter activity; F:antiporter activity; C:integral component of membrane
TRUE	[BLASTED, MAPPED, ANNOTATED]	XM_020349797.1	XP_020205386.1pentatricopeptide repeat-containing protein At2g17670	2165	20	0	82.42	1	C:GO:0005739	C:mitochondrion
TRUE	[BLASTED, MAPPED, ANNOTATED]	XM_020349801.1	XP_020205390.1GDSL esterase/lipase At5g45910-like	1122	20	0	95.78	1	F:GO:0016788	F:hydrolase activity, acting on ester bonds
TRUE	[BLASTED, MAPPED, ANNOTATED]	XM_020349802.1	XP_020205391.1GDSL esterase/lipase At5g45910-like	1122	20	0	95.78	1	F:GO:0016788	F:hydrolase activity, acting on ester bonds
TRUE	[BLASTED, MAPPED]	XM_020349810.1	XP_020205399.1non-specific lipid-transfer protein D, cotyledon-specific isoform-like	366	20	1.00824e-84	66.6	2	P:GO:0006869; F:GO:0008289	P:lipid transport; F:lipid binding
TRUE	[BLASTED, MAPPED, ANNOTATED]	XM_020349813.1	XP_020221256.1protein EXECUTER 1, chloroplastic-like isoform X3	1088	20	3.74314e-94	82.46	2	P:GO:0000304; C:GO:0042651	P:response to singlet oxygen; C:thylakoid membrane
TRUE	[BLASTED]	XM_020349837.1	XP_020205426.1uncharacterized protein LOC109790649	456	20	4.30512e-106	96.63
TRUE	[BLASTED]	XM_020349839.1	XP_020205426.1uncharacterized protein LOC109790649	456	20	4.30512e-106	96.63
TRUE	[BLASTED, MAPPED, ANNOTATED]	XM_020349845.1	XP_020205434.1disease resistance protein RLM3-like	1695	20	0	94.74	2	P:GO:0007165; F:GO:0043531	P:signal transduction; F:ADP binding
TRUE	[BLASTED, MAPPED, ANNOTATED]	XM_020349851.1	XP_020205440.1auxin transporter-like protein 3	1872	20	0	97.6	6	P:GO:0003333; C:GO:0005886; P:GO:0009734; F:GO:0015171; F:GO:0015293; C:GO:0016021	P:amino acid transmembrane transport; C:plasma membrane; P:auxin-activated signaling pathway; F:amino acid transmembrane transporter activity; F:symporter activity; C:integral component of membrane
TRUE	[BLASTED, MAPPED, ANNOTATED]	XM_020349858.1	XP_020205447.1probable 1-deoxy-D-xylulose-5-phosphate synthase, chloroplastic isoform X1	2784	20	0	94.25	2	F:GO:0008661; P:GO:0016114	F:1-deoxy-D-xylulose-5-phosphate synthase activity; P:terpenoid biosynthetic process	EC:2.2.1.7	1-deoxy-D-xylulose-5-phosphate synthase
TRUE	[BLASTED, MAPPED, ANNOTATED]	XM_020349860.1	XP_020205447.1probable 1-deoxy-D-xylulose-5-phosphate synthase, chloroplastic isoform X1	2844	20	0	95.04	2	F:GO:0008661; P:GO:0016114	F:1-deoxy-D-xylulose-5-phosphate synthase activity; P:terpenoid biosynthetic process	EC:2.2.1.7	1-deoxy-D-xylulose-5-phosphate synthase
TRUE	[BLASTED, MAPPED, ANNOTATED]	XM_020349861.1	XP_020205447.1probable 1-deoxy-D-xylulose-5-phosphate synthase, chloroplastic isoform X1	2332	20	0	95.97	2	F:GO:0008661; P:GO:0016114	F:1-deoxy-D-xylulose-5-phosphate synthase activity; P:terpenoid biosynthetic process	EC:2.2.1.7	1-deoxy-D-xylulose-5-phosphate synthase
TRUE	[BLASTED, MAPPED, ANNOTATED]	XM_020349863.1	XP_020205447.1probable 1-deoxy-D-xylulose-5-phosphate synthase, chloroplastic isoform X1	2335	20	0	95.82	2	F:GO:0008661; P:GO:0016114	F:1-deoxy-D-xylulose-5-phosphate synthase activity; P:terpenoid biosynthetic process	EC:2.2.1.7	1-deoxy-D-xylulose-5-phosphate synthase
TRUE	[BLASTED, MAPPED, ANNOTATED]	XM_020349877.1	XP_014629867.1exportin-7-B isoform X1	1044	20	1.13701e-70	94.29	4	F:GO:0005049; C:GO:0005643; C:GO:0005737; P:GO:0006611	F:nuclear export signal receptor activity; C:nuclear pore; C:cytoplasm; P:protein export from nucleus
TRUE	[BLASTED, MAPPED, ANNOTATED]	XM_020349955.1	XP_020205544.1ABC transporter B family member 28-like	1351	20	0	95.66	4	F:GO:0005524; C:GO:0016021; F:GO:0042626; P:GO:0055085	F:ATP binding; C:integral component of membrane; F:ATPase activity, coupled to transmembrane movement of substances; P:transmembrane transport	EC:3.6.1.3; EC:3.6.1.15	Adenosinetriphosphatase; Nucleoside-triphosphate phosphatase
TRUE	[BLASTED, MAPPED, ANNOTATED]	XM_020349958.1	XP_020205547.1dehydration-responsive element-binding protein 1A-like	1101	20	4.10715e-124	74.73	4	F:GO:0003677; F:GO:0003700; C:GO:0005634; P:GO:0006355	F:DNA binding; F:DNA-binding transcription factor activity; C:nucleus; P:regulation of transcription, DNA-templated
TRUE	[BLASTED, MAPPED]	XM_020349976.1	XP_020205565.1L10-interacting MYB domain-containing protein-like	963	20	0	72.06	1	F:GO:0003677	F:DNA binding
TRUE	[BLASTED, MAPPED, ANNOTATED]	XM_020349982.1	XP_003527154.1uncharacterized RNA-binding protein C17H9.04c	543	20	8.4862e-132	91.31	1	F:GO:0046872	F:metal ion binding
TRUE	[BLASTED, MAPPED, ANNOTATED]	XM_020350001.1	XP_017419000.1 expansin-A4	1372	20	4.5954e-178	95.51	4	C:GO:0005576; C:GO:0005618; P:GO:0009664; C:GO:0016020	C:extracellular region; C:cell wall; P:plant-type cell wall organization; C:membrane
TRUE	[BLASTED, MAPPED, ANNOTATED]	XM_020350011.1	XP_020205600.1protein QUIRKY isoform X1	3379	20	0	85.37	4	C:GO:0005783; C:GO:0005886; C:GO:0009506; C:GO:0016021	C:endoplasmic reticulum; C:plasma membrane; C:plasmodesma; C:integral component of membrane
TRUE	[BLASTED, MAPPED, ANNOTATED]	XM_020350012.1	XP_020205600.1protein QUIRKY isoform X1	3379	20	0	85.37	4	C:GO:0005783; C:GO:0005886; C:GO:0009506; C:GO:0016021	C:endoplasmic reticulum; C:plasma membrane; C:plasmodesma; C:integral component of membrane
TRUE	[BLASTED, MAPPED, ANNOTATED]	XM_020350013.1	XP_020205600.1protein QUIRKY isoform X1	3379	20	0	85.37	4	C:GO:0005783; C:GO:0005886; C:GO:0009506; C:GO:0016021	C:endoplasmic reticulum; C:plasma membrane; C:plasmodesma; C:integral component of membrane
TRUE	[BLASTED, MAPPED, ANNOTATED]	XM_020350035.1	XP_020205624.1protein transport protein Sec61 subunit beta-like	535	20	4.31549e-26	96.62	7	F:GO:0005086; C:GO:0005784; P:GO:0006616; F:GO:0015450; C:GO:0016021; P:GO:0031204; C:GO:0031205	F:ARF guanyl-nucleotide exchange factor activity; C:Sec61 translocon complex; P:SRP-dependent cotranslational protein targeting to membrane, translocation; F:P-P-bond-hydrolysis-driven protein transmembrane transporter activity; C:integral component of membrane; P:posttranslational protein targeting to membrane, translocation; C:endoplasmic reticulum Sec complex
TRUE	[BLASTED]	XM_020350073.1	XP_020205662.1uncharacterized protein LOC109790832, partial	870	20	0	91.63
TRUE	[BLASTED, MAPPED, ANNOTATED]	XM_020350086.1	XP_020205675.1basic leucine zipper 9-like isoform X1	1143	20	0	77.42	3	F:GO:0003700; P:GO:0006355; F:GO:0016740	F:DNA-binding transcription factor activity; P:regulation of transcription, DNA-templated; F:transferase activity
TRUE	[BLASTED, MAPPED, ANNOTATED]	XM_020350087.1	XP_020205676.1basic leucine zipper 9-like isoform X2	1137	20	0	77.47	3	F:GO:0003700; P:GO:0006355; F:GO:0016740	F:DNA-binding transcription factor activity; P:regulation of transcription, DNA-templated; F:transferase activity
TRUE	[BLASTED, MAPPED, ANNOTATED]	XM_020350163.1	XP_017411942.1 kanadaptin	2931	20	0	88.81	3	F:GO:0003729; C:GO:0016020; F:GO:0016787	F:mRNA binding; C:membrane; F:hydrolase activity
TRUE	[BLASTED]	XM_020350164.1	XP_020161941.1polyubiquitin-A isoform X2	2458	20	0	99.7
TRUE	[BLASTED, MAPPED]	XM_020350189.1	XP_020205778.1probable LRR receptor-like serine/threonine-protein kinase At4g36180	2160	20	0	60.22	5	C:GO:0016020; C:GO:0016021; F:GO:0016301; P:GO:0016310; F:GO:0016740	C:membrane; C:integral component of membrane; F:kinase activity; P:phosphorylation; F:transferase activity
TRUE	[BLASTED]	XM_020350205.1	RHN74036.1putative transposase, Ptta/En/Spm, plant	1059	20	0	78.66
TRUE	[BLASTED, MAPPED, ANNOTATED]	XM_020350206.1	XP_020205795.17-deoxyloganetic acid glucosyltransferase-like	1228	20	0	88.3	3	C:GO:0043231; F:GO:0047230; F:GO:0047792	C:intracellular membrane-bounded organelle; F:flavonol-3-O-glucoside L-rhamnosyltransferase activity; F:cyanohydrin beta-glucosyltransferase activity	EC:2.4.1.159; EC:2.4.1.85	Flavonol-3-O-glucoside L-rhamnosyltransferase; Cyanohydrin beta-glucosyltransferase
TRUE	[BLASTED, MAPPED, ANNOTATED]	XM_020350224.1	XP_020205813.1abscisic acid 8'-hydroxylase 1-like isoform X1	1579	20	0	94.35	7	F:GO:0005506; P:GO:0009687; F:GO:0010295; C:GO:0016021; P:GO:0016125; F:GO:0020037; P:GO:0055114	F:iron ion binding; P:abscisic acid metabolic process; F:(+)-abscisic acid 8'-hydroxylase activity; C:integral component of membrane; P:sterol metabolic process; F:heme binding; P:oxidation-reduction process	EC:1.14.13.93; EC:1.14.13	(+)-abscisic acid 8'-hydroxylase; Acting on paired donors, with incorporation or reduction of molecular oxygen. The oxygen incorporated need not be derived from O(2)
TRUE	[BLASTED, MAPPED, ANNOTATED]	XM_020350225.1	XP_020205814.1abscisic acid 8'-hydroxylase 1-like isoform X2	1855	20	0	94.92	7	F:GO:0005506; P:GO:0009687; F:GO:0010295; C:GO:0016021; P:GO:0016125; F:GO:0020037; P:GO:0055114	F:iron ion binding; P:abscisic acid metabolic process; F:(+)-abscisic acid 8'-hydroxylase activity; C:integral component of membrane; P:sterol metabolic process; F:heme binding; P:oxidation-reduction process	EC:1.14.13.93; EC:1.14.13	(+)-abscisic acid 8'-hydroxylase; Acting on paired donors, with incorporation or reduction of molecular oxygen. The oxygen incorporated need not be derived from O(2)
TRUE	[BLASTED, MAPPED, ANNOTATED]	XM_020350234.1	XP_020205823.1myb-related protein 2-like isoform X1	1928	20	0	88.11	2	F:GO:0003677; C:GO:0005634	F:DNA binding; C:nucleus
TRUE	[BLASTED, MAPPED, ANNOTATED]	XM_020350235.1	XP_020205824.1myb-related protein 2-like isoform X2	1926	20	0	88.17	2	F:GO:0003677; C:GO:0005634	F:DNA binding; C:nucleus
TRUE	[BLASTED, MAPPED, ANNOTATED]	XM_020350236.1	XP_020205825.1myb-related protein 2-like	593	20	1.00348e-69	95.72	2	F:GO:0003677; C:GO:0005634	F:DNA binding; C:nucleus
TRUE	[BLASTED]	XM_020350242.1	XP_020205831.1uncharacterized protein LOC109790993	1257	20	0	90.94
TRUE	[BLASTED]	XM_020350262.1	PSS08165.1Interleukin-2 receptor subunit beta like	987	20	1.86791e-59	72.62
TRUE	[BLASTED, MAPPED, ANNOTATED]	XM_020350263.1	XP_020205852.1zinc transporter 1-like	1401	20	0	92.29	4	F:GO:0005385; C:GO:0005886; C:GO:0016021; P:GO:0071577	F:zinc ion transmembrane transporter activity; C:plasma membrane; C:integral component of membrane; P:zinc ion transmembrane transport
TRUE	[BLASTED]	XM_020350264.1	KEH38231.1plant/F3O9-12 protein	1280	20	4.15697e-179	88.64
TRUE	[BLASTED, MAPPED, ANNOTATED]	XM_020350265.1	XP_020205854.1L-type lectin-domain containing receptor kinase VIII.2-like	2494	20	0	90.72	9	P:GO:0002229; F:GO:0004675; F:GO:0005524; C:GO:0005886; P:GO:0006468; P:GO:0007178; C:GO:0016021; F:GO:0030246; P:GO:0042742	P:defense response to oomycetes; F:transmembrane receptor protein serine/threonine kinase activity; F:ATP binding; C:plasma membrane; P:protein phosphorylation; P:transmembrane receptor protein serine/threonine kinase signaling pathway; C:integral component of membrane; F:carbohydrate binding; P:defense response to bacterium	EC:2.7.11	Transferring phosphorus-containing groups
TRUE	[BLASTED, MAPPED, ANNOTATED]	XM_020350274.1	XP_020205863.1two-component response regulator ORR9-like	911	20	8.87982e-127	90.71	2	P:GO:0000160; C:GO:0016021	P:phosphorelay signal transduction system; C:integral component of membrane
TRUE	[BLASTED, MAPPED, ANNOTATED]	XM_020350285.1	XP_020205874.1beta-amyrin 11-oxidase-like	1500	20	0	80.38	6	F:GO:0004497; F:GO:0005506; C:GO:0016021; F:GO:0016705; F:GO:0020037; P:GO:0055114	F:monooxygenase activity; F:iron ion binding; C:integral component of membrane; F:oxidoreductase activity, acting on paired donors, with incorporation or reduction of molecular oxygen; F:heme binding; P:oxidation-reduction process
TRUE	[BLASTED, MAPPED, ANNOTATED]	XM_020350305.1	XP_020205894.1eyes absent homolog 2	1463	20	0	88.02	7	C:GO:0005634; P:GO:0007275; P:GO:0016576; F:GO:0030946; P:GO:0035335; P:GO:0045739; P:GO:2001240	C:nucleus; P:multicellular organism development; P:histone dephosphorylation; F:protein tyrosine phosphatase activity, metal-dependent; P:peptidyl-tyrosine dephosphorylation; P:positive regulation of DNA repair; P:negative regulation of extrinsic apoptotic signaling pathway in absence of ligand	EC:3.1.3.16; EC:3.1.3.48; EC:3.1.3.41	Protein-serine/threonine phosphatase; Protein-tyrosine-phosphatase; 4-nitrophenylphosphatase
TRUE	[BLASTED]	XM_020350310.1	RDX89221.1Protein LOL1	844	20	5.14614e-76	98.64
TRUE	[BLASTED]	XM_020350311.1	RDX89221.1Protein LOL1	892	20	8.97905e-76	98.64
TRUE	[BLASTED, MAPPED, ANNOTATED]	XM_020350318.1	XP_020226477.1dentin sialophosphoprotein	963	20	9.50007e-57	86.74	1	C:GO:0016021	C:integral component of membrane
TRUE	[BLASTED, MAPPED, ANNOTATED]	XM_020350334.1	XP_020205923.1carboxy-terminal domain RNA polymerase II polypeptide A small phosphatase 1	1501	20	0	90.01	4	F:GO:0004721; P:GO:0006470; P:GO:0007623; C:GO:0016021	F:phosphoprotein phosphatase activity; P:protein dephosphorylation; P:circadian rhythm; C:integral component of membrane	EC:3.1.3.16; EC:3.1.3.41	Protein-serine/threonine phosphatase; 4-nitrophenylphosphatase
TRUE	[BLASTED, MAPPED, ANNOTATED]	XM_020350341.1	XP_020205930.1protein STRICTOSIDINE SYNTHASE-LIKE 5-like	1087	20	0	80.49	4	C:GO:0005783; P:GO:0009058; C:GO:0016021; F:GO:0016844	C:endoplasmic reticulum; P:biosynthetic process; C:integral component of membrane; F:strictosidine synthase activity	EC:4.3.3.2	Strictosidine synthase
TRUE	[BLASTED, MAPPED, ANNOTATED]	XM_020350352.1	XP_020205941.1glucan endo-1,3-beta-glucosidase, basic isoform	1355	20	0	94.49	6	F:GO:0004338; C:GO:0005773; P:GO:0005975; P:GO:0006952; F:GO:0042973; C:GO:0046658	F:glucan exo-1,3-beta-glucosidase activity; C:vacuole; P:carbohydrate metabolic process; P:defense response; F:glucan endo-1,3-beta-D-glucosidase activity; C:anchored component of plasma membrane	EC:3.2.1.21; EC:3.2.1.58; EC:3.2.1.39	Beta-glucosidase; Glucan 1,3-beta-glucosidase; Glucan endo-1,3-beta-D-glucosidase
TRUE	[BLASTED, MAPPED, ANNOTATED]	XM_020350359.1	KYP35890.1(+)-delta-cadinene synthase isozyme C2	575	20	4.08423e-130	86.58	2	F:GO:0000287; F:GO:0010333	F:magnesium ion binding; F:terpene synthase activity
TRUE	[BLASTED, MAPPED, ANNOTATED]	XM_020350363.1	XP_020205952.1probable terpene synthase 2	1743	20	0	84.03	2	F:GO:0000287; F:GO:0010333	F:magnesium ion binding; F:terpene synthase activity
TRUE	[BLASTED, MAPPED, ANNOTATED]	XM_020350364.1	XP_020205953.1alpha-copaene synthase-like	1135	20	0	83.38	2	F:GO:0000287; F:GO:0010333	F:magnesium ion binding; F:terpene synthase activity
TRUE	[BLASTED, MAPPED, ANNOTATED]	XM_020350367.1	XP_020205956.1linoleate 13S-lipoxygenase 2-1, chloroplastic-like	2846	20	0	87.13	4	F:GO:0016702; P:GO:0031408; F:GO:0046872; P:GO:0055114	F:oxidoreductase activity, acting on single donors with incorporation of molecular oxygen, incorporation of two atoms of oxygen; P:oxylipin biosynthetic process; F:metal ion binding; P:oxidation-reduction process	EC:1.13.11	Acting on single donors with incorporation of molecular oxygen (oxygenases). The oxygen incorporated need not be derived from O(2)
TRUE	[BLASTED, MAPPED, ANNOTATED]	XM_020350374.1	KYP77964.1Beta-fructofuranosidase, insoluble isoenzyme 1	2035	20	0	90.87	2	F:GO:0004553; P:GO:0005975	F:hydrolase activity, hydrolyzing O-glycosyl compounds; P:carbohydrate metabolic process
TRUE	[BLASTED, MAPPED, ANNOTATED]	XM_020350376.1	XP_020205965.1probable UDP-N-acetylglucosamine--peptide N-acetylglucosaminyltransferase SPINDLY	2209	20	0	94.06	2	C:GO:0016021; F:GO:0016757	C:integral component of membrane; F:transferase activity, transferring glycosyl groups
TRUE	[BLASTED, MAPPED, ANNOTATED]	XM_020350413.1	XP_020206002.1nudix hydrolase 17, mitochondrial-like	502	20	6.09105e-109	90.92	10	C:GO:0005634; C:GO:0005737; F:GO:0008486; F:GO:0052840; F:GO:0052843; F:GO:0052844; F:GO:0052845; F:GO:0052846; F:GO:0052847; F:GO:0052848	C:nucleus; C:cytoplasm; F:diphosphoinositol-polyphosphate diphosphatase activity; F:inositol diphosphate tetrakisphosphate diphosphatase activity; F:inositol-1-diphosphate-2,3,4,5,6-pentakisphosphate diphosphatase activity; F:inositol-3-diphosphate-1,2,4,5,6-pentakisphosphate diphosphatase activity; F:inositol-5-diphosphate-1,2,3,4,6-pentakisphosphate diphosphatase activity; F:inositol-1,5-bisdip…	EC:3.6.1.52	Diphosphoinositol-polyphosphate diphosphatase
TRUE	[BLASTED, MAPPED, ANNOTATED]	XM_020350421.1	XP_020206010.140S ribosomal protein S5	1057	20	1.96276e-148	97.03	6	P:GO:0000028; F:GO:0003729; F:GO:0003735; P:GO:0006412; F:GO:0019843; C:GO:0022627	P:ribosomal small subunit assembly; F:mRNA binding; F:structural constituent of ribosome; P:translation; F:rRNA binding; C:cytosolic small ribosomal subunit
TRUE	[BLASTED, MAPPED, ANNOTATED]	XM_020350422.1	XP_020206011.1secretory carrier-associated membrane protein 1-like isoform X1	906	20	0	89.07	9	F:GO:0004672; F:GO:0005524; C:GO:0005886; P:GO:0006468; P:GO:0015031; C:GO:0016021; C:GO:0030658; C:GO:0032588; C:GO:0055038	F:protein kinase activity; F:ATP binding; C:plasma membrane; P:protein phosphorylation; P:protein transport; C:integral component of membrane; C:transport vesicle membrane; C:trans-Golgi network membrane; C:recycling endosome membrane
TRUE	[BLASTED, MAPPED, ANNOTATED]	XM_020350423.1	XP_020206012.1secretory carrier-associated membrane protein 1-like isoform X2	840	20	0	89.35	9	F:GO:0004672; F:GO:0005524; C:GO:0005886; P:GO:0006468; P:GO:0015031; C:GO:0016021; C:GO:0030658; C:GO:0032588; C:GO:0055038	F:protein kinase activity; F:ATP binding; C:plasma membrane; P:protein phosphorylation; P:protein transport; C:integral component of membrane; C:transport vesicle membrane; C:trans-Golgi network membrane; C:recycling endosome membrane
TRUE	[BLASTED, MAPPED, ANNOTATED]	XM_020350425.1	XP_020206014.1WAT1-related protein At4g30420	1095	20	0	78.61	4	C:GO:0005886; C:GO:0016021; F:GO:0022857; P:GO:0055085	C:plasma membrane; C:integral component of membrane; F:transmembrane transporter activity; P:transmembrane transport
TRUE	[BLASTED]	XM_020350450.1	AES71521.1DUF1645 family protein	1159	20	1.66394e-130	67
TRUE	[BLASTED, MAPPED, ANNOTATED]	XM_020350504.1	XP_020206093.1protein YLS3-like	971	20	4.12903e-116	78.75	1	C:GO:0016021	C:integral component of membrane
TRUE	[BLASTED]	XM_020350552.1	XP_020206141.1F-box/FBD/LRR-repeat protein At1g13570-like	1182	20	0	63.39
TRUE	[BLASTED, MAPPED, ANNOTATED]	XM_020350565.1	AAQ14319.1protease inhibitor	896	20	1.92924e-135	74.78	2	F:GO:0004869; P:GO:0010951	F:cysteine-type endopeptidase inhibitor activity; P:negative regulation of endopeptidase activity
TRUE	[BLASTED, MAPPED, ANNOTATED]	XM_020350575.1	XP_020206164.12-hydroxyisoflavanone synthase	1915	20	0	93.79	8	F:GO:0005506; C:GO:0005783; P:GO:0009717; C:GO:0016021; F:GO:0020037; C:GO:0031090; F:GO:0033770; P:GO:0055114	F:iron ion binding; C:endoplasmic reticulum; P:isoflavonoid biosynthetic process; C:integral component of membrane; F:heme binding; C:organelle membrane; F:2-hydroxyisoflavanone synthase activity; P:oxidation-reduction process	EC:1.14.13; EC:1.14.13.86	Acting on paired donors, with incorporation or reduction of molecular oxygen. The oxygen incorporated need not be derived from O(2); Acting on paired donors, with incorporation or reduction of molecular oxygen. The oxygen incorporated need not be derived from O(2)
TRUE	[BLASTED, MAPPED, ANNOTATED]	XM_020350579.1	XP_020206168.1transcription elongation factor 1 homolog	618	20	1.42774e-45	97.09	7	F:GO:0000993; F:GO:0003746; P:GO:0006368; P:GO:0006414; C:GO:0008023; F:GO:0046872; P:GO:0048096	F:RNA polymerase II complex binding; F:translation elongation factor activity; P:transcription elongation from RNA polymerase II promoter; P:translational elongation; C:transcription elongation factor complex; F:metal ion binding; P:chromatin-mediated maintenance of transcription
TRUE	[BLASTED, MAPPED, ANNOTATED]	XM_020350580.1	XP_020206168.1transcription elongation factor 1 homolog	602	20	1.20183e-45	97.09	7	F:GO:0000993; F:GO:0003746; P:GO:0006368; P:GO:0006414; C:GO:0008023; F:GO:0046872; P:GO:0048096	F:RNA polymerase II complex binding; F:translation elongation factor activity; P:transcription elongation from RNA polymerase II promoter; P:translational elongation; C:transcription elongation factor complex; F:metal ion binding; P:chromatin-mediated maintenance of transcription
TRUE	[BLASTED, MAPPED, ANNOTATED]	XM_020350581.1	XP_020206168.1transcription elongation factor 1 homolog	543	20	5.94356e-46	97.09	7	F:GO:0000993; F:GO:0003746; P:GO:0006368; P:GO:0006414; C:GO:0008023; F:GO:0046872; P:GO:0048096	F:RNA polymerase II complex binding; F:translation elongation factor activity; P:transcription elongation from RNA polymerase II promoter; P:translational elongation; C:transcription elongation factor complex; F:metal ion binding; P:chromatin-mediated maintenance of transcription
TRUE	[BLASTED, MAPPED, ANNOTATED]	XM_020350586.1	XP_017417613.1 laccase-17-like	2045	20	0	95.46	8	F:GO:0005507; P:GO:0009809; C:GO:0016021; F:GO:0016722; P:GO:0046274; C:GO:0048046; F:GO:0052716; P:GO:0055114	F:copper ion binding; P:lignin biosynthetic process; C:integral component of membrane; F:oxidoreductase activity, oxidizing metal ions; P:lignin catabolic process; C:apoplast; F:hydroquinone:oxygen oxidoreductase activity; P:oxidation-reduction process	EC:1.10.3; EC:1.10.3.2	Acting on diphenols and related substances as donors; Laccase
TRUE	[BLASTED, MAPPED, ANNOTATED]	XM_020350604.1	XP_020206193.1G-type lectin S-receptor-like serine/threonine-protein kinase At1g67520 isoform X1	4213	20	0	79.24	5	F:GO:0004674; F:GO:0005524; C:GO:0005886; P:GO:0006468; C:GO:0016021	F:protein serine/threonine kinase activity; F:ATP binding; C:plasma membrane; P:protein phosphorylation; C:integral component of membrane	EC:2.7.11	Transferring phosphorus-containing groups
TRUE	[BLASTED, MAPPED, ANNOTATED]	XM_020350605.1	XP_020206193.1G-type lectin S-receptor-like serine/threonine-protein kinase At1g67520 isoform X1	4189	20	0	79.24	5	F:GO:0004674; F:GO:0005524; C:GO:0005886; P:GO:0006468; C:GO:0016021	F:protein serine/threonine kinase activity; F:ATP binding; C:plasma membrane; P:protein phosphorylation; C:integral component of membrane	EC:2.7.11	Transferring phosphorus-containing groups
TRUE	[BLASTED, MAPPED, ANNOTATED]	XM_020350606.1	XP_020206193.1G-type lectin S-receptor-like serine/threonine-protein kinase At1g67520 isoform X1	3387	20	0	79.24	5	F:GO:0004674; F:GO:0005524; C:GO:0005886; P:GO:0006468; C:GO:0016021	F:protein serine/threonine kinase activity; F:ATP binding; C:plasma membrane; P:protein phosphorylation; C:integral component of membrane	EC:2.7.11	Transferring phosphorus-containing groups
TRUE	[BLASTED, MAPPED, ANNOTATED]	XM_020350627.1	XP_020206216.1protein FLOWERING LOCUS T-like	903	20	3.93904e-115	92.82	7	F:GO:0005515; C:GO:0005634; C:GO:0005737; F:GO:0008429; P:GO:0009911; P:GO:0010119; P:GO:0048573	F:protein binding; C:nucleus; C:cytoplasm; F:phosphatidylethanolamine binding; P:positive regulation of flower development; P:regulation of stomatal movement; P:photoperiodism, flowering
TRUE	[BLASTED, MAPPED, ANNOTATED]	XM_020350664.1	XP_020206253.1sucrose transport protein SUC1-like	2005	20	0	89.43	3	C:GO:0005887; F:GO:0008515; P:GO:0015770	C:integral component of plasma membrane; F:sucrose transmembrane transporter activity; P:sucrose transport
TRUE	[BLASTED, MAPPED]	XM_020350669.1	XP_020230859.1disease resistance RPP13-like protein 4	2105	20	0	72.53	3	F:GO:0004721; P:GO:0006470; F:GO:0016787	F:phosphoprotein phosphatase activity; P:protein dephosphorylation; F:hydrolase activity
TRUE	[BLASTED, MAPPED, ANNOTATED]	XM_020350715.1	XP_020206304.1RNA-binding protein 42-like	1009	20	8.17915e-158	90.33	3	C:GO:0000243; P:GO:0000398; F:GO:0003729	C:commitment complex; P:mRNA splicing, via spliceosome; F:mRNA binding
TRUE	[BLASTED, MAPPED, ANNOTATED]	XM_020350722.1	XP_020206304.1RNA-binding protein 42-like	928	20	2.87093e-158	90.33	3	C:GO:0000243; P:GO:0000398; F:GO:0003729	C:commitment complex; P:mRNA splicing, via spliceosome; F:mRNA binding
TRUE	[BLASTED, MAPPED, ANNOTATED]	XM_020350741.1	XP_020206330.1annexin D5-like	951	20	0	86.3	3	F:GO:0005509; F:GO:0005544; F:GO:0016787	F:calcium ion binding; F:calcium-dependent phospholipid binding; F:hydrolase activity
TRUE	[BLASTED, MAPPED, ANNOTATED]	XM_020350768.1	XP_020206357.1probable glutathione S-transferase	1004	20	2.56077e-159	91.86	9	F:GO:0004364; C:GO:0005737; P:GO:0006749; P:GO:0009408; P:GO:0009733; P:GO:0009735; P:GO:0009737; P:GO:0009739; P:GO:0010038	F:glutathione transferase activity; C:cytoplasm; P:glutathione metabolic process; P:response to heat; P:response to auxin; P:response to cytokinin; P:response to abscisic acid; P:response to gibberellin; P:response to metal ion	EC:2.5.1.18	Glutathione transferase
TRUE	[BLASTED]	XM_020350770.1	AES66452.12-oxoglutarate (2OG) and Fe(II)-dependent oxygenase superfamily protein	690	20	1.18524e-121	91.16
TRUE	[BLASTED, MAPPED, ANNOTATED]	XM_020350771.1	XP_020206360.1probable glutathione S-transferase	987	20	3.71097e-159	91.49	3	F:GO:0004364; C:GO:0005737; P:GO:0006749	F:glutathione transferase activity; C:cytoplasm; P:glutathione metabolic process	EC:2.5.1.18	Glutathione transferase
TRUE	[BLASTED, MAPPED, ANNOTATED]	XM_020350776.1	XP_020206365.1ABC transporter C family member 3-like isoform X1	4952	20	0	90.04	6	C:GO:0000325; F:GO:0005524; C:GO:0005774; C:GO:0016021; F:GO:0042626; P:GO:0055085	C:plant-type vacuole; F:ATP binding; C:vacuolar membrane; C:integral component of membrane; F:ATPase activity, coupled to transmembrane movement of substances; P:transmembrane transport	EC:3.6.1.3; EC:3.6.1.15	Adenosinetriphosphatase; Nucleoside-triphosphate phosphatase
TRUE	[BLASTED, MAPPED, ANNOTATED]	XM_020350777.1	XP_020206366.1ABC transporter C family member 3-like isoform X2	4850	20	0	93.5	6	C:GO:0000325; F:GO:0005524; C:GO:0005774; C:GO:0016021; F:GO:0042626; P:GO:0055085	C:plant-type vacuole; F:ATP binding; C:vacuolar membrane; C:integral component of membrane; F:ATPase activity, coupled to transmembrane movement of substances; P:transmembrane transport	EC:3.6.1.3; EC:3.6.1.15	Adenosinetriphosphatase; Nucleoside-triphosphate phosphatase
TRUE	[BLASTED, MAPPED, ANNOTATED]	XM_020350780.1	XP_020206369.1GDSL esterase/lipase At5g45910-like	864	20	0	88.87	1	F:GO:0016788	F:hydrolase activity, acting on ester bonds
TRUE	[BLASTED, MAPPED, ANNOTATED]	XM_020350814.1	XP_020206403.1cytochrome P450 CYP82D47-like	1757	20	0	87.13	6	F:GO:0005506; C:GO:0016021; F:GO:0016709; F:GO:0020037; P:GO:0042343; P:GO:0055114	F:iron ion binding; C:integral component of membrane; F:oxidoreductase activity, acting on paired donors, with incorporation or reduction of molecular oxygen, NAD(P)H as one donor, and incorporation of one atom of oxygen; F:heme binding; P:indole glucosinolate metabolic process; P:oxidation-reduction process	EC:1.14.13	Acting on paired donors, with incorporation or reduction of molecular oxygen. The oxygen incorporated need not be derived from O(2)
TRUE	[BLASTED, MAPPED, ANNOTATED]	XM_020350818.1	XP_020206407.11-deoxy-D-xylulose 5-phosphate reductoisomerase, chloroplastic-like	1616	20	0	95.26	6	F:GO:0016853; F:GO:0030145; F:GO:0030604; P:GO:0051484; P:GO:0055114; F:GO:0070402	F:isomerase activity; F:manganese ion binding; F:1-deoxy-D-xylulose-5-phosphate reductoisomerase activity; P:isopentenyl diphosphate biosynthetic process, methylerythritol 4-phosphate pathway involved in terpenoid biosynthetic process; P:oxidation-reduction process; F:NADPH binding	EC:1.1.1.267	1-deoxy-D-xylulose-5-phosphate reductoisomerase
TRUE	[BLASTED, MAPPED, ANNOTATED]	XM_020350820.1	XP_020206409.1cysteine-rich receptor-like protein kinase 2	1941	20	0	88.54	7	F:GO:0004674; F:GO:0004714; F:GO:0005524; C:GO:0005886; C:GO:0016021; P:GO:0018108; P:GO:0046777	F:protein serine/threonine kinase activity; F:transmembrane receptor protein tyrosine kinase activity; F:ATP binding; C:plasma membrane; C:integral component of membrane; P:peptidyl-tyrosine phosphorylation; P:protein autophosphorylation	EC:2.7.10; EC:2.7.10.1; EC:2.7.11	Transferring phosphorus-containing groups; Receptor protein-tyrosine kinase; Transferring phosphorus-containing groups
TRUE	[BLASTED, MAPPED, ANNOTATED]	XM_020350835.1	XP_020206424.1kinesin-like protein KIN-4C	646	20	1.64044e-63	65.22	5	F:GO:0003774; F:GO:0005488; P:GO:0007017; C:GO:0015630; C:GO:0044430	F:motor activity; F:binding; P:microtubule-based process; C:microtubule cytoskeleton; C:cytoskeletal part	EC:3.6.1.15	Nucleoside-triphosphate phosphatase
TRUE	[BLASTED, MAPPED, ANNOTATED]	XM_020350837.1	AWY94148.1snakin-like protein	563	20	8.58171e-53	92.35	1	C:GO:0016021	C:integral component of membrane
TRUE	[BLASTED]	XM_020350852.1	XP_020206441.1uncharacterized protein LOC109791544	621	20	2.80775e-152	93.11
TRUE	[BLASTED, MAPPED, ANNOTATED]	XM_020350862.1	XP_020206458.1kinesin-like protein KIN-12D isoform X3	767	20	7.99723e-83	96.48	1	P:GO:0007166	P:cell surface receptor signaling pathway
TRUE	[BLASTED, MAPPED, ANNOTATED]	XM_020350863.1	XP_020206458.1kinesin-like protein KIN-12D isoform X3	701	20	3.54758e-83	94.48	1	P:GO:0007166	P:cell surface receptor signaling pathway
TRUE	[BLASTED, MAPPED, ANNOTATED]	XM_020350864.1	XP_020206458.1kinesin-like protein KIN-12D isoform X3	626	20	6.48055e-85	95.74	1	P:GO:0007166	P:cell surface receptor signaling pathway
TRUE	[BLASTED, MAPPED, ANNOTATED]	XM_020350866.1	XP_020206458.1kinesin-like protein KIN-12D isoform X3	662	20	2.17628e-83	94.87	1	P:GO:0007166	P:cell surface receptor signaling pathway
TRUE	[BLASTED, MAPPED, ANNOTATED]	XM_020350867.1	XP_020206458.1kinesin-like protein KIN-12D isoform X3	621	20	1.7859e-84	95.69	1	P:GO:0007166	P:cell surface receptor signaling pathway
TRUE	[BLASTED, MAPPED, ANNOTATED]	XM_020350868.1	XP_020206458.1kinesin-like protein KIN-12D isoform X3	1714	20	2.51156e-79	97.31	6	F:GO:0004076; P:GO:0009102; C:GO:0016021; F:GO:0046872; F:GO:0051537; F:GO:0051539	F:biotin synthase activity; P:biotin biosynthetic process; C:integral component of membrane; F:metal ion binding; F:2 iron, 2 sulfur cluster binding; F:4 iron, 4 sulfur cluster binding	EC:2.8.1.6	Biotin synthase
TRUE	[BLASTED, MAPPED, ANNOTATED]	XM_020350869.1	XP_020206458.1kinesin-like protein KIN-12D isoform X3	1705	20	6.86257e-69	97.3	6	F:GO:0004076; P:GO:0009102; C:GO:0016021; F:GO:0046872; F:GO:0051537; F:GO:0051539	F:biotin synthase activity; P:biotin biosynthetic process; C:integral component of membrane; F:metal ion binding; F:2 iron, 2 sulfur cluster binding; F:4 iron, 4 sulfur cluster binding	EC:2.8.1.6	Biotin synthase
TRUE	[BLASTED, MAPPED, ANNOTATED]	XM_020350877.1	XP_020206466.1coumaroyl-CoA:anthocyanidin 3-O-glucoside-6''-O-coumaroyltransferase 1-like	805	20	8.03828e-177	85.14	2	F:GO:0047172; F:GO:0047672	F:shikimate O-hydroxycinnamoyltransferase activity; F:anthranilate N-benzoyltransferase activity	EC:2.3.1.144; EC:2.3.1.133	Anthranilate N-benzoyltransferase; Shikimate O-hydroxycinnamoyltransferase
TRUE	[BLASTED, MAPPED, ANNOTATED]	XM_020350879.1	XP_020206468.1coumaroyl-CoA:anthocyanidin 3-O-glucoside-6''-O-coumaroyltransferase 1-like	1146	20	0	87.76	2	F:GO:0047172; F:GO:0047672	F:shikimate O-hydroxycinnamoyltransferase activity; F:anthranilate N-benzoyltransferase activity	EC:2.3.1.144; EC:2.3.1.133	Anthranilate N-benzoyltransferase; Shikimate O-hydroxycinnamoyltransferase
TRUE	[BLASTED, MAPPED, ANNOTATED]	XM_020350880.1	XP_020206469.1coumaroyl-CoA:anthocyanidin 3-O-glucoside-6''-O-coumaroyltransferase 1-like	1553	20	0	87.75	2	F:GO:0047172; F:GO:0047672	F:shikimate O-hydroxycinnamoyltransferase activity; F:anthranilate N-benzoyltransferase activity	EC:2.3.1.144; EC:2.3.1.133	Anthranilate N-benzoyltransferase; Shikimate O-hydroxycinnamoyltransferase
TRUE	[BLASTED, MAPPED, ANNOTATED]	XM_020350884.1	KYP35187.1Anthocyanin 5-aromatic acyltransferase	1542	20	0	86.05	2	F:GO:0047172; F:GO:0047672	F:shikimate O-hydroxycinnamoyltransferase activity; F:anthranilate N-benzoyltransferase activity	EC:2.3.1.144; EC:2.3.1.133	Anthranilate N-benzoyltransferase; Shikimate O-hydroxycinnamoyltransferase
TRUE	[BLASTED, MAPPED, ANNOTATED]	XM_020350885.1	XP_020206474.1coumaroyl-CoA:anthocyanidin 3-O-glucoside-6''-O-coumaroyltransferase 1-like	1472	20	0	85.82	2	F:GO:0047172; F:GO:0047672	F:shikimate O-hydroxycinnamoyltransferase activity; F:anthranilate N-benzoyltransferase activity	EC:2.3.1.144; EC:2.3.1.133	Anthranilate N-benzoyltransferase; Shikimate O-hydroxycinnamoyltransferase
TRUE	[BLASTED, MAPPED, ANNOTATED]	XM_020350886.1	KYP35187.1Anthocyanin 5-aromatic acyltransferase	1542	20	0	86.05	2	F:GO:0047172; F:GO:0047672	F:shikimate O-hydroxycinnamoyltransferase activity; F:anthranilate N-benzoyltransferase activity	EC:2.3.1.144; EC:2.3.1.133	Anthranilate N-benzoyltransferase; Shikimate O-hydroxycinnamoyltransferase
TRUE	[BLASTED, MAPPED, ANNOTATED]	XM_020350887.1	KYP35187.1Anthocyanin 5-aromatic acyltransferase	1542	20	0	86.05	2	F:GO:0047172; F:GO:0047672	F:shikimate O-hydroxycinnamoyltransferase activity; F:anthranilate N-benzoyltransferase activity	EC:2.3.1.144; EC:2.3.1.133	Anthranilate N-benzoyltransferase; Shikimate O-hydroxycinnamoyltransferase
TRUE	[BLASTED, MAPPED, ANNOTATED]	XM_020350904.1	XP_020206493.1disease resistance protein RPP4-like	1756	20	0	82.13	3	P:GO:0007165; C:GO:0016021; F:GO:0043531	P:signal transduction; C:integral component of membrane; F:ADP binding
TRUE	[BLASTED, MAPPED, ANNOTATED]	XM_020350905.1	XP_020206494.1disease resistance protein RPP5-like	2076	20	0	76.25	3	P:GO:0007165; C:GO:0016021; F:GO:0043531	P:signal transduction; C:integral component of membrane; F:ADP binding
TRUE	[BLASTED, MAPPED, ANNOTATED]	XM_020350927.1	KYP67432.1Potassium channel SKOR	1657	20	5.49229e-172	88.05	4	F:GO:0005249; C:GO:0016021; P:GO:0034765; P:GO:0071805	F:voltage-gated potassium channel activity; C:integral component of membrane; P:regulation of ion transmembrane transport; P:potassium ion transmembrane transport
TRUE	[BLASTED, MAPPED, ANNOTATED]	XM_020350929.1	KYP67432.1Potassium channel SKOR	1635	20	5.08554e-174	90.29	4	F:GO:0005249; C:GO:0016021; P:GO:0034765; P:GO:0071805	F:voltage-gated potassium channel activity; C:integral component of membrane; P:regulation of ion transmembrane transport; P:potassium ion transmembrane transport
TRUE	[BLASTED, MAPPED, ANNOTATED]	XM_020350944.1	XP_020206533.1GDSL esterase/lipase CPRD49-like	768	20	0	94.2	1	F:GO:0016788	F:hydrolase activity, acting on ester bonds
TRUE	[BLASTED, MAPPED, ANNOTATED]	XM_020350945.1	XP_020206534.1GDSL esterase/lipase CPRD49-like	874	20	5.38369e-169	94.91	1	F:GO:0016788	F:hydrolase activity, acting on ester bonds
TRUE	[BLASTED, MAPPED, ANNOTATED]	XM_020350959.1	XP_020206548.1FRIGIDA-like protein 1	2187	20	0	68.66	2	P:GO:0009908; P:GO:0030154	P:flower development; P:cell differentiation
TRUE	[BLASTED, MAPPED, ANNOTATED]	XM_020350983.1	XP_020206572.1cadmium-induced protein AS8	739	20	3.31897e-84	86.31	1	C:GO:0016021	C:integral component of membrane
TRUE	[BLASTED, MAPPED, ANNOTATED]	XM_020351001.1	XP_020206590.1myb-related protein 2-like	717	20	1.5727e-133	87.52	2	F:GO:0003677; C:GO:0005634	F:DNA binding; C:nucleus
TRUE	[BLASTED, MAPPED, ANNOTATED]	XM_020351002.1	XP_020206591.1cysteine-rich receptor-like protein kinase 2	1947	20	0	87.31	7	F:GO:0004674; F:GO:0004714; F:GO:0005524; C:GO:0005886; C:GO:0016021; P:GO:0018108; P:GO:0046777	F:protein serine/threonine kinase activity; F:transmembrane receptor protein tyrosine kinase activity; F:ATP binding; C:plasma membrane; C:integral component of membrane; P:peptidyl-tyrosine phosphorylation; P:protein autophosphorylation	EC:2.7.10; EC:2.7.10.1; EC:2.7.11	Transferring phosphorus-containing groups; Receptor protein-tyrosine kinase; Transferring phosphorus-containing groups
TRUE	[BLASTED, MAPPED, ANNOTATED]	XM_020351066.1	XP_020206655.1switch-associated protein 70	1809	20	0	95.42	3	F:GO:0004674; P:GO:0018105; P:GO:0035556	F:protein serine/threonine kinase activity; P:peptidyl-serine phosphorylation; P:intracellular signal transduction	EC:2.7.11	Transferring phosphorus-containing groups
TRUE	[BLASTED, MAPPED, ANNOTATED]	XM_020351105.1	XP_020206694.1L-ascorbate oxidase-like	2043	20	0	93	9	F:GO:0005507; C:GO:0005576; C:GO:0005634; P:GO:0008285; F:GO:0008447; C:GO:0009505; C:GO:0009506; F:GO:0016722; P:GO:0055114	F:copper ion binding; C:extracellular region; C:nucleus; P:negative regulation of cell population proliferation; F:L-ascorbate oxidase activity; C:plant-type cell wall; C:plasmodesma; F:oxidoreductase activity, oxidizing metal ions; P:oxidation-reduction process	EC:1.10.3; EC:1.10.3.3	Acting on diphenols and related substances as donors; L-ascorbate oxidase
TRUE	[BLASTED, MAPPED, ANNOTATED]	XM_020351140.1	XP_020206729.1 sm-like protein LSM4	915	20	5.74444e-81	97.03	7	P:GO:0000387; C:GO:0000932; P:GO:0000956; C:GO:0005681; C:GO:0005688; F:GO:0017070; P:GO:0033962	P:spliceosomal snRNP assembly; C:P-body; P:nuclear-transcribed mRNA catabolic process; C:spliceosomal complex; C:U6 snRNP; F:U6 snRNA binding; P:cytoplasmic mRNA processing body assembly
TRUE	[BLASTED, MAPPED, ANNOTATED]	XM_020351152.1	KYP78585.1Transposon Ty3-I Gag-Pol polyprotein	456	20	9.84374e-109	78.3	3	F:GO:0003676; F:GO:0008270; C:GO:0016021	F:nucleic acid binding; F:zinc ion binding; C:integral component of membrane
TRUE	[BLASTED, MAPPED, ANNOTATED]	XM_020351153.1	KYP78585.1Transposon Ty3-I Gag-Pol polyprotein	456	20	3.46972e-109	78.26	3	F:GO:0003676; F:GO:0008270; C:GO:0016021	F:nucleic acid binding; F:zinc ion binding; C:integral component of membrane
TRUE	[BLASTED, MAPPED, ANNOTATED]	XM_020351169.1	XP_020206758.117.9 kDa class II heat shock protein	780	20	2.27338e-87	94.84	8	C:GO:0005737; P:GO:0006457; P:GO:0009408; P:GO:0009651; P:GO:0042542; F:GO:0043621; F:GO:0051082; P:GO:0051259	C:cytoplasm; P:protein folding; P:response to heat; P:response to salt stress; P:response to hydrogen peroxide; F:protein self-association; F:unfolded protein binding; P:protein complex oligomerization
TRUE	[BLASTED, MAPPED, ANNOTATED]	XM_020351172.1	XP_020206761.1probable polygalacturonase At3g15720	1449	20	0	77.55	4	F:GO:0004650; C:GO:0005576; P:GO:0005975; P:GO:0071555	F:polygalacturonase activity; C:extracellular region; P:carbohydrate metabolic process; P:cell wall organization	EC:3.2.1.15	Polygalacturonase
TRUE	[BLASTED, MAPPED, ANNOTATED]	XM_020351174.1	XP_020206763.1uncharacterized protein LOC109791826	795	20	1.00857e-177	90.43	1	F:GO:0008270	F:zinc ion binding
TRUE	[BLASTED, MAPPED, ANNOTATED]	XM_020351187.1	XP_020206776.1GPI mannosyltransferase 1	1333	20	0	92.74	4	C:GO:0005789; P:GO:0006506; C:GO:0016021; F:GO:0016758	C:endoplasmic reticulum membrane; P:GPI anchor biosynthetic process; C:integral component of membrane; F:transferase activity, transferring hexosyl groups
TRUE	[BLASTED, MAPPED, ANNOTATED]	XM_020351191.1	KEH25455.1ribosomal protein S24e family protein, putative	942	20	4.29623e-169	82.36	2	F:GO:0003676; C:GO:0005840	F:nucleic acid binding; C:ribosome
TRUE	[BLASTED, MAPPED, ANNOTATED]	XM_020351192.1	KEH25455.1ribosomal protein S24e family protein, putative	944	20	2.83278e-169	82.36	2	F:GO:0003676; C:GO:0005840	F:nucleic acid binding; C:ribosome
TRUE	[BLASTED, MAPPED, ANNOTATED]	XM_020351193.1	KEH25455.1ribosomal protein S24e family protein, putative	950	20	1.71413e-169	82.36	2	F:GO:0003676; C:GO:0005840	F:nucleic acid binding; C:ribosome
TRUE	[BLASTED, MAPPED, ANNOTATED]	XM_020351227.1	XP_020206816.1glycerol-3-phosphate 2-O-acyltransferase 6-like isoform X1	1889	20	0	93.44	8	F:GO:0003841; F:GO:0004366; P:GO:0010143; C:GO:0016021; P:GO:0016311; F:GO:0016791; F:GO:0090447; F:GO:0102420	F:1-acylglycerol-3-phosphate O-acyltransferase activity; F:glycerol-3-phosphate O-acyltransferase activity; P:cutin biosynthetic process; C:integral component of membrane; P:dephosphorylation; F:phosphatase activity; F:glycerol-3-phosphate 2-O-acyltransferase activity; F:sn-1-glycerol-3-phosphate C16:0-DCA-CoA acyl transferase activity	EC:2.3.1.51; EC:2.3.1.15; EC:3.1.3.41	1-acylglycerol-3-phosphate O-acyltransferase; Glycerol-3-phosphate 1-O-acyltransferase; 4-nitrophenylphosphatase
TRUE	[BLASTED, MAPPED, ANNOTATED]	XM_020351228.1	XP_020206816.1glycerol-3-phosphate 2-O-acyltransferase 6-like isoform X1	1894	20	0	93.44	8	F:GO:0003841; F:GO:0004366; P:GO:0010143; C:GO:0016021; P:GO:0016311; F:GO:0016791; F:GO:0090447; F:GO:0102420	F:1-acylglycerol-3-phosphate O-acyltransferase activity; F:glycerol-3-phosphate O-acyltransferase activity; P:cutin biosynthetic process; C:integral component of membrane; P:dephosphorylation; F:phosphatase activity; F:glycerol-3-phosphate 2-O-acyltransferase activity; F:sn-1-glycerol-3-phosphate C16:0-DCA-CoA acyl transferase activity	EC:2.3.1.51; EC:2.3.1.15; EC:3.1.3.41	1-acylglycerol-3-phosphate O-acyltransferase; Glycerol-3-phosphate 1-O-acyltransferase; 4-nitrophenylphosphatase
TRUE	[BLASTED, MAPPED, ANNOTATED]	XM_020351235.1	XP_020206824.1probable polygalacturonase At3g15720	1426	20	0	83.54	4	F:GO:0004650; C:GO:0005576; P:GO:0005975; P:GO:0071555	F:polygalacturonase activity; C:extracellular region; P:carbohydrate metabolic process; P:cell wall organization	EC:3.2.1.15	Polygalacturonase
TRUE	[BLASTED, MAPPED, ANNOTATED]	XM_020351239.1	KYP34749.1GDSL esterase/lipase At5g45910 family	1125	20	0	95.07	1	F:GO:0016788	F:hydrolase activity, acting on ester bonds
TRUE	[BLASTED, MAPPED, ANNOTATED]	XM_020351243.1	XP_020206832.1probable E3 ubiquitin-protein ligase RHY1A isoform X1	773	20	2.25217e-124	84.72	1	F:GO:0016874	F:ligase activity
TRUE	[BLASTED, MAPPED, ANNOTATED]	XM_020351244.1	XP_020206833.1probable E3 ubiquitin-protein ligase RHY1A isoform X2	770	20	7.13563e-124	85.15	1	F:GO:0016874	F:ligase activity
TRUE	[BLASTED, MAPPED, ANNOTATED]	XM_020351245.1	XP_020206834.1N-acetyl-D-glucosamine kinase	1799	20	0	93.12	2	F:GO:0016301; P:GO:0016310	F:kinase activity; P:phosphorylation
TRUE	[BLASTED, MAPPED, ANNOTATED]	XM_020351252.1	XP_020206841.1mannosyl-oligosaccharide 1,2-alpha-mannosidase MNS1-like	784	20	2.267e-93	92.68	6	C:GO:0000139; F:GO:0004571; F:GO:0005509; C:GO:0005783; P:GO:0006491; C:GO:0016021	C:Golgi membrane; F:mannosyl-oligosaccharide 1,2-alpha-mannosidase activity; F:calcium ion binding; C:endoplasmic reticulum; P:N-glycan processing; C:integral component of membrane	EC:3.2.1.113; EC:3.2.1.24	Mannosyl-oligosaccharide 1,2-alpha-mannosidase; Alpha-mannosidase
TRUE	[BLASTED, MAPPED, ANNOTATED]	XM_020351270.1	XP_024641316.1lysosomal amino acid transporter 1 homolog	1367	20	0	74.23	2	F:GO:0015174; C:GO:0016020	F:basic amino acid transmembrane transporter activity; C:membrane
TRUE	[BLASTED, MAPPED, ANNOTATED]	XM_020351276.1	XP_020206865.1probable WRKY transcription factor 51	911	20	6.5058e-104	78.15	4	F:GO:0003700; C:GO:0005634; P:GO:0006355; F:GO:0043565	F:DNA-binding transcription factor activity; C:nucleus; P:regulation of transcription, DNA-templated; F:sequence-specific DNA binding
TRUE	[BLASTED, MAPPED, ANNOTATED]	XM_020351318.1	XP_020206907.1universal stress protein PHOS32	858	20	4.68803e-109	94.42	1	F:GO:0016787	F:hydrolase activity
TRUE	[BLASTED, MAPPED, ANNOTATED]	XM_020351331.1	XP_017417391.1 laccase-17-like	2071	20	0	92.12	8	F:GO:0005507; P:GO:0009809; C:GO:0016021; F:GO:0016722; P:GO:0046274; C:GO:0048046; F:GO:0052716; P:GO:0055114	F:copper ion binding; P:lignin biosynthetic process; C:integral component of membrane; F:oxidoreductase activity, oxidizing metal ions; P:lignin catabolic process; C:apoplast; F:hydroquinone:oxygen oxidoreductase activity; P:oxidation-reduction process	EC:1.10.3; EC:1.10.3.2	Acting on diphenols and related substances as donors; Laccase
TRUE	[BLASTED, MAPPED, ANNOTATED]	XM_020351363.1	XP_020206952.1plastidal glycolate/glycerate translocator 1, chloroplastic-like	1864	20	0	92.57	1	C:GO:0016021	C:integral component of membrane
TRUE	[BLASTED, MAPPED, ANNOTATED]	XM_020351370.1	AES70844.2transmembrane protein, putative	704	20	3.09864e-128	75.75	1	C:GO:0016021	C:integral component of membrane
TRUE	[BLASTED, MAPPED, ANNOTATED]	XM_020351373.1	XP_025984375.1precursor of CEP9-like	772	20	5.10131e-97	66.78	5	F:GO:0005179; C:GO:0016020; P:GO:1901371; P:GO:1902025; P:GO:2000280	F:hormone activity; C:membrane; P:regulation of leaf morphogenesis; P:nitrate import; P:regulation of root development
TRUE	[BLASTED, MAPPED, ANNOTATED]	XM_020351379.1	KYP34582.1putative pectinesterase 29	935	20	0	80.79	4	C:GO:0005618; F:GO:0030599; P:GO:0042545; F:GO:0045330	C:cell wall; F:pectinesterase activity; P:cell wall modification; F:aspartyl esterase activity	EC:3.1.1.11; EC:3.1.1.1	Pectinesterase; Carboxylesterase
TRUE	[BLASTED, MAPPED, ANNOTATED]	XM_020351382.1	XP_020206971.1putative pectinesterase 10	1100	20	0	79.73	4	C:GO:0005618; F:GO:0030599; P:GO:0042545; F:GO:0045330	C:cell wall; F:pectinesterase activity; P:cell wall modification; F:aspartyl esterase activity	EC:3.1.1.11; EC:3.1.1.1	Pectinesterase; Carboxylesterase
TRUE	[BLASTED]	XM_020351387.1	XP_020206976.1uncharacterized protein LOC109792010	930	20	0	91.77
TRUE	[BLASTED, MAPPED, ANNOTATED]	XM_020351410.1	XP_020206999.14-hydroxyphenylpyruvate dioxygenase	1406	20	0	86.88	6	F:GO:0003868; C:GO:0005829; P:GO:0006572; F:GO:0042802; F:GO:0046872; P:GO:0055114	F:4-hydroxyphenylpyruvate dioxygenase activity; C:cytosol; P:tyrosine catabolic process; F:identical protein binding; F:metal ion binding; P:oxidation-reduction process	EC:1.13.11; EC:1.13.11.27	Acting on single donors with incorporation of molecular oxygen (oxygenases). The oxygen incorporated need not be derived from O(2); 4-hydroxyphenylpyruvate dioxygenase
TRUE	[BLASTED]	XM_020351428.1	XP_020207017.1uncharacterized protein LOC109792046	626	20	6.07525e-125	89.28
TRUE	[BLASTED]	XM_020351435.1	AES66093.2DUF946 family protein	2002	20	0	89.08
TRUE	[BLASTED, MAPPED, ANNOTATED]	XM_020351450.1	XP_020207039.1probable terpene synthase 2	918	20	0	81.81	3	F:GO:0000287; F:GO:0010333; F:GO:0050469	F:magnesium ion binding; F:terpene synthase activity; F:sabinene-hydrate synthase activity	EC:4.2.3.11	Sabinene-hydrate synthase
TRUE	[BLASTED, MAPPED, ANNOTATED]	XM_020351452.1	XP_020207041.1transport inhibitor response 1-like protein	2512	20	0	88.12	6	F:GO:0000822; P:GO:0009734; P:GO:0016567; C:GO:0019005; P:GO:0031146; F:GO:0061630	F:inositol hexakisphosphate binding; P:auxin-activated signaling pathway; P:protein ubiquitination; C:SCF ubiquitin ligase complex; P:SCF-dependent proteasomal ubiquitin-dependent protein catabolic process; F:ubiquitin protein ligase activity
TRUE	[BLASTED, MAPPED, ANNOTATED]	XM_020351483.1	XP_020207072.1PRKR-interacting protein 1	973	20	1.05113e-61	93.39	6	F:GO:0003725; F:GO:0004860; C:GO:0005730; P:GO:0006469; F:GO:0019901; P:GO:0071249	F:double-stranded RNA binding; F:protein kinase inhibitor activity; C:nucleolus; P:negative regulation of protein kinase activity; F:protein kinase binding; P:cellular response to nitrate
TRUE	[BLASTED, MAPPED, ANNOTATED]	XM_020351538.1	XP_020207127.1E3 ubiquitin-protein ligase RNF149-like	869	20	2.02334e-103	77.25	4	P:GO:0006511; P:GO:0016567; F:GO:0016874; F:GO:0061630	P:ubiquitin-dependent protein catabolic process; P:protein ubiquitination; F:ligase activity; F:ubiquitin protein ligase activity
TRUE	[BLASTED, MAPPED, ANNOTATED]	XM_020351560.1	XP_020207149.1enolase-like isoform X1	1376	20	4.39271e-80	99.14	5	C:GO:0000015; F:GO:0000287; F:GO:0004634; P:GO:0006096; C:GO:0016021	C:phosphopyruvate hydratase complex; F:magnesium ion binding; F:phosphopyruvate hydratase activity; P:glycolytic process; C:integral component of membrane	EC:4.2.1.11	Phosphopyruvate hydratase
TRUE	[BLASTED, MAPPED, ANNOTATED]	XM_020351561.1	XP_020207149.1enolase-like isoform X1	1230	20	1.00693e-80	99.14	5	C:GO:0000015; F:GO:0000287; F:GO:0004634; P:GO:0006096; C:GO:0016021	C:phosphopyruvate hydratase complex; F:magnesium ion binding; F:phosphopyruvate hydratase activity; P:glycolytic process; C:integral component of membrane	EC:4.2.1.11	Phosphopyruvate hydratase
TRUE	[BLASTED, MAPPED, ANNOTATED]	XM_020351562.1	XP_020207149.1enolase-like isoform X1	1227	20	6.82155e-81	99.14	5	C:GO:0000015; F:GO:0000287; F:GO:0004634; P:GO:0006096; C:GO:0016021	C:phosphopyruvate hydratase complex; F:magnesium ion binding; F:phosphopyruvate hydratase activity; P:glycolytic process; C:integral component of membrane	EC:4.2.1.11	Phosphopyruvate hydratase
TRUE	[BLASTED, MAPPED, ANNOTATED]	XM_020351563.1	XP_020207152.1enolase-like isoform X2	1320	20	2.69997e-75	95.72	5	C:GO:0000015; F:GO:0000287; F:GO:0004634; P:GO:0006096; C:GO:0016021	C:phosphopyruvate hydratase complex; F:magnesium ion binding; F:phosphopyruvate hydratase activity; P:glycolytic process; C:integral component of membrane	EC:4.2.1.11	Phosphopyruvate hydratase
TRUE	[BLASTED, MAPPED, ANNOTATED]	XM_020351564.1	XP_010277374.1 enolase-like	737	20	2.92392e-79	97.16	5	C:GO:0000015; F:GO:0000287; F:GO:0004634; P:GO:0006096; C:GO:0016021	C:phosphopyruvate hydratase complex; F:magnesium ion binding; F:phosphopyruvate hydratase activity; P:glycolytic process; C:integral component of membrane	EC:4.2.1.11	Phosphopyruvate hydratase
TRUE	[BLASTED, MAPPED, ANNOTATED]	XM_020351565.1	XP_020207152.1enolase-like isoform X2	739	20	5.99646e-73	97.08	5	C:GO:0000015; F:GO:0000287; F:GO:0004634; P:GO:0006096; C:GO:0016021	C:phosphopyruvate hydratase complex; F:magnesium ion binding; F:phosphopyruvate hydratase activity; P:glycolytic process; C:integral component of membrane	EC:4.2.1.11	Phosphopyruvate hydratase
TRUE	[BLASTED, MAPPED, ANNOTATED]	XM_020351566.1	XP_020207152.1enolase-like isoform X2	755	20	7.43752e-73	99.14	5	C:GO:0000015; F:GO:0000287; F:GO:0004634; P:GO:0006096; C:GO:0016021	C:phosphopyruvate hydratase complex; F:magnesium ion binding; F:phosphopyruvate hydratase activity; P:glycolytic process; C:integral component of membrane	EC:4.2.1.11	Phosphopyruvate hydratase
TRUE	[BLASTED, MAPPED, ANNOTATED]	XM_020351573.1	XP_020207162.1EPIDERMAL PATTERNING FACTOR-like protein 9	787	20	1.41179e-67	83.09	2	C:GO:0016020; P:GO:2000123	C:membrane; P:positive regulation of stomatal complex development
TRUE	[BLASTED, MAPPED, ANNOTATED]	XM_020351634.1	XP_020207223.1zinc transporter 1-like	1587	20	0	91.36	4	F:GO:0005385; C:GO:0005886; C:GO:0016021; P:GO:0071577	F:zinc ion transmembrane transporter activity; C:plasma membrane; C:integral component of membrane; P:zinc ion transmembrane transport
TRUE	[BLASTED, MAPPED, ANNOTATED]	XM_020351650.1	XP_020207239.1glycerol-3-phosphate dehydrogenase [NAD(+)] GPDHC1, cytosolic-like	2363	20	0	95.97	8	F:GO:0004367; C:GO:0005829; P:GO:0005975; P:GO:0006116; C:GO:0009331; P:GO:0046168; F:GO:0047952; F:GO:0051287	F:glycerol-3-phosphate dehydrogenase [NAD+] activity; C:cytosol; P:carbohydrate metabolic process; P:NADH oxidation; C:glycerol-3-phosphate dehydrogenase complex; P:glycerol-3-phosphate catabolic process; F:glycerol-3-phosphate dehydrogenase [NAD(P)+] activity; F:NAD binding	EC:1.1.1.8; EC:1.1.1.94	Glycerol-3-phosphate dehydrogenase (NAD(+)); Glycerol-3-phosphate dehydrogenase (NAD(P)(+))
TRUE	[BLASTED, MAPPED, ANNOTATED]	XM_020351671.1	XP_020207260.1transcription factor bHLH18-like	1284	20	7.7351e-112	76.56	1	F:GO:0046983	F:protein dimerization activity
TRUE	[BLASTED]	XM_020351674.1	XP_012575392.1 myosin tail region-interacting protein MTI1-like	891	20	0	59.41
TRUE	[BLASTED]	XM_020351679.1	XP_020207268.1uncharacterized protein LOC109792284	996	20	0	85.71
TRUE	[BLASTED, MAPPED, ANNOTATED]	XM_020351682.1	XP_020207271.1vacuolar cation/proton exchanger 3-like	1718	20	0	89.81	4	C:GO:0005774; F:GO:0015369; C:GO:0016021; P:GO:0070588	C:vacuolar membrane; F:calcium:proton antiporter activity; C:integral component of membrane; P:calcium ion transmembrane transport
TRUE	[BLASTED, MAPPED, ANNOTATED]	XM_020351685.1	XP_003552121.1small ubiquitin-related modifier 1	619	20	1.52747e-60	97.33	2	C:GO:0005634; P:GO:0016925	C:nucleus; P:protein sumoylation
TRUE	[BLASTED, MAPPED, ANNOTATED]	XM_020351724.1	XP_020207313.1GDSL esterase/lipase At5g45910-like	1401	20	0	88.85	1	F:GO:0016788	F:hydrolase activity, acting on ester bonds
TRUE	[BLASTED, MAPPED]	XM_020351734.1	XP_020207323.1lysine-specific demethylase JMJ25-like	698	20	6.88675e-110	74.04	6	F:GO:0008168; C:GO:0016020; C:GO:0016021; F:GO:0016491; P:GO:0032259; P:GO:0055114	F:methyltransferase activity; C:membrane; C:integral component of membrane; F:oxidoreductase activity; P:methylation; P:oxidation-reduction process
TRUE	[BLASTED, MAPPED, ANNOTATED]	XM_020351735.1	XP_020207324.1agamous-like MADS-box protein AGL80	606	20	7.52341e-147	79.9	4	F:GO:0000987; C:GO:0005634; P:GO:0045944; F:GO:0046983	F:proximal promoter sequence-specific DNA binding; C:nucleus; P:positive regulation of transcription by RNA polymerase II; F:protein dimerization activity
TRUE	[BLASTED, MAPPED, ANNOTATED]	XM_020351775.1	XP_020207364.1GDSL esterase/lipase At1g23500-like	1342	20	0	80.39	3	P:GO:0006629; C:GO:0016021; F:GO:0016298	P:lipid metabolic process; C:integral component of membrane; F:lipase activity
TRUE	[BLASTED, MAPPED, ANNOTATED]	XM_020351790.1	XP_020207379.1kunitz-type trypsin inhibitor-like 2 protein	874	20	2.60028e-130	85.52	4	F:GO:0004866; F:GO:0008233; P:GO:0010951; C:GO:0016021	F:endopeptidase inhibitor activity; F:peptidase activity; P:negative regulation of endopeptidase activity; C:integral component of membrane
TRUE	[BLASTED, MAPPED, ANNOTATED]	XM_020351791.1	XP_020207380.1kunitz-type trypsin inhibitor-like 2 protein	800	20	7.18973e-143	84.08	5	F:GO:0004867; C:GO:0005576; F:GO:0008233; P:GO:0010951; C:GO:0016021	F:serine-type endopeptidase inhibitor activity; C:extracellular region; F:peptidase activity; P:negative regulation of endopeptidase activity; C:integral component of membrane
TRUE	[BLASTED, MAPPED, ANNOTATED]	XM_020351792.1	XP_020207381.1cytochrome P450 81E8-like	1509	20	0	89.43	6	F:GO:0004497; F:GO:0005506; C:GO:0016021; F:GO:0016705; F:GO:0020037; P:GO:0055114	F:monooxygenase activity; F:iron ion binding; C:integral component of membrane; F:oxidoreductase activity, acting on paired donors, with incorporation or reduction of molecular oxygen; F:heme binding; P:oxidation-reduction process
TRUE	[BLASTED, MAPPED, ANNOTATED]	XM_020351798.1	XP_020207387.1cytochrome P450 81E8-like	1488	20	2.24807e-150	91.9	6	F:GO:0004497; F:GO:0005506; C:GO:0016021; F:GO:0016705; F:GO:0020037; P:GO:0055114	F:monooxygenase activity; F:iron ion binding; C:integral component of membrane; F:oxidoreductase activity, acting on paired donors, with incorporation or reduction of molecular oxygen; F:heme binding; P:oxidation-reduction process
TRUE	[BLASTED, MAPPED, ANNOTATED]	XM_020351802.1	XP_020207391.1CASP-like protein 4C2	1382	20	4.48654e-103	91.51	3	C:GO:0005886; C:GO:0016021; F:GO:0051539	C:plasma membrane; C:integral component of membrane; F:4 iron, 4 sulfur cluster binding
TRUE	[BLASTED, MAPPED, ANNOTATED]	XM_020351812.1	XP_020207401.1VQ motif-containing protein 9-like	1038	20	5.37381e-76	65.54	1	P:GO:1901001	P:negative regulation of response to salt stress
TRUE	[BLASTED, MAPPED, ANNOTATED]	XM_020351816.1	XP_020219180.1chromatin modification-related protein EAF1 B-like	1663	20	3.20892e-121	93.2	2	F:GO:0003677; F:GO:0016787	F:DNA binding; F:hydrolase activity
TRUE	[BLASTED, MAPPED, ANNOTATED]	XM_020351817.1	XP_020219180.1chromatin modification-related protein EAF1 B-like	1695	20	4.4528e-121	93.2	2	F:GO:0003677; F:GO:0016787	F:DNA binding; F:hydrolase activity
TRUE	[BLASTED, MAPPED, ANNOTATED]	XM_020351818.1	XP_020219180.1chromatin modification-related protein EAF1 B-like	1656	20	7.98233e-123	93	2	F:GO:0003677; F:GO:0016787	F:DNA binding; F:hydrolase activity
TRUE	[BLASTED, MAPPED, ANNOTATED]	XM_020351819.1	XP_020219180.1chromatin modification-related protein EAF1 B-like	1651	20	1.93453e-123	94.11	2	F:GO:0003677; F:GO:0016787	F:DNA binding; F:hydrolase activity
TRUE	[BLASTED, MAPPED, ANNOTATED]	XM_020351820.1	XP_020207409.1chromatin modification-related protein EAF1 B-like	2933	20	1.32552e-84	83.11	6	F:GO:0003677; F:GO:0005524; C:GO:0005634; P:GO:0006310; F:GO:0008026; C:GO:0016021	F:DNA binding; F:ATP binding; C:nucleus; P:DNA recombination; F:ATP-dependent helicase activity; C:integral component of membrane	EC:3.6.1.3; EC:3.6.1.15	Adenosinetriphosphatase; Nucleoside-triphosphate phosphatase
TRUE	[BLASTED, MAPPED, ANNOTATED]	XM_020351833.1	XP_020207422.1uncharacterized protein LOC109792422	1755	20	0	82.25	2	F:GO:0016491; P:GO:0055114	F:oxidoreductase activity; P:oxidation-reduction process
TRUE	[BLASTED, MAPPED, ANNOTATED]	XM_020351834.1	XP_020207423.1protein ALWAYS EARLY 2-like	522	20	8.69609e-127	89.15	5	P:GO:0000003; F:GO:0003677; C:GO:0005654; P:GO:0006351; C:GO:0017053	P:reproduction; F:DNA binding; C:nucleoplasm; P:transcription, DNA-templated; C:transcriptional repressor complex
TRUE	[BLASTED, MAPPED, ANNOTATED]	XM_020351836.1	KHN25196.1General transcription factor 3C polypeptide 2	2923	20	0	69.99	4	C:GO:0000127; F:GO:0000995; F:GO:0003677; P:GO:0006383	C:transcription factor TFIIIC complex; F:RNA polymerase III general transcription initiation factor activity; F:DNA binding; P:transcription by RNA polymerase III
TRUE	[BLASTED, MAPPED, ANNOTATED]	XM_020351837.1	XP_020207426.1palmitoyl-acyl carrier protein thioesterase, chloroplastic-like	1474	20	0	75.42	3	P:GO:0006633; C:GO:0009507; F:GO:0016790	P:fatty acid biosynthetic process; C:chloroplast; F:thiolester hydrolase activity
TRUE	[BLASTED, MAPPED, ANNOTATED]	XM_020351851.1	XP_020207440.1NADH dehydrogenase [ubiquinone] 1 alpha subcomplex subunit 8-B	716	20	4.37488e-71	96.35	3	C:GO:0005747; P:GO:0006120; F:GO:0008137	C:mitochondrial respiratory chain complex I; P:mitochondrial electron transport, NADH to ubiquinone; F:NADH dehydrogenase (ubiquinone) activity	EC:1.6.99.5; EC:1.6.99.3; EC:1.6.5.3	Acting on NADH or NADPH; NADH dehydrogenase; NADH:ubiquinone reductase (H(+)-translocating)
TRUE	[BLASTED, MAPPED, ANNOTATED]	XM_020351856.1	XP_020207445.1transcriptional corepressor LEUNIG-like	876	20	1.24471e-50	91.58	1	F:GO:0046872	F:metal ion binding
TRUE	[BLASTED, MAPPED, ANNOTATED]	XM_020351869.1	XP_020207458.1cytochrome P450 71D11-like	1869	20	0	86.74	5	F:GO:0005506; C:GO:0016021; F:GO:0016709; F:GO:0020037; P:GO:0055114	F:iron ion binding; C:integral component of membrane; F:oxidoreductase activity, acting on paired donors, with incorporation or reduction of molecular oxygen, NAD(P)H as one donor, and incorporation of one atom of oxygen; F:heme binding; P:oxidation-reduction process	EC:1.14.13	Acting on paired donors, with incorporation or reduction of molecular oxygen. The oxygen incorporated need not be derived from O(2)
TRUE	[BLASTED, MAPPED, ANNOTATED]	XM_020351871.1	XP_020207460.1chalcone synthase-like	1318	20	0	85.55	2	P:GO:0009813; F:GO:0016210	P:flavonoid biosynthetic process; F:naringenin-chalcone synthase activity	EC:2.3.1.74	Chalcone synthase
TRUE	[BLASTED]	XM_020351883.1	XP_020207472.1uncharacterized protein LOC109792467	1197	20	0	82.48
TRUE	[BLASTED, MAPPED, ANNOTATED]	XM_020351892.1	XP_020207481.1TMV resistance protein N-like	2682	20	0	75.98	2	P:GO:0007165; F:GO:0043531	P:signal transduction; F:ADP binding
TRUE	[BLASTED, MAPPED, ANNOTATED]	XM_020351901.1	XP_020212207.1arginase 1, mitochondrial	597	20	2.82885e-83	86.36	2	F:GO:0004053; F:GO:0046872	F:arginase activity; F:metal ion binding	EC:3.5.3.1	Arginase
TRUE	[BLASTED, MAPPED, ANNOTATED]	XM_020351902.1	XP_020207491.1probable polygalacturonase At3g15720	1101	20	0	82.74	4	F:GO:0004650; C:GO:0005576; P:GO:0005975; P:GO:0071555	F:polygalacturonase activity; C:extracellular region; P:carbohydrate metabolic process; P:cell wall organization	EC:3.2.1.15	Polygalacturonase
TRUE	[BLASTED, MAPPED, ANNOTATED]	XM_020351936.1	XP_020207525.1G-type lectin S-receptor-like serine/threonine-protein kinase At1g67520	2486	20	0	79.85	4	F:GO:0004674; F:GO:0005524; P:GO:0006468; C:GO:0016021	F:protein serine/threonine kinase activity; F:ATP binding; P:protein phosphorylation; C:integral component of membrane	EC:2.7.11	Transferring phosphorus-containing groups
TRUE	[BLASTED, MAPPED, ANNOTATED]	XM_020351949.1	XP_020207538.1DNA-directed RNA polymerase III subunit RPC3-like isoform X1	1858	20	0	85.29	4	F:GO:0001056; F:GO:0003697; C:GO:0005666; P:GO:0006383	F:RNA polymerase III activity; F:single-stranded DNA binding; C:RNA polymerase III complex; P:transcription by RNA polymerase III	EC:2.7.7.6	DNA-directed RNA polymerase
TRUE	[BLASTED, MAPPED, ANNOTATED]	XM_020351950.1	XP_020207539.1DNA-directed RNA polymerase III subunit RPC3-like isoform X2	1811	20	0	85.21	4	F:GO:0001056; F:GO:0003697; C:GO:0005666; P:GO:0006383	F:RNA polymerase III activity; F:single-stranded DNA binding; C:RNA polymerase III complex; P:transcription by RNA polymerase III	EC:2.7.7.6	DNA-directed RNA polymerase
TRUE	[BLASTED]	XM_020351951.1	XP_020207540.1protein ABIL2-like	1481	20	0	87.7
TRUE	[BLASTED]	XM_020351953.1	XP_020207540.1protein ABIL2-like	1401	20	0	87.72
TRUE	[BLASTED, MAPPED, ANNOTATED]	XM_020351959.1	XP_020207548.1transcription factor MYB108-like	1183	20	1.78767e-140	81.87	11	F:GO:0000978; F:GO:0005516; C:GO:0005634; P:GO:0009414; P:GO:0009651; P:GO:0009723; P:GO:0009737; P:GO:0009751; P:GO:0016036; P:GO:0045893; P:GO:0046686	F:RNA polymerase II proximal promoter sequence-specific DNA binding; F:calmodulin binding; C:nucleus; P:response to water deprivation; P:response to salt stress; P:response to ethylene; P:response to abscisic acid; P:response to salicylic acid; P:cellular response to phosphate starvation; P:positive regulation of transcription, DNA-templated; P:response to cadmium ion
TRUE	[BLASTED, MAPPED, ANNOTATED]	XM_020351965.1	XP_020207554.1GDSL esterase/lipase EXL3-like	1244	20	0	81.32	3	P:GO:0006629; C:GO:0016021; F:GO:0016298	P:lipid metabolic process; C:integral component of membrane; F:lipase activity
TRUE	[BLASTED, MAPPED, ANNOTATED]	XM_020351969.1	XP_020207558.1probable polyamine transporter At1g31830	2065	20	0	91.37	4	C:GO:0016021; F:GO:0016787; F:GO:0022857; P:GO:0055085	C:integral component of membrane; F:hydrolase activity; F:transmembrane transporter activity; P:transmembrane transport
TRUE	[BLASTED, MAPPED, ANNOTATED]	XM_020351977.1	XP_020207566.1AP2-like ethylene-responsive transcription factor At1g16060	1059	20	0	86.64	4	F:GO:0003677; F:GO:0003700; C:GO:0005634; P:GO:0006355	F:DNA binding; F:DNA-binding transcription factor activity; C:nucleus; P:regulation of transcription, DNA-templated
TRUE	[BLASTED, MAPPED, ANNOTATED]	XM_020351984.1	XP_020207573.1GDSL esterase/lipase At5g45910-like	1116	20	0	89.41	1	F:GO:0016788	F:hydrolase activity, acting on ester bonds
TRUE	[BLASTED, MAPPED, ANNOTATED]	XM_020351986.1	XP_020207575.1AT-rich interactive domain-containing protein 4-like	3044	20	0	91.81	3	F:GO:0003677; C:GO:0005634; F:GO:0046872	F:DNA binding; C:nucleus; F:metal ion binding
TRUE	[BLASTED, MAPPED, ANNOTATED]	XM_020351996.1	XP_020207585.1GDSL esterase/lipase At5g45910-like	1296	20	0	92.28	1	F:GO:0016788	F:hydrolase activity, acting on ester bonds
TRUE	[BLASTED, MAPPED, ANNOTATED]	XM_020352004.1	XP_020207593.1triacylglycerol lipase 2-like	1425	20	0	90	3	P:GO:0016042; F:GO:0016298; P:GO:0044255	P:lipid catabolic process; F:lipase activity; P:cellular lipid metabolic process
TRUE	[BLASTED, MAPPED, ANNOTATED]	XM_020352005.1	RDY10396.1Protein disulfide isomerase-like 2-3	957	20	3.26054e-127	85.01	5	C:GO:0005623; P:GO:0006629; C:GO:0016021; F:GO:0016853; P:GO:0045454	C:cell; P:lipid metabolic process; C:integral component of membrane; F:isomerase activity; P:cell redox homeostasis
TRUE	[BLASTED, MAPPED, ANNOTATED]	XM_020352010.1	KYP74348.1E3 ubiquitin-protein ligase Topor	1055	20	0	88.56	2	F:GO:0016874; F:GO:0046872	F:ligase activity; F:metal ion binding
TRUE	[BLASTED, MAPPED, ANNOTATED]	XM_020352020.1	XP_020207609.1haloacid dehalogenase-like hydrolase domain-containing protein 3	1384	20	0	96.45	4	C:GO:0016021; F:GO:0016787; F:GO:0022857; P:GO:0055085	C:integral component of membrane; F:hydrolase activity; F:transmembrane transporter activity; P:transmembrane transport
TRUE	[BLASTED, MAPPED, ANNOTATED]	XM_020352022.1	XP_017438654.1 enolase	954	20	0	95.45	5	C:GO:0000015; F:GO:0000287; F:GO:0004634; P:GO:0006096; C:GO:0016021	C:phosphopyruvate hydratase complex; F:magnesium ion binding; F:phosphopyruvate hydratase activity; P:glycolytic process; C:integral component of membrane	EC:4.2.1.11	Phosphopyruvate hydratase
TRUE	[BLASTED]	XM_020352023.1	RHN55152.1putative transposase, Ptta/En/Spm, plant	783	20	1.92828e-165	78.33
TRUE	[BLASTED, MAPPED, ANNOTATED]	XM_020352034.1	XP_020207623.130S ribosomal protein S16-2, chloroplastic/mitochondrial-like	726	20	3.0591e-89	93.33	3	F:GO:0003735; C:GO:0005840; P:GO:0006412	F:structural constituent of ribosome; C:ribosome; P:translation
TRUE	[BLASTED, MAPPED, ANNOTATED]	XM_020352037.1	XP_020207626.1uncharacterized protein LOC109792619	584	20	4.8193e-28	87.95	1	C:GO:0016021	C:integral component of membrane
TRUE	[BLASTED, MAPPED, ANNOTATED]	XM_020352051.1	XP_020207640.1basic blue protein-like	915	20	5.12286e-73	88.97	4	F:GO:0009055; C:GO:0016021; P:GO:0022900; C:GO:0046658	F:electron transfer activity; C:integral component of membrane; P:electron transport chain; C:anchored component of plasma membrane
TRUE	[BLASTED]	XM_020352089.1	XP_020207678.1uncharacterized protein LOC109792664	1503	20	0	75.68
TRUE	[BLASTED]	XM_020352091.1	XP_020207680.1uncharacterized protein LOC109792666, partial	759	20	8.69944e-178	75.76
TRUE	[BLASTED, MAPPED, ANNOTATED]	XM_020352105.1	KYP51285.1Retrotransposable element Tf2	1029	20	0	67.73	4	F:GO:0005488; P:GO:0006807; P:GO:0043170; P:GO:0044238	F:binding; P:nitrogen compound metabolic process; P:macromolecule metabolic process; P:primary metabolic process
TRUE	[BLASTED, MAPPED, ANNOTATED]	XM_020352107.1	XP_020239830.1uncharacterized protein LOC109818712	753	20	2.77991e-160	84.18	1	C:GO:0016021	C:integral component of membrane
TRUE	[BLASTED]	XM_020352110.1	XP_020207699.1uncharacterized protein LOC109792679	1662	20	0	79.11
TRUE	[BLASTED, MAPPED, ANNOTATED]	XM_020352130.1	XP_020218790.1UPF0481 protein At3g47200-like	1842	20	0	80.34	1	C:GO:0016021	C:integral component of membrane
TRUE	[BLASTED, MAPPED, ANNOTATED]	XM_020352131.1	XP_020218790.1UPF0481 protein At3g47200-like	1654	20	0	80.48	1	C:GO:0016021	C:integral component of membrane
TRUE	[BLASTED, MAPPED, ANNOTATED]	XM_020352134.1	XP_020207723.1UPF0481 protein At3g47200-like	1816	20	0	79.56	1	C:GO:0016021	C:integral component of membrane
TRUE	[BLASTED, MAPPED, ANNOTATED]	XM_020352147.1	XP_020207736.1ABC transporter B family member 16-like	688	20	6.87615e-129	91.14	4	F:GO:0005524; C:GO:0016021; F:GO:0042626; P:GO:0055085	F:ATP binding; C:integral component of membrane; F:ATPase activity, coupled to transmembrane movement of substances; P:transmembrane transport	EC:3.6.1.3; EC:3.6.1.15	Adenosinetriphosphatase; Nucleoside-triphosphate phosphatase
TRUE	[BLASTED, MAPPED, ANNOTATED]	XM_020352153.1	XP_020207742.1pentatricopeptide repeat-containing protein At2g22070	3022	20	0	91.5	2	F:GO:0008270; P:GO:0009451	F:zinc ion binding; P:RNA modification
TRUE	[BLASTED, MAPPED, ANNOTATED]	XM_020352181.1	KYP33347.1TMV resistance protein N	990	20	0	84.65	2	P:GO:0007165; F:GO:0043531	P:signal transduction; F:ADP binding
TRUE	[BLASTED, MAPPED, ANNOTATED]	XM_020352183.1	XP_020207772.1late embryogenesis abundant protein Lea5-like	521	20	3.45126e-61	71.23	1	C:GO:0005739	C:mitochondrion
TRUE	[BLASTED, MAPPED, ANNOTATED]	XM_020352187.1	XP_020207776.1pyruvate kinase 1, cytosolic-like	610	20	1.95453e-92	83.55	7	F:GO:0000287; F:GO:0004743; C:GO:0005737; P:GO:0006096; F:GO:0016301; F:GO:0030955; P:GO:0032869	F:magnesium ion binding; F:pyruvate kinase activity; C:cytoplasm; P:glycolytic process; F:kinase activity; F:potassium ion binding; P:cellular response to insulin stimulus	EC:2.7.1.40	Pyruvate kinase
TRUE	[BLASTED, MAPPED, ANNOTATED]	XM_020352199.1	KYP33318.1Ubiquitin thioesterase OTU1	866	20	1.45244e-137	84.57	5	F:GO:0004842; C:GO:0005634; C:GO:0005737; P:GO:0010200; P:GO:0016567	F:ubiquitin-protein transferase activity; C:nucleus; C:cytoplasm; P:response to chitin; P:protein ubiquitination
TRUE	[BLASTED, MAPPED, ANNOTATED]	XM_020352200.1	KYP33318.1Ubiquitin thioesterase OTU1	863	20	4.85898e-137	84.11	4	F:GO:0004842; C:GO:0005634; C:GO:0005737; P:GO:0016567	F:ubiquitin-protein transferase activity; C:nucleus; C:cytoplasm; P:protein ubiquitination
TRUE	[BLASTED, MAPPED, ANNOTATED]	XM_020352207.1	XP_020207796.1ABC transporter G family member 31-like isoform X1	1820	20	0	81.29	5	F:GO:0005524; C:GO:0005886; C:GO:0016021; F:GO:0042626; P:GO:0055085	F:ATP binding; C:plasma membrane; C:integral component of membrane; F:ATPase activity, coupled to transmembrane movement of substances; P:transmembrane transport	EC:3.6.1.3; EC:3.6.1.15	Adenosinetriphosphatase; Nucleoside-triphosphate phosphatase
TRUE	[BLASTED, MAPPED, ANNOTATED]	XM_020352209.1	XP_020207798.1ABC transporter G family member 31-like	1328	20	8.19863e-130	79.72	3	F:GO:0005524; C:GO:0016021; F:GO:0016887	F:ATP binding; C:integral component of membrane; F:ATPase activity	EC:3.6.1.3; EC:3.6.1.15	Adenosinetriphosphatase; Nucleoside-triphosphate phosphatase
TRUE	[BLASTED]	XM_020352221.1	XP_020207810.1uncharacterized protein LOC109792791	1447	20	0	77.44
TRUE	[BLASTED]	XM_020352241.1	RHN74446.1putative transposase, Ptta/En/Spm, plant	886	20	5.97293e-121	81.65
TRUE	[BLASTED, MAPPED, ANNOTATED]	XM_020352262.1	XP_020207851.1abscisic acid receptor PYL4-like	1255	20	1.22402e-144	79.57	13	F:GO:0004601; F:GO:0004864; C:GO:0005634; C:GO:0005737; P:GO:0006979; P:GO:0009738; F:GO:0010427; F:GO:0020037; P:GO:0032515; F:GO:0038023; P:GO:0055114; P:GO:0080163; P:GO:0098869	F:peroxidase activity; F:protein phosphatase inhibitor activity; C:nucleus; C:cytoplasm; P:response to oxidative stress; P:abscisic acid-activated signaling pathway; F:abscisic acid binding; F:heme binding; P:negative regulation of phosphoprotein phosphatase activity; F:signaling receptor activity; P:oxidation-reduction process; P:regulation of protein serine/threonine phosphatase activity; P:cel…	EC:1.11.1.7	Peroxidase
TRUE	[BLASTED]	XM_020352269.1	XP_020207858.1uncharacterized protein LOC109792826	823	20	0	85.35
TRUE	[BLASTED]	XM_020352286.1	XP_020207875.1F-box/LRR-repeat protein At5g63520-like	1094	20	5.32468e-115	88.79
TRUE	[BLASTED, MAPPED, ANNOTATED]	XM_020352297.1	XP_020207886.1protein CHUP1, chloroplastic-like	958	20	1.16987e-154	95.33	1	C:GO:0009707	C:chloroplast outer membrane
TRUE	[BLASTED, MAPPED, ANNOTATED]	XM_020352306.1	XP_020207895.1dolichyl-diphosphooligosaccharide--protein glycosyltransferase subunit 2-like	2324	20	0	90.74	4	F:GO:0004579; P:GO:0006487; C:GO:0008250; C:GO:0016021	F:dolichyl-diphosphooligosaccharide-protein glycotransferase activity; P:protein N-linked glycosylation; C:oligosaccharyltransferase complex; C:integral component of membrane	EC:2.4.1.119	Glycosyltransferases
TRUE	[BLASTED, MAPPED, ANNOTATED]	XM_020352316.1	XP_020207905.1lysine-specific demethylase JMJ25-like isoform X1	3861	20	0	87.24	11	C:GO:0000785; F:GO:0000976; C:GO:0005634; F:GO:0008168; C:GO:0016021; F:GO:0016491; F:GO:0031490; P:GO:0032259; F:GO:0032454; P:GO:0033169; P:GO:0055114	C:chromatin; F:transcription regulatory region sequence-specific DNA binding; C:nucleus; F:methyltransferase activity; C:integral component of membrane; F:oxidoreductase activity; F:chromatin DNA binding; P:methylation; F:histone demethylase activity (H3-K9 specific); P:histone H3-K9 demethylation; P:oxidation-reduction process
TRUE	[BLASTED, MAPPED, ANNOTATED]	XM_020352318.1	XP_020207907.1lysine-specific demethylase JMJ25-like isoform X2	3972	20	0	87.35	11	C:GO:0000785; F:GO:0000976; C:GO:0005634; F:GO:0008168; C:GO:0016021; F:GO:0016491; F:GO:0031490; P:GO:0032259; F:GO:0032454; P:GO:0033169; P:GO:0055114	C:chromatin; F:transcription regulatory region sequence-specific DNA binding; C:nucleus; F:methyltransferase activity; C:integral component of membrane; F:oxidoreductase activity; F:chromatin DNA binding; P:methylation; F:histone demethylase activity (H3-K9 specific); P:histone H3-K9 demethylation; P:oxidation-reduction process
TRUE	[BLASTED, MAPPED, ANNOTATED]	XM_020352319.1	XP_020207907.1lysine-specific demethylase JMJ25-like isoform X2	3405	20	0	87.28	11	C:GO:0000785; F:GO:0000976; C:GO:0005634; F:GO:0008168; C:GO:0016021; F:GO:0016491; F:GO:0031490; P:GO:0032259; F:GO:0032454; P:GO:0033169; P:GO:0055114	C:chromatin; F:transcription regulatory region sequence-specific DNA binding; C:nucleus; F:methyltransferase activity; C:integral component of membrane; F:oxidoreductase activity; F:chromatin DNA binding; P:methylation; F:histone demethylase activity (H3-K9 specific); P:histone H3-K9 demethylation; P:oxidation-reduction process
TRUE	[BLASTED, MAPPED, ANNOTATED]	XM_020352321.1	XP_020207910.1transmembrane protein 56-B-like isoform X1	1299	20	0	94.49	1	C:GO:0016021	C:integral component of membrane
TRUE	[BLASTED, MAPPED, ANNOTATED]	XM_020352322.1	XP_020207910.1transmembrane protein 56-B-like isoform X1	1015	20	1.79641e-153	95.21	1	C:GO:0016021	C:integral component of membrane
TRUE	[BLASTED, MAPPED, ANNOTATED]	XM_020352330.1	XP_020207919.1cytochrome P450 84A1-like	2474	20	0	90.12	6	F:GO:0005506; P:GO:0009809; C:GO:0016021; F:GO:0016709; F:GO:0020037; P:GO:0055114	F:iron ion binding; P:lignin biosynthetic process; C:integral component of membrane; F:oxidoreductase activity, acting on paired donors, with incorporation or reduction of molecular oxygen, NAD(P)H as one donor, and incorporation of one atom of oxygen; F:heme binding; P:oxidation-reduction process	EC:1.14.13	Acting on paired donors, with incorporation or reduction of molecular oxygen. The oxygen incorporated need not be derived from O(2)
TRUE	[BLASTED, MAPPED, ANNOTATED]	XM_020352346.1	XP_020207935.1probable histone H2A variant 3	778	20	1.56164e-87	98.55	5	C:GO:0000786; C:GO:0000790; F:GO:0003677; P:GO:0006325; F:GO:0046982	C:nucleosome; C:nuclear chromatin; F:DNA binding; P:chromatin organization; F:protein heterodimerization activity
TRUE	[BLASTED, MAPPED, ANNOTATED]	XM_020352352.1	XP_020207941.1uncharacterized protein LOC109792903	710	20	2.70495e-93	88.69	2	C:GO:0005886; C:GO:0016021	C:plasma membrane; C:integral component of membrane
TRUE	[BLASTED]	XM_020352364.1	XP_020207953.1OTU domain-containing protein DDB_G0284757-like isoform X1	1609	20	2.81368e-139	95.69
TRUE	[BLASTED]	XM_020352365.1	XP_020207953.1OTU domain-containing protein DDB_G0284757-like isoform X1	1550	20	4.37446e-140	95.62
TRUE	[BLASTED]	XM_020352366.1	XP_020207955.1OTU domain-containing protein DDB_G0284757-like isoform X2	1556	20	1.93575e-124	88.81
TRUE	[BLASTED, MAPPED, ANNOTATED]	XM_020352378.1	XP_020207967.1type I inositol polyphosphate 5-phosphatase 10-like isoform X1	2196	20	0	93.99	3	F:GO:0004439; F:GO:0034485; P:GO:0046856	F:phosphatidylinositol-4,5-bisphosphate 5-phosphatase activity; F:phosphatidylinositol-3,4,5-trisphosphate 5-phosphatase activity; P:phosphatidylinositol dephosphorylation	EC:3.1.3.36; EC:3.1.3.41	Phosphoinositide 5-phosphatase; 4-nitrophenylphosphatase
TRUE	[BLASTED, MAPPED, ANNOTATED]	XM_020352379.1	XP_020207968.1type I inositol polyphosphate 5-phosphatase 10-like isoform X2	2193	20	0	94.44	3	F:GO:0004439; F:GO:0034485; P:GO:0046856	F:phosphatidylinositol-4,5-bisphosphate 5-phosphatase activity; F:phosphatidylinositol-3,4,5-trisphosphate 5-phosphatase activity; P:phosphatidylinositol dephosphorylation	EC:3.1.3.36; EC:3.1.3.41	Phosphoinositide 5-phosphatase; 4-nitrophenylphosphatase
TRUE	[BLASTED, MAPPED, ANNOTATED]	XM_020352388.1	XP_022636824.1exportin-7-B isoform X4	814	20	1.62777e-128	90.39	4	F:GO:0005049; C:GO:0005643; C:GO:0005737; P:GO:0006611	F:nuclear export signal receptor activity; C:nuclear pore; C:cytoplasm; P:protein export from nucleus
TRUE	[BLASTED, MAPPED, ANNOTATED]	XM_020352389.1	XP_020207978.1probable polygalacturonase At3g15720	1101	20	0	82.33	4	F:GO:0004650; C:GO:0005576; P:GO:0005975; P:GO:0071555	F:polygalacturonase activity; C:extracellular region; P:carbohydrate metabolic process; P:cell wall organization	EC:3.2.1.15	Polygalacturonase
TRUE	[BLASTED, MAPPED, ANNOTATED]	XM_020352398.1	XP_020207987.1transcription initiation factor TFIID subunit 4b-like isoform X1	3279	20	0	88.7	8	F:GO:0003677; F:GO:0003743; C:GO:0005669; P:GO:0006352; P:GO:0006413; F:GO:0008134; F:GO:0016251; P:GO:0045944	F:DNA binding; F:translation initiation factor activity; C:transcription factor TFIID complex; P:DNA-templated transcription, initiation; P:translational initiation; F:transcription factor binding; F:RNA polymerase II general transcription initiation factor activity; P:positive regulation of transcription by RNA polymerase II
TRUE	[BLASTED, MAPPED, ANNOTATED]	XM_020352400.1	XP_020207987.1transcription initiation factor TFIID subunit 4b-like isoform X1	3278	20	0	88.7	8	F:GO:0003677; F:GO:0003743; C:GO:0005669; P:GO:0006352; P:GO:0006413; F:GO:0008134; F:GO:0016251; P:GO:0045944	F:DNA binding; F:translation initiation factor activity; C:transcription factor TFIID complex; P:DNA-templated transcription, initiation; P:translational initiation; F:transcription factor binding; F:RNA polymerase II general transcription initiation factor activity; P:positive regulation of transcription by RNA polymerase II
TRUE	[BLASTED, MAPPED, ANNOTATED]	XM_020352401.1	XP_020207990.1transcription initiation factor TFIID subunit 4b-like isoform X2	3267	20	0	88.63	8	F:GO:0003677; F:GO:0003743; C:GO:0005669; P:GO:0006352; P:GO:0006413; F:GO:0008134; F:GO:0016251; P:GO:0045944	F:DNA binding; F:translation initiation factor activity; C:transcription factor TFIID complex; P:DNA-templated transcription, initiation; P:translational initiation; F:transcription factor binding; F:RNA polymerase II general transcription initiation factor activity; P:positive regulation of transcription by RNA polymerase II
TRUE	[BLASTED, MAPPED, ANNOTATED]	XM_020352404.1	XP_020207993.1L-ascorbate oxidase	2001	20	0	88.33	7	F:GO:0005507; C:GO:0005576; F:GO:0008447; C:GO:0009505; C:GO:0009506; F:GO:0016722; P:GO:0055114	F:copper ion binding; C:extracellular region; F:L-ascorbate oxidase activity; C:plant-type cell wall; C:plasmodesma; F:oxidoreductase activity, oxidizing metal ions; P:oxidation-reduction process	EC:1.10.3; EC:1.10.3.3	Acting on diphenols and related substances as donors; L-ascorbate oxidase
TRUE	[BLASTED, MAPPED, ANNOTATED]	XM_020352420.1	XP_020208009.1ammonium transporter 2-like	2244	20	0	95.41	3	F:GO:0008519; C:GO:0016021; P:GO:0072488	F:ammonium transmembrane transporter activity; C:integral component of membrane; P:ammonium transmembrane transport
TRUE	[BLASTED, MAPPED, ANNOTATED]	XM_020352422.1	XP_018827642.1 40S ribosomal protein S29-like	414	20	5.67029e-34	98.44	6	F:GO:0003723; F:GO:0003735; P:GO:0006412; F:GO:0008270; C:GO:0015935; C:GO:0016021	F:RNA binding; F:structural constituent of ribosome; P:translation; F:zinc ion binding; C:small ribosomal subunit; C:integral component of membrane
TRUE	[BLASTED, MAPPED, ANNOTATED]	XM_020352431.1	XP_020208020.1G-type lectin S-receptor-like serine/threonine-protein kinase LECRK4	2884	20	0	83.17	7	F:GO:0004674; F:GO:0005524; C:GO:0005886; P:GO:0006468; C:GO:0016021; F:GO:0030246; P:GO:0048544	F:protein serine/threonine kinase activity; F:ATP binding; C:plasma membrane; P:protein phosphorylation; C:integral component of membrane; F:carbohydrate binding; P:recognition of pollen	EC:2.7.11	Transferring phosphorus-containing groups
TRUE	[BLASTED]	XM_020352433.1	XP_017429456.1 protein lap4-like	885	20	6.37928e-86	70.2
TRUE	[BLASTED, MAPPED, ANNOTATED]	XM_020352434.1	XP_020208023.1G-type lectin S-receptor-like serine/threonine-protein kinase LECRK3	2567	20	0	79.95	7	F:GO:0004674; F:GO:0005524; C:GO:0005886; P:GO:0006468; C:GO:0016021; F:GO:0030246; P:GO:0048544	F:protein serine/threonine kinase activity; F:ATP binding; C:plasma membrane; P:protein phosphorylation; C:integral component of membrane; F:carbohydrate binding; P:recognition of pollen	EC:2.7.11	Transferring phosphorus-containing groups
TRUE	[BLASTED, MAPPED, ANNOTATED]	XM_020352441.1	XP_020208030.1probable polygalacturonase At3g15720	1140	20	0	79.72	4	F:GO:0004650; C:GO:0005576; P:GO:0005975; P:GO:0071555	F:polygalacturonase activity; C:extracellular region; P:carbohydrate metabolic process; P:cell wall organization	EC:3.2.1.15	Polygalacturonase
TRUE	[BLASTED, MAPPED, ANNOTATED]	XM_020352443.1	XP_020208032.1prolyl 4-hydroxylase 1	1289	20	0	95.04	8	F:GO:0004656; F:GO:0005506; C:GO:0005783; C:GO:0005794; C:GO:0016021; P:GO:0018401; F:GO:0031418; P:GO:0055114	F:procollagen-proline 4-dioxygenase activity; F:iron ion binding; C:endoplasmic reticulum; C:Golgi apparatus; C:integral component of membrane; P:peptidyl-proline hydroxylation to 4-hydroxy-L-proline; F:L-ascorbic acid binding; P:oxidation-reduction process	EC:1.14.11; EC:1.14.11.2	Acting on paired donors, with incorporation or reduction of molecular oxygen. The oxygen incorporated need not be derived from O(2); Procollagen-proline 4-dioxygenase
TRUE	[BLASTED, MAPPED, ANNOTATED]	XM_020352444.1	XP_020208033.1probable polygalacturonase At3g15720	1337	20	0	83.98	4	F:GO:0004650; C:GO:0005576; P:GO:0005975; P:GO:0071555	F:polygalacturonase activity; C:extracellular region; P:carbohydrate metabolic process; P:cell wall organization	EC:3.2.1.15	Polygalacturonase
TRUE	[BLASTED, MAPPED, ANNOTATED]	XM_020352484.1	XP_020208073.1metal tolerance protein 9-like	1458	20	0	90.54	3	F:GO:0008324; C:GO:0016021; P:GO:0098655	F:cation transmembrane transporter activity; C:integral component of membrane; P:cation transmembrane transport
TRUE	[BLASTED, MAPPED, ANNOTATED]	XM_020352488.1	XP_020208077.1T-complex protein 1 subunit theta	2022	20	0	97.36	4	F:GO:0005524; C:GO:0005832; P:GO:0006457; F:GO:0051082	F:ATP binding; C:chaperonin-containing T-complex; P:protein folding; F:unfolded protein binding
TRUE	[BLASTED]	XM_020352496.1	RLM78094.1ATP synthase subunit-like protein	685	20	1.727e-95	66.43
TRUE	[BLASTED, MAPPED, ANNOTATED]	XM_020352498.1	XP_020208087.1NAC domain-containing protein 72-like	1649	20	0	84.55	4	F:GO:0003677; F:GO:0003700; C:GO:0005634; P:GO:0045893	F:DNA binding; F:DNA-binding transcription factor activity; C:nucleus; P:positive regulation of transcription, DNA-templated
TRUE	[BLASTED, MAPPED, ANNOTATED]	XM_020352510.1	XP_020208099.1chitinase-like protein PB1E7.04c isoform X1	1013	20	3.94077e-83	77.75	2	F:GO:0003677; C:GO:0016021	F:DNA binding; C:integral component of membrane
TRUE	[BLASTED, MAPPED, ANNOTATED]	XM_020352511.1	XP_020208100.1chitinase-like protein PB1E7.04c isoform X2	1001	20	9.47302e-79	81.46	2	F:GO:0003677; C:GO:0016021	F:DNA binding; C:integral component of membrane
TRUE	[BLASTED, MAPPED, ANNOTATED]	XM_020352515.1	AES91950.260S ribosomal protein L29-1	530	20	4.90145e-28	97.98	3	P:GO:0002181; F:GO:0003735; C:GO:0022625	P:cytoplasmic translation; F:structural constituent of ribosome; C:cytosolic large ribosomal subunit
TRUE	[BLASTED, MAPPED, ANNOTATED]	XM_020352526.1	XP_020208115.1cysteine-rich receptor-like protein kinase 25	1896	20	0	72.8	4	F:GO:0004672; F:GO:0005524; P:GO:0006468; C:GO:0016021	F:protein kinase activity; F:ATP binding; P:protein phosphorylation; C:integral component of membrane
TRUE	[BLASTED, MAPPED]	XM_020352537.1	XP_020208126.1uncharacterized protein LOC109793067	464	20	3.72926e-75	65.34	2	C:GO:0016020; C:GO:0016021	C:membrane; C:integral component of membrane
TRUE	[BLASTED]	XM_020352539.1	BAD16379.1ATP synthase subunit-like protein	672	20	6.58713e-102	68.03
TRUE	[BLASTED, MAPPED, ANNOTATED]	XM_020352551.1	XP_020208140.1 rho GTPase-activating protein gacY-like	1008	20	1.46869e-141	95.26	1	F:GO:0004309	F:exopolyphosphatase activity	EC:3.6.1.11	Exopolyphosphatase
TRUE	[BLASTED, MAPPED]	XM_020352555.1	XP_008350877.1 ribosomal RNA small subunit methyltransferase NEP1-like	639	20	4.74424e-147	54.14	3	F:GO:0008168; F:GO:0016740; P:GO:0032259	F:methyltransferase activity; F:transferase activity; P:methylation
TRUE	[BLASTED, MAPPED, ANNOTATED]	XM_020352556.1	KYP78202.1Retrovirus-related Pol polyprotein from transposon TNT 1-94	428	20	2.07883e-90	70.54	2	C:GO:0000943; C:GO:0016020	C:retrotransposon nucleocapsid; C:membrane
TRUE	[BLASTED, MAPPED, ANNOTATED]	XM_020352593.1	XP_020208182.1heavy metal-associated isoprenylated plant protein 12-like	759	20	8.35904e-60	87.06	2	P:GO:0030001; F:GO:0046872	P:metal ion transport; F:metal ion binding
TRUE	[BLASTED, MAPPED, ANNOTATED]	XM_020352598.1	KYP32684.1Sugar carrier protein C	1598	20	0	94.13	4	F:GO:0005351; C:GO:0005887; P:GO:0034219; P:GO:1902600	F:carbohydrate:proton symporter activity; C:integral component of plasma membrane; P:carbohydrate transmembrane transport; P:proton transmembrane transport
TRUE	[BLASTED, MAPPED, ANNOTATED]	XM_020352613.1	XP_020208202.1TATA-box-binding protein	1400	20	1.05681e-141	99.21	8	F:GO:0000978; F:GO:0000979; F:GO:0003700; C:GO:0005669; P:GO:0006352; P:GO:0006355; P:GO:0006366; F:GO:0008134	F:RNA polymerase II proximal promoter sequence-specific DNA binding; F:RNA polymerase II core promoter sequence-specific DNA binding; F:DNA-binding transcription factor activity; C:transcription factor TFIID complex; P:DNA-templated transcription, initiation; P:regulation of transcription, DNA-templated; P:transcription by RNA polymerase II; F:transcription factor binding
TRUE	[BLASTED, MAPPED, ANNOTATED]	XM_020352619.1	XP_020208202.1TATA-box-binding protein	1412	20	3.54468e-141	99.25	8	F:GO:0000978; F:GO:0000979; F:GO:0003700; C:GO:0005669; P:GO:0006352; P:GO:0006355; P:GO:0006366; F:GO:0008134	F:RNA polymerase II proximal promoter sequence-specific DNA binding; F:RNA polymerase II core promoter sequence-specific DNA binding; F:DNA-binding transcription factor activity; C:transcription factor TFIID complex; P:DNA-templated transcription, initiation; P:regulation of transcription, DNA-templated; P:transcription by RNA polymerase II; F:transcription factor binding
TRUE	[BLASTED, MAPPED, ANNOTATED]	XM_020352620.1	XP_020208209.1vacuolar protein sorting-associated protein 25-like isoform X1	1096	20	6.66272e-127	94.41	5	C:GO:0000814; F:GO:0003677; F:GO:0005198; F:GO:0042803; P:GO:0043328	C:ESCRT II complex; F:DNA binding; F:structural molecule activity; F:protein homodimerization activity; P:protein transport to vacuole involved in ubiquitin-dependent protein catabolic process via the multivesicular body sorting pathway
TRUE	[BLASTED, MAPPED, ANNOTATED]	XM_020352621.1	XP_020208210.1vacuolar protein sorting-associated protein 25-like isoform X2	1028	20	4.5161e-128	94.3	5	C:GO:0000814; F:GO:0003677; F:GO:0005198; F:GO:0042803; P:GO:0043328	C:ESCRT II complex; F:DNA binding; F:structural molecule activity; F:protein homodimerization activity; P:protein transport to vacuole involved in ubiquitin-dependent protein catabolic process via the multivesicular body sorting pathway
TRUE	[BLASTED, MAPPED, ANNOTATED]	XM_020352623.1	XP_020208212.1uncharacterized protein LOC109793160	594	20	3.90993e-139	78.59	1	C:GO:0016021	C:integral component of membrane
TRUE	[BLASTED]	XM_020352628.1	RHN75587.1putative transposase, Ptta/En/Spm, plant	1552	20	0	80.26
TRUE	[BLASTED]	XM_020352639.1	XP_020208856.1uncharacterized protein LOC109793794 isoform X2	976	20	0	73.05
TRUE	[BLASTED, MAPPED, ANNOTATED]	XM_020352652.1	XP_020208241.1L-ascorbate oxidase-like	1985	20	0	85.78	8	F:GO:0005507; C:GO:0005576; F:GO:0008447; C:GO:0009505; C:GO:0009506; C:GO:0016021; F:GO:0016722; P:GO:0055114	F:copper ion binding; C:extracellular region; F:L-ascorbate oxidase activity; C:plant-type cell wall; C:plasmodesma; C:integral component of membrane; F:oxidoreductase activity, oxidizing metal ions; P:oxidation-reduction process	EC:1.10.3; EC:1.10.3.3	Acting on diphenols and related substances as donors; L-ascorbate oxidase
TRUE	[BLASTED, MAPPED, ANNOTATED]	XM_020352679.1	XP_020208268.1NDR1/HIN1-like protein 13	1063	20	3.58744e-146	82.25	1	C:GO:0016021	C:integral component of membrane
TRUE	[BLASTED, MAPPED, ANNOTATED]	XM_020352723.1	XP_020208312.118.1 kDa class I heat shock protein-like	680	20	1.42033e-100	70.56	7	P:GO:0006457; P:GO:0009408; P:GO:0009651; P:GO:0042542; F:GO:0043621; F:GO:0051082; P:GO:0051259	P:protein folding; P:response to heat; P:response to salt stress; P:response to hydrogen peroxide; F:protein self-association; F:unfolded protein binding; P:protein complex oligomerization
TRUE	[BLASTED, MAPPED, ANNOTATED]	XM_020352726.1	XP_020208315.1protein BIC1-like	808	20	4.1083e-100	76.13	1	P:GO:0009785	P:blue light signaling pathway
TRUE	[BLASTED, MAPPED, ANNOTATED]	XM_020352749.1	XP_020208338.1tubulin alpha-3 chain-like	804	20	0	95.88	7	F:GO:0003924; F:GO:0005200; F:GO:0005525; C:GO:0005737; C:GO:0005874; P:GO:0007010; P:GO:0007017	F:GTPase activity; F:structural constituent of cytoskeleton; F:GTP binding; C:cytoplasm; C:microtubule; P:cytoskeleton organization; P:microtubule-based process	EC:3.6.1.15	Nucleoside-triphosphate phosphatase
TRUE	[BLASTED, MAPPED, ANNOTATED]	XM_020352756.1	XP_020208345.1sugar carrier protein C-like	1524	20	0	92.89	4	F:GO:0005351; C:GO:0005887; P:GO:0034219; P:GO:1902600	F:carbohydrate:proton symporter activity; C:integral component of plasma membrane; P:carbohydrate transmembrane transport; P:proton transmembrane transport
TRUE	[BLASTED, MAPPED, ANNOTATED]	XM_020352758.1	XP_020234100.1U-box domain-containing protein 16	1597	20	5.72218e-55	81.87	5	F:GO:0004842; C:GO:0005634; C:GO:0005737; P:GO:0010200; P:GO:0016567	F:ubiquitin-protein transferase activity; C:nucleus; C:cytoplasm; P:response to chitin; P:protein ubiquitination
TRUE	[BLASTED, MAPPED, ANNOTATED]	XM_020352759.1	XP_020234100.1U-box domain-containing protein 16	1565	20	4.65e-55	81.81	5	F:GO:0004842; C:GO:0005634; C:GO:0005737; P:GO:0010200; P:GO:0016567	F:ubiquitin-protein transferase activity; C:nucleus; C:cytoplasm; P:response to chitin; P:protein ubiquitination
TRUE	[BLASTED, MAPPED, ANNOTATED]	XM_020352764.1	XP_020208353.140S ribosomal protein S20-2	731	20	3.60703e-82	99.67	4	F:GO:0003723; F:GO:0003735; P:GO:0006412; C:GO:0022627	F:RNA binding; F:structural constituent of ribosome; P:translation; C:cytosolic small ribosomal subunit
TRUE	[BLASTED, MAPPED, ANNOTATED]	XM_020352779.1	XP_020208368.1probable 3-hydroxyisobutyryl-CoA hydrolase 2	533	20	4.24808e-79	86.9	2	F:GO:0003860; C:GO:0016021	F:3-hydroxyisobutyryl-CoA hydrolase activity; C:integral component of membrane	EC:3.1.2.4	3-hydroxyisobutyryl-CoA hydrolase
TRUE	[BLASTED]	XM_020352782.1	XP_020208371.1uncharacterized protein LOC109793314	1263	20	0	73.89
TRUE	[BLASTED, MAPPED, ANNOTATED]	XM_020352788.1	KYP32398.1Cytochrome P450 724B1 family	1360	20	0	85.22	10	F:GO:0004497; F:GO:0005506; P:GO:0007275; P:GO:0010268; C:GO:0016021; P:GO:0016125; P:GO:0016132; F:GO:0016705; F:GO:0020037; P:GO:0055114	F:monooxygenase activity; F:iron ion binding; P:multicellular organism development; P:brassinosteroid homeostasis; C:integral component of membrane; P:sterol metabolic process; P:brassinosteroid biosynthetic process; F:oxidoreductase activity, acting on paired donors, with incorporation or reduction of molecular oxygen; F:heme binding; P:oxidation-reduction process
TRUE	[BLASTED, MAPPED, ANNOTATED]	XM_020352790.1	XP_020208379.1cellulose synthase A catalytic subunit 7 [UDP-forming]	3470	20	0	97.71	8	C:GO:0005802; C:GO:0005886; P:GO:0009833; C:GO:0016021; F:GO:0016760; P:GO:0030244; F:GO:0046872; P:GO:0071555	C:trans-Golgi network; C:plasma membrane; P:plant-type primary cell wall biogenesis; C:integral component of membrane; F:cellulose synthase (UDP-forming) activity; P:cellulose biosynthetic process; F:metal ion binding; P:cell wall organization	EC:2.4.1.12	Cellulose synthase (UDP-forming)
TRUE	[BLASTED, MAPPED, ANNOTATED]	XM_020352822.1	XP_020208411.1isoprene synthase, chloroplastic-like	2018	20	0	83.03	2	F:GO:0000287; F:GO:0010333	F:magnesium ion binding; F:terpene synthase activity
TRUE	[BLASTED]	XM_020352823.1	RHN75587.1putative transposase, Ptta/En/Spm, plant	1598	20	0	79.84
TRUE	[BLASTED]	XM_020352824.1	RHN75587.1putative transposase, Ptta/En/Spm, plant	1602	20	0	79.84
TRUE	[BLASTED, MAPPED, ANNOTATED]	XM_020352828.1	XP_020208417.1MATH domain and coiled-coil domain-containing protein At3g58270-like	1190	20	0	76.18	1	F:GO:0016787	F:hydrolase activity
TRUE	[BLASTED, MAPPED, ANNOTATED]	XM_020352848.1	XP_020208437.1double-stranded RNA-binding protein 4-like isoform X1	1479	20	0	82.16	7	F:GO:0003725; F:GO:0004525; C:GO:0005634; P:GO:0030422; P:GO:0031053; P:GO:0031054; P:GO:0090501	F:double-stranded RNA binding; F:ribonuclease III activity; C:nucleus; P:production of siRNA involved in RNA interference; P:primary miRNA processing; P:pre-miRNA processing; P:RNA phosphodiester bond hydrolysis	EC:3.1.30; EC:3.1.26; EC:3.1.26.3	Acting on ester bonds; Acting on ester bonds; Ribonuclease III
TRUE	[BLASTED, MAPPED, ANNOTATED]	XM_020352854.1	XP_020208437.1double-stranded RNA-binding protein 4-like isoform X1	1479	20	0	82.16	7	F:GO:0003725; F:GO:0004525; C:GO:0005634; P:GO:0030422; P:GO:0031053; P:GO:0031054; P:GO:0090501	F:double-stranded RNA binding; F:ribonuclease III activity; C:nucleus; P:production of siRNA involved in RNA interference; P:primary miRNA processing; P:pre-miRNA processing; P:RNA phosphodiester bond hydrolysis	EC:3.1.30; EC:3.1.26; EC:3.1.26.3	Acting on ester bonds; Acting on ester bonds; Ribonuclease III
TRUE	[BLASTED, MAPPED, ANNOTATED]	XM_020352862.1	XP_020208437.1double-stranded RNA-binding protein 4-like isoform X1	1486	20	0	82.89	7	F:GO:0003725; F:GO:0004525; C:GO:0005634; P:GO:0030422; P:GO:0031053; P:GO:0031054; P:GO:0090502	F:double-stranded RNA binding; F:ribonuclease III activity; C:nucleus; P:production of siRNA involved in RNA interference; P:primary miRNA processing; P:pre-miRNA processing; P:RNA phosphodiester bond hydrolysis, endonucleolytic	EC:3.1.30; EC:3.1.26; EC:3.1.26.3	Acting on ester bonds; Acting on ester bonds; Ribonuclease III
TRUE	[BLASTED, MAPPED, ANNOTATED]	XM_020352865.1	XP_006595147.1centromere protein C isoform X4	1275	20	9.04884e-97	86.08	5	C:GO:0000778; F:GO:0019237; P:GO:0051315; P:GO:0051382; P:GO:0051455	C:condensed nuclear chromosome kinetochore; F:centromeric DNA binding; P:attachment of mitotic spindle microtubules to kinetochore; P:kinetochore assembly; P:attachment of spindle microtubules to kinetochore involved in homologous chromosome segregation
TRUE	[BLASTED, MAPPED, ANNOTATED]	XM_020352866.1	XP_020208455.1N-alpha-acetyltransferase 16, NatA auxiliary subunit-like	746	20	1.52039e-158	94.82	3	F:GO:0004596; C:GO:0005737; P:GO:0017196	F:peptide alpha-N-acetyltransferase activity; C:cytoplasm; P:N-terminal peptidyl-methionine acetylation	EC:2.3.1.5; EC:2.3.1.88	Arylamine N-acetyltransferase; Acyltransferases
TRUE	[BLASTED, MAPPED, ANNOTATED]	XM_020352868.1	XP_020208457.1double-stranded RNA-binding protein 4-like isoform X4	1425	20	0	82.03	7	F:GO:0003725; F:GO:0004525; C:GO:0005634; P:GO:0030422; P:GO:0031053; P:GO:0031054; P:GO:0090501	F:double-stranded RNA binding; F:ribonuclease III activity; C:nucleus; P:production of siRNA involved in RNA interference; P:primary miRNA processing; P:pre-miRNA processing; P:RNA phosphodiester bond hydrolysis	EC:3.1.30; EC:3.1.26; EC:3.1.26.3	Acting on ester bonds; Acting on ester bonds; Ribonuclease III
TRUE	[BLASTED, MAPPED, ANNOTATED]	XM_020352876.1	XP_020208437.1double-stranded RNA-binding protein 4-like isoform X1	1486	20	0	82.89	7	F:GO:0003725; F:GO:0004525; C:GO:0005634; P:GO:0030422; P:GO:0031053; P:GO:0031054; P:GO:0090502	F:double-stranded RNA binding; F:ribonuclease III activity; C:nucleus; P:production of siRNA involved in RNA interference; P:primary miRNA processing; P:pre-miRNA processing; P:RNA phosphodiester bond hydrolysis, endonucleolytic	EC:3.1.30; EC:3.1.26; EC:3.1.26.3	Acting on ester bonds; Acting on ester bonds; Ribonuclease III
TRUE	[BLASTED, MAPPED, ANNOTATED]	XM_020352878.1	KHN21580.130S ribosomal protein S18	1283	20	8.47437e-174	80.46	5	F:GO:0003735; C:GO:0005763; P:GO:0006412; F:GO:0008270; F:GO:0070181	F:structural constituent of ribosome; C:mitochondrial small ribosomal subunit; P:translation; F:zinc ion binding; F:small ribosomal subunit rRNA binding
TRUE	[BLASTED, MAPPED, ANNOTATED]	XM_020352882.1	XP_020208457.1double-stranded RNA-binding protein 4-like isoform X4	1432	20	0	84.13	7	F:GO:0003725; F:GO:0004525; C:GO:0005634; P:GO:0030422; P:GO:0031053; P:GO:0031054; P:GO:0090502	F:double-stranded RNA binding; F:ribonuclease III activity; C:nucleus; P:production of siRNA involved in RNA interference; P:primary miRNA processing; P:pre-miRNA processing; P:RNA phosphodiester bond hydrolysis, endonucleolytic	EC:3.1.30; EC:3.1.26; EC:3.1.26.3	Acting on ester bonds; Acting on ester bonds; Ribonuclease III
TRUE	[BLASTED, MAPPED, ANNOTATED]	XM_020352890.1	XP_020208479.1double-stranded RNA-binding protein 4-like isoform X7	1133	20	0	84.86	7	F:GO:0003725; F:GO:0004525; C:GO:0005634; P:GO:0030422; P:GO:0031053; P:GO:0031054; P:GO:0090502	F:double-stranded RNA binding; F:ribonuclease III activity; C:nucleus; P:production of siRNA involved in RNA interference; P:primary miRNA processing; P:pre-miRNA processing; P:RNA phosphodiester bond hydrolysis, endonucleolytic	EC:3.1.30; EC:3.1.26; EC:3.1.26.3	Acting on ester bonds; Acting on ester bonds; Ribonuclease III
TRUE	[BLASTED, MAPPED, ANNOTATED]	XM_020352907.1	XP_020208496.1xyloglucan endotransglucosylase/hydrolase protein 9-like	1421	20	2.01717e-61	98.75	7	F:GO:0004553; C:GO:0005618; P:GO:0010411; F:GO:0016762; P:GO:0042546; C:GO:0048046; P:GO:0071555	F:hydrolase activity, hydrolyzing O-glycosyl compounds; C:cell wall; P:xyloglucan metabolic process; F:xyloglucan:xyloglucosyl transferase activity; P:cell wall biogenesis; C:apoplast; P:cell wall organization	EC:2.4.1.207	Xyloglucan:xyloglucosyl transferase
TRUE	[BLASTED, MAPPED, ANNOTATED]	XM_020352911.1	XP_020208500.1paired amphipathic helix protein Sin3-like 2	704	20	7.49917e-64	87.68	6	P:GO:0000122; C:GO:0000785; F:GO:0003714; F:GO:0004407; C:GO:0005634; P:GO:0016575	P:negative regulation of transcription by RNA polymerase II; C:chromatin; F:transcription corepressor activity; F:histone deacetylase activity; C:nucleus; P:histone deacetylation	EC:3.5.1.98	Histone deacetylase
TRUE	[BLASTED, MAPPED, ANNOTATED]	XM_020352914.1	KYP51810.1putative isomerase BH0283 family	1900	20	3.96339e-179	81.53	3	P:GO:0009058; F:GO:0016853; F:GO:0046872	P:biosynthetic process; F:isomerase activity; F:metal ion binding
TRUE	[BLASTED]	XM_020352925.1	XP_020208514.1stress-response A/B barrel domain-containing protein At5g22580	737	20	1.41711e-66	91.73
TRUE	[BLASTED]	XM_020352939.1	AIU41028.1transposase-like protein	3371	20	0	74.81
TRUE	[BLASTED]	XM_020352943.1	XP_020208532.1PITH domain-containing protein 1	1071	20	1.06729e-133	97.22
TRUE	[BLASTED, MAPPED, ANNOTATED]	XM_020352947.1	XP_020208536.1probable polygalacturonase At3g15720	1397	20	0	76.42	4	F:GO:0004650; C:GO:0005576; P:GO:0005975; P:GO:0071555	F:polygalacturonase activity; C:extracellular region; P:carbohydrate metabolic process; P:cell wall organization	EC:3.2.1.15	Polygalacturonase
TRUE	[BLASTED, MAPPED, ANNOTATED]	XM_020352953.1	XP_020208542.1disease resistance protein RML1B-like isoform X1	3603	20	0	73.89	2	P:GO:0007165; F:GO:0043531	P:signal transduction; F:ADP binding
TRUE	[BLASTED, MAPPED, ANNOTATED]	XM_020352954.1	XP_020208543.1disease resistance protein RML1B-like isoform X2	3591	20	0	74.01	2	P:GO:0007165; F:GO:0043531	P:signal transduction; F:ADP binding
TRUE	[BLASTED, MAPPED, ANNOTATED]	XM_020352970.1	XP_020208559.1(+)-gamma-cadinene synthase-like	1328	20	0	86.09	2	F:GO:0000287; F:GO:0010333	F:magnesium ion binding; F:terpene synthase activity
TRUE	[BLASTED, MAPPED, ANNOTATED]	XM_020352984.1	XP_020208573.1TMV resistance protein N-like	2947	20	0	79.51	2	P:GO:0007165; F:GO:0043531	P:signal transduction; F:ADP binding
TRUE	[BLASTED, MAPPED, ANNOTATED]	XM_020353002.1	XP_020208591.1putative disease resistance protein At4g11170	1500	20	0	66.98	1	P:GO:0007165	P:signal transduction
TRUE	[BLASTED, MAPPED, ANNOTATED]	XM_020353007.1	XP_020208596.1cell division cycle 20.1, cofactor of APC complex-like	803	20	6.99904e-85	88.71	5	F:GO:0003676; F:GO:0010997; P:GO:0051301; F:GO:0097027; P:GO:1904668	F:nucleic acid binding; F:anaphase-promoting complex binding; P:cell division; F:ubiquitin-protein transferase activator activity; P:positive regulation of ubiquitin protein ligase activity
TRUE	[BLASTED, MAPPED, ANNOTATED]	XM_020353010.1	NP_001238120.2cupredoxin domain-containing protein precursor	775	20	1.37707e-116	93.22	3	F:GO:0009055; C:GO:0016021; P:GO:0022900	F:electron transfer activity; C:integral component of membrane; P:electron transport chain
TRUE	[BLASTED, MAPPED, ANNOTATED]	XM_020353012.1	XP_020208601.1KH domain-containing protein At2g38610	1845	20	0	98.27	2	F:GO:0003723; F:GO:0016740	F:RNA binding; F:transferase activity
TRUE	[BLASTED, MAPPED, ANNOTATED]	XM_020353014.1	XP_020235173.1kinesin-like protein KIN-4C	850	20	3.53717e-159	91.59	10	F:GO:0003777; F:GO:0005524; C:GO:0005871; C:GO:0005874; P:GO:0007018; P:GO:0007052; F:GO:0008017; F:GO:0016887; C:GO:0071339; C:GO:0097344	F:microtubule motor activity; F:ATP binding; C:kinesin complex; C:microtubule; P:microtubule-based movement; P:mitotic spindle organization; F:microtubule binding; F:ATPase activity; C:MLL1 complex; C:Rix1 complex	EC:3.6.1.3; EC:3.6.1.15	Adenosinetriphosphatase; Nucleoside-triphosphate phosphatase
TRUE	[BLASTED, MAPPED, ANNOTATED]	XM_020353017.1	XP_020208606.1cytochrome P450 71D11-like	1567	20	0	88.33	5	F:GO:0005506; C:GO:0016021; F:GO:0016709; F:GO:0020037; P:GO:0055114	F:iron ion binding; C:integral component of membrane; F:oxidoreductase activity, acting on paired donors, with incorporation or reduction of molecular oxygen, NAD(P)H as one donor, and incorporation of one atom of oxygen; F:heme binding; P:oxidation-reduction process	EC:1.14.13	Acting on paired donors, with incorporation or reduction of molecular oxygen. The oxygen incorporated need not be derived from O(2)
TRUE	[BLASTED]	XM_020353022.1	XP_020208611.1uncharacterized protein LOC109793555, partial	798	20	0	81.54
TRUE	[BLASTED, MAPPED, ANNOTATED]	XM_020353032.1	XP_020208621.1disease resistance protein RPM1-like	3482	20	0	82.61	1	F:GO:0043531	F:ADP binding
TRUE	[BLASTED, MAPPED, ANNOTATED]	XM_020353033.1	XP_020208621.1disease resistance protein RPM1-like	3478	20	0	82.68	1	F:GO:0043531	F:ADP binding
TRUE	[BLASTED]	XM_020353037.1	XP_020208626.1uncharacterized protein LOC109793570, partial	786	3	0	64.26
TRUE	[BLASTED, MAPPED, ANNOTATED]	XM_020353047.1	XP_020208636.1cell division cycle 20.5, cofactor of APC complex-like	825	20	1.00537e-175	88.27	4	F:GO:0003676; F:GO:0010997; F:GO:0097027; P:GO:1904668	F:nucleic acid binding; F:anaphase-promoting complex binding; F:ubiquitin-protein transferase activator activity; P:positive regulation of ubiquitin protein ligase activity
TRUE	[BLASTED, MAPPED, ANNOTATED]	XM_020353049.1	XP_020208638.1eugenol synthase 1-like	1003	20	0	88.53	3	C:GO:0016021; F:GO:0016491; P:GO:0055114	C:integral component of membrane; F:oxidoreductase activity; P:oxidation-reduction process
TRUE	[BLASTED]	XM_020353061.1	XP_020208650.1uncharacterized protein LOC109793589	758	20	1.28631e-162	71.89
TRUE	[BLASTED, MAPPED, ANNOTATED]	XM_020353088.1	XP_020216316.1rab escort protein 1	962	20	5.80708e-90	78.12	8	F:GO:0005092; F:GO:0005096; C:GO:0005968; P:GO:0006886; P:GO:0007264; F:GO:0017137; P:GO:0018344; P:GO:0043547	F:GDP-dissociation inhibitor activity; F:GTPase activator activity; C:Rab-protein geranylgeranyltransferase complex; P:intracellular protein transport; P:small GTPase mediated signal transduction; F:Rab GTPase binding; P:protein geranylgeranylation; P:positive regulation of GTPase activity
TRUE	[BLASTED, MAPPED, ANNOTATED]	XM_020353094.1	XP_020208683.1nudix hydrolase 2-like	1065	20	0	88.14	3	F:GO:0035529; F:GO:0047631; F:GO:0051287	F:NADH pyrophosphatase activity; F:ADP-ribose diphosphatase activity; F:NAD binding	EC:3.6.1.13; EC:3.6.1.9	ADP-ribose diphosphatase; Nucleotide diphosphatase
TRUE	[BLASTED, MAPPED, ANNOTATED]	XM_020353108.1	XP_020208697.1lupeol synthase-like	2151	20	3.40551e-48	89.35	8	F:GO:0003676; C:GO:0005634; F:GO:0010997; F:GO:0016853; F:GO:0019900; C:GO:0080008; F:GO:0097027; P:GO:1904668	F:nucleic acid binding; C:nucleus; F:anaphase-promoting complex binding; F:isomerase activity; F:kinase binding; C:Cul4-RING E3 ubiquitin ligase complex; F:ubiquitin-protein transferase activator activity; P:positive regulation of ubiquitin protein ligase activity
TRUE	[BLASTED, MAPPED, ANNOTATED]	XM_020353124.1	KYP75939.1Retrotransposable element Tf2	1146	20	0	77.28	3	F:GO:0003676; F:GO:0008270; C:GO:0016021	F:nucleic acid binding; F:zinc ion binding; C:integral component of membrane
TRUE	[BLASTED]	XM_020353128.1	AET01348.1pathogenic type III effector avirulence factor Avr AvrRpt-cleavage: cleavage site protein	1107	20	3.70468e-102	88.3
TRUE	[BLASTED]	XM_020353135.1	RHN74036.1putative transposase, Ptta/En/Spm, plant	1296	20	0	78.54
TRUE	[BLASTED]	XM_020353136.1	RHN74036.1putative transposase, Ptta/En/Spm, plant	573	20	1.86169e-124	79.43
TRUE	[BLASTED, MAPPED, ANNOTATED]	XM_020353139.1	XP_020208728.1polygalacturonase inhibitor-like	1274	20	0	87.48	1	F:GO:0016740	F:transferase activity
TRUE	[BLASTED, MAPPED, ANNOTATED]	XM_020353148.1	XP_020208737.1cytochrome c1-2, heme protein, mitochondrial	1438	20	0	95.74	7	C:GO:0005750; P:GO:0006122; F:GO:0008121; F:GO:0020037; P:GO:0042776; F:GO:0045153; F:GO:0046872	C:mitochondrial respiratory chain complex III; P:mitochondrial electron transport, ubiquinol to cytochrome c; F:ubiquinol-cytochrome-c reductase activity; F:heme binding; P:mitochondrial ATP synthesis coupled proton transport; F:electron transporter, transferring electrons within CoQH2-cytochrome c reductase complex activity; F:metal ion binding	EC:1.10.2; EC:1.10.2.2	Acting on diphenols and related substances as donors; Quinol--cytochrome-c reductase
TRUE	[BLASTED, MAPPED, ANNOTATED]	XM_020353162.1	KHN35137.1Transcription factor TFIIIB component B''	1152	20	0	74.55	3	C:GO:0000126; F:GO:0001156; P:GO:0070898	C:transcription factor TFIIIB complex; F:TFIIIC-class transcription factor complex binding; P:RNA polymerase III preinitiation complex assembly
TRUE	[BLASTED, MAPPED, ANNOTATED]	XM_020353189.1	EEF39239.1ATP binding protein, putative	964	20	9.59739e-67	83.13	3	F:GO:0005524; C:GO:0016021; F:GO:0016887	F:ATP binding; C:integral component of membrane; F:ATPase activity	EC:3.6.1.3; EC:3.6.1.15	Adenosinetriphosphatase; Nucleoside-triphosphate phosphatase
TRUE	[BLASTED, MAPPED, ANNOTATED]	XM_020353196.1	XP_020208785.1probable low-specificity L-threonine aldolase 1 isoform X1	1921	20	0	93.67	4	C:GO:0005829; P:GO:0006545; P:GO:0006567; F:GO:0008732	C:cytosol; P:glycine biosynthetic process; P:threonine catabolic process; F:L-allo-threonine aldolase activity	EC:4.1.2.5	L-threonine aldolase
TRUE	[BLASTED, MAPPED, ANNOTATED]	XM_020353204.1	XP_020208785.1probable low-specificity L-threonine aldolase 1 isoform X1	1397	20	0	93.69	4	C:GO:0005829; P:GO:0006545; P:GO:0006567; F:GO:0008732	C:cytosol; P:glycine biosynthetic process; P:threonine catabolic process; F:L-allo-threonine aldolase activity	EC:4.1.2.5	L-threonine aldolase
TRUE	[BLASTED, MAPPED, ANNOTATED]	XM_020353211.1	XP_020208785.1probable low-specificity L-threonine aldolase 1 isoform X1	1382	20	0	93.33	4	C:GO:0005829; P:GO:0006545; P:GO:0006567; F:GO:0008732	C:cytosol; P:glycine biosynthetic process; P:threonine catabolic process; F:L-allo-threonine aldolase activity	EC:4.1.2.5	L-threonine aldolase
TRUE	[BLASTED, MAPPED, ANNOTATED]	XM_020353221.1	XP_020208810.1threonine dehydratase biosynthetic, chloroplastic	2197	20	0	90.76	4	F:GO:0004794; P:GO:0009097; C:GO:0016021; F:GO:0030170	F:L-threonine ammonia-lyase activity; P:isoleucine biosynthetic process; C:integral component of membrane; F:pyridoxal phosphate binding	EC:4.3.1.19	Threonine ammonia-lyase
TRUE	[BLASTED]	XM_020353224.1	XP_020208813.1uncharacterized protein LOC109793752	1098	20	0	66.57
TRUE	[BLASTED, MAPPED, ANNOTATED]	XM_020353227.1	XP_020208816.11-aminocyclopropane-1-carboxylate oxidase	1171	20	0	95.06	4	F:GO:0009815; F:GO:0045486; F:GO:0046872; P:GO:0055114	F:1-aminocyclopropane-1-carboxylate oxidase activity; F:naringenin 3-dioxygenase activity; F:metal ion binding; P:oxidation-reduction process	EC:1.14.11; EC:1.14.17.4; EC:1.14.11.9	Acting on paired donors, with incorporation or reduction of molecular oxygen. The oxygen incorporated need not be derived from O(2); Aminocyclopropanecarboxylate oxidase; Flavanone 3-dioxygenase
TRUE	[BLASTED, MAPPED, ANNOTATED]	XM_020353230.1	XP_020208819.1sulfate transporter 3.1-like	1974	20	0	94.55	5	F:GO:0008271; C:GO:0009507; F:GO:0015301; C:GO:0016021; P:GO:1902358	F:secondary active sulfate transmembrane transporter activity; C:chloroplast; F:anion:anion antiporter activity; C:integral component of membrane; P:sulfate transmembrane transport
TRUE	[BLASTED, MAPPED, ANNOTATED]	XM_020353231.1	XP_020208819.1sulfate transporter 3.1-like	1439	20	0	93.71	5	F:GO:0008271; C:GO:0009507; F:GO:0015301; C:GO:0016021; P:GO:1902358	F:secondary active sulfate transmembrane transporter activity; C:chloroplast; F:anion:anion antiporter activity; C:integral component of membrane; P:sulfate transmembrane transport
TRUE	[BLASTED, MAPPED, ANNOTATED]	XM_020353239.1	XP_020206450.1kinesin-like protein KIN-12D	619	20	4.40616e-89	96.95	7	F:GO:0003777; F:GO:0005524; C:GO:0005871; C:GO:0005874; P:GO:0007018; F:GO:0008017; F:GO:0016887	F:microtubule motor activity; F:ATP binding; C:kinesin complex; C:microtubule; P:microtubule-based movement; F:microtubule binding; F:ATPase activity	EC:3.6.1.3; EC:3.6.1.15	Adenosinetriphosphatase; Nucleoside-triphosphate phosphatase
TRUE	[BLASTED, MAPPED, ANNOTATED]	XM_020353240.1	XP_020206450.1kinesin-like protein KIN-12D	619	20	4.40616e-89	96.95	7	F:GO:0003777; F:GO:0005524; C:GO:0005871; C:GO:0005874; P:GO:0007018; F:GO:0008017; F:GO:0016887	F:microtubule motor activity; F:ATP binding; C:kinesin complex; C:microtubule; P:microtubule-based movement; F:microtubule binding; F:ATPase activity	EC:3.6.1.3; EC:3.6.1.15	Adenosinetriphosphatase; Nucleoside-triphosphate phosphatase
TRUE	[BLASTED, MAPPED, ANNOTATED]	XM_020353242.1	XP_020206450.1kinesin-like protein KIN-12D	610	20	6.75088e-87	97.02	7	F:GO:0003777; F:GO:0005524; C:GO:0005871; C:GO:0005874; P:GO:0007018; F:GO:0008017; F:GO:0016887	F:microtubule motor activity; F:ATP binding; C:kinesin complex; C:microtubule; P:microtubule-based movement; F:microtubule binding; F:ATPase activity	EC:3.6.1.3; EC:3.6.1.15	Adenosinetriphosphatase; Nucleoside-triphosphate phosphatase
TRUE	[BLASTED, MAPPED, ANNOTATED]	XM_020353243.1	XP_020206450.1kinesin-like protein KIN-12D	610	20	6.75088e-87	97.48	5	F:GO:0003777; F:GO:0005524; P:GO:0007018; P:GO:0007166; F:GO:0008017	F:microtubule motor activity; F:ATP binding; P:microtubule-based movement; P:cell surface receptor signaling pathway; F:microtubule binding	EC:3.6.1.15	Nucleoside-triphosphate phosphatase
TRUE	[BLASTED, MAPPED, ANNOTATED]	XM_020353247.1	XP_017438654.1 enolase	584	20	1.08837e-125	96.9	4	C:GO:0000015; F:GO:0000287; F:GO:0004634; P:GO:0006096	C:phosphopyruvate hydratase complex; F:magnesium ion binding; F:phosphopyruvate hydratase activity; P:glycolytic process	EC:4.2.1.11	Phosphopyruvate hydratase
TRUE	[BLASTED]	XM_020353254.1	XP_020208843.1protein IQ-DOMAIN 31	423	20	1.18524e-74	79.34
TRUE	[BLASTED]	XM_020353259.1	XP_020208848.1uncharacterized protein LOC109793788	1019	20	2.74564e-158	68.7
TRUE	[BLASTED]	XM_020353260.1	XP_020208848.1uncharacterized protein LOC109793788	1014	20	2.15712e-158	68.75
TRUE	[BLASTED]	XM_020353266.1	XP_020208855.1uncharacterized protein LOC109793794 isoform X1	2327	20	0	89.37
TRUE	[BLASTED]	XM_020353267.1	XP_020208856.1uncharacterized protein LOC109793794 isoform X2	1912	20	0	73.23
TRUE	[BLASTED]	XM_020353269.1	XP_020208855.1uncharacterized protein LOC109793794 isoform X1	1659	20	0	72.46
TRUE	[BLASTED, MAPPED, ANNOTATED]	XM_020353271.1	XP_020208860.1mitochondrial-processing peptidase subunit alpha-like isoform X1	1268	20	0	95.63	4	F:GO:0004222; C:GO:0005743; P:GO:0006627; F:GO:0046872	F:metalloendopeptidase activity; C:mitochondrial inner membrane; P:protein processing involved in protein targeting to mitochondrion; F:metal ion binding	EC:3.4.24	Acting on peptide bonds (peptidases)
TRUE	[BLASTED, MAPPED, ANNOTATED]	XM_020353272.1	XP_020208860.1mitochondrial-processing peptidase subunit alpha-like isoform X1	1286	20	0	95.63	4	F:GO:0004222; C:GO:0005743; P:GO:0006627; F:GO:0046872	F:metalloendopeptidase activity; C:mitochondrial inner membrane; P:protein processing involved in protein targeting to mitochondrion; F:metal ion binding	EC:3.4.24	Acting on peptide bonds (peptidases)
TRUE	[BLASTED, MAPPED, ANNOTATED]	XM_020353273.1	XP_020208860.1mitochondrial-processing peptidase subunit alpha-like isoform X1	1364	20	3.36323e-150	95.62	4	F:GO:0004222; C:GO:0005743; P:GO:0006627; F:GO:0046872	F:metalloendopeptidase activity; C:mitochondrial inner membrane; P:protein processing involved in protein targeting to mitochondrion; F:metal ion binding	EC:3.4.24	Acting on peptide bonds (peptidases)
TRUE	[BLASTED, MAPPED, ANNOTATED]	XM_020353275.1	XP_020204628.1 probable serine/threonine-protein kinase cdc7	949	20	6.17509e-174	83.01	5	F:GO:0004672; F:GO:0005524; C:GO:0005634; P:GO:0006468; P:GO:0051301	F:protein kinase activity; F:ATP binding; C:nucleus; P:protein phosphorylation; P:cell division
TRUE	[BLASTED, MAPPED, ANNOTATED]	XM_020353284.1	XP_020208873.1probable terpene synthase 2	1680	20	0	82.51	2	F:GO:0000287; F:GO:0010333	F:magnesium ion binding; F:terpene synthase activity
TRUE	[BLASTED, MAPPED, ANNOTATED]	XM_020353300.1	XP_020208889.1glycerol-3-phosphate 2-O-acyltransferase 6-like	1146	20	0	92.83	8	F:GO:0003841; F:GO:0004366; P:GO:0010143; C:GO:0016021; P:GO:0016311; F:GO:0016791; F:GO:0090447; F:GO:0102420	F:1-acylglycerol-3-phosphate O-acyltransferase activity; F:glycerol-3-phosphate O-acyltransferase activity; P:cutin biosynthetic process; C:integral component of membrane; P:dephosphorylation; F:phosphatase activity; F:glycerol-3-phosphate 2-O-acyltransferase activity; F:sn-1-glycerol-3-phosphate C16:0-DCA-CoA acyl transferase activity	EC:2.3.1.51; EC:2.3.1.15; EC:3.1.3.41	1-acylglycerol-3-phosphate O-acyltransferase; Glycerol-3-phosphate 1-O-acyltransferase; 4-nitrophenylphosphatase
TRUE	[BLASTED, MAPPED]	XM_020353322.1	XP_020209027.1glycine-rich cell wall structural protein 1.8-like isoform X1	1737	11	1.78061e-95	82.03	2	C:GO:0016020; C:GO:0016021	C:membrane; C:integral component of membrane
TRUE	[BLASTED]	XM_020353323.1	XP_020208912.1eggshell protein 1-like	567	5	2.9825e-61	79.12
TRUE	[BLASTED, MAPPED, ANNOTATED]	XM_020353347.1	XP_020208936.1lysine histidine transporter-like 5	1323	20	0	86.92	4	P:GO:0003333; C:GO:0005886; F:GO:0015171; C:GO:0016021	P:amino acid transmembrane transport; C:plasma membrane; F:amino acid transmembrane transporter activity; C:integral component of membrane
TRUE	[BLASTED]	XM_020353359.1	XP_020208948.1LOW QUALITY PROTEIN: uncharacterized protein LOC109793894	3048	20	0	87.8
TRUE	[BLASTED, MAPPED, ANNOTATED]	XM_020353366.1	XP_020208955.1ribonuclease 3-like	993	20	3.71136e-150	67.74	6	F:GO:0003723; P:GO:0005975; P:GO:0016311; F:GO:0016791; F:GO:0033897; P:GO:0090502	F:RNA binding; P:carbohydrate metabolic process; P:dephosphorylation; F:phosphatase activity; F:ribonuclease T2 activity; P:RNA phosphodiester bond hydrolysis, endonucleolytic	EC:3.1.31; EC:3.1.27; EC:3.1.27.1; EC:3.1.3.41	Acting on ester bonds; Acting on ester bonds; Ribonuclease T(2); 4-nitrophenylphosphatase
TRUE	[BLASTED, MAPPED, ANNOTATED]	XM_020353371.1	ABE72969.1ATPase (mitochondrion)	869	20	1.41259e-41	94.74	7	F:GO:0008289; F:GO:0015078; P:GO:0015986; P:GO:0015991; C:GO:0016021; C:GO:0031966; C:GO:0045263	F:lipid binding; F:proton transmembrane transporter activity; P:ATP synthesis coupled proton transport; P:ATP hydrolysis coupled proton transport; C:integral component of membrane; C:mitochondrial membrane; C:proton-transporting ATP synthase complex, coupling factor F(o)
TRUE	[BLASTED, MAPPED, ANNOTATED]	XM_020353385.1	XP_020208974.1FH protein interacting protein FIP2	504	20	2.42036e-101	93.57	2	C:GO:0016021; P:GO:0051260	C:integral component of membrane; P:protein homooligomerization
TRUE	[BLASTED, MAPPED, ANNOTATED]	XM_020353396.1	XP_020208985.1pectin acetylesterase 8-like isoform X1	1702	20	0	87.52	4	C:GO:0005576; C:GO:0009505; F:GO:0052793; P:GO:0071555	C:extracellular region; C:plant-type cell wall; F:pectin acetylesterase activity; P:cell wall organization	EC:3.1.1.1	Carboxylesterase
TRUE	[BLASTED, MAPPED, ANNOTATED]	XM_020353397.1	XP_020208985.1pectin acetylesterase 8-like isoform X1	1504	20	0	87.48	4	C:GO:0005576; C:GO:0009505; F:GO:0052793; P:GO:0071555	C:extracellular region; C:plant-type cell wall; F:pectin acetylesterase activity; P:cell wall organization	EC:3.1.1.1	Carboxylesterase
TRUE	[BLASTED, MAPPED, ANNOTATED]	XM_020353400.1	XP_020208989.1probable glycosyltransferase At5g03795	1755	20	0	85.99	3	P:GO:0006486; C:GO:0016021; F:GO:0050508	P:protein glycosylation; C:integral component of membrane; F:glucuronosyl-N-acetylglucosaminyl-proteoglycan 4-alpha-N-acetylglucosaminyltransferase activity	EC:2.4.1.224	Glucuronosyl-N-acetylglucosaminyl-proteoglycan 4-alpha-N-
TRUE	[BLASTED, MAPPED, ANNOTATED]	XM_020353402.1	XP_020208991.1PHD finger protein ALFIN-LIKE 8-like isoform X1	654	20	1.41871e-70	85.55	4	P:GO:0006355; C:GO:0016021; F:GO:0042393; F:GO:0046872	P:regulation of transcription, DNA-templated; C:integral component of membrane; F:histone binding; F:metal ion binding
TRUE	[BLASTED, MAPPED, ANNOTATED]	XM_020353404.1	XP_020208993.1PHD finger protein ALFIN-LIKE 8-like isoform X2	649	20	8.64099e-69	85.54	4	P:GO:0006355; C:GO:0016021; F:GO:0042393; F:GO:0046872	P:regulation of transcription, DNA-templated; C:integral component of membrane; F:histone binding; F:metal ion binding
TRUE	[BLASTED, MAPPED, ANNOTATED]	XM_020353405.1	XP_020208991.1PHD finger protein ALFIN-LIKE 8-like isoform X1	821	20	7.63296e-80	84.99	4	P:GO:0006355; C:GO:0016021; F:GO:0042393; F:GO:0046872	P:regulation of transcription, DNA-templated; C:integral component of membrane; F:histone binding; F:metal ion binding
TRUE	[BLASTED, MAPPED, ANNOTATED]	XM_020353406.1	XP_020208991.1PHD finger protein ALFIN-LIKE 8-like isoform X1	816	20	5.44586e-78	84.91	4	P:GO:0006355; C:GO:0016021; F:GO:0042393; F:GO:0046872	P:regulation of transcription, DNA-templated; C:integral component of membrane; F:histone binding; F:metal ion binding
TRUE	[BLASTED, MAPPED, ANNOTATED]	XM_020353407.1	XP_020208991.1PHD finger protein ALFIN-LIKE 8-like isoform X1	765	20	1.14458e-64	84.17	4	P:GO:0006355; C:GO:0016021; F:GO:0042393; F:GO:0046872	P:regulation of transcription, DNA-templated; C:integral component of membrane; F:histone binding; F:metal ion binding
TRUE	[BLASTED, MAPPED, ANNOTATED]	XM_020353408.1	XP_020208997.1serine hydroxymethyltransferase, mitochondrial-like	1573	20	2.30356e-111	95.16	14	F:GO:0004372; C:GO:0005739; P:GO:0006565; F:GO:0008168; F:GO:0008270; C:GO:0016021; P:GO:0019264; F:GO:0030170; P:GO:0032259; P:GO:0035999; P:GO:0046655; F:GO:0050897; F:GO:0070905; P:GO:1904482	F:glycine hydroxymethyltransferase activity; C:mitochondrion; P:L-serine catabolic process; F:methyltransferase activity; F:zinc ion binding; C:integral component of membrane; P:glycine biosynthetic process from serine; F:pyridoxal phosphate binding; P:methylation; P:tetrahydrofolate interconversion; P:folic acid metabolic process; F:cobalt ion binding; F:serine binding; P:cellular response to te…	EC:2.1.2.1	Glycine hydroxymethyltransferase
TRUE	[BLASTED, MAPPED]	XM_020353438.1	XP_020209027.1glycine-rich cell wall structural protein 1.8-like isoform X1	1737	11	1.96044e-95	82.03	2	C:GO:0016020; C:GO:0016021	C:membrane; C:integral component of membrane
TRUE	[BLASTED, MAPPED]	XM_020353439.1	XP_020209027.1glycine-rich cell wall structural protein 1.8-like isoform X1	1737	11	1.96044e-95	82.03	2	C:GO:0016020; C:GO:0016021	C:membrane; C:integral component of membrane
TRUE	[BLASTED, MAPPED]	XM_020353440.1	XP_020209029.1glycine-rich cell wall structural protein 1-like isoform X3	1491	10	9.19406e-72	82.17	2	C:GO:0016020; C:GO:0016021	C:membrane; C:integral component of membrane
TRUE	[BLASTED, MAPPED]	XM_020353442.1	XP_020209027.1glycine-rich cell wall structural protein 1.8-like isoform X1	1773	10	3.81401e-147	82.66	2	C:GO:0016020; C:GO:0016021	C:membrane; C:integral component of membrane
TRUE	[BLASTED]	XM_020353449.1	RHN74446.1putative transposase, Ptta/En/Spm, plant	596	20	8.89946e-110	80.52
TRUE	[BLASTED, MAPPED, ANNOTATED]	XM_020353452.1	KYP77369.1Lysosomal beta glucosidase	2261	20	0	94.26	3	F:GO:0008422; P:GO:0009251; F:GO:0102483	F:beta-glucosidase activity; P:glucan catabolic process; F:scopolin beta-glucosidase activity	EC:3.2.1.21	Beta-glucosidase
TRUE	[BLASTED, MAPPED, ANNOTATED]	XM_020353453.1	KYP77369.1Lysosomal beta glucosidase	2262	20	0	94.26	3	F:GO:0008422; P:GO:0009251; F:GO:0102483	F:beta-glucosidase activity; P:glucan catabolic process; F:scopolin beta-glucosidase activity	EC:3.2.1.21	Beta-glucosidase
TRUE	[BLASTED, MAPPED, ANNOTATED]	XM_020353454.1	KYP77369.1Lysosomal beta glucosidase	1102	20	0	95.34	3	F:GO:0008422; P:GO:0009251; F:GO:0102483	F:beta-glucosidase activity; P:glucan catabolic process; F:scopolin beta-glucosidase activity	EC:3.2.1.21	Beta-glucosidase
TRUE	[BLASTED]	XM_020353465.1	XP_020209339.1uncharacterized protein LOC109794294	986	20	6.21724e-79	90.57
TRUE	[BLASTED, MAPPED, ANNOTATED]	XM_020353479.1	XP_020209068.1GDSL esterase/lipase At1g23500-like	1032	20	0	81.73	3	P:GO:0006629; C:GO:0016021; F:GO:0016298	P:lipid metabolic process; C:integral component of membrane; F:lipase activity
TRUE	[BLASTED, MAPPED, ANNOTATED]	XM_020353494.1	XP_020209083.1cytochrome P450 81E8-like	1946	20	0	90.99	6	F:GO:0004497; F:GO:0005506; C:GO:0016021; F:GO:0016705; F:GO:0020037; P:GO:0055114	F:monooxygenase activity; F:iron ion binding; C:integral component of membrane; F:oxidoreductase activity, acting on paired donors, with incorporation or reduction of molecular oxygen; F:heme binding; P:oxidation-reduction process
TRUE	[BLASTED, MAPPED, ANNOTATED]	XM_020353495.1	XP_020209084.1protein trichome birefringence-like 43	1324	20	0	86.21	2	C:GO:0005794; F:GO:0016413	C:Golgi apparatus; F:O-acetyltransferase activity
TRUE	[BLASTED, MAPPED, ANNOTATED]	XM_020353519.1	XP_020209108.1serine/threonine-protein kinase SAPK1-like	1455	20	0	94.71	6	F:GO:0004674; F:GO:0005524; C:GO:0005634; C:GO:0005737; P:GO:0006468; P:GO:0035556	F:protein serine/threonine kinase activity; F:ATP binding; C:nucleus; C:cytoplasm; P:protein phosphorylation; P:intracellular signal transduction	EC:2.7.11	Transferring phosphorus-containing groups
TRUE	[BLASTED, MAPPED, ANNOTATED]	XM_020353554.1	XP_020209143.1Niemann-Pick type protein homolog 1B-like	697	20	7.60042e-116	86.44	8	F:GO:0004842; F:GO:0005319; P:GO:0006855; P:GO:0006869; F:GO:0015238; F:GO:0015297; C:GO:0016021; P:GO:0016567	F:ubiquitin-protein transferase activity; F:lipid transporter activity; P:drug transmembrane transport; P:lipid transport; F:drug transmembrane transporter activity; F:antiporter activity; C:integral component of membrane; P:protein ubiquitination
TRUE	[BLASTED, MAPPED, ANNOTATED]	XM_020353555.1	XP_020209144.1probable glutathione S-transferase parC	654	20	2.63031e-144	82.22	1	F:GO:0004364	F:glutathione transferase activity	EC:2.5.1.18	Glutathione transferase
TRUE	[BLASTED]	XM_020353576.1	XP_014628136.1protein app1 isoform X4	1310	20	0	78.89
TRUE	[BLASTED]	XM_020353577.1	XP_014628136.1protein app1 isoform X4	1292	20	0	78.01
TRUE	[BLASTED]	XM_020353579.1	XP_014628136.1protein app1 isoform X4	1268	20	0	79.45
TRUE	[BLASTED]	XM_020353580.1	XP_014628136.1protein app1 isoform X4	1311	20	4.23309e-154	79.57
TRUE	[BLASTED]	XM_020353581.1	XP_020224571.1verprolin-like isoform X3	1043	20	4.39276e-94	80.7
TRUE	[BLASTED]	XM_020353582.1	XP_014628136.1protein app1 isoform X4	954	20	2.70531e-93	80.7
TRUE	[BLASTED, MAPPED, ANNOTATED]	XM_020353589.1	XP_020209178.1 polygalacturonase inhibitor-like	1015	20	0	84.33	1	F:GO:0016740	F:transferase activity
TRUE	[BLASTED]	XM_020353592.1	AET01348.1pathogenic type III effector avirulence factor Avr AvrRpt-cleavage: cleavage site protein	1051	20	1.38356e-90	88.5
TRUE	[BLASTED, MAPPED, ANNOTATED]	XM_020353599.1	XP_020209188.1geraniol 8-hydroxylase-like	1761	20	0	84.62	5	F:GO:0005506; C:GO:0016021; F:GO:0016709; F:GO:0020037; P:GO:0055114	F:iron ion binding; C:integral component of membrane; F:oxidoreductase activity, acting on paired donors, with incorporation or reduction of molecular oxygen, NAD(P)H as one donor, and incorporation of one atom of oxygen; F:heme binding; P:oxidation-reduction process	EC:1.14.13	Acting on paired donors, with incorporation or reduction of molecular oxygen. The oxygen incorporated need not be derived from O(2)
TRUE	[BLASTED, MAPPED, ANNOTATED]	XM_020353608.1	XP_020209197.1exocyst complex component EXO70A1-like	834	20	1.82174e-30	85.64	3	C:GO:0000145; P:GO:0006887; P:GO:0015031	C:exocyst; P:exocytosis; P:protein transport
TRUE	[BLASTED, MAPPED, ANNOTATED]	XM_020353614.1	XP_020209203.1chalcone--flavonone isomerase-like	956	20	4.66035e-149	85.21	2	P:GO:0009813; F:GO:0045430	P:flavonoid biosynthetic process; F:chalcone isomerase activity	EC:5.5.1.6	Chalcone isomerase
TRUE	[BLASTED, MAPPED, ANNOTATED]	XM_020353628.1	XP_020209217.1transcription factor MYB80-like	609	20	5.54738e-139	96.39	4	C:GO:0005634; P:GO:0030154; F:GO:0043565; F:GO:0044212	C:nucleus; P:cell differentiation; F:sequence-specific DNA binding; F:transcription regulatory region DNA binding
TRUE	[BLASTED, MAPPED, ANNOTATED]	XM_020353633.1	XP_020209222.1putative RNA methyltransferase At5g10620	717	20	8.06635e-132	91.66	4	C:GO:0005737; P:GO:0006364; F:GO:0008168; P:GO:0032259	C:cytoplasm; P:rRNA processing; F:methyltransferase activity; P:methylation
TRUE	[NO-BLAST]	XM_020353640.1	---NA---	363
TRUE	[BLASTED, MAPPED, ANNOTATED]	XM_020353650.1	XP_020209239.1metal tolerance protein 10-like	1493	20	0	92.28	3	F:GO:0008324; C:GO:0016021; P:GO:0098655	F:cation transmembrane transporter activity; C:integral component of membrane; P:cation transmembrane transport
TRUE	[BLASTED, MAPPED, ANNOTATED]	XM_020353661.1	XP_020209250.1eugenol synthase 1-like	433	20	8.15084e-101	87.16	3	C:GO:0016021; F:GO:0016491; P:GO:0055114	C:integral component of membrane; F:oxidoreductase activity; P:oxidation-reduction process
TRUE	[BLASTED, MAPPED, ANNOTATED]	XM_020353675.1	KHN27037.1Epoxide hydrolase 2	1168	20	0	92.81	2	F:GO:0004301; F:GO:0033961	F:epoxide hydrolase activity; F:cis-stilbene-oxide hydrolase activity	EC:3.3.2.9; EC:3.3.2.10	Microsomal epoxide hydrolase; Soluble epoxide hydrolase
TRUE	[BLASTED, MAPPED, ANNOTATED]	XM_020353681.1	XP_020209270.1probable terpene synthase 2	1892	20	0	82.05	2	F:GO:0000287; F:GO:0010333	F:magnesium ion binding; F:terpene synthase activity
TRUE	[BLASTED, MAPPED, ANNOTATED]	XM_020353695.1	XP_020209368.1eugenol synthase 1-like	597	20	3.18915e-91	92.31	2	F:GO:0016491; P:GO:0055114	F:oxidoreductase activity; P:oxidation-reduction process
TRUE	[BLASTED]	XM_020353702.1	XP_020209291.1uncharacterized protein LOC109794234	2793	20	0	79.94
TRUE	[BLASTED]	XM_020353703.1	XP_012575392.1 myosin tail region-interacting protein MTI1-like	810	20	0	69.3
TRUE	[BLASTED]	XM_020353706.1	XP_020209295.1leucine-rich repeat extensin-like protein 3 isoform X1	1113	20	2.01698e-79	75.71
TRUE	[BLASTED]	XM_020353708.1	XP_020209295.1leucine-rich repeat extensin-like protein 3 isoform X1	1065	20	1.19426e-79	75.71
TRUE	[BLASTED]	XM_020353714.1	KHN10886.1CCR4-NOT transcription complex subunit 1	832	20	2.51289e-159	77.15
TRUE	[BLASTED, MAPPED, ANNOTATED]	XM_020353735.1	XP_020209324.1E3 SUMO-protein ligase SIZ1-like	967	20	0	96.46	6	C:GO:0005634; F:GO:0008270; F:GO:0016874; P:GO:0016925; F:GO:0019789; P:GO:0031668	C:nucleus; F:zinc ion binding; F:ligase activity; P:protein sumoylation; F:SUMO transferase activity; P:cellular response to extracellular stimulus
TRUE	[BLASTED]	XM_020353750.1	XP_020209339.1uncharacterized protein LOC109794294	992	20	6.64825e-79	90.57
TRUE	[BLASTED, MAPPED, ANNOTATED]	XM_020353753.1	XP_020209342.1T-complex protein 1 subunit theta-like	446	20	4.18613e-95	98.4	4	F:GO:0005524; C:GO:0005832; P:GO:0006457; F:GO:0051082	F:ATP binding; C:chaperonin-containing T-complex; P:protein folding; F:unfolded protein binding
TRUE	[BLASTED, MAPPED, ANNOTATED]	XM_020353767.1	KYP78460.1Tryptophan-rich protein	800	20	3.28977e-107	85.18	4	F:GO:0003735; C:GO:0016021; C:GO:0022627; P:GO:0071816	F:structural constituent of ribosome; C:integral component of membrane; C:cytosolic small ribosomal subunit; P:tail-anchored membrane protein insertion into ER membrane
TRUE	[BLASTED, MAPPED, ANNOTATED]	XM_020353768.1	KYP34749.1GDSL esterase/lipase At5g45910 family	1125	20	0	95.07	1	F:GO:0016788	F:hydrolase activity, acting on ester bonds
TRUE	[BLASTED, MAPPED, ANNOTATED]	XM_020353769.1	XP_020209358.1UPF0481 protein At3g47200-like	803	20	3.57947e-171	78.07	1	C:GO:0016021	C:integral component of membrane
TRUE	[BLASTED, MAPPED, ANNOTATED]	XM_020353779.1	XP_020209368.1eugenol synthase 1-like	1123	20	0	91	2	F:GO:0016491; P:GO:0055114	F:oxidoreductase activity; P:oxidation-reduction process
TRUE	[BLASTED, MAPPED, ANNOTATED]	XM_020353801.1	XP_020209390.1transcription factor IIIB 70 kDa subunit-like	606	20	3.59276e-78	88.07	6	C:GO:0000126; F:GO:0000995; P:GO:0006355; P:GO:0006383; F:GO:0017025; P:GO:0070897	C:transcription factor TFIIIB complex; F:RNA polymerase III general transcription initiation factor activity; P:regulation of transcription, DNA-templated; P:transcription by RNA polymerase III; F:TBP-class protein binding; P:transcription preinitiation complex assembly
TRUE	[BLASTED, MAPPED, ANNOTATED]	XM_020353803.1	XP_020209392.1uncharacterized protein LOC109794350 isoform X1	4167	20	0	87.89	1	C:GO:0016021	C:integral component of membrane
TRUE	[BLASTED, MAPPED, ANNOTATED]	XM_020353806.1	XP_020209395.1uncharacterized protein LOC109794350 isoform X2	4080	20	0	85.65	1	C:GO:0016021	C:integral component of membrane
TRUE	[BLASTED, MAPPED, ANNOTATED]	XM_020353809.1	XP_020209392.1uncharacterized protein LOC109794350 isoform X1	3649	20	0	89	1	C:GO:0016021	C:integral component of membrane
TRUE	[BLASTED, MAPPED, ANNOTATED]	XM_020353816.1	RDX97160.1Transcription factor bHLH61	974	20	1.01924e-107	92.52	1	F:GO:0046983	F:protein dimerization activity
TRUE	[BLASTED, MAPPED, ANNOTATED]	XM_020353823.1	XP_013679286.1protein EXPORTIN 1A-like	1367	20	9.84492e-138	71.09	6	P:GO:0000055; P:GO:0000056; F:GO:0005049; C:GO:0005634; C:GO:0005737; P:GO:0046825	P:ribosomal large subunit export from nucleus; P:ribosomal small subunit export from nucleus; F:nuclear export signal receptor activity; C:nucleus; C:cytoplasm; P:regulation of protein export from nucleus
TRUE	[BLASTED, MAPPED, ANNOTATED]	XM_020353824.1	XP_020209413.1B-box zinc finger protein 18-like	1000	20	4.6084e-144	88.09	4	C:GO:0005634; P:GO:0006355; F:GO:0008270; P:GO:0009640	C:nucleus; P:regulation of transcription, DNA-templated; F:zinc ion binding; P:photomorphogenesis
TRUE	[BLASTED, MAPPED, ANNOTATED]	XM_020353825.1	XP_020209413.1B-box zinc finger protein 18-like	1221	20	6.96066e-143	87.67	4	C:GO:0005634; P:GO:0006355; F:GO:0008270; P:GO:0009640	C:nucleus; P:regulation of transcription, DNA-templated; F:zinc ion binding; P:photomorphogenesis
TRUE	[BLASTED, MAPPED, ANNOTATED]	XM_020353826.1	KYP33318.1Ubiquitin thioesterase OTU1	710	20	1.70108e-149	86.11	5	F:GO:0004842; C:GO:0005634; C:GO:0005737; P:GO:0010200; P:GO:0016567	F:ubiquitin-protein transferase activity; C:nucleus; C:cytoplasm; P:response to chitin; P:protein ubiquitination
TRUE	[BLASTED, MAPPED, ANNOTATED]	XM_020353827.1	KYP33318.1Ubiquitin thioesterase OTU1	707	20	9.84214e-149	85.68	5	F:GO:0004842; C:GO:0005634; C:GO:0005737; P:GO:0010200; P:GO:0016567	F:ubiquitin-protein transferase activity; C:nucleus; C:cytoplasm; P:response to chitin; P:protein ubiquitination
TRUE	[BLASTED, MAPPED, ANNOTATED]	XM_020353828.1	KYP33318.1Ubiquitin thioesterase OTU1	855	20	1.15188e-137	84.72	5	F:GO:0004842; C:GO:0005634; C:GO:0005737; P:GO:0010200; P:GO:0016567	F:ubiquitin-protein transferase activity; C:nucleus; C:cytoplasm; P:response to chitin; P:protein ubiquitination
TRUE	[BLASTED, MAPPED, ANNOTATED]	XM_020353829.1	KYP33318.1Ubiquitin thioesterase OTU1	777	20	4.16412e-138	84.72	5	F:GO:0004842; C:GO:0005634; C:GO:0005737; P:GO:0010200; P:GO:0016567	F:ubiquitin-protein transferase activity; C:nucleus; C:cytoplasm; P:response to chitin; P:protein ubiquitination
TRUE	[BLASTED, MAPPED, ANNOTATED]	XM_020353830.1	KYP33318.1Ubiquitin thioesterase OTU1	657	20	1.37001e-132	86.08	5	F:GO:0004842; C:GO:0005634; C:GO:0005737; P:GO:0010200; P:GO:0016567	F:ubiquitin-protein transferase activity; C:nucleus; C:cytoplasm; P:response to chitin; P:protein ubiquitination
TRUE	[BLASTED]	XM_020353838.1	RHN66983.1putative Transposase-associated domain-containing protein	2485	20	0	83.76
TRUE	[BLASTED, MAPPED]	XM_020353849.1	XP_020209438.1protein EXPORTIN 1A-like	500	20	1.79548e-107	67.33	6	F:GO:0005049; C:GO:0005623; C:GO:0005634; P:GO:0006886; F:GO:0008536; P:GO:0051168	F:nuclear export signal receptor activity; C:cell; C:nucleus; P:intracellular protein transport; F:Ran GTPase binding; P:nuclear export
TRUE	[BLASTED, MAPPED, ANNOTATED]	XM_020353850.1	XP_020209438.1protein EXPORTIN 1A-like	551	20	1.3721e-81	76.38	3	C:GO:0005623; C:GO:0016020; P:GO:0046907	C:cell; C:membrane; P:intracellular transport
TRUE	[BLASTED, MAPPED, ANNOTATED]	XM_020353851.1	XP_017414719.1 exportin-7-like isoform X7	599	20	2.74396e-96	97.45	5	F:GO:0005049; C:GO:0005643; C:GO:0005737; P:GO:0006611; F:GO:0008536	F:nuclear export signal receptor activity; C:nuclear pore; C:cytoplasm; P:protein export from nucleus; F:Ran GTPase binding
TRUE	[BLASTED, MAPPED, ANNOTATED]	XM_020353852.1	XP_006577034.1histidine--tRNA ligase, chloroplastic/mitochondrial isoform X3	450	20	8.08412e-87	97.88	5	F:GO:0004821; F:GO:0005524; C:GO:0005737; P:GO:0006427; F:GO:0043565	F:histidine-tRNA ligase activity; F:ATP binding; C:cytoplasm; P:histidyl-tRNA aminoacylation; F:sequence-specific DNA binding	EC:6.1.1.21	Histidine--tRNA ligase
TRUE	[BLASTED, MAPPED, ANNOTATED]	XM_020353860.1	XP_020209449.1sulfate transporter 3.1-like	696	20	1.48747e-113	94.64	5	F:GO:0008271; C:GO:0009507; F:GO:0015301; C:GO:0016021; P:GO:1902358	F:secondary active sulfate transmembrane transporter activity; C:chloroplast; F:anion:anion antiporter activity; C:integral component of membrane; P:sulfate transmembrane transport
TRUE	[BLASTED, MAPPED, ANNOTATED]	XM_020353861.1	XP_020209450.1two-component response regulator ARR12-like	631	20	1.99798e-53	95.78	5	P:GO:0000160; F:GO:0003677; F:GO:0003700; C:GO:0005634; P:GO:0006355	P:phosphorelay signal transduction system; F:DNA binding; F:DNA-binding transcription factor activity; C:nucleus; P:regulation of transcription, DNA-templated
TRUE	[BLASTED, MAPPED, ANNOTATED]	XM_020353865.1	XP_020209454.1pathogenesis-related protein 2-like	865	20	3.35808e-104	85.88	11	F:GO:0004864; C:GO:0005634; C:GO:0005737; P:GO:0006952; P:GO:0009607; P:GO:0009738; F:GO:0010427; C:GO:0016021; P:GO:0032515; F:GO:0038023; P:GO:0080163	F:protein phosphatase inhibitor activity; C:nucleus; C:cytoplasm; P:defense response; P:response to biotic stimulus; P:abscisic acid-activated signaling pathway; F:abscisic acid binding; C:integral component of membrane; P:negative regulation of phosphoprotein phosphatase activity; F:signaling receptor activity; P:regulation of protein serine/threonine phosphatase activity
TRUE	[BLASTED]	XM_020353882.1	NP_001342673.1chloroplast stromal protein BFA3	895	20	6.24343e-156	89.49
TRUE	[BLASTED]	XM_020353883.1	NP_001342673.1chloroplast stromal protein BFA3	875	20	4.76487e-149	87.15
TRUE	[BLASTED, MAPPED, ANNOTATED]	XM_020353889.1	XP_020209478.1RNA-binding protein 42-like	926	20	1.49413e-155	90.76	3	C:GO:0000243; P:GO:0000398; F:GO:0003729	C:commitment complex; P:mRNA splicing, via spliceosome; F:mRNA binding
TRUE	[BLASTED, MAPPED, ANNOTATED]	XM_020353916.1	XP_020209505.1histone-lysine N-methyltransferase ASHR1	874	20	0	91.3	4	F:GO:0008168; C:GO:0016021; P:GO:0032259; F:GO:0046872	F:methyltransferase activity; C:integral component of membrane; P:methylation; F:metal ion binding
TRUE	[BLASTED, MAPPED, ANNOTATED]	XM_020353919.1	XP_020209508.1probable aspartyl aminopeptidase	564	20	2.55442e-132	89.11	4	C:GO:0005737; P:GO:0006508; F:GO:0008270; F:GO:0070006	C:cytoplasm; P:proteolysis; F:zinc ion binding; F:metalloaminopeptidase activity	EC:3.4.11	Acting on peptide bonds (peptidases)
TRUE	[BLASTED, MAPPED, ANNOTATED]	XM_020353934.1	XP_020209523.1 methylecgonone reductase-like	963	20	0	84.82	3	F:GO:0004032; F:GO:0033808; P:GO:0055114	F:alditol:NADP+ 1-oxidoreductase activity; F:6'-deoxychalcone synthase activity; P:oxidation-reduction process	EC:1.1.1.21; EC:2.3.1.170; EC:1.1.1.2	Aldehyde reductase; 6'-deoxychalcone synthase; Alcohol dehydrogenase (NADP(+))
TRUE	[BLASTED, MAPPED, ANNOTATED]	XM_020353940.1	XP_003521406.1histidine--tRNA ligase, chloroplastic/mitochondrial isoform X1	1292	20	0	95.7	5	F:GO:0004821; F:GO:0005524; C:GO:0005737; P:GO:0006427; F:GO:0043565	F:histidine-tRNA ligase activity; F:ATP binding; C:cytoplasm; P:histidyl-tRNA aminoacylation; F:sequence-specific DNA binding	EC:6.1.1.21	Histidine--tRNA ligase
TRUE	[BLASTED, MAPPED, ANNOTATED]	XM_020353941.1	RDX64816.1Nudix hydrolase 3	553	20	8.43745e-107	93.88	1	F:GO:0016787	F:hydrolase activity
TRUE	[BLASTED, MAPPED, ANNOTATED]	XM_020353943.1	XP_020209532.1heavy metal-associated isoprenylated plant protein 20-like	861	20	2.26958e-101	95.73	2	P:GO:0030001; F:GO:0046872	P:metal ion transport; F:metal ion binding
TRUE	[BLASTED, MAPPED, ANNOTATED]	XM_020353964.1	XP_020209553.1immune-associated nucleotide-binding protein 9-like	838	20	0	90.48	2	F:GO:0005525; C:GO:0016021	F:GTP binding; C:integral component of membrane
TRUE	[BLASTED]	XM_020353966.1	XP_020209555.1uncharacterized protein LOC109794523	795	20	0	93.73
TRUE	[BLASTED]	XM_020353986.1	XP_020209297.1vegetative cell wall protein gp1-like isoform X2	1225	15	1.71127e-163	68.5
TRUE	[BLASTED, MAPPED, ANNOTATED]	XM_020353992.1	XP_020209581.1peptidyl-prolyl cis-trans isomerase CYP37, chloroplastic	503	20	1.91863e-114	94.34	2	P:GO:0000413; F:GO:0003755	P:protein peptidyl-prolyl isomerization; F:peptidyl-prolyl cis-trans isomerase activity	EC:5.2.1.8	Peptidylprolyl isomerase
TRUE	[BLASTED]	XM_020353993.1	XP_020209297.1vegetative cell wall protein gp1-like isoform X2	1083	12	1.56086e-129	76.88
TRUE	[BLASTED, MAPPED, ANNOTATED]	XM_020354002.1	XP_020209591.1histone-lysine N-methyltransferase ASHR1-like	1171	20	1.57276e-176	90.68	2	F:GO:0008168; P:GO:0032259	F:methyltransferase activity; P:methylation
TRUE	[BLASTED, MAPPED, ANNOTATED]	XM_020354015.1	XP_020209604.1polygalacturonase inhibitor-like	557	20	2.55505e-119	88.57	1	F:GO:0016740	F:transferase activity
TRUE	[BLASTED, MAPPED, ANNOTATED]	XM_020354023.1	KYP77396.1SWR1-complex protein 4	282	20	3.29295e-34	95.96	9	F:GO:0003677; F:GO:0003714; P:GO:0006281; P:GO:0006338; C:GO:0016021; C:GO:0035267; P:GO:0043967; P:GO:0043968; P:GO:0045892	F:DNA binding; F:transcription corepressor activity; P:DNA repair; P:chromatin remodeling; C:integral component of membrane; C:NuA4 histone acetyltransferase complex; P:histone H4 acetylation; P:histone H2A acetylation; P:negative regulation of transcription, DNA-templated
TRUE	[BLASTED, MAPPED, ANNOTATED]	XM_020354036.1	XP_020209625.1putative RING-type E3 ubiquitin transferase C3H69 isoform X1	565	20	5.56614e-70	86.24	3	F:GO:0016740; F:GO:0016874; F:GO:0046872	F:transferase activity; F:ligase activity; F:metal ion binding
TRUE	[BLASTED, MAPPED, ANNOTATED]	XM_020354037.1	XP_020209626.1putative RING-type E3 ubiquitin transferase C3H69 isoform X2	495	20	5.29858e-66	86.87	3	F:GO:0016740; F:GO:0016874; F:GO:0046872	F:transferase activity; F:ligase activity; F:metal ion binding
TRUE	[BLASTED, MAPPED, ANNOTATED]	XM_020354058.1	XP_020209647.1probable F-actin-capping protein subunit beta	1066	20	0	96.52	7	P:GO:0000902; C:GO:0005737; C:GO:0005884; C:GO:0008290; P:GO:0009408; F:GO:0051015; P:GO:0051016	P:cell morphogenesis; C:cytoplasm; C:actin filament; C:F-actin capping protein complex; P:response to heat; F:actin filament binding; P:barbed-end actin filament capping
TRUE	[BLASTED, MAPPED, ANNOTATED]	XM_020354060.1	PNX90222.1laccase-11-like protein	691	20	1.06004e-151	92.56	7	F:GO:0005507; C:GO:0016021; F:GO:0016722; P:GO:0046274; C:GO:0048046; F:GO:0052716; P:GO:0055114	F:copper ion binding; C:integral component of membrane; F:oxidoreductase activity, oxidizing metal ions; P:lignin catabolic process; C:apoplast; F:hydroquinone:oxygen oxidoreductase activity; P:oxidation-reduction process	EC:1.10.3; EC:1.10.3.2	Acting on diphenols and related substances as donors; Laccase
TRUE	[BLASTED, MAPPED, ANNOTATED]	XM_020354061.1	XP_019450497.1 laccase-2-like	535	20	1.77662e-123	91.72	8	F:GO:0005507; P:GO:0009809; C:GO:0016021; F:GO:0016722; P:GO:0046274; C:GO:0048046; F:GO:0052716; P:GO:0055114	F:copper ion binding; P:lignin biosynthetic process; C:integral component of membrane; F:oxidoreductase activity, oxidizing metal ions; P:lignin catabolic process; C:apoplast; F:hydroquinone:oxygen oxidoreductase activity; P:oxidation-reduction process	EC:1.10.3; EC:1.10.3.2	Acting on diphenols and related substances as donors; Laccase
TRUE	[BLASTED, MAPPED, ANNOTATED]	XM_020354067.1	XP_020209656.1mitotic checkpoint serine/threonine-protein kinase BUB1-like	641	20	1.15652e-147	92.95	6	C:GO:0000778; F:GO:0004672; F:GO:0005524; P:GO:0006468; P:GO:0007094; P:GO:0051754	C:condensed nuclear chromosome kinetochore; F:protein kinase activity; F:ATP binding; P:protein phosphorylation; P:mitotic spindle assembly checkpoint; P:meiotic sister chromatid cohesion, centromeric
TRUE	[BLASTED, MAPPED, ANNOTATED]	XM_020354084.1	XP_020209673.1selenium-binding protein 2-like	1790	20	0	95.24	1	F:GO:0008430	F:selenium binding
TRUE	[BLASTED, MAPPED, ANNOTATED]	XM_020354095.1	XP_020209684.1regulatory-associated protein of TOR 1-like	452	20	9.02178e-73	99.11	9	C:GO:0005737; P:GO:0008361; P:GO:0009267; P:GO:0030307; F:GO:0030674; P:GO:0031929; C:GO:0031931; P:GO:0071230; P:GO:0071902	C:cytoplasm; P:regulation of cell size; P:cellular response to starvation; P:positive regulation of cell growth; F:protein binding, bridging; P:TOR signaling; C:TORC1 complex; P:cellular response to amino acid stimulus; P:positive regulation of protein serine/threonine kinase activity
TRUE	[BLASTED, MAPPED, ANNOTATED]	XM_020354114.1	KHN45728.1Anthocyanidin reductase	946	20	8.41553e-177	91.99	4	F:GO:0016616; F:GO:0033729; F:GO:0050662; P:GO:0055114	F:oxidoreductase activity, acting on the CH-OH group of donors, NAD or NADP as acceptor; F:anthocyanidin reductase activity; F:coenzyme binding; P:oxidation-reduction process	EC:1.3.1.77	Anthocyanidin reductase ((2R,3R)-flavan-3-ol-forming)
TRUE	[BLASTED, MAPPED, ANNOTATED]	XM_020354115.1	XP_020209704.1probable aspartyl aminopeptidase	1797	20	0	92.28	7	C:GO:0005774; C:GO:0005829; P:GO:0006508; F:GO:0008270; P:GO:0046686; P:GO:0061077; F:GO:0070006	C:vacuolar membrane; C:cytosol; P:proteolysis; F:zinc ion binding; P:response to cadmium ion; P:chaperone-mediated protein folding; F:metalloaminopeptidase activity	EC:3.4.11	Acting on peptide bonds (peptidases)
TRUE	[BLASTED, MAPPED, ANNOTATED]	XM_020354117.1	NP_001348856.1AIM24 domain-containing protein	300	20	7.43527e-65	96	1	C:GO:0016021	C:integral component of membrane
TRUE	[BLASTED, MAPPED, ANNOTATED]	XM_020354124.1	XP_020209713.1lignin-forming anionic peroxidase-like	909	20	0	94.57	8	F:GO:0004601; C:GO:0005576; P:GO:0006979; F:GO:0020037; P:GO:0042744; F:GO:0046872; P:GO:0055114; P:GO:0098869	F:peroxidase activity; C:extracellular region; P:response to oxidative stress; F:heme binding; P:hydrogen peroxide catabolic process; F:metal ion binding; P:oxidation-reduction process; P:cellular oxidant detoxification	EC:1.11.1.7	Peroxidase
TRUE	[BLASTED, MAPPED, ANNOTATED]	XM_020354155.1	KYP78225.1putative glutathione S-transferase parC	369	20	1.98794e-69	83.78	3	F:GO:0004364; C:GO:0005737; P:GO:0006749	F:glutathione transferase activity; C:cytoplasm; P:glutathione metabolic process	EC:2.5.1.18	Glutathione transferase
TRUE	[BLASTED, MAPPED, ANNOTATED]	XM_020354187.1	XP_020209776.1ganglioside-induced differentiation-associated protein 2-like	450	20	6.80869e-72	96.04	1	F:GO:0004309	F:exopolyphosphatase activity	EC:3.6.1.11	Exopolyphosphatase
TRUE	[BLASTED, MAPPED, ANNOTATED]	XM_020354200.1	XP_020209789.1uncharacterized protein LOC109794757	1110	20	1.67457e-139	73.11	1	C:GO:0016021	C:integral component of membrane
TRUE	[BLASTED, MAPPED, ANNOTATED]	XM_020354230.1	XP_020209819.1ribosomal RNA processing protein 36 homolog	1056	20	1.25575e-137	93.14	4	P:GO:0000462; P:GO:0000469; C:GO:0005730; C:GO:0030686	P:maturation of SSU-rRNA from tricistronic rRNA transcript (SSU-rRNA, 5.8S rRNA, LSU-rRNA); P:cleavage involved in rRNA processing; C:nucleolus; C:90S preribosome
TRUE	[BLASTED, MAPPED, ANNOTATED]	XM_020354238.1	XP_014629868.1exportin-7-B isoform X2	302	20	1.4297e-59	98.8	4	F:GO:0005049; C:GO:0005643; C:GO:0005737; P:GO:0006611	F:nuclear export signal receptor activity; C:nuclear pore; C:cytoplasm; P:protein export from nucleus
TRUE	[BLASTED, MAPPED, ANNOTATED]	XM_020354240.1	XP_020209829.1temperature-induced lipocalin-1-like	1234	20	0	88.21	3	P:GO:0000302; F:GO:0005215; P:GO:0006629	P:response to reactive oxygen species; F:transporter activity; P:lipid metabolic process
TRUE	[BLASTED, MAPPED, ANNOTATED]	XM_020354264.1	XP_020209853.1mitotic checkpoint serine/threonine-protein kinase BUB1-like	485	20	1.96827e-71	86.45	6	C:GO:0000778; F:GO:0004672; F:GO:0005524; P:GO:0006468; P:GO:0007094; P:GO:0051754	C:condensed nuclear chromosome kinetochore; F:protein kinase activity; F:ATP binding; P:protein phosphorylation; P:mitotic spindle assembly checkpoint; P:meiotic sister chromatid cohesion, centromeric
TRUE	[BLASTED, MAPPED, ANNOTATED]	XM_020354272.1	XP_020211975.1omega-6 fatty acid desaturase, endoplasmic reticulum isozyme 2	909	20	0	95.62	5	C:GO:0005789; P:GO:0006636; C:GO:0016021; F:GO:0016717; P:GO:0055114	C:endoplasmic reticulum membrane; P:unsaturated fatty acid biosynthetic process; C:integral component of membrane; F:oxidoreductase activity, acting on paired donors, with oxidation of a pair of donors resulting in the reduction of molecular oxygen to two molecules of water; P:oxidation-reduction process	EC:1.14.19	Acting on paired donors, with incorporation or reduction of molecular oxygen. The oxygen incorporated need not be derived from O(2)
TRUE	[BLASTED, MAPPED, ANNOTATED]	XM_020354281.1	NP_001348856.1AIM24 domain-containing protein	471	20	7.18477e-100	94.59	1	C:GO:0016021	C:integral component of membrane
TRUE	[BLASTED, MAPPED, ANNOTATED]	XM_020354293.1	XP_020209882.1protein ALWAYS EARLY 3-like isoform X1	440	20	3.36503e-90	91.49	4	F:GO:0003677; C:GO:0005634; P:GO:0006351; C:GO:0017053	F:DNA binding; C:nucleus; P:transcription, DNA-templated; C:transcriptional repressor complex
TRUE	[BLASTED, MAPPED, ANNOTATED]	XM_020354294.1	XP_020209883.1protein ALWAYS EARLY 3-like isoform X2	429	20	5.9752e-82	90.97	5	P:GO:0000003; F:GO:0003677; C:GO:0005654; P:GO:0006351; C:GO:0017053	P:reproduction; F:DNA binding; C:nucleoplasm; P:transcription, DNA-templated; C:transcriptional repressor complex
TRUE	[BLASTED, MAPPED, ANNOTATED]	XM_020354298.1	XP_020206776.1GPI mannosyltransferase 1	615	20	2.3317e-123	93.47	4	C:GO:0005789; P:GO:0006506; C:GO:0016021; F:GO:0016758	C:endoplasmic reticulum membrane; P:GPI anchor biosynthetic process; C:integral component of membrane; F:transferase activity, transferring hexosyl groups
TRUE	[BLASTED, MAPPED, ANNOTATED]	XM_020354299.1	XP_020209888.1probable xyloglucan endotransglucosylase/hydrolase protein 23	491	20	2.02688e-92	91.82	7	F:GO:0004553; C:GO:0005618; P:GO:0010411; F:GO:0016762; P:GO:0042546; C:GO:0048046; P:GO:0071555	F:hydrolase activity, hydrolyzing O-glycosyl compounds; C:cell wall; P:xyloglucan metabolic process; F:xyloglucan:xyloglucosyl transferase activity; P:cell wall biogenesis; C:apoplast; P:cell wall organization	EC:2.4.1.207	Xyloglucan:xyloglucosyl transferase
TRUE	[BLASTED, MAPPED, ANNOTATED]	XM_020354301.1	XP_020209890.1probable terpene synthase 2	597	20	4.51314e-146	87.85	2	F:GO:0000287; F:GO:0010333	F:magnesium ion binding; F:terpene synthase activity
TRUE	[BLASTED, MAPPED, ANNOTATED]	XM_020354305.1	XP_020209894.1protein prenyltransferase alpha subunit repeat-containing protein 1-like	610	20	6.506e-116	88.91	3	C:GO:0005737; F:GO:0008318; P:GO:0018342	C:cytoplasm; F:protein prenyltransferase activity; P:protein prenylation
TRUE	[BLASTED, MAPPED, ANNOTATED]	XM_020354317.1	XP_020209906.1pentatricopeptide repeat-containing protein At4g20090	1681	20	0	91	1	C:GO:0005739	C:mitochondrion
TRUE	[BLASTED, MAPPED, ANNOTATED]	XM_020354322.1	XP_020209911.1allantoate deiminase-like	493	20	1.08012e-103	93.43	7	C:GO:0005783; P:GO:0006145; P:GO:0006508; F:GO:0008237; P:GO:0010136; F:GO:0046872; F:GO:0047652	C:endoplasmic reticulum; P:purine nucleobase catabolic process; P:proteolysis; F:metallopeptidase activity; P:ureide catabolic process; F:metal ion binding; F:allantoate deiminase activity	EC:3.5.3.9	Allantoate deiminase
TRUE	[BLASTED, MAPPED, ANNOTATED]	XM_020354325.1	XP_020209914.1UDP-glycosyltransferase 89A2-like	715	20	1.40703e-173	79.98	3	C:GO:0043231; F:GO:0080043; F:GO:0080044	C:intracellular membrane-bounded organelle; F:quercetin 3-O-glucosyltransferase activity; F:quercetin 7-O-glucosyltransferase activity
TRUE	[BLASTED, MAPPED, ANNOTATED]	XM_020354335.1	XP_014500773.1ABC transporter G family member 40	293	20	6.8488e-55	95.67	5	F:GO:0005524; C:GO:0005886; C:GO:0016021; F:GO:0042626; P:GO:0055085	F:ATP binding; C:plasma membrane; C:integral component of membrane; F:ATPase activity, coupled to transmembrane movement of substances; P:transmembrane transport	EC:3.6.1.3; EC:3.6.1.15	Adenosinetriphosphatase; Nucleoside-triphosphate phosphatase
TRUE	[BLASTED, MAPPED, ANNOTATED]	XM_020354336.1	XP_020209925.1pre-mRNA-splicing factor ATP-dependent RNA helicase DEAH1-like	655	20	7.15618e-127	87.49	4	F:GO:0003723; F:GO:0005524; C:GO:0005681; F:GO:0034459	F:RNA binding; F:ATP binding; C:spliceosomal complex; F:ATP-dependent 3'-5' RNA helicase activity	EC:3.6.1.3; EC:3.6.1.15	Adenosinetriphosphatase; Nucleoside-triphosphate phosphatase
TRUE	[BLASTED, MAPPED, ANNOTATED]	XM_020354339.1	XP_020209928.1protein FLOWERING LOCUS T-like	304	20	5.48128e-60	89.56	7	F:GO:0005515; C:GO:0005634; C:GO:0005737; F:GO:0008429; P:GO:0009911; P:GO:0010119; P:GO:0048573	F:protein binding; C:nucleus; C:cytoplasm; F:phosphatidylethanolamine binding; P:positive regulation of flower development; P:regulation of stomatal movement; P:photoperiodism, flowering
TRUE	[BLASTED, MAPPED, ANNOTATED]	XM_020354353.1	XP_020209942.12-hydroxyisoflavanone synthase-like	485	20	4.74438e-91	96.57	8	F:GO:0005506; C:GO:0005783; P:GO:0009717; C:GO:0016021; F:GO:0020037; C:GO:0031090; F:GO:0033770; P:GO:0055114	F:iron ion binding; C:endoplasmic reticulum; P:isoflavonoid biosynthetic process; C:integral component of membrane; F:heme binding; C:organelle membrane; F:2-hydroxyisoflavanone synthase activity; P:oxidation-reduction process	EC:1.14.13; EC:1.14.13.86	Acting on paired donors, with incorporation or reduction of molecular oxygen. The oxygen incorporated need not be derived from O(2); Acting on paired donors, with incorporation or reduction of molecular oxygen. The oxygen incorporated need not be derived from O(2)
TRUE	[BLASTED, MAPPED, ANNOTATED]	XM_020354357.1	XP_020209946.1GDSL esterase/lipase At5g33370-like	1226	20	0	91.66	5	C:GO:0016021; F:GO:0016788; F:GO:0052886; F:GO:0052887; P:GO:0055114	C:integral component of membrane; F:hydrolase activity, acting on ester bonds; F:9,9'-dicis-carotene:quinone oxidoreductase activity; F:7,9,9'-tricis-neurosporene:quinone oxidoreductase activity; P:oxidation-reduction process	EC:1.3.5.6	9,9'-di-cis-zeta-carotene desaturase
TRUE	[BLASTED, MAPPED, ANNOTATED]	XM_020354367.1	XP_020231780.1pectinesterase inhibitor-like	399	20	4.53336e-88	89.09	3	F:GO:0030599; P:GO:0043086; F:GO:0046910	F:pectinesterase activity; P:negative regulation of catalytic activity; F:pectinesterase inhibitor activity	EC:3.1.1.11; EC:3.1.1.1	Pectinesterase; Carboxylesterase
TRUE	[BLASTED]	XM_020354386.1	KEH42830.1RmlC-like cupins superfamily protein	623	20	9.9112e-94	87.32
TRUE	[BLASTED, MAPPED, ANNOTATED]	XM_020354394.1	XP_020209983.1actin-related protein 6	1965	20	0	87.53	8	C:GO:0005634; P:GO:0006338; P:GO:0006355; P:GO:0006970; P:GO:0008283; P:GO:0009266; P:GO:0009845; P:GO:0009910	C:nucleus; P:chromatin remodeling; P:regulation of transcription, DNA-templated; P:response to osmotic stress; P:cell population proliferation; P:response to temperature stimulus; P:seed germination; P:negative regulation of flower development
TRUE	[BLASTED, MAPPED, ANNOTATED]	XM_020354406.1	XP_020209983.1actin-related protein 6	1969	20	0	87.53	8	C:GO:0005634; P:GO:0006338; P:GO:0006355; P:GO:0006970; P:GO:0008283; P:GO:0009266; P:GO:0009845; P:GO:0009910	C:nucleus; P:chromatin remodeling; P:regulation of transcription, DNA-templated; P:response to osmotic stress; P:cell population proliferation; P:response to temperature stimulus; P:seed germination; P:negative regulation of flower development
TRUE	[BLASTED, MAPPED, ANNOTATED]	XM_020354417.1	XP_020210006.1cysteine-rich repeat secretory protein 56	1341	20	1.92058e-178	84.45	4	C:GO:0009506; P:GO:0010497; C:GO:0016021; P:GO:0046739	C:plasmodesma; P:plasmodesmata-mediated intercellular transport; C:integral component of membrane; P:transport of virus in multicellular host
TRUE	[BLASTED]	XM_020354422.1	XP_020210011.1dormancy-associated protein 2-like	723	6	8.44146e-11	90.26
TRUE	[BLASTED, MAPPED, ANNOTATED]	XM_020354431.1	XP_020210020.1G-type lectin S-receptor-like serine/threonine-protein kinase SD2-2	2997	20	0	79.81	7	F:GO:0004674; F:GO:0005524; C:GO:0005886; P:GO:0006468; C:GO:0016021; F:GO:0030246; P:GO:0048544	F:protein serine/threonine kinase activity; F:ATP binding; C:plasma membrane; P:protein phosphorylation; C:integral component of membrane; F:carbohydrate binding; P:recognition of pollen	EC:2.7.11	Transferring phosphorus-containing groups
TRUE	[BLASTED, MAPPED, ANNOTATED]	XM_020354446.1	XP_020210035.1ribosome biogenesis protein SLX9	867	20	4.29138e-54	81.27	4	P:GO:0000462; C:GO:0005730; C:GO:0030686; C:GO:0030688	P:maturation of SSU-rRNA from tricistronic rRNA transcript (SSU-rRNA, 5.8S rRNA, LSU-rRNA); C:nucleolus; C:90S preribosome; C:preribosome, small subunit precursor
TRUE	[BLASTED, MAPPED, ANNOTATED]	XM_020354448.1	XP_020210037.1transcription factor MYB118-like	1057	20	0	84.12	6	F:GO:0003700; C:GO:0005634; P:GO:0006355; P:GO:0030154; F:GO:0043565; F:GO:0044212	F:DNA-binding transcription factor activity; C:nucleus; P:regulation of transcription, DNA-templated; P:cell differentiation; F:sequence-specific DNA binding; F:transcription regulatory region DNA binding
TRUE	[BLASTED, MAPPED, ANNOTATED]	XM_020354454.1	XP_014622769.1zinc finger CCCH domain-containing protein 15 homolog	633	20	1.96872e-48	82.95	3	P:GO:0002181; C:GO:0005829; C:GO:0042788	P:cytoplasmic translation; C:cytosol; C:polysomal ribosome
TRUE	[BLASTED, MAPPED, ANNOTATED]	XM_020354455.1	XP_014622769.1zinc finger CCCH domain-containing protein 15 homolog	508	20	4.40733e-49	82.95	3	P:GO:0002181; C:GO:0005829; C:GO:0042788	P:cytoplasmic translation; C:cytosol; C:polysomal ribosome
TRUE	[BLASTED, MAPPED, ANNOTATED]	XM_020354456.1	XP_014622769.1zinc finger CCCH domain-containing protein 15 homolog	518	20	4.92122e-49	82.95	3	P:GO:0002181; C:GO:0005829; C:GO:0042788	P:cytoplasmic translation; C:cytosol; C:polysomal ribosome
TRUE	[BLASTED, MAPPED, ANNOTATED]	XM_020354471.1	XP_020210060.1proline dehydrogenase 2, mitochondrial-like	1947	20	0	87.74	5	F:GO:0004657; C:GO:0005739; P:GO:0010133; P:GO:0055114; F:GO:0071949	F:proline dehydrogenase activity; C:mitochondrion; P:proline catabolic process to glutamate; P:oxidation-reduction process; F:FAD binding	EC:1.5.99.8	Acting on the CH-NH group of donors
TRUE	[BLASTED, MAPPED, ANNOTATED]	XM_020354481.1	XP_020210070.1biogenesis of lysosome-related organelles complex 1 subunit 1	768	20	6.30822e-95	87.94	2	P:GO:0016197; C:GO:0031083	P:endosomal transport; C:BLOC-1 complex
TRUE	[BLASTED, MAPPED, ANNOTATED]	XM_020354486.1	KYP74028.1Peptide chain release factor 1	1296	20	0	87.81	2	F:GO:0003747; P:GO:0006415	F:translation release factor activity; P:translational termination
TRUE	[BLASTED, MAPPED, ANNOTATED]	XM_020354487.1	KYP74028.1Peptide chain release factor 1	1202	20	1.91951e-168	88.79	2	F:GO:0003747; P:GO:0006415	F:translation release factor activity; P:translational termination
TRUE	[BLASTED, MAPPED, ANNOTATED]	XM_020354488.1	KYP74028.1Peptide chain release factor 1	1256	20	3.33385e-165	88.61	2	F:GO:0003747; P:GO:0006415	F:translation release factor activity; P:translational termination
TRUE	[BLASTED, MAPPED, ANNOTATED]	XM_020354489.1	KYP74028.1Peptide chain release factor 1	1252	20	3.21211e-165	88.91	2	F:GO:0003747; P:GO:0006415	F:translation release factor activity; P:translational termination
TRUE	[BLASTED, MAPPED, ANNOTATED]	XM_020354490.1	KYP74028.1Peptide chain release factor 1	1332	20	9.37951e-162	87.97	2	F:GO:0003747; P:GO:0006415	F:translation release factor activity; P:translational termination
TRUE	[BLASTED, MAPPED, ANNOTATED]	XM_020354491.1	KYP74028.1Peptide chain release factor 1	878	20	1.53316e-162	88.27	2	F:GO:0003747; P:GO:0006415	F:translation release factor activity; P:translational termination
TRUE	[BLASTED]	XM_020354494.1	XP_020210083.1glycine-rich protein 5-like	710	1	6.57544e-10	100
TRUE	[BLASTED, MAPPED, ANNOTATED]	XM_020354504.1	AGV54362.1ras-related protein RHN1-like protein	1055	20	6.51838e-151	98.07	2	F:GO:0003924; F:GO:0005525	F:GTPase activity; F:GTP binding	EC:3.6.1.15	Nucleoside-triphosphate phosphatase
TRUE	[BLASTED, MAPPED, ANNOTATED]	XM_020354553.1	XP_020210142.1calmodulin-like protein 11	1127	20	3.2996e-98	97.9	6	F:GO:0005509; C:GO:0005634; P:GO:0019722; F:GO:0030234; P:GO:0050790; P:GO:0051300	F:calcium ion binding; C:nucleus; P:calcium-mediated signaling; F:enzyme regulator activity; P:regulation of catalytic activity; P:spindle pole body organization
TRUE	[BLASTED, MAPPED, ANNOTATED]	XM_020354554.1	XP_020210143.1heavy metal-associated isoprenylated plant protein 30-like	821	20	3.60773e-132	89.59	2	P:GO:0030001; F:GO:0046872	P:metal ion transport; F:metal ion binding
TRUE	[BLASTED, MAPPED, ANNOTATED]	XM_020354563.1	XP_020210152.1VAN3-binding protein-like isoform X1	2025	20	0	89.31	3	P:GO:0009734; P:GO:0010087; P:GO:0010305	P:auxin-activated signaling pathway; P:phloem or xylem histogenesis; P:leaf vascular tissue pattern formation
TRUE	[BLASTED, MAPPED, ANNOTATED]	XM_020354564.1	XP_020210153.1VAN3-binding protein-like isoform X2	2023	20	0	89.26	3	P:GO:0009734; P:GO:0010087; P:GO:0010305	P:auxin-activated signaling pathway; P:phloem or xylem histogenesis; P:leaf vascular tissue pattern formation
TRUE	[BLASTED, MAPPED, ANNOTATED]	XM_020354566.1	XP_020210155.1high mobility group B protein 10-like	1290	20	0	74.17	2	F:GO:0003677; C:GO:0005634	F:DNA binding; C:nucleus
TRUE	[BLASTED, MAPPED, ANNOTATED]	XM_020354570.1	XP_020210159.1GDSL esterase/lipase At5g33370-like	1537	20	0	90.98	4	F:GO:0016788; F:GO:0052886; F:GO:0052887; P:GO:0055114	F:hydrolase activity, acting on ester bonds; F:9,9'-dicis-carotene:quinone oxidoreductase activity; F:7,9,9'-tricis-neurosporene:quinone oxidoreductase activity; P:oxidation-reduction process	EC:1.3.5.6	9,9'-di-cis-zeta-carotene desaturase
TRUE	[BLASTED, MAPPED, ANNOTATED]	XM_020354588.1	XP_020210177.1oxygen-evolving enhancer protein 2, chloroplastic-like	1185	20	0	92.55	4	F:GO:0005509; C:GO:0009654; P:GO:0015979; C:GO:0019898	F:calcium ion binding; C:photosystem II oxygen evolving complex; P:photosynthesis; C:extrinsic component of membrane
TRUE	[BLASTED, MAPPED, ANNOTATED]	XM_020354595.1	XP_020210184.1GDSL esterase/lipase At5g55050-like isoform X1	1188	20	0	86.79	2	C:GO:0016021; F:GO:0016788	C:integral component of membrane; F:hydrolase activity, acting on ester bonds
TRUE	[BLASTED, MAPPED, ANNOTATED]	XM_020354597.1	XP_020210186.1nicotinamide/nicotinic acid mononucleotide adenylyltransferase isoform X1	1334	20	0	93.52	6	F:GO:0000309; F:GO:0004515; F:GO:0005524; P:GO:0009435; P:GO:0009555; P:GO:0009860	F:nicotinamide-nucleotide adenylyltransferase activity; F:nicotinate-nucleotide adenylyltransferase activity; F:ATP binding; P:NAD biosynthetic process; P:pollen development; P:pollen tube growth	EC:2.7.7.1; EC:2.7.7.18	Nicotinamide-nucleotide adenylyltransferase; Nicotinate-nucleotide adenylyltransferase
TRUE	[BLASTED, MAPPED, ANNOTATED]	XM_020354613.1	PNX97987.1T-complex protein 1 subunit theta-like protein	1468	20	3.56156e-55	97.82	4	F:GO:0005524; C:GO:0005832; P:GO:0006457; F:GO:0051082	F:ATP binding; C:chaperonin-containing T-complex; P:protein folding; F:unfolded protein binding
TRUE	[BLASTED]	XM_020354639.1	XP_020210228.1gibberellin-regulated protein 13-like	688	20	5.55691e-72	75.85
TRUE	[BLASTED, MAPPED, ANNOTATED]	XM_020354657.1	XP_020210246.1dof zinc finger protein DOF1.4-like	1777	20	5.45634e-170	74.67	3	F:GO:0003677; C:GO:0005634; P:GO:0006355	F:DNA binding; C:nucleus; P:regulation of transcription, DNA-templated
TRUE	[BLASTED, MAPPED, ANNOTATED]	XM_020354679.1	XP_020210268.1omega-6 fatty acid desaturase, endoplasmic reticulum isozyme 2-like	1547	20	0	90.1	6	C:GO:0005789; P:GO:0006636; C:GO:0016021; F:GO:0016717; F:GO:0045485; P:GO:0055114	C:endoplasmic reticulum membrane; P:unsaturated fatty acid biosynthetic process; C:integral component of membrane; F:oxidoreductase activity, acting on paired donors, with oxidation of a pair of donors resulting in the reduction of molecular oxygen to two molecules of water; F:omega-6 fatty acid desaturase activity; P:oxidation-reduction process	EC:1.14.19	Acting on paired donors, with incorporation or reduction of molecular oxygen. The oxygen incorporated need not be derived from O(2)
TRUE	[BLASTED, MAPPED, ANNOTATED]	XM_020354680.1	XP_020210268.1omega-6 fatty acid desaturase, endoplasmic reticulum isozyme 2-like	1542	20	0	89.69	6	C:GO:0005789; P:GO:0006636; C:GO:0016021; F:GO:0016717; F:GO:0045485; P:GO:0055114	C:endoplasmic reticulum membrane; P:unsaturated fatty acid biosynthetic process; C:integral component of membrane; F:oxidoreductase activity, acting on paired donors, with oxidation of a pair of donors resulting in the reduction of molecular oxygen to two molecules of water; F:omega-6 fatty acid desaturase activity; P:oxidation-reduction process	EC:1.14.19	Acting on paired donors, with incorporation or reduction of molecular oxygen. The oxygen incorporated need not be derived from O(2)
TRUE	[BLASTED, MAPPED, ANNOTATED]	XM_020354681.1	XP_020210268.1omega-6 fatty acid desaturase, endoplasmic reticulum isozyme 2-like	1574	20	0	90.02	6	C:GO:0005789; P:GO:0006636; C:GO:0016021; F:GO:0016717; F:GO:0045485; P:GO:0055114	C:endoplasmic reticulum membrane; P:unsaturated fatty acid biosynthetic process; C:integral component of membrane; F:oxidoreductase activity, acting on paired donors, with oxidation of a pair of donors resulting in the reduction of molecular oxygen to two molecules of water; F:omega-6 fatty acid desaturase activity; P:oxidation-reduction process	EC:1.14.19	Acting on paired donors, with incorporation or reduction of molecular oxygen. The oxygen incorporated need not be derived from O(2)
TRUE	[BLASTED, MAPPED, ANNOTATED]	XM_020354682.1	XP_020210268.1omega-6 fatty acid desaturase, endoplasmic reticulum isozyme 2-like	1435	20	0	90.25	6	C:GO:0005789; P:GO:0006636; C:GO:0016021; F:GO:0016717; F:GO:0045485; P:GO:0055114	C:endoplasmic reticulum membrane; P:unsaturated fatty acid biosynthetic process; C:integral component of membrane; F:oxidoreductase activity, acting on paired donors, with oxidation of a pair of donors resulting in the reduction of molecular oxygen to two molecules of water; F:omega-6 fatty acid desaturase activity; P:oxidation-reduction process	EC:1.14.19	Acting on paired donors, with incorporation or reduction of molecular oxygen. The oxygen incorporated need not be derived from O(2)
TRUE	[BLASTED, MAPPED, ANNOTATED]	XM_020354683.1	XP_020210268.1omega-6 fatty acid desaturase, endoplasmic reticulum isozyme 2-like	1416	20	0	90.07	6	C:GO:0005789; P:GO:0006636; C:GO:0016021; F:GO:0016717; F:GO:0045485; P:GO:0055114	C:endoplasmic reticulum membrane; P:unsaturated fatty acid biosynthetic process; C:integral component of membrane; F:oxidoreductase activity, acting on paired donors, with oxidation of a pair of donors resulting in the reduction of molecular oxygen to two molecules of water; F:omega-6 fatty acid desaturase activity; P:oxidation-reduction process	EC:1.14.19	Acting on paired donors, with incorporation or reduction of molecular oxygen. The oxygen incorporated need not be derived from O(2)
TRUE	[BLASTED]	XM_020354692.1	XP_020210281.1ctenidin-3-like	880	1	2.82651e-11	100
TRUE	[BLASTED, MAPPED, ANNOTATED]	XM_020354720.1	XP_020210309.1protein yippee-like	762	20	2.85428e-89	95.82	1	F:GO:0046872	F:metal ion binding
TRUE	[BLASTED, MAPPED, ANNOTATED]	XM_020354728.1	XP_020210309.1protein yippee-like	763	20	2.96216e-89	95.85	1	F:GO:0046872	F:metal ion binding
TRUE	[BLASTED, MAPPED, ANNOTATED]	XM_020354740.1	XP_020210329.1probable polyamine oxidase 4	2196	20	0	92.99	8	C:GO:0005777; P:GO:0006598; F:GO:0046592; F:GO:0052901; F:GO:0052902; F:GO:0052903; F:GO:0052904; P:GO:0055114	C:peroxisome; P:polyamine catabolic process; F:polyamine oxidase activity; F:spermine:oxygen oxidoreductase (spermidine-forming) activity; F:spermidine:oxygen oxidoreductase (3-aminopropanal-forming) activity; F:N1-acetylspermine:oxygen oxidoreductase (3-acetamidopropanal-forming) activity; F:N1-acetylspermidine:oxygen oxidoreductase (3-acetamidopropanal-forming) activity; P:oxidation-reduction p…	EC:1.5.3.17; EC:1.5.3.16; EC:1.5.3.13; EC:1.5.3.11	Non-specific polyamine oxidase; Spermine oxidase; N(1)-acetylpolyamine oxidase; Acting on the CH-NH group of donors
TRUE	[BLASTED, MAPPED, ANNOTATED]	XM_020354742.1	XP_020210331.115.4 kDa class V heat shock protein	925	20	1.86519e-90	91.39	7	P:GO:0006457; P:GO:0009408; P:GO:0009651; P:GO:0042542; F:GO:0043621; F:GO:0051082; P:GO:0051259	P:protein folding; P:response to heat; P:response to salt stress; P:response to hydrogen peroxide; F:protein self-association; F:unfolded protein binding; P:protein complex oligomerization
TRUE	[BLASTED, MAPPED, ANNOTATED]	XM_020354746.1	XP_020210335.1protein RSI-1-like	712	20	5.28029e-63	89.29	1	C:GO:0005576	C:extracellular region
TRUE	[BLASTED, MAPPED, ANNOTATED]	XM_020354747.1	XP_020210336.1phytochromobilin:ferredoxin oxidoreductase, chloroplastic isoform X1	1367	20	0	90.47	4	P:GO:0010024; F:GO:0050619; F:GO:0050897; P:GO:0055114	P:phytochromobilin biosynthetic process; F:phytochromobilin:ferredoxin oxidoreductase activity; F:cobalt ion binding; P:oxidation-reduction process	EC:1.3.7.4	Phytochromobilin:ferredoxin oxidoreductase
TRUE	[BLASTED, MAPPED, ANNOTATED]	XM_020354748.1	XP_020210337.1phytochromobilin:ferredoxin oxidoreductase, chloroplastic isoform X2	1359	20	0	90.51	4	P:GO:0010024; F:GO:0050619; F:GO:0050897; P:GO:0055114	P:phytochromobilin biosynthetic process; F:phytochromobilin:ferredoxin oxidoreductase activity; F:cobalt ion binding; P:oxidation-reduction process	EC:1.3.7.4	Phytochromobilin:ferredoxin oxidoreductase
TRUE	[BLASTED, MAPPED, ANNOTATED]	XM_020354751.1	XP_020210340.1probable serine/threonine-protein kinase WNK4	3136	20	0	87.59	5	F:GO:0004674; F:GO:0005524; C:GO:0005737; P:GO:0006468; P:GO:0035556	F:protein serine/threonine kinase activity; F:ATP binding; C:cytoplasm; P:protein phosphorylation; P:intracellular signal transduction	EC:2.7.11	Transferring phosphorus-containing groups
TRUE	[BLASTED]	XM_020354777.1	XP_020210366.1uncharacterized protein LOC109795320 isoform X1	614	20	2.39265e-69	80.32
TRUE	[BLASTED]	XM_020354778.1	XP_020210367.1uncharacterized protein LOC109795320 isoform X2	580	20	1.4099e-68	87.02
TRUE	[BLASTED, MAPPED, ANNOTATED]	XM_020354779.1	KYP74507.1Early nodulin-like protein 1	767	20	1.09649e-105	79.98	4	F:GO:0009055; C:GO:0016021; P:GO:0022900; C:GO:0046658	F:electron transfer activity; C:integral component of membrane; P:electron transport chain; C:anchored component of plasma membrane
TRUE	[BLASTED]	XM_020354805.1	KYP73378.1Small heat shock protein C2	1171	20	0	88.61
TRUE	[BLASTED]	XM_020354806.1	KYP73378.1Small heat shock protein C2	1168	20	0	88.69
TRUE	[BLASTED, MAPPED, ANNOTATED]	XM_020354813.1	XP_020210402.1probable pectinesterase 29	1188	20	0	81.47	5	C:GO:0005618; F:GO:0030599; P:GO:0042545; F:GO:0045330; P:GO:0045490	C:cell wall; F:pectinesterase activity; P:cell wall modification; F:aspartyl esterase activity; P:pectin catabolic process	EC:3.1.1.11; EC:3.1.1.1	Pectinesterase; Carboxylesterase
TRUE	[BLASTED, MAPPED, ANNOTATED]	XM_020354839.1	XP_020210428.1protein AE7-like	619	20	8.16507e-113	95.79	1	P:GO:0016226	P:iron-sulfur cluster assembly
TRUE	[BLASTED]	XM_020354847.1	PSR99897.1SERF family protein	536	20	5.57137e-49	95.93
TRUE	[BLASTED, MAPPED, ANNOTATED]	XM_020354856.1	XP_020210445.1uncharacterized protein LOC109795380	684	20	1.07095e-74	68.84	1	C:GO:0016021	C:integral component of membrane
TRUE	[BLASTED, MAPPED, ANNOTATED]	XM_020354865.1	XP_020210454.1ATP-dependent DNA helicase Q-like SIM isoform X1	2792	20	0	86.87	40	F:GO:0000287; F:GO:0000400; F:GO:0000403; F:GO:0000405; P:GO:0000724; P:GO:0000731; C:GO:0000781; P:GO:0001302; F:GO:0003682; F:GO:0005524; C:GO:0005654; C:GO:0005662; C:GO:0005737; C:GO:0005813; P:GO:0006284; P:GO:0006979; P:GO:0008340; F:GO:0008408; P:GO:0009267; F:GO:0009378; P:GO:0010225; F:GO:0030145; P:GO:0031297; C:GO:0032389; P:GO:0032508; C:GO:0035861; F:GO:0042803; P:GO:0042981; F:GO:00…	F:magnesium ion binding; F:four-way junction DNA binding; F:Y-form DNA binding; F:bubble DNA binding; P:double-strand break repair via homologous recombination; P:DNA synthesis involved in DNA repair; C:chromosome, telomeric region; P:replicative cell aging; F:chromatin binding; F:ATP binding; C:nucleoplasm; C:DNA replication factor A complex; C:cytoplasm; C:centrosome; P:base-excision repair; P:…	EC:3.6.1.3; EC:3.6.1.15	Adenosinetriphosphatase; Nucleoside-triphosphate phosphatase
TRUE	[BLASTED, MAPPED, ANNOTATED]	XM_020354866.1	XP_020210455.1ATP-dependent DNA helicase Q-like SIM isoform X2	2735	20	0	84.97	40	F:GO:0000287; F:GO:0000400; F:GO:0000403; F:GO:0000405; P:GO:0000724; P:GO:0000731; C:GO:0000781; P:GO:0001302; F:GO:0003682; F:GO:0005524; C:GO:0005654; C:GO:0005662; C:GO:0005737; C:GO:0005813; P:GO:0006284; P:GO:0006979; P:GO:0008340; F:GO:0008408; P:GO:0009267; F:GO:0009378; P:GO:0010225; F:GO:0030145; P:GO:0031297; C:GO:0032389; P:GO:0032508; C:GO:0035861; F:GO:0042803; P:GO:0042981; F:GO:00…	F:magnesium ion binding; F:four-way junction DNA binding; F:Y-form DNA binding; F:bubble DNA binding; P:double-strand break repair via homologous recombination; P:DNA synthesis involved in DNA repair; C:chromosome, telomeric region; P:replicative cell aging; F:chromatin binding; F:ATP binding; C:nucleoplasm; C:DNA replication factor A complex; C:cytoplasm; C:centrosome; P:base-excision repair; P:…	EC:3.6.1.3; EC:3.6.1.15	Adenosinetriphosphatase; Nucleoside-triphosphate phosphatase
TRUE	[BLASTED, MAPPED, ANNOTATED]	XM_020354867.1	KYP74318.1Bloom syndrome protein isogeny	3250	20	0	87.15	40	F:GO:0000287; F:GO:0000400; F:GO:0000403; F:GO:0000405; P:GO:0000724; P:GO:0000731; C:GO:0000781; P:GO:0001302; F:GO:0003682; F:GO:0005524; C:GO:0005654; C:GO:0005662; C:GO:0005737; C:GO:0005813; P:GO:0006284; P:GO:0006979; P:GO:0008340; F:GO:0008408; P:GO:0009267; F:GO:0009378; P:GO:0010225; F:GO:0030145; P:GO:0031297; C:GO:0032389; P:GO:0032508; C:GO:0035861; F:GO:0042803; P:GO:0042981; F:GO:00…	F:magnesium ion binding; F:four-way junction DNA binding; F:Y-form DNA binding; F:bubble DNA binding; P:double-strand break repair via homologous recombination; P:DNA synthesis involved in DNA repair; C:chromosome, telomeric region; P:replicative cell aging; F:chromatin binding; F:ATP binding; C:nucleoplasm; C:DNA replication factor A complex; C:cytoplasm; C:centrosome; P:base-excision repair; P:…	EC:3.6.1.3; EC:3.6.1.15	Adenosinetriphosphatase; Nucleoside-triphosphate phosphatase
TRUE	[BLASTED, MAPPED, ANNOTATED]	XM_020354868.1	XP_020210457.1ATP-dependent DNA helicase Q-like SIM isoform X4	2708	20	0	84.09	40	F:GO:0000287; F:GO:0000400; F:GO:0000403; F:GO:0000405; P:GO:0000724; P:GO:0000731; C:GO:0000781; P:GO:0001302; F:GO:0003682; F:GO:0005524; C:GO:0005654; C:GO:0005662; C:GO:0005737; C:GO:0005813; P:GO:0006284; P:GO:0006979; P:GO:0008340; F:GO:0008408; P:GO:0009267; F:GO:0009378; P:GO:0010225; F:GO:0030145; P:GO:0031297; C:GO:0032389; P:GO:0032508; C:GO:0035861; F:GO:0042803; P:GO:0042981; F:GO:00…	F:magnesium ion binding; F:four-way junction DNA binding; F:Y-form DNA binding; F:bubble DNA binding; P:double-strand break repair via homologous recombination; P:DNA synthesis involved in DNA repair; C:chromosome, telomeric region; P:replicative cell aging; F:chromatin binding; F:ATP binding; C:nucleoplasm; C:DNA replication factor A complex; C:cytoplasm; C:centrosome; P:base-excision repair; P:…	EC:3.6.1.3; EC:3.6.1.15	Adenosinetriphosphatase; Nucleoside-triphosphate phosphatase
TRUE	[BLASTED, MAPPED, ANNOTATED]	XM_020354869.1	XP_020210454.1ATP-dependent DNA helicase Q-like SIM isoform X1	2313	20	0	87.79	40	F:GO:0000287; F:GO:0000400; F:GO:0000403; F:GO:0000405; P:GO:0000724; P:GO:0000731; C:GO:0000781; P:GO:0001302; F:GO:0003682; F:GO:0005524; C:GO:0005654; C:GO:0005662; C:GO:0005737; C:GO:0005813; P:GO:0006284; P:GO:0006979; P:GO:0008340; F:GO:0008408; P:GO:0009267; F:GO:0009378; P:GO:0010225; F:GO:0030145; P:GO:0031297; C:GO:0032389; P:GO:0032508; C:GO:0035861; F:GO:0042803; P:GO:0042981; F:GO:00…	F:magnesium ion binding; F:four-way junction DNA binding; F:Y-form DNA binding; F:bubble DNA binding; P:double-strand break repair via homologous recombination; P:DNA synthesis involved in DNA repair; C:chromosome, telomeric region; P:replicative cell aging; F:chromatin binding; F:ATP binding; C:nucleoplasm; C:DNA replication factor A complex; C:cytoplasm; C:centrosome; P:base-excision repair; P:…	EC:3.6.1.3; EC:3.6.1.15	Adenosinetriphosphatase; Nucleoside-triphosphate phosphatase
TRUE	[BLASTED, MAPPED, ANNOTATED]	XM_020354900.1	XP_020210489.1putative pectinesterase 10	1129	20	0	83.32	5	C:GO:0005618; F:GO:0030599; P:GO:0042545; F:GO:0045330; P:GO:0045490	C:cell wall; F:pectinesterase activity; P:cell wall modification; F:aspartyl esterase activity; P:pectin catabolic process	EC:3.1.1.11; EC:3.1.1.1	Pectinesterase; Carboxylesterase
TRUE	[BLASTED, MAPPED, ANNOTATED]	XM_020354902.1	PSR98831.1C-type lectin domain family 6 member A like	969	20	4.27488e-61	94.3	1	F:GO:0030246	F:carbohydrate binding
TRUE	[BLASTED, MAPPED, ANNOTATED]	XM_020354980.1	XP_020210569.126S protease regulatory subunit 6A homolog	1046	20	3.22859e-81	69.7	1	F:GO:0016787	F:hydrolase activity
TRUE	[BLASTED, MAPPED, ANNOTATED]	XM_020354981.1	AES59114.1transmembrane protein, putative	502	20	3.7581e-59	81.89	1	C:GO:0016021	C:integral component of membrane
TRUE	[BLASTED, MAPPED, ANNOTATED]	XM_020354984.1	XP_020210573.1cellulose synthase-like protein E1 isoform X1	2404	20	0	82.13	7	C:GO:0005802; C:GO:0005886; P:GO:0009833; C:GO:0016021; F:GO:0016760; P:GO:0030244; P:GO:0071555	C:trans-Golgi network; C:plasma membrane; P:plant-type primary cell wall biogenesis; C:integral component of membrane; F:cellulose synthase (UDP-forming) activity; P:cellulose biosynthetic process; P:cell wall organization	EC:2.4.1.12	Cellulose synthase (UDP-forming)
TRUE	[BLASTED, MAPPED, ANNOTATED]	XM_020354985.1	XP_020210574.1cellulose synthase-like protein E1 isoform X2	2263	20	0	77.35	7	C:GO:0005802; C:GO:0005886; P:GO:0009833; C:GO:0016021; F:GO:0016760; P:GO:0030244; P:GO:0071555	C:trans-Golgi network; C:plasma membrane; P:plant-type primary cell wall biogenesis; C:integral component of membrane; F:cellulose synthase (UDP-forming) activity; P:cellulose biosynthetic process; P:cell wall organization	EC:2.4.1.12	Cellulose synthase (UDP-forming)
TRUE	[BLASTED, MAPPED, ANNOTATED]	XM_020355008.1	KYP73699.1Lysosomal beta glucosidase	2151	20	0	94.18	3	F:GO:0008422; P:GO:0009251; F:GO:0102483	F:beta-glucosidase activity; P:glucan catabolic process; F:scopolin beta-glucosidase activity	EC:3.2.1.21	Beta-glucosidase
TRUE	[BLASTED, MAPPED, ANNOTATED]	XM_020355009.1	KYP73699.1Lysosomal beta glucosidase	2084	20	0	94.18	3	F:GO:0008422; P:GO:0009251; F:GO:0102483	F:beta-glucosidase activity; P:glucan catabolic process; F:scopolin beta-glucosidase activity	EC:3.2.1.21	Beta-glucosidase
TRUE	[BLASTED, MAPPED, ANNOTATED]	XM_020355014.1	XP_020210603.1GDSL esterase/lipase At5g45960-like	1324	20	0	88	5	C:GO:0016021; F:GO:0016788; F:GO:0052886; F:GO:0052887; P:GO:0055114	C:integral component of membrane; F:hydrolase activity, acting on ester bonds; F:9,9'-dicis-carotene:quinone oxidoreductase activity; F:7,9,9'-tricis-neurosporene:quinone oxidoreductase activity; P:oxidation-reduction process	EC:1.3.5.6	9,9'-di-cis-zeta-carotene desaturase
TRUE	[BLASTED, MAPPED, ANNOTATED]	XM_020355035.1	XP_020210624.1plastidial pyruvate kinase 2	2171	20	0	94.87	7	F:GO:0000287; F:GO:0004743; P:GO:0006096; C:GO:0009570; F:GO:0016301; F:GO:0030955; P:GO:0032869	F:magnesium ion binding; F:pyruvate kinase activity; P:glycolytic process; C:chloroplast stroma; F:kinase activity; F:potassium ion binding; P:cellular response to insulin stimulus	EC:2.7.1.40	Pyruvate kinase
TRUE	[BLASTED]	XM_020355061.1	XP_020210650.1uncharacterized protein LOC109795527	1633	20	0	88.13
TRUE	[BLASTED, MAPPED, ANNOTATED]	XM_020355068.1	XP_020210657.1probable Xaa-Pro aminopeptidase 3 isoform X1	1896	20	0	94.91	4	F:GO:0004177; P:GO:0006508; F:GO:0030145; F:GO:0102009	F:aminopeptidase activity; P:proteolysis; F:manganese ion binding; F:proline dipeptidase activity	EC:3.4.11; EC:3.4.13; EC:3.4.13.9	Acting on peptide bonds (peptidases); Acting on peptide bonds (peptidases); Xaa-Pro dipeptidase
TRUE	[BLASTED, MAPPED, ANNOTATED]	XM_020355069.1	XP_020210658.1probable Xaa-Pro aminopeptidase 3 isoform X2	1884	20	0	95.15	4	F:GO:0004177; P:GO:0006508; F:GO:0030145; F:GO:0102009	F:aminopeptidase activity; P:proteolysis; F:manganese ion binding; F:proline dipeptidase activity	EC:3.4.11; EC:3.4.13; EC:3.4.13.9	Acting on peptide bonds (peptidases); Acting on peptide bonds (peptidases); Xaa-Pro dipeptidase
TRUE	[BLASTED, MAPPED, ANNOTATED]	XM_020355071.1	XP_020210660.1probable Xaa-Pro aminopeptidase 3 isoform X3	1411	20	0	96.04	4	F:GO:0004177; P:GO:0006508; F:GO:0030145; F:GO:0102009	F:aminopeptidase activity; P:proteolysis; F:manganese ion binding; F:proline dipeptidase activity	EC:3.4.11; EC:3.4.13; EC:3.4.13.9	Acting on peptide bonds (peptidases); Acting on peptide bonds (peptidases); Xaa-Pro dipeptidase
TRUE	[BLASTED, MAPPED, ANNOTATED]	XM_020355088.1	XP_020210677.1AT-hook motif nuclear-localized protein 9-like	1788	20	0	89.57	1	F:GO:0003680	F:AT DNA binding
TRUE	[BLASTED, MAPPED, ANNOTATED]	XM_020355094.1	XP_020210683.1probable inactive receptor kinase At5g58300	2359	20	0	84.54	4	F:GO:0004714; F:GO:0005524; C:GO:0016021; P:GO:0018108	F:transmembrane receptor protein tyrosine kinase activity; F:ATP binding; C:integral component of membrane; P:peptidyl-tyrosine phosphorylation	EC:2.7.10; EC:2.7.10.1; EC:2.7.11	Transferring phosphorus-containing groups; Receptor protein-tyrosine kinase; Transferring phosphorus-containing groups
TRUE	[BLASTED, MAPPED, ANNOTATED]	XM_020355096.1	XP_020210677.1AT-hook motif nuclear-localized protein 9-like	1894	20	0	89.57	1	F:GO:0003680	F:AT DNA binding
TRUE	[BLASTED, MAPPED, ANNOTATED]	XM_020355102.1	XP_020210677.1AT-hook motif nuclear-localized protein 9-like	1529	20	0	89.57	1	F:GO:0003680	F:AT DNA binding
TRUE	[BLASTED, MAPPED, ANNOTATED]	XM_020355109.1	XP_020210698.1pumilio homolog 24-like	992	20	9.48501e-93	84.1	2	F:GO:0003723; C:GO:0005730	F:RNA binding; C:nucleolus
TRUE	[BLASTED, MAPPED, ANNOTATED]	XM_020355110.1	XP_020210677.1AT-hook motif nuclear-localized protein 9-like	1761	20	0	89.57	1	F:GO:0003680	F:AT DNA binding
TRUE	[BLASTED, MAPPED, ANNOTATED]	XM_020355119.1	XP_020210677.1AT-hook motif nuclear-localized protein 9-like	1867	20	0	89.57	1	F:GO:0003680	F:AT DNA binding
TRUE	[BLASTED]	XM_020355134.1	XP_020210723.1mediator of RNA polymerase II transcription subunit 2	451	13	5.03415e-11	89.93
TRUE	[BLASTED, MAPPED, ANNOTATED]	XM_020355152.1	XP_020210741.1ER membrane protein complex subunit 2	1347	20	0	96.4	3	F:GO:0016740; P:GO:0034975; C:GO:0072546	F:transferase activity; P:protein folding in endoplasmic reticulum; C:ER membrane protein complex
TRUE	[BLASTED, MAPPED, ANNOTATED]	XM_020355200.1	XP_020210789.1probable pectinesterase 66	1060	20	0	80.06	4	C:GO:0005618; F:GO:0030599; P:GO:0042545; F:GO:0045330	C:cell wall; F:pectinesterase activity; P:cell wall modification; F:aspartyl esterase activity	EC:3.1.1.11; EC:3.1.1.1	Pectinesterase; Carboxylesterase
TRUE	[BLASTED, MAPPED, ANNOTATED]	XM_020355220.1	XP_020210809.1pentatricopeptide repeat-containing protein At1g77360, mitochondrial	2827	20	0	93.55	1	C:GO:0005739	C:mitochondrion
TRUE	[BLASTED]	XM_020355247.1	XP_020210836.1uncharacterized protein LOC109795727	924	20	3.60043e-160	80.44
TRUE	[BLASTED, MAPPED, ANNOTATED]	XM_020355282.1	XP_020210871.1homeobox protein knotted-1-like 10 isoform X1	1530	20	0	85.18	3	C:GO:0005634; P:GO:0006355; F:GO:0043565	C:nucleus; P:regulation of transcription, DNA-templated; F:sequence-specific DNA binding
TRUE	[BLASTED, MAPPED, ANNOTATED]	XM_020355283.1	XP_020210871.1homeobox protein knotted-1-like 10 isoform X1	1432	20	0	85.18	3	C:GO:0005634; P:GO:0006355; F:GO:0043565	C:nucleus; P:regulation of transcription, DNA-templated; F:sequence-specific DNA binding
TRUE	[BLASTED, MAPPED, ANNOTATED]	XM_020355285.1	XP_020210871.1homeobox protein knotted-1-like 10 isoform X1	1367	20	0	85.18	3	C:GO:0005634; P:GO:0006355; F:GO:0043565	C:nucleus; P:regulation of transcription, DNA-templated; F:sequence-specific DNA binding
TRUE	[BLASTED, MAPPED, ANNOTATED]	XM_020355286.1	XP_020210871.1homeobox protein knotted-1-like 10 isoform X1	1303	20	0	85.18	3	C:GO:0005634; P:GO:0006355; F:GO:0043565	C:nucleus; P:regulation of transcription, DNA-templated; F:sequence-specific DNA binding
TRUE	[BLASTED, MAPPED, ANNOTATED]	XM_020355321.1	XP_020210910.1protein transport protein Sec24-like At3g07100	3580	20	0	93.57	4	P:GO:0006886; P:GO:0006888; F:GO:0008270; C:GO:0030127	P:intracellular protein transport; P:endoplasmic reticulum to Golgi vesicle-mediated transport; F:zinc ion binding; C:COPII vesicle coat
TRUE	[BLASTED]	XM_020355332.1	XP_020210921.1uncharacterized protein LOC109795792	534	20	1.73251e-66	83.89
TRUE	[BLASTED, MAPPED, ANNOTATED]	XM_020355333.1	XP_020210922.1LOB domain-containing protein 29-like	760	20	1.99649e-132	87.47	2	C:GO:0005634; P:GO:0045893	C:nucleus; P:positive regulation of transcription, DNA-templated
TRUE	[BLASTED, MAPPED, ANNOTATED]	XM_020355427.1	KYP69125.1putative transporter MCH1	1916	20	0	93.89	2	C:GO:0016021; P:GO:0055085	C:integral component of membrane; P:transmembrane transport
TRUE	[BLASTED, MAPPED, ANNOTATED]	XM_020355442.1	KYP69187.1Blue copper protein	553	20	4.14197e-114	80.99	3	F:GO:0009055; P:GO:0022900; C:GO:0046658	F:electron transfer activity; P:electron transport chain; C:anchored component of plasma membrane
TRUE	[BLASTED]	XM_020355472.1	AET05354.1carboxyl-terminal peptidase	1221	20	0	65.15
TRUE	[BLASTED]	XM_020355493.1	KHN13644.1Quinohemoprotein ethanol dehydrogenase type-1	957	20	0	86.08
TRUE	[BLASTED, MAPPED, ANNOTATED]	XM_020355496.1	XP_020211085.1benzyl alcohol O-benzoyltransferase-like	1797	20	0	85.07	1	F:GO:0016747	F:transferase activity, transferring acyl groups other than amino-acyl groups
TRUE	[BLASTED, MAPPED, ANNOTATED]	XM_020355497.1	XP_020211086.1benzyl alcohol O-benzoyltransferase-like	1406	20	0	83.16	1	F:GO:0016747	F:transferase activity, transferring acyl groups other than amino-acyl groups
TRUE	[BLASTED]	XM_020355511.1	XP_020211100.1uncharacterized protein LOC109795945	1617	20	2.67338e-172	65.98
TRUE	[BLASTED]	XM_020355512.1	OIT26535.1hypothetical protein A4A49_65004, partial	3595	20	0	75.09
TRUE	[BLASTED, MAPPED, ANNOTATED]	XM_020355547.1	XP_020211136.1UDP-glycosyltransferase 73C2-like	1855	20	0	90.68	3	C:GO:0043231; F:GO:0080043; F:GO:0080044	C:intracellular membrane-bounded organelle; F:quercetin 3-O-glucosyltransferase activity; F:quercetin 7-O-glucosyltransferase activity
TRUE	[BLASTED]	XM_020355551.1	XP_020211140.1protein ALP1-like	1827	20	0	90.02
TRUE	[BLASTED, MAPPED, ANNOTATED]	XM_020355552.1	KYP69378.1Retrotransposable element Tf2	414	20	1.22453e-94	94.96	2	F:GO:0003676; P:GO:0015074	F:nucleic acid binding; P:DNA integration
TRUE	[BLASTED, MAPPED, ANNOTATED]	XM_020355601.1	KYP69454.1Myosin-J heavy chain	5721	20	0	87.98	5	F:GO:0003774; F:GO:0003779; F:GO:0005524; P:GO:0007015; C:GO:0016459	F:motor activity; F:actin binding; F:ATP binding; P:actin filament organization; C:myosin complex	EC:3.6.1.15	Nucleoside-triphosphate phosphatase
TRUE	[BLASTED, MAPPED, ANNOTATED]	XM_020355611.1	XP_020211200.1ribosome biogenesis protein BRX1 homolog 2-like	1341	20	0	94.11	2	P:GO:0000027; C:GO:0005730	P:ribosomal large subunit assembly; C:nucleolus
TRUE	[BLASTED, MAPPED, ANNOTATED]	XM_020355683.1	XP_020211272.1glutathione S-transferase F11-like	1005	20	2.46648e-154	91.31	3	F:GO:0004364; C:GO:0005737; P:GO:0006749	F:glutathione transferase activity; C:cytoplasm; P:glutathione metabolic process	EC:2.5.1.18	Glutathione transferase
TRUE	[BLASTED, MAPPED, ANNOTATED]	XM_020355750.1	XP_020211339.15'-3' exoribonuclease 4 isoform X1	3493	20	0	92.7	6	F:GO:0003676; F:GO:0004534; C:GO:0005634; P:GO:0006397; F:GO:0008270; P:GO:0090503	F:nucleic acid binding; F:5'-3' exoribonuclease activity; C:nucleus; P:mRNA processing; F:zinc ion binding; P:RNA phosphodiester bond hydrolysis, exonucleolytic	EC:3.1.13; EC:3.1.15	Acting on ester bonds; Acting on ester bonds
TRUE	[BLASTED, MAPPED, ANNOTATED]	XM_020355751.1	XP_020211340.15'-3' exoribonuclease 4 isoform X2	3490	20	0	92.76	6	F:GO:0003676; F:GO:0004534; C:GO:0005634; P:GO:0006397; F:GO:0008270; P:GO:0090503	F:nucleic acid binding; F:5'-3' exoribonuclease activity; C:nucleus; P:mRNA processing; F:zinc ion binding; P:RNA phosphodiester bond hydrolysis, exonucleolytic	EC:3.1.13; EC:3.1.15	Acting on ester bonds; Acting on ester bonds
TRUE	[BLASTED, MAPPED, ANNOTATED]	XM_020355835.1	KHN02444.1Activating molecule in BECN1-regulated autophagy protein 1	2916	20	0	92.53	1	P:GO:0006914	P:autophagy
TRUE	[BLASTED, MAPPED, ANNOTATED]	XM_020355836.1	KHN02444.1Activating molecule in BECN1-regulated autophagy protein 1	3073	20	0	92.7	1	P:GO:0006914	P:autophagy
TRUE	[BLASTED, MAPPED, ANNOTATED]	XM_020355837.1	KHN02444.1Activating molecule in BECN1-regulated autophagy protein 1	2900	20	0	92.68	1	P:GO:0006914	P:autophagy
TRUE	[BLASTED, MAPPED, ANNOTATED]	XM_020355838.1	KHN02444.1Activating molecule in BECN1-regulated autophagy protein 1	3057	20	0	92.68	1	P:GO:0006914	P:autophagy
TRUE	[BLASTED, MAPPED, ANNOTATED]	XM_020355856.1	KYP71062.1Lysosomal beta glucosidase	2198	20	0	94.47	3	F:GO:0008422; P:GO:0009251; F:GO:0102483	F:beta-glucosidase activity; P:glucan catabolic process; F:scopolin beta-glucosidase activity	EC:3.2.1.21	Beta-glucosidase
TRUE	[BLASTED, MAPPED, ANNOTATED]	XM_020355963.1	KYP71269.1Transposon Ty3-I Gag-Pol polyprotein	516	20	1.39535e-121	64.37	2	F:GO:0003676; P:GO:0015074	F:nucleic acid binding; P:DNA integration
TRUE	[BLASTED, MAPPED, ANNOTATED]	XM_020355982.1	XP_020211571.1protein-ribulosamine 3-kinase, chloroplastic	1183	20	0	94.35	4	C:GO:0009507; F:GO:0016301; P:GO:0016310; F:GO:0102193	C:chloroplast; F:kinase activity; P:phosphorylation; F:protein-ribulosamine 3-kinase activity	EC:2.7.1.172	Protein-ribulosamine 3-kinase
TRUE	[BLASTED]	XM_020355985.1	XP_020211574.1protein MEMO1-like	898	20	0	88.29
TRUE	[BLASTED, MAPPED, ANNOTATED]	XM_020356001.1	XP_020211590.11-aminocyclopropane-1-carboxylate synthase 9-like	1326	20	0	89.31	4	F:GO:0008483; F:GO:0016847; F:GO:0030170; P:GO:0042218	F:transaminase activity; F:1-aminocyclopropane-1-carboxylate synthase activity; F:pyridoxal phosphate binding; P:1-aminocyclopropane-1-carboxylate biosynthetic process	EC:4.4.1.14	1-aminocyclopropane-1-carboxylate synthase
TRUE	[BLASTED, MAPPED, ANNOTATED]	XM_020356020.1	XP_020211609.1ATP-dependent DNA helicase Q-like SIM	555	20	8.96969e-85	84.89	40	F:GO:0000287; F:GO:0000400; F:GO:0000403; F:GO:0000405; P:GO:0000724; P:GO:0000731; C:GO:0000781; P:GO:0001302; F:GO:0003682; F:GO:0005524; C:GO:0005654; C:GO:0005662; C:GO:0005737; C:GO:0005813; P:GO:0006284; P:GO:0006979; P:GO:0008340; F:GO:0008408; P:GO:0009267; F:GO:0009378; P:GO:0010225; F:GO:0030145; P:GO:0031297; C:GO:0032389; P:GO:0032508; C:GO:0035861; F:GO:0042803; P:GO:0042981; F:GO:00…	F:magnesium ion binding; F:four-way junction DNA binding; F:Y-form DNA binding; F:bubble DNA binding; P:double-strand break repair via homologous recombination; P:DNA synthesis involved in DNA repair; C:chromosome, telomeric region; P:replicative cell aging; F:chromatin binding; F:ATP binding; C:nucleoplasm; C:DNA replication factor A complex; C:cytoplasm; C:centrosome; P:base-excision repair; P:…	EC:3.6.1.3; EC:3.6.1.15	Adenosinetriphosphatase; Nucleoside-triphosphate phosphatase
TRUE	[BLASTED, MAPPED, ANNOTATED]	XM_020356025.1	XP_020211614.1disease resistance protein RGA2-like	2592	20	0	88.53	3	F:GO:0004721; P:GO:0006470; F:GO:0043531	F:phosphoprotein phosphatase activity; P:protein dephosphorylation; F:ADP binding	EC:3.1.3.16; EC:3.1.3.41	Protein-serine/threonine phosphatase; 4-nitrophenylphosphatase
TRUE	[BLASTED, MAPPED, ANNOTATED]	XM_020356026.1	XP_020211615.1putative disease resistance protein RGA3	2634	20	0	88.94	3	F:GO:0004721; P:GO:0006470; F:GO:0043531	F:phosphoprotein phosphatase activity; P:protein dephosphorylation; F:ADP binding	EC:3.1.3.16; EC:3.1.3.41	Protein-serine/threonine phosphatase; 4-nitrophenylphosphatase
TRUE	[BLASTED, MAPPED, ANNOTATED]	XM_020356027.1	XP_020211616.1disease resistance protein RGA2-like	2592	20	0	88.72	3	F:GO:0004721; P:GO:0006470; F:GO:0043531	F:phosphoprotein phosphatase activity; P:protein dephosphorylation; F:ADP binding	EC:3.1.3.16; EC:3.1.3.41	Protein-serine/threonine phosphatase; 4-nitrophenylphosphatase
TRUE	[BLASTED, MAPPED, ANNOTATED]	XM_020356028.1	XP_020211617.1peroxisomal nicotinamide adenine dinucleotide carrier	1477	20	0	91.07	3	C:GO:0016021; F:GO:0022857; P:GO:0055085	C:integral component of membrane; F:transmembrane transporter activity; P:transmembrane transport
TRUE	[BLASTED, MAPPED, ANNOTATED]	XM_020356029.1	XP_020211618.1putative disease resistance protein RGA4	2589	20	0	86.89	3	F:GO:0004721; P:GO:0006470; F:GO:0043531	F:phosphoprotein phosphatase activity; P:protein dephosphorylation; F:ADP binding	EC:3.1.3.16; EC:3.1.3.41	Protein-serine/threonine phosphatase; 4-nitrophenylphosphatase
TRUE	[BLASTED, MAPPED, ANNOTATED]	XM_020356038.1	XP_020211627.1histone H2AX-like	469	20	2.84891e-43	97.8	4	C:GO:0000786; F:GO:0003677; C:GO:0005634; F:GO:0046982	C:nucleosome; F:DNA binding; C:nucleus; F:protein heterodimerization activity
TRUE	[BLASTED, MAPPED, ANNOTATED]	XM_020356042.1	XP_020211631.1E3 ubiquitin-protein ligase SP1-like	999	20	0	80.29	5	F:GO:0004842; P:GO:0006996; C:GO:0016021; P:GO:0016567; F:GO:0016874	F:ubiquitin-protein transferase activity; P:organelle organization; C:integral component of membrane; P:protein ubiquitination; F:ligase activity
TRUE	[BLASTED]	XM_020356053.1	RHN39593.1putative transposase, Ptta/En/Spm, plant, Transposase-associated domain-containing protein	898	20	0	74.32
TRUE	[BLASTED]	XM_020356063.1	XP_020211652.1uncharacterized protein LOC109796387	741	20	0	95.46
TRUE	[BLASTED, MAPPED, ANNOTATED]	XM_020356065.1	XP_020211654.1heparan-alpha-glucosaminide N-acetyltransferase-like	1497	20	0	90.89	2	C:GO:0016021; F:GO:0016746	C:integral component of membrane; F:transferase activity, transferring acyl groups
TRUE	[BLASTED, MAPPED, ANNOTATED]	XM_020356067.1	KYP70914.1putative transporter MCH1	1740	20	0	88.75	2	C:GO:0016021; P:GO:0055085	C:integral component of membrane; P:transmembrane transport
TRUE	[BLASTED, MAPPED, ANNOTATED]	XM_020356092.1	XP_020211681.1uncharacterized protein LOC109796418	386	20	2.68533e-25	79.96	1	C:GO:0016021	C:integral component of membrane
TRUE	[BLASTED, MAPPED, ANNOTATED]	XM_020356104.1	XP_020211693.1calmodulin-like protein 8	846	20	3.79274e-99	96.96	6	F:GO:0005509; C:GO:0005634; P:GO:0019722; F:GO:0030234; P:GO:0050790; P:GO:0051300	F:calcium ion binding; C:nucleus; P:calcium-mediated signaling; F:enzyme regulator activity; P:regulation of catalytic activity; P:spindle pole body organization
TRUE	[BLASTED, MAPPED, ANNOTATED]	XM_020356114.1	XP_020211703.1kinesin-like protein KIN-14G	3080	20	0	78.9	4	F:GO:0003777; F:GO:0005524; P:GO:0007018; F:GO:0008017	F:microtubule motor activity; F:ATP binding; P:microtubule-based movement; F:microtubule binding	EC:3.6.1.15	Nucleoside-triphosphate phosphatase
TRUE	[BLASTED, MAPPED, ANNOTATED]	XM_020356127.1	KEH35246.1C2H2 type zinc finger protein	2494	20	0	87.75	1	F:GO:0003676	F:nucleic acid binding
TRUE	[BLASTED]	XM_020356178.1	XP_020211767.1disease resistance protein RPS2-like	1069	20	0	85.28
TRUE	[BLASTED]	XM_020356188.1	XP_020211777.1uncharacterized protein LOC109796520	489	20	1.08507e-72	78.4
TRUE	[BLASTED, MAPPED, ANNOTATED]	XM_020356189.1	KEH43002.1alba DNA/RNA-binding protein	589	20	5.66401e-91	88.32	3	F:GO:0003676; C:GO:0016021; P:GO:0048235	F:nucleic acid binding; C:integral component of membrane; P:pollen sperm cell differentiation
TRUE	[BLASTED, MAPPED, ANNOTATED]	XM_020356203.1	XP_020211792.1nudix hydrolase 18, mitochondrial-like	1013	20	1.60981e-128	93.17	3	C:GO:0005634; C:GO:0005737; F:GO:0016787	C:nucleus; C:cytoplasm; F:hydrolase activity
TRUE	[BLASTED]	XM_020356228.1	GAV58735.14F5 domain-containing protein/zf-met2 domain-containing protein	646	20	4.39487e-48	98.2
TRUE	[BLASTED]	XM_020356229.1	GAV65946.14F5 domain-containing protein/zf-met2 domain-containing protein	666	20	1.08316e-47	99.17
TRUE	[BLASTED, MAPPED, ANNOTATED]	XM_020356231.1	XP_020211820.1metal tolerance protein 4-like	1489	20	0	90.25	3	F:GO:0008324; C:GO:0016021; P:GO:0098655	F:cation transmembrane transporter activity; C:integral component of membrane; P:cation transmembrane transport
TRUE	[BLASTED, MAPPED, ANNOTATED]	XM_020356233.1	XP_003526823.2protein ACTIVITY OF BC1 COMPLEX KINASE 8, chloroplastic	2863	20	0	91.42	3	C:GO:0016021; F:GO:0016301; P:GO:0016310	C:integral component of membrane; F:kinase activity; P:phosphorylation
TRUE	[BLASTED, MAPPED, ANNOTATED]	XM_020356242.1	XP_020211831.1metal tolerance protein 2	1943	20	0	88.15	3	F:GO:0008324; C:GO:0016021; P:GO:0098655	F:cation transmembrane transporter activity; C:integral component of membrane; P:cation transmembrane transport
TRUE	[BLASTED, MAPPED, ANNOTATED]	XM_020356243.1	XP_020211831.1metal tolerance protein 2	2223	20	0	88.15	3	F:GO:0008324; C:GO:0016021; P:GO:0098655	F:cation transmembrane transporter activity; C:integral component of membrane; P:cation transmembrane transport
TRUE	[BLASTED, MAPPED, ANNOTATED]	XM_020356259.1	XP_020211848.1S-adenosylmethionine synthase	1534	20	0	98.77	6	F:GO:0004478; F:GO:0005524; C:GO:0005829; P:GO:0006556; P:GO:0006730; F:GO:0046872	F:methionine adenosyltransferase activity; F:ATP binding; C:cytosol; P:S-adenosylmethionine biosynthetic process; P:one-carbon metabolic process; F:metal ion binding	EC:2.5.1.6	Methionine adenosyltransferase
TRUE	[BLASTED, MAPPED, ANNOTATED]	XM_020356365.1	XP_020211954.1cytochrome B5	986	20	2.41611e-103	84.09	5	F:GO:0004128; C:GO:0016021; F:GO:0020037; F:GO:0046872; P:GO:0055114	F:cytochrome-b5 reductase activity, acting on NAD(P)H; C:integral component of membrane; F:heme binding; F:metal ion binding; P:oxidation-reduction process	EC:1.6.2.2	Cytochrome-b5 reductase
TRUE	[BLASTED, MAPPED, ANNOTATED]	XM_020356386.1	XP_020211975.1omega-6 fatty acid desaturase, endoplasmic reticulum isozyme 2	1623	20	0	94.97	5	C:GO:0005789; P:GO:0006636; C:GO:0016021; F:GO:0016717; P:GO:0055114	C:endoplasmic reticulum membrane; P:unsaturated fatty acid biosynthetic process; C:integral component of membrane; F:oxidoreductase activity, acting on paired donors, with oxidation of a pair of donors resulting in the reduction of molecular oxygen to two molecules of water; P:oxidation-reduction process	EC:1.14.19	Acting on paired donors, with incorporation or reduction of molecular oxygen. The oxygen incorporated need not be derived from O(2)
TRUE	[BLASTED, MAPPED, ANNOTATED]	XM_020356429.1	XP_020212018.1S-adenosylmethionine synthase 1	1510	20	0	98.47	6	F:GO:0004478; F:GO:0005524; C:GO:0005829; P:GO:0006556; P:GO:0006730; F:GO:0046872	F:methionine adenosyltransferase activity; F:ATP binding; C:cytosol; P:S-adenosylmethionine biosynthetic process; P:one-carbon metabolic process; F:metal ion binding	EC:2.5.1.6	Methionine adenosyltransferase
TRUE	[BLASTED, MAPPED, ANNOTATED]	XM_020356434.1	XP_020212023.1disease resistance protein RGA2-like	3456	20	0	89.15	3	F:GO:0004721; P:GO:0006470; F:GO:0043531	F:phosphoprotein phosphatase activity; P:protein dephosphorylation; F:ADP binding	EC:3.1.3.16; EC:3.1.3.41	Protein-serine/threonine phosphatase; 4-nitrophenylphosphatase
TRUE	[BLASTED, MAPPED, ANNOTATED]	XM_020356439.1	XP_020212028.1thioredoxin H2-like isoform X1	839	20	1.32154e-95	83.16	8	C:GO:0005739; C:GO:0005829; C:GO:0005886; P:GO:0006662; F:GO:0015035; F:GO:0016671; P:GO:0045454; P:GO:0055114	C:mitochondrion; C:cytosol; C:plasma membrane; P:glycerol ether metabolic process; F:protein disulfide oxidoreductase activity; F:oxidoreductase activity, acting on a sulfur group of donors, disulfide as acceptor; P:cell redox homeostasis; P:oxidation-reduction process
TRUE	[BLASTED, MAPPED, ANNOTATED]	XM_020356440.1	XP_020212029.1thioredoxin H2-like isoform X2	820	20	4.23105e-94	85.61	8	C:GO:0005739; C:GO:0005829; C:GO:0005886; P:GO:0006662; F:GO:0015035; F:GO:0016671; P:GO:0045454; P:GO:0055114	C:mitochondrion; C:cytosol; C:plasma membrane; P:glycerol ether metabolic process; F:protein disulfide oxidoreductase activity; F:oxidoreductase activity, acting on a sulfur group of donors, disulfide as acceptor; P:cell redox homeostasis; P:oxidation-reduction process
TRUE	[BLASTED, MAPPED, ANNOTATED]	XM_020356441.1	XP_020212030.1thioredoxin H2-like	673	20	7.99171e-91	84.91	8	C:GO:0005739; C:GO:0005829; C:GO:0005886; P:GO:0006662; F:GO:0015035; F:GO:0016671; P:GO:0045454; P:GO:0055114	C:mitochondrion; C:cytosol; C:plasma membrane; P:glycerol ether metabolic process; F:protein disulfide oxidoreductase activity; F:oxidoreductase activity, acting on a sulfur group of donors, disulfide as acceptor; P:cell redox homeostasis; P:oxidation-reduction process
TRUE	[BLASTED, MAPPED, ANNOTATED]	XM_020356473.1	XP_020212062.1 UDP-glycosyltransferase 73C2-like	1821	20	0	89.39	3	C:GO:0043231; F:GO:0080043; F:GO:0080044	C:intracellular membrane-bounded organelle; F:quercetin 3-O-glucosyltransferase activity; F:quercetin 7-O-glucosyltransferase activity
TRUE	[BLASTED, MAPPED, ANNOTATED]	XM_020356505.1	XP_020212094.1peroxidase P7-like	1340	20	0	94.33	8	F:GO:0004601; C:GO:0005576; P:GO:0006979; F:GO:0020037; P:GO:0042744; F:GO:0046872; P:GO:0055114; P:GO:0098869	F:peroxidase activity; C:extracellular region; P:response to oxidative stress; F:heme binding; P:hydrogen peroxide catabolic process; F:metal ion binding; P:oxidation-reduction process; P:cellular oxidant detoxification	EC:1.11.1.7	Peroxidase
TRUE	[BLASTED, MAPPED, ANNOTATED]	XM_020356521.1	XP_020212110.1amino acid permease 8-like	1928	20	0	93.68	4	P:GO:0003333; C:GO:0005886; F:GO:0015171; C:GO:0016021	P:amino acid transmembrane transport; C:plasma membrane; F:amino acid transmembrane transporter activity; C:integral component of membrane
TRUE	[BLASTED, MAPPED, ANNOTATED]	XM_020356525.1	XP_020212114.1FKBP12-interacting protein of 37 kDa-like	1506	20	0	92.28	3	P:GO:0000381; C:GO:0005634; P:GO:0080009	P:regulation of alternative mRNA splicing, via spliceosome; C:nucleus; P:mRNA methylation
TRUE	[BLASTED, MAPPED, ANNOTATED]	XM_020356526.1	XP_020212114.1FKBP12-interacting protein of 37 kDa-like	1503	20	0	92.28	3	P:GO:0000381; C:GO:0005634; P:GO:0080009	P:regulation of alternative mRNA splicing, via spliceosome; C:nucleus; P:mRNA methylation
TRUE	[BLASTED, MAPPED, ANNOTATED]	XM_020356549.1	XP_020212138.1probable inactive receptor kinase At5g58300	2619	20	0	93.32	5	F:GO:0004672; F:GO:0005524; C:GO:0005886; P:GO:0006468; C:GO:0016021	F:protein kinase activity; F:ATP binding; C:plasma membrane; P:protein phosphorylation; C:integral component of membrane
TRUE	[BLASTED, MAPPED, ANNOTATED]	XM_020356557.1	XP_020212138.1probable inactive receptor kinase At5g58300	2300	20	0	93.34	5	F:GO:0004672; F:GO:0005524; C:GO:0005886; P:GO:0006468; C:GO:0016021	F:protein kinase activity; F:ATP binding; C:plasma membrane; P:protein phosphorylation; C:integral component of membrane
TRUE	[BLASTED, MAPPED, ANNOTATED]	XM_020356565.1	XP_020212138.1probable inactive receptor kinase At5g58300	2639	20	0	93.2	5	F:GO:0004672; F:GO:0005524; C:GO:0005886; P:GO:0006468; C:GO:0016021	F:protein kinase activity; F:ATP binding; C:plasma membrane; P:protein phosphorylation; C:integral component of membrane
TRUE	[BLASTED]	XM_020356576.1	XP_020212165.1elicitor-responsive protein 1-like	583	20	1.98984e-108	81.41
TRUE	[BLASTED, MAPPED, ANNOTATED]	XM_020356618.1	XP_020212207.1arginase 1, mitochondrial	1370	20	0	95.21	2	F:GO:0016813; F:GO:0046872	F:hydrolase activity, acting on carbon-nitrogen (but not peptide) bonds, in linear amidines; F:metal ion binding
TRUE	[BLASTED, MAPPED, ANNOTATED]	XM_020356645.1	XP_020212234.1 aspartyl protease family protein 2	1738	20	0	87.55	6	F:GO:0004190; P:GO:0006508; C:GO:0009505; C:GO:0016021; P:GO:0030163; P:GO:0080167	F:aspartic-type endopeptidase activity; P:proteolysis; C:plant-type cell wall; C:integral component of membrane; P:protein catabolic process; P:response to karrikin	EC:3.4.23	Acting on peptide bonds (peptidases)
TRUE	[BLASTED, MAPPED, ANNOTATED]	XM_020356656.1	XP_003553577.1sulfite exporter TauE/SafE family protein 4	2016	20	0	90.3	3	C:GO:0016021; P:GO:0016567; C:GO:0031464	C:integral component of membrane; P:protein ubiquitination; C:Cul4A-RING E3 ubiquitin ligase complex
TRUE	[BLASTED, MAPPED, ANNOTATED]	XM_020356676.1	XP_020212265.1protein SLOW WALKER 1	1848	20	0	88.34	3	C:GO:0005730; P:GO:0006364; P:GO:0009561	C:nucleolus; P:rRNA processing; P:megagametogenesis
TRUE	[BLASTED, MAPPED, ANNOTATED]	XM_020356703.1	XP_020212292.1pyruvate kinase 1, cytosolic-like isoform X1	2120	20	0	95.35	7	F:GO:0000287; F:GO:0004743; C:GO:0005737; P:GO:0006096; F:GO:0016301; F:GO:0030955; P:GO:0032869	F:magnesium ion binding; F:pyruvate kinase activity; C:cytoplasm; P:glycolytic process; F:kinase activity; F:potassium ion binding; P:cellular response to insulin stimulus	EC:2.7.1.40	Pyruvate kinase
TRUE	[BLASTED, MAPPED, ANNOTATED]	XM_020356704.1	XP_020212293.1pyruvate kinase 1, cytosolic-like isoform X2	2036	20	0	96.38	7	F:GO:0000287; F:GO:0004743; C:GO:0005737; P:GO:0006096; F:GO:0016301; F:GO:0030955; P:GO:0032869	F:magnesium ion binding; F:pyruvate kinase activity; C:cytoplasm; P:glycolytic process; F:kinase activity; F:potassium ion binding; P:cellular response to insulin stimulus	EC:2.7.1.40	Pyruvate kinase
TRUE	[BLASTED, MAPPED, ANNOTATED]	XM_020356724.1	XP_020212313.140S ribosomal protein S7-like	872	20	3.72647e-134	96.34	6	F:GO:0003735; P:GO:0006364; P:GO:0006412; C:GO:0022627; C:GO:0032040; P:GO:0042274	F:structural constituent of ribosome; P:rRNA processing; P:translation; C:cytosolic small ribosomal subunit; C:small-subunit processome; P:ribosomal small subunit biogenesis
TRUE	[BLASTED, MAPPED, ANNOTATED]	XM_020356725.1	XP_020212313.140S ribosomal protein S7-like	854	20	2.73747e-134	97.02	6	F:GO:0003735; P:GO:0006364; P:GO:0006412; C:GO:0022627; C:GO:0032040; P:GO:0042274	F:structural constituent of ribosome; P:rRNA processing; P:translation; C:cytosolic small ribosomal subunit; C:small-subunit processome; P:ribosomal small subunit biogenesis
TRUE	[BLASTED, MAPPED, ANNOTATED]	XM_020356738.1	XP_020212327.160S ribosomal protein L35a-3	639	20	9.58146e-74	98.66	4	P:GO:0002181; F:GO:0003735; C:GO:0022625; P:GO:0042273	P:cytoplasmic translation; F:structural constituent of ribosome; C:cytosolic large ribosomal subunit; P:ribosomal large subunit biogenesis
TRUE	[BLASTED, MAPPED, ANNOTATED]	XM_020356754.1	XP_020212343.1amino acid permease 8-like	1504	20	0	92.54	4	P:GO:0003333; C:GO:0005886; F:GO:0015171; C:GO:0016021	P:amino acid transmembrane transport; C:plasma membrane; F:amino acid transmembrane transporter activity; C:integral component of membrane
TRUE	[BLASTED, MAPPED, ANNOTATED]	XM_020356755.1	XP_020212343.1amino acid permease 8-like	1830	20	0	92.54	4	P:GO:0003333; C:GO:0005886; F:GO:0015171; C:GO:0016021	P:amino acid transmembrane transport; C:plasma membrane; F:amino acid transmembrane transporter activity; C:integral component of membrane
TRUE	[BLASTED, MAPPED, ANNOTATED]	XM_020356757.1	XP_020212346.1basic leucine zipper 9-like	1202	20	0	86.81	6	F:GO:0003700; C:GO:0005634; P:GO:0006355; F:GO:0042803; F:GO:0046982; P:GO:0071333	F:DNA-binding transcription factor activity; C:nucleus; P:regulation of transcription, DNA-templated; F:protein homodimerization activity; F:protein heterodimerization activity; P:cellular response to glucose stimulus
TRUE	[BLASTED, MAPPED, ANNOTATED]	XM_020356758.1	XP_020212347.1protein NUCLEAR FUSION DEFECTIVE 4-like	2074	20	0	90.23	2	C:GO:0016021; P:GO:0055085	C:integral component of membrane; P:transmembrane transport
TRUE	[BLASTED, MAPPED, ANNOTATED]	XM_020356822.1	XP_020212411.1probable glycosyltransferase At5g03795	1882	20	0	89.27	3	P:GO:0006486; C:GO:0016021; F:GO:0016757	P:protein glycosylation; C:integral component of membrane; F:transferase activity, transferring glycosyl groups
TRUE	[BLASTED, MAPPED, ANNOTATED]	XM_020356851.1	XP_020212440.1protein NBR1 homolog isoform X1	2719	20	0	76.32	3	F:GO:0008270; P:GO:0016236; F:GO:0043130	F:zinc ion binding; P:macroautophagy; F:ubiquitin binding
TRUE	[BLASTED, MAPPED, ANNOTATED]	XM_020356852.1	XP_020212441.1protein NBR1 homolog isoform X2	2726	20	0	75.71	3	F:GO:0008270; P:GO:0016236; F:GO:0043130	F:zinc ion binding; P:macroautophagy; F:ubiquitin binding
TRUE	[BLASTED, MAPPED, ANNOTATED]	XM_020356866.1	XP_020212455.1nucleobase-ascorbate transporter 2	2056	20	0	97.53	3	C:GO:0016021; F:GO:0022857; P:GO:0055085	C:integral component of membrane; F:transmembrane transporter activity; P:transmembrane transport
TRUE	[BLASTED, MAPPED, ANNOTATED]	XM_020356872.1	XP_020212461.160S ribosomal protein L19-1-like	927	20	2.68017e-134	96.24	4	F:GO:0003723; F:GO:0003735; P:GO:0006412; C:GO:0022625	F:RNA binding; F:structural constituent of ribosome; P:translation; C:cytosolic large ribosomal subunit
TRUE	[BLASTED, MAPPED, ANNOTATED]	XM_020356882.1	XP_020212471.1aspartyl protease AED3-like	1526	20	0	91.43	4	F:GO:0004190; P:GO:0006508; P:GO:0030163; P:GO:0043067	F:aspartic-type endopeptidase activity; P:proteolysis; P:protein catabolic process; P:regulation of programmed cell death	EC:3.4.23	Acting on peptide bonds (peptidases)
TRUE	[BLASTED, MAPPED, ANNOTATED]	XM_020356890.1	XP_020212479.1GDSL esterase/lipase At5g33370-like	1453	20	0	90.93	5	C:GO:0016021; F:GO:0016788; F:GO:0052886; F:GO:0052887; P:GO:0055114	C:integral component of membrane; F:hydrolase activity, acting on ester bonds; F:9,9'-dicis-carotene:quinone oxidoreductase activity; F:7,9,9'-tricis-neurosporene:quinone oxidoreductase activity; P:oxidation-reduction process	EC:1.3.5.6	9,9'-di-cis-zeta-carotene desaturase
TRUE	[BLASTED, MAPPED, ANNOTATED]	XM_020356934.1	XP_020212523.1GDSL esterase/lipase At1g09390	1411	20	0	91.33	3	C:GO:0009570; C:GO:0016021; F:GO:0016788	C:chloroplast stroma; C:integral component of membrane; F:hydrolase activity, acting on ester bonds
TRUE	[BLASTED, MAPPED, ANNOTATED]	XM_020356970.1	XP_020212559.1WAT1-related protein At4g08290-like	1414	20	0	90.32	4	C:GO:0005886; C:GO:0016021; F:GO:0022857; P:GO:0055085	C:plasma membrane; C:integral component of membrane; F:transmembrane transporter activity; P:transmembrane transport
TRUE	[BLASTED, MAPPED, ANNOTATED]	XM_020356995.1	XP_020212584.160S ribosomal protein L24	746	20	9.64259e-76	99.13	6	P:GO:0000027; F:GO:0003723; F:GO:0003735; P:GO:0006412; C:GO:0022625; P:GO:1902626	P:ribosomal large subunit assembly; F:RNA binding; F:structural constituent of ribosome; P:translation; C:cytosolic large ribosomal subunit; P:assembly of large subunit precursor of preribosome
TRUE	[BLASTED, MAPPED, ANNOTATED]	XM_020357005.1	XP_020212595.1transcription factor RAX2-like isoform X2	1375	20	7.74754e-144	88.54	4	C:GO:0005634; P:GO:0030154; F:GO:0043565; F:GO:0044212	C:nucleus; P:cell differentiation; F:sequence-specific DNA binding; F:transcription regulatory region DNA binding
TRUE	[BLASTED, MAPPED, ANNOTATED]	XM_020357006.1	XP_020212595.1transcription factor RAX2-like isoform X2	1341	20	0	77.82	4	C:GO:0005634; P:GO:0030154; F:GO:0043565; F:GO:0044212	C:nucleus; P:cell differentiation; F:sequence-specific DNA binding; F:transcription regulatory region DNA binding
TRUE	[BLASTED, MAPPED, ANNOTATED]	XM_020357011.1	XP_020212600.140S ribosomal protein S20-2-like	726	20	5.54285e-82	99.38	4	F:GO:0003723; F:GO:0003735; P:GO:0006412; C:GO:0022627	F:RNA binding; F:structural constituent of ribosome; P:translation; C:cytosolic small ribosomal subunit
TRUE	[BLASTED, MAPPED, ANNOTATED]	XM_020357028.1	XP_020212617.114 kDa proline-rich protein DC2.15-like	881	20	4.01945e-65	95.94	2	F:GO:0003899; P:GO:0032774	F:DNA-directed 5'-3' RNA polymerase activity; P:RNA biosynthetic process	EC:2.7.7.6	DNA-directed RNA polymerase
TRUE	[BLASTED, MAPPED, ANNOTATED]	XM_020357045.1	KYP76238.1Transcription factor MYB39	1831	20	1.99534e-176	80.96	4	C:GO:0005634; P:GO:0030154; F:GO:0043565; F:GO:0044212	C:nucleus; P:cell differentiation; F:sequence-specific DNA binding; F:transcription regulatory region DNA binding
TRUE	[BLASTED, MAPPED, ANNOTATED]	XM_020357050.1	XP_020212639.1wound-induced protein	882	20	9.98258e-136	88.8	11	F:GO:0004540; F:GO:0004568; F:GO:0008061; P:GO:0009615; P:GO:0009627; P:GO:0009651; P:GO:0009723; P:GO:0009817; P:GO:0042742; P:GO:0080027; P:GO:0090501	F:ribonuclease activity; F:chitinase activity; F:chitin binding; P:response to virus; P:systemic acquired resistance; P:response to salt stress; P:response to ethylene; P:defense response to fungus, incompatible interaction; P:defense response to bacterium; P:response to herbivore; P:RNA phosphodiester bond hydrolysis	EC:3.2.1.14	Chitinase
TRUE	[BLASTED, MAPPED, ANNOTATED]	XM_020357064.1	XP_020212653.1protein trichome birefringence-like	2522	20	0	80.16	3	C:GO:0005794; C:GO:0016021; F:GO:0016413	C:Golgi apparatus; C:integral component of membrane; F:O-acetyltransferase activity
TRUE	[BLASTED, MAPPED, ANNOTATED]	XM_020357068.1	XP_020212657.1pathogenesis-related protein PR-4-like	695	20	9.37864e-100	90.28	2	P:GO:0042742; P:GO:0050832	P:defense response to bacterium; P:defense response to fungus
TRUE	[BLASTED, MAPPED, ANNOTATED]	XM_020357097.1	XP_020212686.1uncharacterized GPI-anchored protein At3g06035-like	792	20	1.7748e-112	86.63	1	C:GO:0016021	C:integral component of membrane
TRUE	[BLASTED, MAPPED, ANNOTATED]	XM_020357126.1	XP_020212715.1myb-related protein 308-like	957	20	7.60742e-164	80.03	4	C:GO:0005634; P:GO:0030154; F:GO:0043565; F:GO:0044212	C:nucleus; P:cell differentiation; F:sequence-specific DNA binding; F:transcription regulatory region DNA binding
TRUE	[BLASTED, MAPPED, ANNOTATED]	XM_020357129.1	XP_020212718.1 protein ECERIFERUM 1-like	1535	20	0	80.43	2	F:GO:0003677; F:GO:0016747	F:DNA binding; F:transferase activity, transferring acyl groups other than amino-acyl groups
TRUE	[BLASTED, MAPPED, ANNOTATED]	XM_020357150.1	XP_020212739.140S ribosomal protein S20-2-like	659	20	1.81197e-82	97.1	4	F:GO:0003723; F:GO:0003735; P:GO:0006412; C:GO:0022627	F:RNA binding; F:structural constituent of ribosome; P:translation; C:cytosolic small ribosomal subunit
TRUE	[BLASTED, MAPPED, ANNOTATED]	XM_020357207.1	XP_020212796.1uncharacterized protein LOC109797237	544	20	6.38361e-50	92.78	1	C:GO:0016021	C:integral component of membrane
TRUE	[BLASTED, MAPPED, ANNOTATED]	XM_020357208.1	XP_020212796.1uncharacterized protein LOC109797237	523	20	5.33618e-50	92.82	1	C:GO:0016021	C:integral component of membrane
TRUE	[BLASTED, MAPPED, ANNOTATED]	XM_020357252.1	RDX76881.1putative histone H2A.5	744	20	2.07652e-52	95.88	4	C:GO:0000786; F:GO:0003677; C:GO:0005634; F:GO:0046982	C:nucleosome; F:DNA binding; C:nucleus; F:protein heterodimerization activity
TRUE	[BLASTED, MAPPED, ANNOTATED]	XM_020357271.1	XP_020212860.1serine/threonine-protein kinase haspin homolog	2252	20	0	83.41	9	P:GO:0000278; F:GO:0005524; C:GO:0005634; C:GO:0005737; F:GO:0035402; P:GO:0035407; P:GO:0035556; F:GO:0072354; P:GO:0072355	P:mitotic cell cycle; F:ATP binding; C:nucleus; C:cytoplasm; F:histone kinase activity (H3-T11 specific); P:histone H3-T11 phosphorylation; P:intracellular signal transduction; F:histone kinase activity (H3-T3 specific); P:histone H3-T3 phosphorylation	EC:2.7.11	Transferring phosphorus-containing groups
TRUE	[BLASTED, MAPPED, ANNOTATED]	XM_020357384.1	XP_020212973.1histone H2AX-like	673	20	6.77098e-67	96.13	5	C:GO:0000786; C:GO:0000790; F:GO:0003677; P:GO:0006325; F:GO:0046982	C:nucleosome; C:nuclear chromatin; F:DNA binding; P:chromatin organization; F:protein heterodimerization activity
TRUE	[BLASTED, MAPPED]	XM_020357440.1	XP_020213029.1uncharacterized protein LOC109797409	1947	20	1.77163e-78	70.43	1	C:GO:0005886	C:plasma membrane
TRUE	[BLASTED, MAPPED, ANNOTATED]	XM_020357443.1	XP_020213032.1bet1-like SNARE 1-1	735	20	3.63133e-72	98.77	2	P:GO:0015031; C:GO:0030173	P:protein transport; C:integral component of Golgi membrane
TRUE	[BLASTED, MAPPED, ANNOTATED]	XM_020357530.1	XP_020213119.1UDP-glycosyltransferase 73C3-like	1737	20	0	88.64	3	C:GO:0043231; F:GO:0080043; F:GO:0080044	C:intracellular membrane-bounded organelle; F:quercetin 3-O-glucosyltransferase activity; F:quercetin 7-O-glucosyltransferase activity
TRUE	[BLASTED, MAPPED, ANNOTATED]	XM_020357535.1	XP_020213124.1 60S acidic ribosomal protein P2-4-like	679	20	1.33303e-38	89.68	3	F:GO:0003735; C:GO:0005840; P:GO:0006414	F:structural constituent of ribosome; C:ribosome; P:translational elongation
TRUE	[BLASTED, MAPPED, ANNOTATED]	XM_020357542.1	XP_020213131.1WAT1-related protein At4g08290-like	1693	20	0	86.56	4	C:GO:0005886; C:GO:0016021; F:GO:0022857; P:GO:0055085	C:plasma membrane; C:integral component of membrane; F:transmembrane transporter activity; P:transmembrane transport
TRUE	[BLASTED, MAPPED, ANNOTATED]	XM_020357552.1	XP_020213141.1boron transporter 1-like	2888	20	0	96.48	5	F:GO:0005452; C:GO:0005887; P:GO:0035445; P:GO:0051453; F:GO:0080139	F:inorganic anion exchanger activity; C:integral component of plasma membrane; P:borate transmembrane transport; P:regulation of intracellular pH; F:borate efflux transmembrane transporter activity
TRUE	[BLASTED, MAPPED, ANNOTATED]	XM_020357559.1	XP_014495384.2probable small nuclear ribonucleoprotein G	576	20	2.01275e-48	98.14	11	P:GO:0000387; F:GO:0003723; C:GO:0005682; C:GO:0005685; C:GO:0005686; C:GO:0005687; C:GO:0005689; C:GO:0034719; C:GO:0043186; C:GO:0071004; C:GO:0071013	P:spliceosomal snRNP assembly; F:RNA binding; C:U5 snRNP; C:U1 snRNP; C:U2 snRNP; C:U4 snRNP; C:U12-type spliceosomal complex; C:SMN-Sm protein complex; C:P granule; C:U2-type prespliceosome; C:catalytic step 2 spliceosome
TRUE	[BLASTED, MAPPED, ANNOTATED]	XM_020357580.1	XP_020213169.1GDSL esterase/lipase At5g33370-like	1262	20	0	92.83	5	C:GO:0016021; F:GO:0016788; F:GO:0052886; F:GO:0052887; P:GO:0055114	C:integral component of membrane; F:hydrolase activity, acting on ester bonds; F:9,9'-dicis-carotene:quinone oxidoreductase activity; F:7,9,9'-tricis-neurosporene:quinone oxidoreductase activity; P:oxidation-reduction process	EC:1.3.5.6	9,9'-di-cis-zeta-carotene desaturase
TRUE	[BLASTED, MAPPED, ANNOTATED]	XM_020357588.1	KHN44040.160S ribosomal protein L39	479	20	2.75873e-30	87.37	3	F:GO:0003735; P:GO:0006412; C:GO:0022625	F:structural constituent of ribosome; P:translation; C:cytosolic large ribosomal subunit
TRUE	[BLASTED, MAPPED, ANNOTATED]	XM_020357603.1	XP_020213192.1MADS-box protein CMB1-like	1127	20	1.04508e-175	89.5	7	F:GO:0000977; F:GO:0000981; C:GO:0005634; F:GO:0008134; P:GO:0045944; F:GO:0046983; P:GO:0048481	F:RNA polymerase II regulatory region sequence-specific DNA binding; F:DNA-binding transcription factor activity, RNA polymerase II-specific; C:nucleus; F:transcription factor binding; P:positive regulation of transcription by RNA polymerase II; F:protein dimerization activity; P:plant ovule development
TRUE	[BLASTED, MAPPED, ANNOTATED]	XM_020357616.1	XP_020213205.1hydrophobic protein RCI2B	516	20	1.47851e-20	97.07	1	C:GO:0016021	C:integral component of membrane
TRUE	[BLASTED, MAPPED, ANNOTATED]	XM_020357641.1	XP_020213230.1outer plastidial membrane protein porin-like	1364	20	0	96.87	4	C:GO:0005741; F:GO:0008308; P:GO:0015698; P:GO:0098656	C:mitochondrial outer membrane; F:voltage-gated anion channel activity; P:inorganic anion transport; P:anion transmembrane transport
TRUE	[BLASTED]	XM_020357671.1	XP_020213260.1late embryogenesis abundant protein ECP63-like	1043	20	8.57104e-129	66.88
TRUE	[BLASTED, MAPPED, ANNOTATED]	XM_020357722.1	XP_020213311.1indole-3-acetic acid-induced protein ARG2-like	603	20	3.263e-61	76.89	1	C:GO:0005739	C:mitochondrion
TRUE	[BLASTED, MAPPED, ANNOTATED]	XM_020357751.1	XP_017410054.1 enolase	1690	20	0	95.66	5	C:GO:0000015; F:GO:0000287; F:GO:0003988; F:GO:0004634; P:GO:0006096	C:phosphopyruvate hydratase complex; F:magnesium ion binding; F:acetyl-CoA C-acyltransferase activity; F:phosphopyruvate hydratase activity; P:glycolytic process	EC:4.2.1.11; EC:2.3.1.16	Phosphopyruvate hydratase; Acetyl-CoA C-acyltransferase
TRUE	[BLASTED, MAPPED, ANNOTATED]	XM_020357756.1	XP_020213202.1pentatricopeptide repeat-containing protein At2g20540	1810	20	2.93938e-98	83.03	4	C:GO:0005739; F:GO:0008568; P:GO:0051013; P:GO:0080156	C:mitochondrion; F:microtubule-severing ATPase activity; P:microtubule severing; P:mitochondrial mRNA modification	EC:3.6.1.3; EC:3.6.1.15; EC:3.6.4.3	Adenosinetriphosphatase; Nucleoside-triphosphate phosphatase; Microtubule-severing ATPase
TRUE	[BLASTED, MAPPED, ANNOTATED]	XM_020357764.1	XP_020213202.1pentatricopeptide repeat-containing protein At2g20540	1744	20	2.79265e-98	83.03	4	C:GO:0005739; F:GO:0008568; P:GO:0051013; P:GO:0080156	C:mitochondrion; F:microtubule-severing ATPase activity; P:microtubule severing; P:mitochondrial mRNA modification	EC:3.6.1.3; EC:3.6.1.15; EC:3.6.4.3	Adenosinetriphosphatase; Nucleoside-triphosphate phosphatase; Microtubule-severing ATPase
TRUE	[BLASTED, MAPPED, ANNOTATED]	XM_020357773.1	XP_020213202.1pentatricopeptide repeat-containing protein At2g20540	1887	20	3.11276e-98	82.06	4	C:GO:0005739; F:GO:0008568; P:GO:0051013; P:GO:0080156	C:mitochondrion; F:microtubule-severing ATPase activity; P:microtubule severing; P:mitochondrial mRNA modification	EC:3.6.1.3; EC:3.6.1.15; EC:3.6.4.3	Adenosinetriphosphatase; Nucleoside-triphosphate phosphatase; Microtubule-severing ATPase
TRUE	[BLASTED]	XM_020357777.1	XP_020213366.1uncharacterized protein LOC109797668	1335	20	4.32797e-175	74.7
TRUE	[BLASTED, MAPPED, ANNOTATED]	XM_020357824.1	XP_020213413.1cytochrome b5-like	745	20	5.4059e-90	84.74	5	F:GO:0004128; C:GO:0016021; F:GO:0020037; F:GO:0046872; P:GO:0055114	F:cytochrome-b5 reductase activity, acting on NAD(P)H; C:integral component of membrane; F:heme binding; F:metal ion binding; P:oxidation-reduction process	EC:1.6.2.2	Cytochrome-b5 reductase
TRUE	[BLASTED, MAPPED, ANNOTATED]	XM_020357857.1	KEH18529.13-oxo-5-alpha-steroid 4-dehydrogenase	1191	20	0	85.17	7	C:GO:0005737; P:GO:0006629; F:GO:0008168; C:GO:0016021; F:GO:0016627; P:GO:0032259; P:GO:0055114	C:cytoplasm; P:lipid metabolic process; F:methyltransferase activity; C:integral component of membrane; F:oxidoreductase activity, acting on the CH-CH group of donors; P:methylation; P:oxidation-reduction process
TRUE	[BLASTED]	XM_020357882.1	XP_020213471.1late embryogenesis abundant protein, group 3-like	225	20	4.07038e-18	92.56
TRUE	[BLASTED, MAPPED, ANNOTATED]	XM_020357895.1	KYP70494.1putative ATP-dependent DNA helicase recQ	745	20	8.71151e-101	58.76	8	F:GO:0003677; F:GO:0004386; C:GO:0005694; P:GO:0006259; C:GO:0016020; F:GO:0016887; P:GO:0033554; C:GO:0044446	F:DNA binding; F:helicase activity; C:chromosome; P:DNA metabolic process; C:membrane; F:ATPase activity; P:cellular response to stress; C:intracellular organelle part	EC:3.6.1.3; EC:3.6.1.15	Adenosinetriphosphatase; Nucleoside-triphosphate phosphatase
TRUE	[BLASTED, MAPPED, ANNOTATED]	XM_020357923.1	AWY94148.1snakin-like protein	503	20	2.50704e-39	91.23	1	C:GO:0016021	C:integral component of membrane
TRUE	[BLASTED, MAPPED, ANNOTATED]	XM_020357927.1	KEH23777.1transmembrane protein, putative	825	20	1.92088e-94	87.25	2	C:GO:0009507; C:GO:0016021	C:chloroplast; C:integral component of membrane
TRUE	[BLASTED, MAPPED, ANNOTATED]	XM_020357930.1	XP_020213519.1bidirectional sugar transporter SWEET1-like	1059	20	7.42821e-160	91.8	4	C:GO:0005886; C:GO:0016021; P:GO:0034219; F:GO:0051119	C:plasma membrane; C:integral component of membrane; P:carbohydrate transmembrane transport; F:sugar transmembrane transporter activity
TRUE	[BLASTED, MAPPED, ANNOTATED]	XM_020357931.1	XP_020213520.1replication factor C subunit 2 isoform X1	1645	20	0	94.67	15	F:GO:0003689; F:GO:0004129; F:GO:0005524; C:GO:0005663; C:GO:0005730; C:GO:0005743; P:GO:0006119; P:GO:0006261; P:GO:0009060; C:GO:0016021; F:GO:0020037; P:GO:0022900; F:GO:0046872; C:GO:0070469; P:GO:1902600	F:DNA clamp loader activity; F:cytochrome-c oxidase activity; F:ATP binding; C:DNA replication factor C complex; C:nucleolus; C:mitochondrial inner membrane; P:oxidative phosphorylation; P:DNA-dependent DNA replication; P:aerobic respiration; C:integral component of membrane; F:heme binding; P:electron transport chain; F:metal ion binding; C:respirasome; P:proton transmembrane transport	EC:3.6.1.3; EC:1.9.3.1; EC:3.6.1.15	Adenosinetriphosphatase; Cytochrome-c oxidase; Nucleoside-triphosphate phosphatase
TRUE	[BLASTED, MAPPED, ANNOTATED]	XM_020357932.1	XP_020213521.1replication factor C subunit 4 isoform X2	1586	20	0	89.43	15	F:GO:0003689; F:GO:0004129; F:GO:0005524; C:GO:0005663; C:GO:0005730; C:GO:0005743; P:GO:0006119; P:GO:0006261; P:GO:0009060; C:GO:0016021; F:GO:0020037; P:GO:0022900; F:GO:0046872; C:GO:0070469; P:GO:1902600	F:DNA clamp loader activity; F:cytochrome-c oxidase activity; F:ATP binding; C:DNA replication factor C complex; C:nucleolus; C:mitochondrial inner membrane; P:oxidative phosphorylation; P:DNA-dependent DNA replication; P:aerobic respiration; C:integral component of membrane; F:heme binding; P:electron transport chain; F:metal ion binding; C:respirasome; P:proton transmembrane transport	EC:3.6.1.3; EC:1.9.3.1; EC:3.6.1.15	Adenosinetriphosphatase; Cytochrome-c oxidase; Nucleoside-triphosphate phosphatase
TRUE	[BLASTED, MAPPED, ANNOTATED]	XM_020357933.1	XP_020213522.1kinesin-like protein KIN-4C	4163	20	0	85.55	8	F:GO:0003777; F:GO:0005524; C:GO:0005871; C:GO:0005874; P:GO:0007018; P:GO:0007052; F:GO:0008017; F:GO:0016887	F:microtubule motor activity; F:ATP binding; C:kinesin complex; C:microtubule; P:microtubule-based movement; P:mitotic spindle organization; F:microtubule binding; F:ATPase activity	EC:3.6.1.3; EC:3.6.1.15	Adenosinetriphosphatase; Nucleoside-triphosphate phosphatase
TRUE	[BLASTED, MAPPED, ANNOTATED]	XM_020357940.1	XP_020213529.1pectin acetylesterase 12-like	1843	20	0	90.64	4	C:GO:0005576; C:GO:0009505; F:GO:0052793; P:GO:0071555	C:extracellular region; C:plant-type cell wall; F:pectin acetylesterase activity; P:cell wall organization	EC:3.1.1.1	Carboxylesterase
TRUE	[BLASTED, MAPPED, ANNOTATED]	XM_020357941.1	XP_020213529.1pectin acetylesterase 12-like	1835	20	0	90.26	4	C:GO:0005576; C:GO:0009505; F:GO:0052793; P:GO:0071555	C:extracellular region; C:plant-type cell wall; F:pectin acetylesterase activity; P:cell wall organization	EC:3.1.1.1	Carboxylesterase
TRUE	[BLASTED, MAPPED, ANNOTATED]	XM_020357945.1	XP_020213534.1UV-stimulated scaffold protein A homolog isoform X1	2563	20	0	92.96	1	P:GO:0009411	P:response to UV
TRUE	[BLASTED, MAPPED, ANNOTATED]	XM_020357946.1	XP_020213534.1UV-stimulated scaffold protein A homolog isoform X1	2372	20	0	92.58	1	P:GO:0009411	P:response to UV
TRUE	[BLASTED, MAPPED, ANNOTATED]	XM_020357957.1	XP_020213546.1eukaryotic translation initiation factor 3 subunit J-like	1237	20	1.64011e-91	88.56	6	P:GO:0001732; F:GO:0003743; C:GO:0005852; C:GO:0016021; C:GO:0016282; C:GO:0033290	P:formation of cytoplasmic translation initiation complex; F:translation initiation factor activity; C:eukaryotic translation initiation factor 3 complex; C:integral component of membrane; C:eukaryotic 43S preinitiation complex; C:eukaryotic 48S preinitiation complex
TRUE	[BLASTED, MAPPED, ANNOTATED]	XM_020357958.1	XP_020213546.1eukaryotic translation initiation factor 3 subunit J-like	1275	20	6.48395e-91	88.09	5	P:GO:0001732; F:GO:0003743; C:GO:0005852; C:GO:0016282; C:GO:0033290	P:formation of cytoplasmic translation initiation complex; F:translation initiation factor activity; C:eukaryotic translation initiation factor 3 complex; C:eukaryotic 43S preinitiation complex; C:eukaryotic 48S preinitiation complex
TRUE	[BLASTED, MAPPED, ANNOTATED]	XM_020357979.1	XP_020213568.1AP2-like ethylene-responsive transcription factor PLT2	1978	20	0	90.97	4	F:GO:0003677; F:GO:0003700; C:GO:0005634; P:GO:0006355	F:DNA binding; F:DNA-binding transcription factor activity; C:nucleus; P:regulation of transcription, DNA-templated
TRUE	[BLASTED, MAPPED, ANNOTATED]	XM_020357980.1	XP_020213568.1AP2-like ethylene-responsive transcription factor PLT2	1965	20	0	90.97	4	F:GO:0003677; F:GO:0003700; C:GO:0005634; P:GO:0006355	F:DNA binding; F:DNA-binding transcription factor activity; C:nucleus; P:regulation of transcription, DNA-templated
TRUE	[BLASTED, MAPPED, ANNOTATED]	XM_020358004.1	RHN63486.1putative neprosin	1971	20	0	87.61	1	C:GO:0016021	C:integral component of membrane
TRUE	[BLASTED]	XM_020358023.1	KEH42446.1RmlC-like cupins superfamily protein	640	20	2.28833e-64	97.16
TRUE	[BLASTED, MAPPED, ANNOTATED]	XM_020358033.1	XP_020213622.1protein NRT1/ PTR FAMILY 4.6-like	2437	20	0	94.94	5	F:GO:0015333; C:GO:0016021; P:GO:0035672; F:GO:0035673; P:GO:1902600	F:peptide:proton symporter activity; C:integral component of membrane; P:oligopeptide transmembrane transport; F:oligopeptide transmembrane transporter activity; P:proton transmembrane transport
TRUE	[BLASTED, MAPPED, ANNOTATED]	XM_020358048.1	XP_020213637.1thioredoxin H2-like	512	20	4.86386e-71	90.08	8	C:GO:0005739; C:GO:0005829; C:GO:0005886; P:GO:0006662; F:GO:0015035; F:GO:0016671; P:GO:0045454; P:GO:0055114	C:mitochondrion; C:cytosol; C:plasma membrane; P:glycerol ether metabolic process; F:protein disulfide oxidoreductase activity; F:oxidoreductase activity, acting on a sulfur group of donors, disulfide as acceptor; P:cell redox homeostasis; P:oxidation-reduction process
TRUE	[BLASTED, MAPPED, ANNOTATED]	XM_020358052.1	XP_020213641.1uncharacterized protein LOC109797892	1159	20	1.1362e-151	92.32	1	F:GO:0008270	F:zinc ion binding
TRUE	[BLASTED, MAPPED, ANNOTATED]	XM_020358066.1	XP_020213655.1nodulin-related protein 1-like	674	20	7.57519e-37	86.37	2	P:GO:0009408; P:GO:0010115	P:response to heat; P:regulation of abscisic acid biosynthetic process
TRUE	[BLASTED, MAPPED, ANNOTATED]	XM_020358116.1	XP_020213705.1glutelin type-A 3-like	1342	20	0	88.57	2	F:GO:0016853; F:GO:0045735	F:isomerase activity; F:nutrient reservoir activity
TRUE	[BLASTED, MAPPED, ANNOTATED]	XM_020358127.1	XP_020213716.1glutelin type-A 2-like	1346	20	0	86.61	2	F:GO:0016853; F:GO:0045735	F:isomerase activity; F:nutrient reservoir activity
TRUE	[BLASTED, MAPPED, ANNOTATED]	XM_020358135.1	XP_020213716.1glutelin type-A 2-like	1283	20	0	86.58	2	F:GO:0016853; F:GO:0045735	F:isomerase activity; F:nutrient reservoir activity
TRUE	[BLASTED, MAPPED, ANNOTATED]	XM_020358143.1	XP_020213732.1early nodulin-like protein 3	686	20	1.87665e-130	80.9	4	F:GO:0009055; C:GO:0016021; P:GO:0022900; C:GO:0046658	F:electron transfer activity; C:integral component of membrane; P:electron transport chain; C:anchored component of plasma membrane
TRUE	[BLASTED, MAPPED, ANNOTATED]	XM_020358150.1	KEH17090.1DUF642 family protein	1486	20	0	97.13	4	F:GO:0003676; C:GO:0005618; C:GO:0005886; P:GO:0015074	F:nucleic acid binding; C:cell wall; C:plasma membrane; P:DNA integration
TRUE	[BLASTED]	XM_020358159.1	XP_020213748.1uncharacterized protein LOC109797976	542	20	1.00336e-52	85.54
TRUE	[BLASTED, MAPPED, ANNOTATED]	XM_020358260.1	XP_020213849.1probable E3 ubiquitin-protein ligase RHA4A	999	20	1.02197e-108	83.71	6	P:GO:0006511; C:GO:0016021; P:GO:0016567; F:GO:0016787; F:GO:0016874; F:GO:0061630	P:ubiquitin-dependent protein catabolic process; C:integral component of membrane; P:protein ubiquitination; F:hydrolase activity; F:ligase activity; F:ubiquitin protein ligase activity
TRUE	[BLASTED, MAPPED, ANNOTATED]	XM_020358261.1	XP_020213849.1probable E3 ubiquitin-protein ligase RHA4A	1001	20	1.68944e-108	83.76	6	P:GO:0006511; C:GO:0016021; P:GO:0016567; F:GO:0016787; F:GO:0016874; F:GO:0061630	P:ubiquitin-dependent protein catabolic process; C:integral component of membrane; P:protein ubiquitination; F:hydrolase activity; F:ligase activity; F:ubiquitin protein ligase activity
TRUE	[BLASTED, MAPPED, ANNOTATED]	XM_020358270.1	XP_020213859.1MADS-box protein AGL24-like	1007	20	4.66974e-128	85.2	5	F:GO:0000977; F:GO:0003700; C:GO:0005634; P:GO:0045944; F:GO:0046983	F:RNA polymerase II regulatory region sequence-specific DNA binding; F:DNA-binding transcription factor activity; C:nucleus; P:positive regulation of transcription by RNA polymerase II; F:protein dimerization activity
TRUE	[BLASTED, MAPPED, ANNOTATED]	XM_020358305.1	XP_020213894.1floral homeotic protein PMADS 2-like	546	20	1.14795e-128	98.29	5	F:GO:0000977; F:GO:0003700; C:GO:0005634; P:GO:0045944; F:GO:0046983	F:RNA polymerase II regulatory region sequence-specific DNA binding; F:DNA-binding transcription factor activity; C:nucleus; P:positive regulation of transcription by RNA polymerase II; F:protein dimerization activity
TRUE	[BLASTED, MAPPED, ANNOTATED]	XM_020358315.1	XP_020213904.1probable amino acid permease 7	1758	20	0	92.91	4	P:GO:0003333; C:GO:0005886; F:GO:0015171; C:GO:0016021	P:amino acid transmembrane transport; C:plasma membrane; F:amino acid transmembrane transporter activity; C:integral component of membrane
TRUE	[BLASTED, MAPPED, ANNOTATED]	XM_020358324.1	XP_020213904.1probable amino acid permease 7	1578	20	0	92.91	4	P:GO:0003333; C:GO:0005886; F:GO:0015171; C:GO:0016021	P:amino acid transmembrane transport; C:plasma membrane; F:amino acid transmembrane transporter activity; C:integral component of membrane
TRUE	[BLASTED, MAPPED, ANNOTATED]	XM_020358331.1	XP_020213920.1TOM1-like protein 2	1640	20	0	84.26	3	C:GO:0005737; P:GO:0006886; F:GO:0043130	C:cytoplasm; P:intracellular protein transport; F:ubiquitin binding
TRUE	[BLASTED, MAPPED, ANNOTATED]	XM_020358332.1	XP_020213904.1probable amino acid permease 7	1901	20	0	92.91	4	P:GO:0003333; C:GO:0005886; F:GO:0015171; C:GO:0016021	P:amino acid transmembrane transport; C:plasma membrane; F:amino acid transmembrane transporter activity; C:integral component of membrane
TRUE	[BLASTED]	XM_020358333.1	XP_020213922.1uncharacterized protein LOC109798117 isoform X1	1124	20	1.29293e-148	85.56
TRUE	[BLASTED]	XM_020358334.1	XP_020213923.1uncharacterized protein LOC109798117 isoform X2	1126	20	9.08445e-148	85.48
TRUE	[BLASTED, MAPPED, ANNOTATED]	XM_020358339.1	XP_020213904.1probable amino acid permease 7	1766	20	0	92.91	4	P:GO:0003333; C:GO:0005886; F:GO:0015171; C:GO:0016021	P:amino acid transmembrane transport; C:plasma membrane; F:amino acid transmembrane transporter activity; C:integral component of membrane
TRUE	[BLASTED, MAPPED, ANNOTATED]	XM_020358341.1	XP_020213930.1protein CutA, chloroplastic isoform X1	868	20	5.30142e-108	90.41	3	F:GO:0005507; C:GO:0009507; P:GO:0010038	F:copper ion binding; C:chloroplast; P:response to metal ion
TRUE	[BLASTED, MAPPED, ANNOTATED]	XM_020358342.1	XP_020213931.1protein CutA 1, chloroplastic isoform X2	883	20	2.1865e-102	92.18	3	F:GO:0005507; C:GO:0009507; P:GO:0010038	F:copper ion binding; C:chloroplast; P:response to metal ion
TRUE	[BLASTED, MAPPED, ANNOTATED]	XM_020358349.1	XP_020213904.1probable amino acid permease 7	1712	20	0	92.91	4	P:GO:0003333; C:GO:0005886; F:GO:0015171; C:GO:0016021	P:amino acid transmembrane transport; C:plasma membrane; F:amino acid transmembrane transporter activity; C:integral component of membrane
TRUE	[BLASTED, MAPPED, ANNOTATED]	XM_020358352.1	KHN14165.1Peptide chain release factor 1	1577	20	0	91.49	3	C:GO:0005737; P:GO:0006415; F:GO:0016149	C:cytoplasm; P:translational termination; F:translation release factor activity, codon specific
TRUE	[BLASTED, MAPPED, ANNOTATED]	XM_020358391.1	XP_020213980.1EPIDERMAL PATTERNING FACTOR-like protein 2 isoform X1	676	20	1.2645e-80	73.95	1	P:GO:0010374	P:stomatal complex development
TRUE	[BLASTED, MAPPED, ANNOTATED]	XM_020358392.1	XP_020213981.1EPIDERMAL PATTERNING FACTOR-like protein 2 isoform X2	673	20	5.82622e-80	73.2	1	P:GO:0010374	P:stomatal complex development
TRUE	[BLASTED, MAPPED, ANNOTATED]	XM_020358430.1	XP_020214019.1probable sugar phosphate/phosphate translocator At3g17430 isoform X1	1934	20	0	94.57	2	C:GO:0016021; F:GO:0016779	C:integral component of membrane; F:nucleotidyltransferase activity
TRUE	[BLASTED, MAPPED, ANNOTATED]	XM_020358432.1	XP_020214019.1probable sugar phosphate/phosphate translocator At3g17430 isoform X1	1669	20	0	94.58	2	C:GO:0016021; F:GO:0016779	C:integral component of membrane; F:nucleotidyltransferase activity
TRUE	[BLASTED, MAPPED, ANNOTATED]	XM_020358438.1	XP_020214027.12-methyl-6-phytyl-1,4-hydroquinone methyltransferase, chloroplastic-like	1535	20	0	92.27	3	F:GO:0008168; C:GO:0016021; P:GO:0032259	F:methyltransferase activity; C:integral component of membrane; P:methylation
TRUE	[BLASTED, MAPPED, ANNOTATED]	XM_020358456.1	XP_020214045.1UDP-galactose/UDP-glucose transporter 5B	1578	20	0	94.51	6	F:GO:0008270; P:GO:0008643; C:GO:0030173; C:GO:0030176; F:GO:0046964; P:GO:1902559	F:zinc ion binding; P:carbohydrate transport; C:integral component of Golgi membrane; C:integral component of endoplasmic reticulum membrane; F:3'-phosphoadenosine 5'-phosphosulfate transmembrane transporter activity; P:3'-phospho-5'-adenylyl sulfate transmembrane transport
TRUE	[BLASTED, MAPPED, ANNOTATED]	XM_020358459.1	XP_020214048.1senescence-specific cysteine protease SAG39-like	1285	20	0	89.94	4	F:GO:0004197; C:GO:0005615; C:GO:0005764; P:GO:0051603	F:cysteine-type endopeptidase activity; C:extracellular space; C:lysosome; P:proteolysis involved in cellular protein catabolic process	EC:3.4.22	Acting on peptide bonds (peptidases)
TRUE	[BLASTED]	XM_020358466.1	XP_020214055.1cell number regulator 6-like	1057	20	1.11565e-177	90.2
TRUE	[BLASTED, MAPPED, ANNOTATED]	XM_020358491.1	AES87990.2DUF642 family protein	3450	20	0	92.48	3	C:GO:0005618; C:GO:0005886; C:GO:0016021	C:cell wall; C:plasma membrane; C:integral component of membrane
TRUE	[BLASTED]	XM_020358512.1	NP_001342673.1chloroplast stromal protein BFA3	1035	20	1.60252e-138	92.67
TRUE	[BLASTED, MAPPED, ANNOTATED]	XM_020358516.1	XP_020214105.1probable tocopherol O-methyltransferase, chloroplastic	1330	20	0	90.96	2	P:GO:0032259; F:GO:0050342	P:methylation; F:tocopherol O-methyltransferase activity	EC:2.1.1.95	Tocopherol O-methyltransferase
TRUE	[BLASTED, MAPPED, ANNOTATED]	XM_020358521.1	XP_020214110.1E3 SUMO-protein ligase SIZ1 isoform X1	3346	20	0	92.12	6	C:GO:0005634; F:GO:0008270; F:GO:0016874; P:GO:0016925; F:GO:0019789; P:GO:0031668	C:nucleus; F:zinc ion binding; F:ligase activity; P:protein sumoylation; F:SUMO transferase activity; P:cellular response to extracellular stimulus
TRUE	[BLASTED, MAPPED, ANNOTATED]	XM_020358522.1	XP_020214111.1E3 SUMO-protein ligase SIZ1 isoform X2	3389	20	0	89.46	6	C:GO:0005634; F:GO:0008270; F:GO:0016874; P:GO:0016925; F:GO:0019789; P:GO:0031668	C:nucleus; F:zinc ion binding; F:ligase activity; P:protein sumoylation; F:SUMO transferase activity; P:cellular response to extracellular stimulus
TRUE	[BLASTED, MAPPED, ANNOTATED]	XM_020358523.1	XP_020214112.1E3 SUMO-protein ligase SIZ1 isoform X3	3348	20	0	91.98	6	C:GO:0005634; F:GO:0008270; F:GO:0016874; P:GO:0016925; F:GO:0019789; P:GO:0031668	C:nucleus; F:zinc ion binding; F:ligase activity; P:protein sumoylation; F:SUMO transferase activity; P:cellular response to extracellular stimulus
TRUE	[BLASTED, MAPPED, ANNOTATED]	XM_020358567.1	KYP52562.1Vesicle transport protein USE1	1004	20	2.26302e-159	93.54	1	C:GO:0016021	C:integral component of membrane
TRUE	[BLASTED, MAPPED, ANNOTATED]	XM_020358615.1	XP_020214204.1probable glucan 1,3-beta-glucosidase A isoform X1	2158	20	0	92.43	5	F:GO:0004553; P:GO:0005975; P:GO:0007015; F:GO:0030674; F:GO:0051015	F:hydrolase activity, hydrolyzing O-glycosyl compounds; P:carbohydrate metabolic process; P:actin filament organization; F:protein binding, bridging; F:actin filament binding
TRUE	[BLASTED, MAPPED, ANNOTATED]	XM_020358617.1	XP_020214206.1probable NAD(P)H-dependent oxidoreductase 1	948	20	0	93.97	2	F:GO:0004032; P:GO:0055114	F:alditol:NADP+ 1-oxidoreductase activity; P:oxidation-reduction process	EC:1.1.1.21; EC:1.1.1.2	Aldehyde reductase; Alcohol dehydrogenase (NADP(+))
TRUE	[BLASTED, MAPPED, ANNOTATED]	XM_020358624.1	XP_020214204.1probable glucan 1,3-beta-glucosidase A isoform X1	2227	20	0	92.43	5	F:GO:0004553; P:GO:0005975; P:GO:0007015; F:GO:0030674; F:GO:0051015	F:hydrolase activity, hydrolyzing O-glycosyl compounds; P:carbohydrate metabolic process; P:actin filament organization; F:protein binding, bridging; F:actin filament binding
TRUE	[BLASTED, MAPPED, ANNOTATED]	XM_020358631.1	XP_020214204.1probable glucan 1,3-beta-glucosidase A isoform X1	1840	20	0	92.26	5	F:GO:0004553; P:GO:0005975; P:GO:0007015; F:GO:0030674; F:GO:0051015	F:hydrolase activity, hydrolyzing O-glycosyl compounds; P:carbohydrate metabolic process; P:actin filament organization; F:protein binding, bridging; F:actin filament binding
TRUE	[BLASTED, MAPPED, ANNOTATED]	XM_020358702.1	XP_020214291.1UMP-CMP kinase isoform X1	1384	20	0	86.71	10	F:GO:0004127; F:GO:0004674; F:GO:0005524; C:GO:0005634; C:GO:0005737; P:GO:0006207; P:GO:0006221; P:GO:0006468; F:GO:0009041; P:GO:0046940	F:cytidylate kinase activity; F:protein serine/threonine kinase activity; F:ATP binding; C:nucleus; C:cytoplasm; P:'de novo' pyrimidine nucleobase biosynthetic process; P:pyrimidine nucleotide biosynthetic process; P:protein phosphorylation; F:uridylate kinase activity; P:nucleoside monophosphate phosphorylation	EC:2.7.4.4; EC:2.7.11; EC:2.7.4.14	Nucleoside-phosphate kinase; Transferring phosphorus-containing groups; UMP/CMP kinase
TRUE	[BLASTED, MAPPED, ANNOTATED]	XM_020358703.1	XP_020214292.1UMP-CMP kinase isoform X2	1394	20	6.41547e-177	86.9	10	F:GO:0004127; F:GO:0004674; F:GO:0005524; C:GO:0005634; C:GO:0005737; P:GO:0006207; P:GO:0006221; P:GO:0006468; F:GO:0009041; P:GO:0046940	F:cytidylate kinase activity; F:protein serine/threonine kinase activity; F:ATP binding; C:nucleus; C:cytoplasm; P:'de novo' pyrimidine nucleobase biosynthetic process; P:pyrimidine nucleotide biosynthetic process; P:protein phosphorylation; F:uridylate kinase activity; P:nucleoside monophosphate phosphorylation	EC:2.7.4.4; EC:2.7.11; EC:2.7.4.14	Nucleoside-phosphate kinase; Transferring phosphorus-containing groups; UMP/CMP kinase
TRUE	[BLASTED, MAPPED, ANNOTATED]	XM_020358726.1	XP_020214315.1transcription factor MYB124-like isoform X1	2547	20	0	87.03	2	F:GO:0003677; C:GO:0005634	F:DNA binding; C:nucleus
TRUE	[BLASTED, MAPPED, ANNOTATED]	XM_020358736.1	XP_020214315.1transcription factor MYB124-like isoform X1	2251	20	0	87.03	2	F:GO:0003677; C:GO:0005634	F:DNA binding; C:nucleus
TRUE	[BLASTED, MAPPED, ANNOTATED]	XM_020358741.1	XP_020214330.1bidirectional sugar transporter SWEET2	1463	20	2.77769e-133	92.66	4	C:GO:0005886; C:GO:0016021; P:GO:0034219; F:GO:0051119	C:plasma membrane; C:integral component of membrane; P:carbohydrate transmembrane transport; F:sugar transmembrane transporter activity
TRUE	[BLASTED, MAPPED, ANNOTATED]	XM_020358742.1	XP_020214330.1bidirectional sugar transporter SWEET2	1162	20	8.18985e-135	92.66	4	C:GO:0005886; C:GO:0016021; P:GO:0034219; F:GO:0051119	C:plasma membrane; C:integral component of membrane; P:carbohydrate transmembrane transport; F:sugar transmembrane transporter activity
TRUE	[BLASTED, MAPPED, ANNOTATED]	XM_020358743.1	XP_020214330.1bidirectional sugar transporter SWEET2	1162	20	8.18985e-135	92.66	4	C:GO:0005886; C:GO:0016021; P:GO:0034219; F:GO:0051119	C:plasma membrane; C:integral component of membrane; P:carbohydrate transmembrane transport; F:sugar transmembrane transporter activity
TRUE	[BLASTED, MAPPED, ANNOTATED]	XM_020358745.1	XP_020214315.1transcription factor MYB124-like isoform X1	2550	20	0	87.03	2	F:GO:0003677; C:GO:0005634	F:DNA binding; C:nucleus
TRUE	[BLASTED, MAPPED, ANNOTATED]	XM_020358757.1	XP_020214346.1L-ascorbate oxidase homolog	1892	20	0	91.31	6	F:GO:0005507; F:GO:0008447; C:GO:0009505; C:GO:0009506; F:GO:0016722; P:GO:0055114	F:copper ion binding; F:L-ascorbate oxidase activity; C:plant-type cell wall; C:plasmodesma; F:oxidoreductase activity, oxidizing metal ions; P:oxidation-reduction process	EC:1.10.3; EC:1.10.3.3	Acting on diphenols and related substances as donors; L-ascorbate oxidase
TRUE	[BLASTED, MAPPED, ANNOTATED]	XM_020358762.1	XP_020214351.1rac-like GTP-binding protein RAC2	933	20	2.19785e-127	96.02	12	P:GO:0000902; F:GO:0003924; F:GO:0005525; C:GO:0005634; C:GO:0005737; C:GO:0005856; C:GO:0005886; P:GO:0007266; P:GO:0016477; F:GO:0019901; P:GO:0030838; P:GO:0031532	P:cell morphogenesis; F:GTPase activity; F:GTP binding; C:nucleus; C:cytoplasm; C:cytoskeleton; C:plasma membrane; P:Rho protein signal transduction; P:cell migration; F:protein kinase binding; P:positive regulation of actin filament polymerization; P:actin cytoskeleton reorganization	EC:3.6.1.15	Nucleoside-triphosphate phosphatase
TRUE	[BLASTED, MAPPED, ANNOTATED]	XM_020358769.1	XP_020214358.1uncharacterized protein LOC109798459	899	20	4.68613e-60	87.11	1	C:GO:0016021	C:integral component of membrane
TRUE	[BLASTED]	XM_020358783.1	XP_020214372.1protein FRA10AC1	1115	20	8.32847e-151	93.66
TRUE	[BLASTED, MAPPED, ANNOTATED]	XM_020358801.1	XP_020214390.1auxin-induced protein 10A5-like	500	20	7.02218e-61	90.4	1	P:GO:0009733	P:response to auxin
TRUE	[BLASTED, MAPPED, ANNOTATED]	XM_020358802.1	XP_020214391.1auxin-induced protein 6B-like	814	20	1.02725e-59	91.6	1	P:GO:0009733	P:response to auxin
TRUE	[BLASTED, MAPPED, ANNOTATED]	XM_020358804.1	XP_020214393.1auxin-induced protein 6B-like	523	20	1.13276e-61	90.59	1	P:GO:0009733	P:response to auxin
TRUE	[BLASTED, MAPPED, ANNOTATED]	XM_020358806.1	KYP68346.1Auxin-induced protein 6B	444	20	4.27904e-73	92.54	1	P:GO:0009733	P:response to auxin
TRUE	[BLASTED, MAPPED, ANNOTATED]	XM_020358807.1	XP_025979619.1auxin-induced protein 6B-like	434	20	2.32492e-69	89.16	1	P:GO:0009733	P:response to auxin
TRUE	[BLASTED, MAPPED, ANNOTATED]	XM_020358809.1	XP_020214398.1auxin-induced protein X10A-like	584	20	3.98152e-53	83.88	2	P:GO:0007165; P:GO:0009733	P:signal transduction; P:response to auxin
TRUE	[BLASTED, MAPPED, ANNOTATED]	XM_020358812.1	XP_020214401.1beta-glucosidase 24-like	1761	20	0	88.5	5	P:GO:0005975; F:GO:0008422; P:GO:0009651; P:GO:0019762; F:GO:0102483	P:carbohydrate metabolic process; F:beta-glucosidase activity; P:response to salt stress; P:glucosinolate catabolic process; F:scopolin beta-glucosidase activity	EC:3.2.1.21	Beta-glucosidase
TRUE	[BLASTED, MAPPED, ANNOTATED]	XM_020358829.1	XP_020214418.1beta-glucosidase 12-like	1692	20	0	92.18	5	P:GO:0005975; F:GO:0008422; P:GO:0009651; P:GO:0019762; F:GO:0102483	P:carbohydrate metabolic process; F:beta-glucosidase activity; P:response to salt stress; P:glucosinolate catabolic process; F:scopolin beta-glucosidase activity	EC:3.2.1.21	Beta-glucosidase
TRUE	[BLASTED, MAPPED, ANNOTATED]	XM_020358889.1	XP_020214478.1non-cyanogenic beta-glucosidase-like	993	20	0	86.66	6	C:GO:0005618; P:GO:0005975; F:GO:0008422; P:GO:0009651; P:GO:0019762; F:GO:0102483	C:cell wall; P:carbohydrate metabolic process; F:beta-glucosidase activity; P:response to salt stress; P:glucosinolate catabolic process; F:scopolin beta-glucosidase activity	EC:3.2.1.21	Beta-glucosidase
TRUE	[BLASTED, MAPPED, ANNOTATED]	XM_020358890.1	XP_020214479.1non-cyanogenic beta-glucosidase-like	1056	20	0	86.57	6	C:GO:0005618; P:GO:0005975; F:GO:0008422; P:GO:0009651; P:GO:0019762; F:GO:0102483	C:cell wall; P:carbohydrate metabolic process; F:beta-glucosidase activity; P:response to salt stress; P:glucosinolate catabolic process; F:scopolin beta-glucosidase activity	EC:3.2.1.21	Beta-glucosidase
TRUE	[BLASTED, MAPPED, ANNOTATED]	XM_020358895.1	XP_020214484.1transcription initiation factor TFIID subunit 14b-like	518	20	3.0734e-84	94.7	9	F:GO:0003743; P:GO:0006355; P:GO:0006413; P:GO:0009909; C:GO:0035267; P:GO:0043981; P:GO:0048510; P:GO:0090239; P:GO:2000028	F:translation initiation factor activity; P:regulation of transcription, DNA-templated; P:translational initiation; P:regulation of flower development; C:NuA4 histone acetyltransferase complex; P:histone H4-K5 acetylation; P:regulation of timing of transition from vegetative to reproductive phase; P:regulation of histone H4 acetylation; P:regulation of photoperiodism, flowering
TRUE	[BLASTED, MAPPED, ANNOTATED]	XM_020358902.1	XP_020214491.1probable glucuronoxylan glucuronosyltransferase IRX7 isoform X1	2033	20	0	89.25	3	P:GO:0006486; C:GO:0016021; F:GO:0016757	P:protein glycosylation; C:integral component of membrane; F:transferase activity, transferring glycosyl groups
TRUE	[BLASTED, MAPPED, ANNOTATED]	XM_020358903.1	XP_020214492.1probable glucuronoxylan glucuronosyltransferase IRX7 isoform X2	2029	20	0	89.68	3	P:GO:0006486; C:GO:0016021; F:GO:0016757	P:protein glycosylation; C:integral component of membrane; F:transferase activity, transferring glycosyl groups
TRUE	[BLASTED, MAPPED, ANNOTATED]	XM_020358928.1	KYP68851.1GTP-binding protein TypA/BipA isogeny	2345	20	0	94.64	5	F:GO:0003746; F:GO:0003924; F:GO:0005525; C:GO:0005739; P:GO:0006414	F:translation elongation factor activity; F:GTPase activity; F:GTP binding; C:mitochondrion; P:translational elongation	EC:3.6.1.15	Nucleoside-triphosphate phosphatase
TRUE	[BLASTED, MAPPED, ANNOTATED]	XM_020358947.1	XP_020214536.1cyclin-dependent kinases regulatory subunit 1-like	350	20	1.58725e-47	90.91	12	C:GO:0000307; C:GO:0005634; C:GO:0005737; P:GO:0007346; F:GO:0016301; C:GO:0019005; F:GO:0019901; F:GO:0042393; F:GO:0043130; P:GO:0045737; P:GO:0051301; F:GO:0061575	C:cyclin-dependent protein kinase holoenzyme complex; C:nucleus; C:cytoplasm; P:regulation of mitotic cell cycle; F:kinase activity; C:SCF ubiquitin ligase complex; F:protein kinase binding; F:histone binding; F:ubiquitin binding; P:positive regulation of cyclin-dependent protein serine/threonine kinase activity; P:cell division; F:cyclin-dependent protein serine/threonine kinase activator activi…
TRUE	[BLASTED, MAPPED, ANNOTATED]	XM_020358992.1	XP_020214581.1cinnamoyl-CoA reductase 1-like	1173	20	0	91.92	5	C:GO:0016021; F:GO:0016616; F:GO:0016621; F:GO:0050662; P:GO:0055114	C:integral component of membrane; F:oxidoreductase activity, acting on the CH-OH group of donors, NAD or NADP as acceptor; F:cinnamoyl-CoA reductase activity; F:coenzyme binding; P:oxidation-reduction process	EC:1.2.1.44	Cinnamoyl-CoA reductase
TRUE	[BLASTED, MAPPED, ANNOTATED]	XM_020359004.1	XP_020214593.1actin-depolymerizing factor 5-like	827	20	1.38104e-100	97.16	4	F:GO:0003779; C:GO:0015629; C:GO:0016021; P:GO:0030042	F:actin binding; C:actin cytoskeleton; C:integral component of membrane; P:actin filament depolymerization
TRUE	[BLASTED, MAPPED, ANNOTATED]	XM_020359030.1	RDX81625.1ER lumen protein-retaining receptor	1304	20	0	97.51	4	C:GO:0005783; P:GO:0006621; C:GO:0016021; F:GO:0046923	C:endoplasmic reticulum; P:protein retention in ER lumen; C:integral component of membrane; F:ER retention sequence binding
TRUE	[BLASTED, MAPPED, ANNOTATED]	XM_020359041.1	NP_001242441.2ribosomal protein S18 acetylase RimI-like protein	1094	20	0	86.54	4	P:GO:0007064; F:GO:0008080; P:GO:0016573; C:GO:0031415	P:mitotic sister chromatid cohesion; F:N-acetyltransferase activity; P:histone acetylation; C:NatA complex	EC:2.3.1.5	Arylamine N-acetyltransferase
TRUE	[BLASTED, MAPPED, ANNOTATED]	XM_020359074.1	XP_020214663.1ruBisCO large subunit-binding protein subunit alpha, chloroplastic	2138	20	0	97.08	3	F:GO:0005524; C:GO:0009507; P:GO:0042026	F:ATP binding; C:chloroplast; P:protein refolding
TRUE	[BLASTED, MAPPED, ANNOTATED]	XM_020359078.1	XP_020214667.1serine carboxypeptidase-like 40	1706	20	0	89.29	3	F:GO:0004185; C:GO:0005773; P:GO:0051603	F:serine-type carboxypeptidase activity; C:vacuole; P:proteolysis involved in cellular protein catabolic process	EC:3.4.21; EC:3.4.16	Acting on peptide bonds (peptidases); Acting on peptide bonds (peptidases)
TRUE	[BLASTED]	XM_020359083.1	XP_020214672.1uncharacterized protein At4g22758-like	1284	20	1.78151e-120	79.19
TRUE	[BLASTED]	XM_020359084.1	XP_020214672.1uncharacterized protein At4g22758-like	1190	20	5.8284e-121	79.19
TRUE	[BLASTED, MAPPED, ANNOTATED]	XM_020359105.1	NP_001236042.2proteasome maturation factor UMP1 family protein	719	20	5.73467e-99	92.38	4	C:GO:0000502; C:GO:0005634; C:GO:0005737; P:GO:0043248	C:proteasome complex; C:nucleus; C:cytoplasm; P:proteasome assembly
TRUE	[BLASTED, MAPPED, ANNOTATED]	XM_020359119.1	XP_020214708.1NAC transcription factor 29	1337	20	0	88.51	7	F:GO:0003677; C:GO:0005634; P:GO:0006355; P:GO:0009965; P:GO:0010200; P:GO:0045792; P:GO:0048281	F:DNA binding; C:nucleus; P:regulation of transcription, DNA-templated; P:leaf morphogenesis; P:response to chitin; P:negative regulation of cell size; P:inflorescence morphogenesis
TRUE	[BLASTED, MAPPED, ANNOTATED]	XM_020359122.1	XP_020214711.160S ribosomal protein L23a	762	20	5.20859e-88	98.22	4	P:GO:0000027; F:GO:0003735; P:GO:0006412; C:GO:0022625	P:ribosomal large subunit assembly; F:structural constituent of ribosome; P:translation; C:cytosolic large ribosomal subunit
TRUE	[BLASTED, MAPPED, ANNOTATED]	XM_020359175.1	XP_020214764.1protein EXPORTIN 1A	3880	20	0	97.86	7	P:GO:0000055; P:GO:0000056; F:GO:0005049; C:GO:0005634; C:GO:0005737; F:GO:0008536; P:GO:0046825	P:ribosomal large subunit export from nucleus; P:ribosomal small subunit export from nucleus; F:nuclear export signal receptor activity; C:nucleus; C:cytoplasm; F:Ran GTPase binding; P:regulation of protein export from nucleus
TRUE	[BLASTED, MAPPED, ANNOTATED]	XM_020359176.1	XP_020214764.1protein EXPORTIN 1A	3865	20	0	97.86	7	P:GO:0000055; P:GO:0000056; F:GO:0005049; C:GO:0005634; C:GO:0005737; F:GO:0008536; P:GO:0046825	P:ribosomal large subunit export from nucleus; P:ribosomal small subunit export from nucleus; F:nuclear export signal receptor activity; C:nucleus; C:cytoplasm; F:Ran GTPase binding; P:regulation of protein export from nucleus
TRUE	[BLASTED, MAPPED, ANNOTATED]	XM_020359178.1	XP_020214767.150S ribosomal protein L9, chloroplastic	982	20	1.81846e-96	92.98	4	F:GO:0003735; C:GO:0005739; C:GO:0005840; P:GO:0006412	F:structural constituent of ribosome; C:mitochondrion; C:ribosome; P:translation
TRUE	[BLASTED, MAPPED, ANNOTATED]	XM_020359200.1	XP_020219488.1uncharacterized protein LOC109802504	546	20	7.00421e-41	95.25	3	C:GO:0005739; C:GO:0005774; C:GO:0016021	C:mitochondrion; C:vacuolar membrane; C:integral component of membrane
TRUE	[BLASTED, MAPPED, ANNOTATED]	XM_020359204.1	XP_020214793.1alcohol dehydrogenase-like 1	1584	20	0	89.95	3	F:GO:0008270; F:GO:0051903; P:GO:0055114	F:zinc ion binding; F:S-(hydroxymethyl)glutathione dehydrogenase activity; P:oxidation-reduction process	EC:1.1.1.284	S-(hydroxymethyl)glutathione dehydrogenase
TRUE	[BLASTED, MAPPED, ANNOTATED]	XM_020359209.1	XP_020214798.1transmembrane protein 205	1154	20	5.0932e-161	65.84	1	C:GO:0016021	C:integral component of membrane
TRUE	[BLASTED, MAPPED, ANNOTATED]	XM_020359210.1	XP_020214799.1glucan endo-1,3-beta-glucosidase-like	1468	20	0	90.4	3	P:GO:0005975; F:GO:0042973; C:GO:0046658	P:carbohydrate metabolic process; F:glucan endo-1,3-beta-D-glucosidase activity; C:anchored component of plasma membrane	EC:3.2.1.21; EC:3.2.1.39	Beta-glucosidase; Glucan endo-1,3-beta-D-glucosidase
TRUE	[BLASTED]	XM_020359212.1	XP_020214801.1FACT complex subunit Ssrp1-like	760	20	4.10787e-57	63.13
TRUE	[BLASTED, MAPPED, ANNOTATED]	XM_020359244.1	XP_020214833.1probable tocopherol O-methyltransferase, chloroplastic	1177	20	0	93.46	2	P:GO:0032259; F:GO:0050342	P:methylation; F:tocopherol O-methyltransferase activity	EC:2.1.1.95	Tocopherol O-methyltransferase
TRUE	[BLASTED, MAPPED, ANNOTATED]	XM_020359276.1	XP_020214865.1mitochondrial import inner membrane translocase subunit Tim9	610	20	1.42929e-75	97.42	5	F:GO:0008566; C:GO:0042719; C:GO:0042721; P:GO:0045039; F:GO:0046872	F:mitochondrial protein-transporting ATPase activity; C:mitochondrial intermembrane space protein transporter complex; C:TIM22 mitochondrial import inner membrane insertion complex; P:protein insertion into mitochondrial inner membrane; F:metal ion binding	EC:3.6.1.3; EC:3.6.3.43; EC:3.6.3.51; EC:3.6.1.15	Adenosinetriphosphatase; Peptide-transporting ATPase; Mitochondrial protein-transporting ATPase; Nucleoside-triphosphate phosphatase
TRUE	[BLASTED, MAPPED, ANNOTATED]	XM_020359304.1	XP_020214893.1ADP-ribosylation factor-like isoform X1	1167	20	1.51701e-131	97.78	4	F:GO:0005525; C:GO:0005737; P:GO:0006886; P:GO:0016192	F:GTP binding; C:cytoplasm; P:intracellular protein transport; P:vesicle-mediated transport
TRUE	[BLASTED, MAPPED, ANNOTATED]	XM_020359305.1	XP_020214894.1ADP-ribosylation factor 2-like isoform X2	689	20	2.41609e-89	97.65	4	F:GO:0005525; C:GO:0005737; P:GO:0006886; P:GO:0016192	F:GTP binding; C:cytoplasm; P:intracellular protein transport; P:vesicle-mediated transport
TRUE	[BLASTED, MAPPED, ANNOTATED]	XM_020359323.1	XP_020214912.1ABC transporter G family member 15-like isoform X1	2561	20	0	95.41	5	F:GO:0005524; C:GO:0005886; C:GO:0016021; F:GO:0042626; P:GO:0055085	F:ATP binding; C:plasma membrane; C:integral component of membrane; F:ATPase activity, coupled to transmembrane movement of substances; P:transmembrane transport	EC:3.6.1.3; EC:3.6.1.15	Adenosinetriphosphatase; Nucleoside-triphosphate phosphatase
TRUE	[BLASTED, MAPPED, ANNOTATED]	XM_020359324.1	XP_020214913.1ABC transporter G family member 15-like isoform X2	2474	20	0	91.76	5	F:GO:0005524; C:GO:0005886; C:GO:0016021; F:GO:0042626; P:GO:0055085	F:ATP binding; C:plasma membrane; C:integral component of membrane; F:ATPase activity, coupled to transmembrane movement of substances; P:transmembrane transport	EC:3.6.1.3; EC:3.6.1.15	Adenosinetriphosphatase; Nucleoside-triphosphate phosphatase
TRUE	[BLASTED]	XM_020359331.1	AES67091.1pollen Ole e I family allergen	880	20	1.9604e-120	84.4
TRUE	[BLASTED, MAPPED, ANNOTATED]	XM_020359347.1	XP_020214936.1cinnamoyl-CoA reductase 1-like	1045	20	0	89.29	5	C:GO:0016021; F:GO:0016616; F:GO:0016621; F:GO:0050662; P:GO:0055114	C:integral component of membrane; F:oxidoreductase activity, acting on the CH-OH group of donors, NAD or NADP as acceptor; F:cinnamoyl-CoA reductase activity; F:coenzyme binding; P:oxidation-reduction process	EC:1.2.1.44	Cinnamoyl-CoA reductase
TRUE	[BLASTED, MAPPED, ANNOTATED]	XM_020359353.1	XP_020214942.1actin-depolymerizing factor 5-like	561	20	8.32954e-102	97.36	4	F:GO:0003779; C:GO:0015629; C:GO:0016021; P:GO:0030042	F:actin binding; C:actin cytoskeleton; C:integral component of membrane; P:actin filament depolymerization
TRUE	[BLASTED, MAPPED, ANNOTATED]	XM_020359371.1	XP_020214960.1E3 ubiquitin-protein ligase ORTHRUS 2-like	1893	20	0	75.73	3	C:GO:0005634; F:GO:0016874; F:GO:0046872	C:nucleus; F:ligase activity; F:metal ion binding
TRUE	[BLASTED, MAPPED, ANNOTATED]	XM_020359397.1	XP_020214986.1auxin-induced protein 15A-like	840	20	2.56842e-64	91.66	1	P:GO:0009733	P:response to auxin
TRUE	[BLASTED]	XM_020359435.1	XP_020215024.1stress-response A/B barrel domain-containing protein At5g22580-like	662	20	1.73166e-69	91.93
TRUE	[BLASTED]	XM_020359436.1	XP_020215024.1stress-response A/B barrel domain-containing protein At5g22580-like	797	20	8.63669e-69	91.93
TRUE	[BLASTED, MAPPED, ANNOTATED]	XM_020359439.1	XP_020215028.1proteasome subunit alpha type-6-like	1174	20	0	98.86	6	F:GO:0004298; C:GO:0005634; C:GO:0005737; P:GO:0010499; C:GO:0019773; P:GO:0043161	F:threonine-type endopeptidase activity; C:nucleus; C:cytoplasm; P:proteasomal ubiquitin-independent protein catabolic process; C:proteasome core complex, alpha-subunit complex; P:proteasome-mediated ubiquitin-dependent protein catabolic process	EC:3.4.25	Acting on peptide bonds (peptidases)
TRUE	[BLASTED, MAPPED, ANNOTATED]	XM_020359441.1	XP_020215030.1geraniol 8-hydroxylase-like	1576	20	0	80.89	5	F:GO:0005506; C:GO:0016021; F:GO:0016709; F:GO:0020037; P:GO:0055114	F:iron ion binding; C:integral component of membrane; F:oxidoreductase activity, acting on paired donors, with incorporation or reduction of molecular oxygen, NAD(P)H as one donor, and incorporation of one atom of oxygen; F:heme binding; P:oxidation-reduction process	EC:1.14.13	Acting on paired donors, with incorporation or reduction of molecular oxygen. The oxygen incorporated need not be derived from O(2)
TRUE	[BLASTED, MAPPED, ANNOTATED]	XM_020359443.1	XP_020215032.1protein Jade-1 isoform X1	1405	20	1.91328e-169	79.25	1	F:GO:0046872	F:metal ion binding
TRUE	[BLASTED, MAPPED, ANNOTATED]	XM_020359444.1	XP_020215033.1protein Jade-1 isoform X2	1399	20	1.21466e-167	79.13	1	F:GO:0046872	F:metal ion binding
TRUE	[BLASTED, MAPPED, ANNOTATED]	XM_020359450.1	XP_020215039.1transcription factor RAX2-like	1417	20	0	77.02	4	C:GO:0005634; P:GO:0030154; F:GO:0043565; F:GO:0044212	C:nucleus; P:cell differentiation; F:sequence-specific DNA binding; F:transcription regulatory region DNA binding
TRUE	[BLASTED, MAPPED, ANNOTATED]	XM_020359455.1	XP_020215044.1small nuclear ribonucleoprotein SmD3b-like	653	20	7.37321e-77	99.65	12	C:GO:0000243; P:GO:0000387; F:GO:0003723; C:GO:0005682; C:GO:0005685; C:GO:0005686; C:GO:0005687; C:GO:0005689; C:GO:0005829; C:GO:0034715; C:GO:0034719; C:GO:0071013	C:commitment complex; P:spliceosomal snRNP assembly; F:RNA binding; C:U5 snRNP; C:U1 snRNP; C:U2 snRNP; C:U4 snRNP; C:U12-type spliceosomal complex; C:cytosol; C:pICln-Sm protein complex; C:SMN-Sm protein complex; C:catalytic step 2 spliceosome
TRUE	[BLASTED, MAPPED, ANNOTATED]	XM_020359469.1	XP_020215058.1annexin D4	1296	20	0	93.73	6	F:GO:0005509; F:GO:0005544; P:GO:0009408; P:GO:0009409; P:GO:0009414; P:GO:0009651	F:calcium ion binding; F:calcium-dependent phospholipid binding; P:response to heat; P:response to cold; P:response to water deprivation; P:response to salt stress
TRUE	[BLASTED]	XM_020359492.1	NP_001241641.1FCS-like zinc-finger domain-containing protein	1063	20	2.48806e-101	65.3
TRUE	[BLASTED, MAPPED, ANNOTATED]	XM_020359500.1	XP_020215089.1probable beta-1,3-galactosyltransferase 8	1424	20	0	93.33	7	C:GO:0000139; C:GO:0005783; P:GO:0006486; P:GO:0010407; P:GO:0010584; C:GO:0016021; F:GO:0048531	C:Golgi membrane; C:endoplasmic reticulum; P:protein glycosylation; P:non-classical arabinogalactan protein metabolic process; P:pollen exine formation; C:integral component of membrane; F:beta-1,3-galactosyltransferase activity
TRUE	[BLASTED, MAPPED, ANNOTATED]	XM_020359501.1	XP_020215089.1probable beta-1,3-galactosyltransferase 8	1437	20	0	93.33	7	C:GO:0000139; C:GO:0005783; P:GO:0006486; P:GO:0010407; P:GO:0010584; C:GO:0016021; F:GO:0048531	C:Golgi membrane; C:endoplasmic reticulum; P:protein glycosylation; P:non-classical arabinogalactan protein metabolic process; P:pollen exine formation; C:integral component of membrane; F:beta-1,3-galactosyltransferase activity
TRUE	[BLASTED]	XM_020359510.1	PSS28610.1Chromosome transmission fidelity protein	484	20	2.21599e-27	95.15
TRUE	[BLASTED, MAPPED, ANNOTATED]	XM_020359512.1	XP_020215101.1mitogen-activated protein kinase homolog NTF6	1623	20	0	95.57	7	P:GO:0000165; F:GO:0004707; F:GO:0005524; C:GO:0005634; C:GO:0005737; P:GO:0010311; P:GO:0010468	P:MAPK cascade; F:MAP kinase activity; F:ATP binding; C:nucleus; C:cytoplasm; P:lateral root formation; P:regulation of gene expression	EC:2.7.11; EC:2.7.11.24	Transferring phosphorus-containing groups; Mitogen-activated protein kinase
TRUE	[BLASTED, MAPPED, ANNOTATED]	XM_020359542.1	XP_020215131.1 transcription initiation factor TFIID subunit 14b-like	1141	20	1.05666e-178	93.72	9	F:GO:0003743; P:GO:0006355; P:GO:0006413; P:GO:0009909; C:GO:0035267; P:GO:0043981; P:GO:0048510; P:GO:0090239; P:GO:2000028	F:translation initiation factor activity; P:regulation of transcription, DNA-templated; P:translational initiation; P:regulation of flower development; C:NuA4 histone acetyltransferase complex; P:histone H4-K5 acetylation; P:regulation of timing of transition from vegetative to reproductive phase; P:regulation of histone H4 acetylation; P:regulation of photoperiodism, flowering
TRUE	[BLASTED, MAPPED, ANNOTATED]	XM_020359544.1	XP_020215133.1auxin-induced protein 10A5	974	20	2.03303e-58	91.93	1	P:GO:0009734	P:auxin-activated signaling pathway
TRUE	[BLASTED, MAPPED, ANNOTATED]	XM_020359545.1	XP_020215134.1auxin-induced protein 10A5-like	743	20	1.54544e-60	89.21	1	P:GO:0009734	P:auxin-activated signaling pathway
TRUE	[BLASTED, MAPPED, ANNOTATED]	XM_020359546.1	XP_020215135.1auxin-induced protein 6B-like	568	20	8.0039e-61	91.68	1	P:GO:0009733	P:response to auxin
TRUE	[BLASTED, MAPPED, ANNOTATED]	XM_020359547.1	XP_020215136.1auxin-induced protein 15A-like	1186	20	4.37617e-47	95.94	1	P:GO:0009733	P:response to auxin
TRUE	[BLASTED, MAPPED, ANNOTATED]	XM_020359549.1	XP_020215138.1putative cyclin-D6-1	1962	20	0	85.28	10	P:GO:0000079; C:GO:0000307; F:GO:0004672; C:GO:0005634; C:GO:0005737; P:GO:0007088; P:GO:0008284; F:GO:0016538; F:GO:0019901; P:GO:0045787	P:regulation of cyclin-dependent protein serine/threonine kinase activity; C:cyclin-dependent protein kinase holoenzyme complex; F:protein kinase activity; C:nucleus; C:cytoplasm; P:regulation of mitotic nuclear division; P:positive regulation of cell population proliferation; F:cyclin-dependent protein serine/threonine kinase regulator activity; F:protein kinase binding; P:positive regulation of…
TRUE	[BLASTED, MAPPED, ANNOTATED]	XM_020359554.1	XP_020215143.1NAC domain-containing protein 90-like	966	20	0	75.97	5	F:GO:0003677; C:GO:0005634; P:GO:0006355; C:GO:0016021; P:GO:0016192	F:DNA binding; C:nucleus; P:regulation of transcription, DNA-templated; C:integral component of membrane; P:vesicle-mediated transport
TRUE	[BLASTED]	XM_020359555.1	EOY33347.1Gb:AAF02129.1, putative	795	20	1.01426e-26	72.06
TRUE	[BLASTED]	XM_020359556.1	EOY33347.1Gb:AAF02129.1, putative	716	20	5.16842e-27	72.06
TRUE	[BLASTED, MAPPED, ANNOTATED]	XM_020359569.1	XP_014493218.1cyclin-dependent kinases regulatory subunit 1 isoform X1	676	20	3.46472e-47	98.86	10	C:GO:0000307; P:GO:0007346; F:GO:0016301; C:GO:0019005; F:GO:0019901; F:GO:0042393; F:GO:0043130; P:GO:0045737; P:GO:0051301; F:GO:0061575	C:cyclin-dependent protein kinase holoenzyme complex; P:regulation of mitotic cell cycle; F:kinase activity; C:SCF ubiquitin ligase complex; F:protein kinase binding; F:histone binding; F:ubiquitin binding; P:positive regulation of cyclin-dependent protein serine/threonine kinase activity; P:cell division; F:cyclin-dependent protein serine/threonine kinase activator activity
TRUE	[BLASTED, MAPPED, ANNOTATED]	XM_020359570.1	XP_014493218.1cyclin-dependent kinases regulatory subunit 1 isoform X1	662	20	2.9289e-47	98.86	10	C:GO:0000307; P:GO:0007346; F:GO:0016301; C:GO:0019005; F:GO:0019901; F:GO:0042393; F:GO:0043130; P:GO:0045737; P:GO:0051301; F:GO:0061575	C:cyclin-dependent protein kinase holoenzyme complex; P:regulation of mitotic cell cycle; F:kinase activity; C:SCF ubiquitin ligase complex; F:protein kinase binding; F:histone binding; F:ubiquitin binding; P:positive regulation of cyclin-dependent protein serine/threonine kinase activity; P:cell division; F:cyclin-dependent protein serine/threonine kinase activator activity
TRUE	[BLASTED, MAPPED, ANNOTATED]	XM_020359572.1	XP_014493218.1cyclin-dependent kinases regulatory subunit 1 isoform X1	661	20	2.9289e-47	98.86	10	C:GO:0000307; P:GO:0007346; F:GO:0016301; C:GO:0019005; F:GO:0019901; F:GO:0042393; F:GO:0043130; P:GO:0045737; P:GO:0051301; F:GO:0061575	C:cyclin-dependent protein kinase holoenzyme complex; P:regulation of mitotic cell cycle; F:kinase activity; C:SCF ubiquitin ligase complex; F:protein kinase binding; F:histone binding; F:ubiquitin binding; P:positive regulation of cyclin-dependent protein serine/threonine kinase activity; P:cell division; F:cyclin-dependent protein serine/threonine kinase activator activity
TRUE	[BLASTED]	XM_020359573.1	XP_020215162.1uncharacterized protein LOC109799083	801	20	1.76509e-20	94.11
TRUE	[BLASTED]	XM_020359574.1	XP_020215162.1uncharacterized protein LOC109799083	775	20	2.42575e-20	94.19
TRUE	[BLASTED, MAPPED, ANNOTATED]	XM_020359580.1	XP_020215169.1lignin-forming anionic peroxidase-like	1068	20	0	94.44	8	F:GO:0004601; C:GO:0005576; P:GO:0006979; F:GO:0020037; P:GO:0042744; F:GO:0046872; P:GO:0055114; P:GO:0098869	F:peroxidase activity; C:extracellular region; P:response to oxidative stress; F:heme binding; P:hydrogen peroxide catabolic process; F:metal ion binding; P:oxidation-reduction process; P:cellular oxidant detoxification	EC:1.11.1.7	Peroxidase
TRUE	[BLASTED, MAPPED, ANNOTATED]	XM_020359598.1	XP_017433054.1 TVP38/TMEM64 family membrane protein slr0305 isoform X2	1414	20	9.62797e-172	89.28	1	C:GO:0016021	C:integral component of membrane
TRUE	[BLASTED, MAPPED, ANNOTATED]	XM_020359611.1	XP_020215200.1proteasome subunit alpha type-6	1086	20	0	98.86	6	F:GO:0004298; C:GO:0005634; C:GO:0005737; P:GO:0010499; C:GO:0019773; P:GO:0043161	F:threonine-type endopeptidase activity; C:nucleus; C:cytoplasm; P:proteasomal ubiquitin-independent protein catabolic process; C:proteasome core complex, alpha-subunit complex; P:proteasome-mediated ubiquitin-dependent protein catabolic process	EC:3.4.25	Acting on peptide bonds (peptidases)
TRUE	[BLASTED, MAPPED, ANNOTATED]	XM_020359624.1	XP_020215213.1uncharacterized protein LOC109799110	547	8	5.82735e-10	94.58	1	C:GO:0016021	C:integral component of membrane
TRUE	[BLASTED, MAPPED, ANNOTATED]	XM_020359627.1	XP_003537990.1expansin-A4-like isoform X1	1267	20	0	96.38	4	C:GO:0005576; C:GO:0005618; P:GO:0009664; C:GO:0016020	C:extracellular region; C:cell wall; P:plant-type cell wall organization; C:membrane
TRUE	[BLASTED, MAPPED, ANNOTATED]	XM_020359645.1	XP_020215234.1ATP-dependent DNA helicase Q-like SIM	1074	20	2.24148e-98	84.8	40	F:GO:0000287; F:GO:0000400; F:GO:0000403; F:GO:0000405; P:GO:0000724; P:GO:0000731; C:GO:0000781; P:GO:0001302; F:GO:0003682; F:GO:0005524; C:GO:0005654; C:GO:0005662; C:GO:0005737; C:GO:0005813; P:GO:0006284; P:GO:0006979; P:GO:0008340; F:GO:0008408; P:GO:0009267; F:GO:0009378; P:GO:0010225; F:GO:0030145; P:GO:0031297; C:GO:0032389; P:GO:0032508; C:GO:0035861; F:GO:0042803; P:GO:0042981; F:GO:00…	F:magnesium ion binding; F:four-way junction DNA binding; F:Y-form DNA binding; F:bubble DNA binding; P:double-strand break repair via homologous recombination; P:DNA synthesis involved in DNA repair; C:chromosome, telomeric region; P:replicative cell aging; F:chromatin binding; F:ATP binding; C:nucleoplasm; C:DNA replication factor A complex; C:cytoplasm; C:centrosome; P:base-excision repair; P:…	EC:3.6.1.3; EC:3.6.1.15	Adenosinetriphosphatase; Nucleoside-triphosphate phosphatase
TRUE	[BLASTED, MAPPED, ANNOTATED]	XM_020359663.1	XP_020215252.1dirigent protein 23-like	781	20	1.80041e-130	89.18	1	C:GO:0048046	C:apoplast
TRUE	[BLASTED]	XM_020359666.1	AES88846.2dessication-induced 1VOC superfamily protein	958	20	3.46488e-104	88.78
TRUE	[BLASTED, MAPPED, ANNOTATED]	XM_020359701.1	XP_020215290.1uncharacterized protein LOC109799168 isoform X1	992	20	3.43961e-146	86.33	1	F:GO:0008270	F:zinc ion binding
TRUE	[BLASTED, MAPPED, ANNOTATED]	XM_020359702.1	EOY33654.1PLATZ transcription factor family protein isoform 1	875	20	6.25799e-116	71.91	1	F:GO:0008270	F:zinc ion binding
TRUE	[BLASTED, MAPPED, ANNOTATED]	XM_020359716.1	XP_020215305.1phytohormone-binding protein-like	561	20	4.46553e-107	87.25	11	F:GO:0004864; C:GO:0005634; C:GO:0005737; P:GO:0006952; P:GO:0009607; P:GO:0009738; P:GO:0009740; F:GO:0010427; P:GO:0032515; F:GO:0038023; P:GO:0080163	F:protein phosphatase inhibitor activity; C:nucleus; C:cytoplasm; P:defense response; P:response to biotic stimulus; P:abscisic acid-activated signaling pathway; P:gibberellic acid mediated signaling pathway; F:abscisic acid binding; P:negative regulation of phosphoprotein phosphatase activity; F:signaling receptor activity; P:regulation of protein serine/threonine phosphatase activity
TRUE	[BLASTED]	XM_020359813.1	XP_020215402.1uncharacterized protein LOC109799266	1497	20	0	86.56
TRUE	[BLASTED, MAPPED, ANNOTATED]	XM_020359820.1	XP_020215409.1G-type lectin S-receptor-like serine/threonine-protein kinase At4g27290	2790	20	0	83.94	7	F:GO:0004674; F:GO:0004715; F:GO:0005524; C:GO:0016021; P:GO:0018108; F:GO:0030246; P:GO:0048544	F:protein serine/threonine kinase activity; F:non-membrane spanning protein tyrosine kinase activity; F:ATP binding; C:integral component of membrane; P:peptidyl-tyrosine phosphorylation; F:carbohydrate binding; P:recognition of pollen	EC:2.7.10; EC:2.7.11; EC:2.7.10.2	Transferring phosphorus-containing groups; Transferring phosphorus-containing groups; Non-specific protein-tyrosine kinase
TRUE	[BLASTED, MAPPED, ANNOTATED]	XM_020359821.1	XP_020215410.1probable leucine-rich repeat receptor-like serine/threonine-protein kinase At3g14840	3304	20	0	81.11	4	F:GO:0004672; F:GO:0005524; P:GO:0006468; C:GO:0016021	F:protein kinase activity; F:ATP binding; P:protein phosphorylation; C:integral component of membrane
TRUE	[BLASTED, MAPPED, ANNOTATED]	XM_020359859.1	XP_020215448.1external alternative NAD(P)H-ubiquinone oxidoreductase B3, mitochondrial-like isoform X1	1737	20	0	91.47	3	F:GO:0005509; F:GO:0016491; P:GO:0055114	F:calcium ion binding; F:oxidoreductase activity; P:oxidation-reduction process
TRUE	[BLASTED, MAPPED, ANNOTATED]	XM_020359860.1	XP_020215449.1external alternative NAD(P)H-ubiquinone oxidoreductase B3, mitochondrial-like isoform X2	1722	20	0	92.19	3	F:GO:0005509; F:GO:0016491; P:GO:0055114	F:calcium ion binding; F:oxidoreductase activity; P:oxidation-reduction process
TRUE	[BLASTED, MAPPED, ANNOTATED]	XM_020359869.1	XP_020215458.1callose synthase 5-like	5988	20	0	94.39	5	C:GO:0000148; F:GO:0003843; P:GO:0006075; C:GO:0016021; F:GO:0030170	C:1,3-beta-D-glucan synthase complex; F:1,3-beta-D-glucan synthase activity; P:(1->3)-beta-D-glucan biosynthetic process; C:integral component of membrane; F:pyridoxal phosphate binding	EC:2.4.1.34	1,3-beta-glucan synthase
TRUE	[BLASTED, MAPPED, ANNOTATED]	XM_020359895.1	XP_020215484.1CASP-like protein 1B1	743	20	1.75842e-127	89.33	3	C:GO:0005886; C:GO:0016021; F:GO:0051539	C:plasma membrane; C:integral component of membrane; F:4 iron, 4 sulfur cluster binding
TRUE	[BLASTED, MAPPED, ANNOTATED]	XM_020359904.1	XP_020215493.1uncharacterized GPI-anchored protein At4g28100-like	1512	20	0	87.25	1	C:GO:0016021	C:integral component of membrane
TRUE	[BLASTED, MAPPED]	XM_020359907.1	XP_020215496.1small ubiquitin-related modifier 1-like	659	20	2.67774e-63	76.33	2	C:GO:0005634; P:GO:0016925	C:nucleus; P:protein sumoylation
TRUE	[BLASTED, MAPPED, ANNOTATED]	XM_020359940.1	KYP76961.1Extended synaptotagmin-2	2222	20	0	96.15	9	F:GO:0004622; F:GO:0004623; C:GO:0005783; P:GO:0006355; P:GO:0006869; F:GO:0008289; C:GO:0016021; F:GO:0102567; F:GO:0102568	F:lysophospholipase activity; F:phospholipase A2 activity; C:endoplasmic reticulum; P:regulation of transcription, DNA-templated; P:lipid transport; F:lipid binding; C:integral component of membrane; F:phospholipase A2 activity (consuming 1,2-dipalmitoylphosphatidylcholine); F:phospholipase A2 activity consuming 1,2-dioleoylphosphatidylethanolamine)	EC:3.1.1.5; EC:3.1.1.1; EC:3.1.1.4	Lysophospholipase; Carboxylesterase; Phospholipase A(2)
TRUE	[BLASTED, MAPPED, ANNOTATED]	XM_020359947.1	KYP76961.1Extended synaptotagmin-2	2156	20	0	96.14	9	F:GO:0004622; F:GO:0004623; C:GO:0005783; P:GO:0006355; P:GO:0006869; F:GO:0008289; C:GO:0016021; F:GO:0102567; F:GO:0102568	F:lysophospholipase activity; F:phospholipase A2 activity; C:endoplasmic reticulum; P:regulation of transcription, DNA-templated; P:lipid transport; F:lipid binding; C:integral component of membrane; F:phospholipase A2 activity (consuming 1,2-dipalmitoylphosphatidylcholine); F:phospholipase A2 activity consuming 1,2-dioleoylphosphatidylethanolamine)	EC:3.1.1.5; EC:3.1.1.1; EC:3.1.1.4	Lysophospholipase; Carboxylesterase; Phospholipase A(2)
TRUE	[BLASTED, MAPPED, ANNOTATED]	XM_020359955.1	KYP76961.1Extended synaptotagmin-2	2213	20	0	95.96	9	F:GO:0004622; F:GO:0004623; C:GO:0005783; P:GO:0006355; P:GO:0006869; F:GO:0008289; C:GO:0016021; F:GO:0102567; F:GO:0102568	F:lysophospholipase activity; F:phospholipase A2 activity; C:endoplasmic reticulum; P:regulation of transcription, DNA-templated; P:lipid transport; F:lipid binding; C:integral component of membrane; F:phospholipase A2 activity (consuming 1,2-dipalmitoylphosphatidylcholine); F:phospholipase A2 activity consuming 1,2-dioleoylphosphatidylethanolamine)	EC:3.1.1.5; EC:3.1.1.1; EC:3.1.1.4	Lysophospholipase; Carboxylesterase; Phospholipase A(2)
TRUE	[BLASTED, MAPPED, ANNOTATED]	XM_020360004.1	XP_020215593.1RNA cytidine acetyltransferase 1 isoform X1	3567	20	0	92.99	5	F:GO:0005524; C:GO:0005730; P:GO:0051391; P:GO:1904812; F:GO:1990883	F:ATP binding; C:nucleolus; P:tRNA acetylation; P:rRNA acetylation involved in maturation of SSU-rRNA; F:rRNA cytidine N-acetyltransferase activity	EC:2.3.1.5	Arylamine N-acetyltransferase
TRUE	[BLASTED, MAPPED, ANNOTATED]	XM_020360005.1	XP_020215594.1RNA cytidine acetyltransferase 1 isoform X2	3031	20	0	91.96	5	F:GO:0005524; C:GO:0005730; P:GO:0051391; P:GO:1904812; F:GO:1990883	F:ATP binding; C:nucleolus; P:tRNA acetylation; P:rRNA acetylation involved in maturation of SSU-rRNA; F:rRNA cytidine N-acetyltransferase activity	EC:2.3.1.5	Arylamine N-acetyltransferase
TRUE	[BLASTED, MAPPED, ANNOTATED]	XM_020360047.1	XP_020215636.1potassium channel SKOR-like	2603	20	0	86.35	4	F:GO:0005249; C:GO:0016021; P:GO:0034765; P:GO:0071805	F:voltage-gated potassium channel activity; C:integral component of membrane; P:regulation of ion transmembrane transport; P:potassium ion transmembrane transport
TRUE	[BLASTED, MAPPED, ANNOTATED]	XM_020360054.1	KHM99838.1IST1-like protein	1722	20	0	76.24	1	P:GO:0015031	P:protein transport
TRUE	[BLASTED]	XM_020360058.1	XP_020215647.1BON1-associated protein 2-like	1084	20	4.13428e-124	87.34
TRUE	[BLASTED, MAPPED, ANNOTATED]	XM_020360118.1	XP_020215707.1callose synthase 5	315	20	2.31309e-68	94.37	5	C:GO:0000148; F:GO:0003843; P:GO:0006075; C:GO:0016021; F:GO:0030170	C:1,3-beta-D-glucan synthase complex; F:1,3-beta-D-glucan synthase activity; P:(1->3)-beta-D-glucan biosynthetic process; C:integral component of membrane; F:pyridoxal phosphate binding	EC:2.4.1.34	1,3-beta-glucan synthase
TRUE	[BLASTED, MAPPED, ANNOTATED]	XM_020360122.1	XP_020215711.1callose synthase 5-like	1353	20	0	91.59	5	C:GO:0000148; F:GO:0003843; P:GO:0006075; C:GO:0016021; F:GO:0030170	C:1,3-beta-D-glucan synthase complex; F:1,3-beta-D-glucan synthase activity; P:(1->3)-beta-D-glucan biosynthetic process; C:integral component of membrane; F:pyridoxal phosphate binding	EC:2.4.1.34	1,3-beta-glucan synthase
TRUE	[BLASTED, MAPPED, ANNOTATED]	XM_020360187.1	XP_020215776.1probable E3 ubiquitin-protein ligase RHB1A	1461	20	9.47712e-162	89.62	3	F:GO:0004842; P:GO:0016567; F:GO:0016874	F:ubiquitin-protein transferase activity; P:protein ubiquitination; F:ligase activity
TRUE	[BLASTED, MAPPED, ANNOTATED]	XM_020360203.1	XP_020215776.1probable E3 ubiquitin-protein ligase RHB1A	1467	20	2.33584e-161	89.22	3	F:GO:0004842; P:GO:0016567; F:GO:0016874	F:ubiquitin-protein transferase activity; P:protein ubiquitination; F:ligase activity
TRUE	[BLASTED, MAPPED, ANNOTATED]	XM_020360207.1	XP_020215796.1S-adenosylmethionine carrier 1, chloroplastic/mitochondrial isoform X1	1353	20	0	95.38	6	F:GO:0000095; C:GO:0005743; P:GO:0009658; C:GO:0009941; C:GO:0016021; P:GO:1901962	F:S-adenosyl-L-methionine transmembrane transporter activity; C:mitochondrial inner membrane; P:chloroplast organization; C:chloroplast envelope; C:integral component of membrane; P:S-adenosyl-L-methionine transmembrane transport
TRUE	[BLASTED, MAPPED, ANNOTATED]	XM_020360208.1	XP_020215796.1S-adenosylmethionine carrier 1, chloroplastic/mitochondrial isoform X1	1290	20	0	94.71	6	F:GO:0000095; C:GO:0005743; P:GO:0009658; C:GO:0009941; C:GO:0016021; P:GO:1901962	F:S-adenosyl-L-methionine transmembrane transporter activity; C:mitochondrial inner membrane; P:chloroplast organization; C:chloroplast envelope; C:integral component of membrane; P:S-adenosyl-L-methionine transmembrane transport
TRUE	[BLASTED, MAPPED, ANNOTATED]	XM_020360219.1	XP_020215776.1probable E3 ubiquitin-protein ligase RHB1A	1400	20	4.61905e-162	89.53	3	F:GO:0004842; P:GO:0016567; F:GO:0016874	F:ubiquitin-protein transferase activity; P:protein ubiquitination; F:ligase activity
TRUE	[BLASTED, MAPPED, ANNOTATED]	XM_020360239.1	XP_020215828.1small nuclear ribonucleoprotein SmD3b-like	686	20	1.26097e-75	98.67	12	C:GO:0000243; P:GO:0000387; F:GO:0003723; C:GO:0005682; C:GO:0005685; C:GO:0005686; C:GO:0005687; C:GO:0005689; C:GO:0005829; C:GO:0034715; C:GO:0034719; C:GO:0071013	C:commitment complex; P:spliceosomal snRNP assembly; F:RNA binding; C:U5 snRNP; C:U1 snRNP; C:U2 snRNP; C:U4 snRNP; C:U12-type spliceosomal complex; C:cytosol; C:pICln-Sm protein complex; C:SMN-Sm protein complex; C:catalytic step 2 spliceosome
TRUE	[BLASTED, MAPPED, ANNOTATED]	XM_020360265.1	XP_020215854.1transcription factor HEC3-like	1359	20	5.44048e-149	75.78	3	P:GO:0006355; F:GO:0016787; F:GO:0046983	P:regulation of transcription, DNA-templated; F:hydrolase activity; F:protein dimerization activity
TRUE	[BLASTED, MAPPED, ANNOTATED]	XM_020360270.1	XP_020215859.1RING-H2 finger protein ATL78-like	1143	20	1.84628e-153	86.67	1	C:GO:0016021	C:integral component of membrane
TRUE	[BLASTED, MAPPED, ANNOTATED]	XM_020360288.1	XP_020215877.1NAC domain-containing protein 104-like	1036	20	2.9558e-148	84.04	3	F:GO:0003677; C:GO:0005634; P:GO:0006355	F:DNA binding; C:nucleus; P:regulation of transcription, DNA-templated
TRUE	[BLASTED, MAPPED, ANNOTATED]	XM_020360305.1	XP_020215894.1metal-nicotianamine transporter YSL3-like	2666	20	0	92.02	7	C:GO:0005886; P:GO:0010039; C:GO:0016021; P:GO:0033214; P:GO:0048316; F:GO:0051980; P:GO:0055085	C:plasma membrane; P:response to iron ion; C:integral component of membrane; P:siderophore-dependent iron import into cell; P:seed development; F:iron-nicotianamine transmembrane transporter activity; P:transmembrane transport
TRUE	[BLASTED, MAPPED, ANNOTATED]	XM_020360310.1	KYP67438.1Serine/threonine kinase 11-interacting protein	3768	20	0	89.47	6	F:GO:0005200; C:GO:0005737; P:GO:0007010; F:GO:0016301; P:GO:0016310; F:GO:0019901	F:structural constituent of cytoskeleton; C:cytoplasm; P:cytoskeleton organization; F:kinase activity; P:phosphorylation; F:protein kinase binding
TRUE	[BLASTED, MAPPED, ANNOTATED]	XM_020360311.1	KYP67438.1Serine/threonine kinase 11-interacting protein	3116	20	0	89.56	6	F:GO:0005200; C:GO:0005737; P:GO:0007010; F:GO:0016301; P:GO:0016310; F:GO:0019901	F:structural constituent of cytoskeleton; C:cytoplasm; P:cytoskeleton organization; F:kinase activity; P:phosphorylation; F:protein kinase binding
TRUE	[BLASTED, MAPPED, ANNOTATED]	XM_020360373.1	XP_020215962.1chaperone protein dnaJ 20, chloroplastic-like	729	20	1.35319e-119	77.29	5	C:GO:0005634; C:GO:0009507; P:GO:0010322; P:GO:0061077; P:GO:1902395	C:nucleus; C:chloroplast; P:regulation of isopentenyl diphosphate biosynthetic process, methylerythritol 4-phosphate pathway; P:chaperone-mediated protein folding; P:regulation of 1-deoxy-D-xylulose-5-phosphate synthase activity
TRUE	[BLASTED, MAPPED, ANNOTATED]	XM_020360379.1	XP_020215968.1transcription factor MYB52 isoform X1	1060	20	3.01603e-164	77.71	2	F:GO:0003677; C:GO:0005634	F:DNA binding; C:nucleus
TRUE	[BLASTED, MAPPED, ANNOTATED]	XM_020360380.1	XP_020215969.1transcription factor MYB52 isoform X2	1076	20	8.60287e-160	79.17	2	F:GO:0003677; C:GO:0005634	F:DNA binding; C:nucleus
TRUE	[BLASTED, MAPPED, ANNOTATED]	XM_020360426.1	XP_020216015.1lysine histidine transporter-like 8	1956	20	0	90.01	4	P:GO:0003333; C:GO:0005886; F:GO:0015171; C:GO:0016021	P:amino acid transmembrane transport; C:plasma membrane; F:amino acid transmembrane transporter activity; C:integral component of membrane
TRUE	[BLASTED, MAPPED, ANNOTATED]	XM_020360436.1	XP_020216025.1dehydration-responsive element-binding protein 1E-like	828	20	8.61641e-104	76.33	4	F:GO:0003677; F:GO:0003700; C:GO:0005634; P:GO:0006355	F:DNA binding; F:DNA-binding transcription factor activity; C:nucleus; P:regulation of transcription, DNA-templated
TRUE	[BLASTED]	XM_020360451.1	XP_020216040.1uncharacterized protein LOC109799815	1340	20	6.73782e-137	90.03
TRUE	[BLASTED, MAPPED, ANNOTATED]	XM_020360456.1	AES96159.1transmembrane protein, putative	1566	20	0	86.4	1	C:GO:0016021	C:integral component of membrane
TRUE	[BLASTED, MAPPED, ANNOTATED]	XM_020360473.1	XP_020216062.1uncharacterized GPI-anchored protein At3g06035-like	1182	20	7.09903e-124	90.6	1	C:GO:0016021	C:integral component of membrane
TRUE	[BLASTED, MAPPED, ANNOTATED]	XM_020360478.1	XP_020216067.1cytochrome P450 86A22	2134	20	0	92.9	6	F:GO:0004497; F:GO:0005506; C:GO:0016021; F:GO:0016705; F:GO:0020037; P:GO:0055114	F:monooxygenase activity; F:iron ion binding; C:integral component of membrane; F:oxidoreductase activity, acting on paired donors, with incorporation or reduction of molecular oxygen; F:heme binding; P:oxidation-reduction process
TRUE	[BLASTED, MAPPED, ANNOTATED]	XM_020360488.1	XP_017426718.1 laccase-11-like isoform X1	1967	20	0	95.81	10	F:GO:0005507; P:GO:0005975; C:GO:0016021; F:GO:0016722; F:GO:0016853; F:GO:0030246; P:GO:0046274; C:GO:0048046; F:GO:0052716; P:GO:0055114	F:copper ion binding; P:carbohydrate metabolic process; C:integral component of membrane; F:oxidoreductase activity, oxidizing metal ions; F:isomerase activity; F:carbohydrate binding; P:lignin catabolic process; C:apoplast; F:hydroquinone:oxygen oxidoreductase activity; P:oxidation-reduction process	EC:1.10.3; EC:1.10.3.2	Acting on diphenols and related substances as donors; Laccase
TRUE	[BLASTED, MAPPED, ANNOTATED]	XM_020360512.1	KYP78202.1Retrovirus-related Pol polyprotein from transposon TNT 1-94	440	20	2.51972e-102	85.77	4	C:GO:0000943; P:GO:0006508; F:GO:0008234; C:GO:0016021	C:retrotransposon nucleocapsid; P:proteolysis; F:cysteine-type peptidase activity; C:integral component of membrane
TRUE	[BLASTED, MAPPED, ANNOTATED]	XM_020360528.1	XP_020216117.1 probable ubiquitin-conjugating enzyme E2 16	935	20	1.09583e-104	97.61	5	F:GO:0005524; C:GO:0005634; P:GO:0016567; P:GO:0043161; F:GO:0061631	F:ATP binding; C:nucleus; P:protein ubiquitination; P:proteasome-mediated ubiquitin-dependent protein catabolic process; F:ubiquitin conjugating enzyme activity
TRUE	[BLASTED, MAPPED, ANNOTATED]	XM_020360529.1	XP_020216118.1Down syndrome critical region protein 3 homolog	1224	20	0	94.56	3	C:GO:0005768; P:GO:0006886; F:GO:0008565	C:endosome; P:intracellular protein transport; F:protein transporter activity
TRUE	[BLASTED, MAPPED, ANNOTATED]	XM_020360559.1	KHN48062.1Putative pterin-4-alpha-carbinolamine dehydratase	860	20	1.36555e-145	92.87	2	P:GO:0006729; F:GO:0008124	P:tetrahydrobiopterin biosynthetic process; F:4-alpha-hydroxytetrahydrobiopterin dehydratase activity	EC:4.2.1.96	4a-hydroxytetrahydrobiopterin dehydratase
TRUE	[BLASTED, MAPPED, ANNOTATED]	XM_020360572.1	XP_020216161.1MLP-like protein 423	705	20	3.1503e-104	84.96	1	P:GO:0006952	P:defense response
TRUE	[BLASTED]	XM_020360584.1	XP_020216173.1tetratricopeptide repeat protein 38	1647	20	0	89.85
TRUE	[BLASTED, MAPPED, ANNOTATED]	XM_020360639.1	XP_020216228.1GDSL esterase/lipase At5g45910-like	1122	20	0	95.02	1	F:GO:0016788	F:hydrolase activity, acting on ester bonds
TRUE	[BLASTED, MAPPED, ANNOTATED]	XM_020360659.1	XP_020216248.1 protein transport protein SEC16A homolog	4780	20	0	87.71	8	C:GO:0000139; P:GO:0007029; P:GO:0007030; C:GO:0012507; P:GO:0048208; P:GO:0070863; C:GO:0070971; P:GO:0070973	C:Golgi membrane; P:endoplasmic reticulum organization; P:Golgi organization; C:ER to Golgi transport vesicle membrane; P:COPII vesicle coating; P:positive regulation of protein exit from endoplasmic reticulum; C:endoplasmic reticulum exit site; P:protein localization to endoplasmic reticulum exit site
TRUE	[BLASTED, MAPPED, ANNOTATED]	XM_020360680.1	XP_020216269.1adenosine kinase 1-like	886	20	2.25232e-140	96.08	5	F:GO:0004001; P:GO:0006166; P:GO:0006167; C:GO:0016021; P:GO:0016310	F:adenosine kinase activity; P:purine ribonucleoside salvage; P:AMP biosynthetic process; C:integral component of membrane; P:phosphorylation	EC:2.7.1.20	Adenosine kinase
TRUE	[BLASTED]	XM_020360710.1	XP_003521920.1BON1-associated protein 2	929	20	3.26606e-128	76.26
TRUE	[BLASTED]	XM_020360712.1	XP_020211140.1protein ALP1-like	534	20	1.00324e-119	82.32
TRUE	[BLASTED, MAPPED, ANNOTATED]	XM_020360734.1	XP_020216323.1regulator of nonsense transcripts 1 homolog	4683	20	0	97.5	6	P:GO:0000184; F:GO:0003677; F:GO:0004004; F:GO:0005524; C:GO:0005737; F:GO:0008270	P:nuclear-transcribed mRNA catabolic process, nonsense-mediated decay; F:DNA binding; F:ATP-dependent RNA helicase activity; F:ATP binding; C:cytoplasm; F:zinc ion binding	EC:3.6.1.3; EC:3.6.1.15	Adenosinetriphosphatase; Nucleoside-triphosphate phosphatase
TRUE	[BLASTED, MAPPED, ANNOTATED]	XM_020360737.1	XP_020216326.1putative cytochrome c oxidase subunit 6b-like	641	20	5.46104e-85	75.92	1	C:GO:0005739	C:mitochondrion
TRUE	[BLASTED, MAPPED, ANNOTATED]	XM_020360739.1	XP_020216385.1malate synthase, glyoxysomal	1416	20	0	95.18	4	F:GO:0004474; P:GO:0006097; P:GO:0006099; C:GO:0009514	F:malate synthase activity; P:glyoxylate cycle; P:tricarboxylic acid cycle; C:glyoxysome	EC:2.3.3.9	Malate synthase
TRUE	[BLASTED, MAPPED, ANNOTATED]	XM_020360767.1	XP_020216356.1ABC transporter B family member 28-like	1641	20	0	94.66	4	F:GO:0005524; C:GO:0016021; F:GO:0042626; P:GO:0055085	F:ATP binding; C:integral component of membrane; F:ATPase activity, coupled to transmembrane movement of substances; P:transmembrane transport	EC:3.6.1.3; EC:3.6.1.15	Adenosinetriphosphatase; Nucleoside-triphosphate phosphatase
TRUE	[BLASTED]	XM_020360770.1	XP_020216359.1pentatricopeptide repeat-containing protein At1g76280 isoform X1	2890	20	0	87.65
TRUE	[BLASTED]	XM_020360771.1	XP_020216360.1pentatricopeptide repeat-containing protein At1g76280 isoform X2	2054	20	0	86.06
TRUE	[BLASTED, MAPPED, ANNOTATED]	XM_020360773.1	XP_020216362.1desiccation protectant protein Lea14 homolog	603	20	3.98604e-105	92.96	3	C:GO:0005829; P:GO:0009269; C:GO:0016021	C:cytosol; P:response to desiccation; C:integral component of membrane
TRUE	[BLASTED, MAPPED, ANNOTATED]	XM_020360788.1	XP_020216377.1DNA-directed RNA polymerase IV subunit 1	5468	20	0	89.49	8	C:GO:0000418; F:GO:0001056; F:GO:0003677; C:GO:0005654; C:GO:0005666; P:GO:0006383; P:GO:0010495; P:GO:0030422	C:RNA polymerase IV complex; F:RNA polymerase III activity; F:DNA binding; C:nucleoplasm; C:RNA polymerase III complex; P:transcription by RNA polymerase III; P:long-distance posttranscriptional gene silencing; P:production of siRNA involved in RNA interference	EC:2.7.7.6	DNA-directed RNA polymerase
TRUE	[BLASTED, MAPPED, ANNOTATED]	XM_020360796.1	XP_020216385.1malate synthase, glyoxysomal	1999	20	0	94.37	4	F:GO:0004474; P:GO:0006097; P:GO:0006099; C:GO:0009514	F:malate synthase activity; P:glyoxylate cycle; P:tricarboxylic acid cycle; C:glyoxysome	EC:2.3.3.9	Malate synthase
TRUE	[BLASTED, MAPPED, ANNOTATED]	XM_020360817.1	XP_020216406.1cytochrome c6, chloroplastic	844	20	6.2428e-124	87.44	4	F:GO:0009055; P:GO:0009773; F:GO:0020037; F:GO:0046872	F:electron transfer activity; P:photosynthetic electron transport in photosystem I; F:heme binding; F:metal ion binding
TRUE	[BLASTED]	XM_020360819.1	XP_020216408.1uncharacterized protein LOC109800120 isoform X1	3135	20	0	90.67
TRUE	[BLASTED]	XM_020360820.1	XP_020216409.1uncharacterized protein LOC109800120 isoform X2	3129	20	0	90.22
TRUE	[BLASTED]	XM_020360822.1	XP_020216411.1uncharacterized protein LOC109800120 isoform X3	3352	20	0	90.32
TRUE	[BLASTED, MAPPED, ANNOTATED]	XM_020360824.1	XP_020216413.1puromycin-sensitive aminopeptidase isoform X1	3286	20	0	95.58	4	F:GO:0004177; P:GO:0006508; F:GO:0008237; F:GO:0008270	F:aminopeptidase activity; P:proteolysis; F:metallopeptidase activity; F:zinc ion binding	EC:3.4.11	Acting on peptide bonds (peptidases)
TRUE	[BLASTED, MAPPED, ANNOTATED]	XM_020360825.1	XP_020216414.1puromycin-sensitive aminopeptidase isoform X2	3342	20	0	95.55	4	F:GO:0004177; P:GO:0006508; F:GO:0008237; F:GO:0008270	F:aminopeptidase activity; P:proteolysis; F:metallopeptidase activity; F:zinc ion binding	EC:3.4.11	Acting on peptide bonds (peptidases)
TRUE	[BLASTED, MAPPED, ANNOTATED]	XM_020360826.1	XP_020216413.1puromycin-sensitive aminopeptidase isoform X1	3187	20	0	95.08	4	F:GO:0004177; P:GO:0006508; F:GO:0008237; F:GO:0008270	F:aminopeptidase activity; P:proteolysis; F:metallopeptidase activity; F:zinc ion binding	EC:3.4.11	Acting on peptide bonds (peptidases)
TRUE	[BLASTED, MAPPED, ANNOTATED]	XM_020360827.1	XP_020216413.1puromycin-sensitive aminopeptidase isoform X1	3121	20	0	95.83	4	F:GO:0004177; P:GO:0006508; F:GO:0008237; F:GO:0008270	F:aminopeptidase activity; P:proteolysis; F:metallopeptidase activity; F:zinc ion binding	EC:3.4.11	Acting on peptide bonds (peptidases)
TRUE	[BLASTED, MAPPED, ANNOTATED]	XM_020360830.1	ACU16688.1unknown	832	20	1.16826e-27	91.22	1	C:GO:0016021	C:integral component of membrane
TRUE	[BLASTED, MAPPED, ANNOTATED]	XM_020360885.1	XP_020216474.1B-box zinc finger protein 24	1252	20	7.49528e-170	90.3	4	C:GO:0005634; P:GO:0006355; F:GO:0008270; P:GO:0009640	C:nucleus; P:regulation of transcription, DNA-templated; F:zinc ion binding; P:photomorphogenesis
TRUE	[BLASTED, MAPPED, ANNOTATED]	XM_020360958.1	XP_020216547.1peptidyl-tRNA hydrolase 2, mitochondrial	1022	20	2.43783e-128	93.38	2	F:GO:0004045; C:GO:0005829	F:aminoacyl-tRNA hydrolase activity; C:cytosol	EC:3.1.1.29; EC:3.1.1.1	Aminoacyl-tRNA hydrolase; Carboxylesterase
TRUE	[BLASTED, MAPPED, ANNOTATED]	XM_020360976.1	XP_020216565.1probable serine/threonine-protein kinase WNK4	3073	20	0	89.56	5	F:GO:0004674; F:GO:0005524; C:GO:0005737; P:GO:0006468; P:GO:0035556	F:protein serine/threonine kinase activity; F:ATP binding; C:cytoplasm; P:protein phosphorylation; P:intracellular signal transduction	EC:2.7.11	Transferring phosphorus-containing groups
TRUE	[BLASTED, MAPPED, ANNOTATED]	XM_020360988.1	XP_020216577.1magnesium transporter MRS2-F-like isoform X1	1400	20	5.56638e-123	92.32	5	F:GO:0003924; F:GO:0005525; F:GO:0015095; C:GO:0016021; P:GO:1903830	F:GTPase activity; F:GTP binding; F:magnesium ion transmembrane transporter activity; C:integral component of membrane; P:magnesium ion transmembrane transport	EC:3.6.1.15	Nucleoside-triphosphate phosphatase
TRUE	[BLASTED, MAPPED, ANNOTATED]	XM_020360989.1	XP_020216578.1magnesium transporter MRS2-F-like isoform X2	1621	20	4.58269e-117	92.05	5	F:GO:0003924; F:GO:0005525; F:GO:0015095; C:GO:0016021; P:GO:1903830	F:GTPase activity; F:GTP binding; F:magnesium ion transmembrane transporter activity; C:integral component of membrane; P:magnesium ion transmembrane transport	EC:3.6.1.15	Nucleoside-triphosphate phosphatase
TRUE	[BLASTED, MAPPED, ANNOTATED]	XM_020361007.1	XP_020216596.1probable aquaporin PIP1-2	1124	20	0	97.37	9	C:GO:0005773; C:GO:0005886; P:GO:0006833; P:GO:0009414; C:GO:0009506; F:GO:0015250; C:GO:0016021; P:GO:0048481; P:GO:0055085	C:vacuole; C:plasma membrane; P:water transport; P:response to water deprivation; C:plasmodesma; F:water channel activity; C:integral component of membrane; P:plant ovule development; P:transmembrane transport
TRUE	[BLASTED, MAPPED, ANNOTATED]	XM_020361027.1	XP_020216616.1cytochrome P450 84A1-like	1826	20	0	93.67	6	F:GO:0005506; P:GO:0009809; C:GO:0016021; F:GO:0016709; F:GO:0020037; P:GO:0055114	F:iron ion binding; P:lignin biosynthetic process; C:integral component of membrane; F:oxidoreductase activity, acting on paired donors, with incorporation or reduction of molecular oxygen, NAD(P)H as one donor, and incorporation of one atom of oxygen; F:heme binding; P:oxidation-reduction process	EC:1.14.13	Acting on paired donors, with incorporation or reduction of molecular oxygen. The oxygen incorporated need not be derived from O(2)
TRUE	[BLASTED, MAPPED, ANNOTATED]	XM_020361071.1	KEH31736.1KDEL-tailed cysteine endopeptidase CEP1	1298	20	0	88.3	4	F:GO:0004197; C:GO:0005615; C:GO:0005764; P:GO:0051603	F:cysteine-type endopeptidase activity; C:extracellular space; C:lysosome; P:proteolysis involved in cellular protein catabolic process	EC:3.4.22	Acting on peptide bonds (peptidases)
TRUE	[BLASTED, MAPPED, ANNOTATED]	XM_020361084.1	KYP65435.1Retrotransposable element Tf2	1131	20	0	73.17	3	F:GO:0003676; F:GO:0008270; P:GO:0015074	F:nucleic acid binding; F:zinc ion binding; P:DNA integration
TRUE	[BLASTED, MAPPED, ANNOTATED]	XM_020361103.1	XP_020216692.1probable N-acetyl-gamma-glutamyl-phosphate reductase, chloroplastic	1098	20	0	91.42	6	F:GO:0003942; C:GO:0005737; P:GO:0006526; F:GO:0046983; F:GO:0051287; P:GO:0055114	F:N-acetyl-gamma-glutamyl-phosphate reductase activity; C:cytoplasm; P:arginine biosynthetic process; F:protein dimerization activity; F:NAD binding; P:oxidation-reduction process	EC:1.2.1.38	N-acetyl-gamma-glutamyl-phosphate reductase
TRUE	[BLASTED]	XM_020361105.1	XP_020216694.1uncharacterized protein LOC109800315	1260	20	0	88.2
TRUE	[BLASTED, MAPPED, ANNOTATED]	XM_020361115.1	XP_020216704.1heparanase-like protein 2	1557	20	0	86.77	4	F:GO:0004566; P:GO:0008152; C:GO:0009505; C:GO:0016020	F:beta-glucuronidase activity; P:metabolic process; C:plant-type cell wall; C:membrane	EC:3.2.1.31	Beta-glucuronidase
TRUE	[BLASTED, MAPPED, ANNOTATED]	XM_020361118.1	XP_020216707.1TMV resistance protein N-like	1278	20	0	91.35	2	P:GO:0007165; F:GO:0043531	P:signal transduction; F:ADP binding
TRUE	[BLASTED, MAPPED, ANNOTATED]	XM_020361119.1	KYP65798.1TMV resistance protein N	5847	20	0	85.14	2	P:GO:0007165; F:GO:0043531	P:signal transduction; F:ADP binding
TRUE	[BLASTED, MAPPED, ANNOTATED]	XM_020361120.1	XP_020216709.1disease resistance protein RML1B-like	3829	20	0	76.37	2	P:GO:0007165; F:GO:0043531	P:signal transduction; F:ADP binding
TRUE	[BLASTED, MAPPED, ANNOTATED]	XM_020361122.1	XP_020216711.1disease resistance protein TAO1-like	1644	20	0	86.1	2	P:GO:0007165; F:GO:0043531	P:signal transduction; F:ADP binding
TRUE	[BLASTED]	XM_020361130.1	XP_020216719.1uncharacterized protein LOC109800336	1188	20	4.14814e-148	76.7
TRUE	[BLASTED, MAPPED, ANNOTATED]	XM_020361136.1	XP_020216725.1 TMV resistance protein N-like	5232	20	0	81.89	2	P:GO:0007165; F:GO:0043531	P:signal transduction; F:ADP binding
TRUE	[BLASTED, MAPPED, ANNOTATED]	XM_020361138.1	XP_020216727.1transcription factor MYB124-like	382	20	5.15416e-85	92.45	2	F:GO:0003677; C:GO:0005634	F:DNA binding; C:nucleus
TRUE	[BLASTED, MAPPED, ANNOTATED]	XM_020361146.1	XP_020217143.1phospholipid-transporting ATPase 3 isoform X1	992	20	9.98358e-68	96.17	5	F:GO:0000287; F:GO:0004012; F:GO:0005524; C:GO:0016021; P:GO:0045332	F:magnesium ion binding; F:phospholipid-translocating ATPase activity; F:ATP binding; C:integral component of membrane; P:phospholipid translocation	EC:3.6.1.3; EC:3.6.3.1; EC:3.6.1.15	Adenosinetriphosphatase; Phospholipid-translocating ATPase; Nucleoside-triphosphate phosphatase
TRUE	[BLASTED, MAPPED, ANNOTATED]	XM_020361160.1	KYP31736.1Auxin response factor 4	1020	20	0	94.97	4	F:GO:0003677; C:GO:0005634; P:GO:0006355; P:GO:0009734	F:DNA binding; C:nucleus; P:regulation of transcription, DNA-templated; P:auxin-activated signaling pathway
TRUE	[BLASTED, MAPPED, ANNOTATED]	XM_020361171.1	XP_017426054.1 lipase	1305	20	0	80.73	2	C:GO:0016021; F:GO:0016787	C:integral component of membrane; F:hydrolase activity
TRUE	[BLASTED]	XM_020361174.1	XP_020216763.1F-box/kelch-repeat protein At1g23390	1697	20	0	75.57
TRUE	[BLASTED, MAPPED]	XM_020361186.1	XP_014501652.1receptor-like protein 12	347	14	9.69416e-66	61.85	2	C:GO:0016020; C:GO:0016021	C:membrane; C:integral component of membrane
TRUE	[BLASTED, MAPPED, ANNOTATED]	XM_020361214.1	XP_020216803.1 probable rhamnogalacturonate lyase C	2031	20	0	81.32	3	P:GO:0005975; F:GO:0016829; F:GO:0030246	P:carbohydrate metabolic process; F:lyase activity; F:carbohydrate binding
TRUE	[BLASTED, MAPPED, ANNOTATED]	XM_020361222.1	XP_020216811.1putative gamma-glutamylcyclotransferase At3g02910	585	20	1.69908e-139	79.09	3	F:GO:0016740; P:GO:0042219; F:GO:0061929	F:transferase activity; P:cellular modified amino acid catabolic process; F:gamma-glutamylaminecyclotransferase activity	EC:4.3.2.8	Gamma-glutamylamine cyclotransferase
TRUE	[BLASTED, MAPPED, ANNOTATED]	XM_020361225.1	XP_020216814.1uncharacterized protein LOC109800445	2536	20	0	80.87	2	P:GO:0006508; F:GO:0008234	P:proteolysis; F:cysteine-type peptidase activity
TRUE	[BLASTED]	XM_020361290.1	XP_020216879.1uncharacterized protein LOC109800511	1392	20	0	88.03
TRUE	[BLASTED]	XM_020361291.1	XP_020216880.1uncharacterized protein LOC109800512	1299	20	0	90.11
TRUE	[BLASTED, MAPPED, ANNOTATED]	XM_020361301.1	XP_020216890.1bark storage protein A-like	1019	20	0	87.5	3	F:GO:0003824; P:GO:0009116; C:GO:0016021	F:catalytic activity; P:nucleoside metabolic process; C:integral component of membrane
TRUE	[BLASTED, MAPPED, ANNOTATED]	XM_020361303.1	XP_020216892.1putative white-brown complex homolog protein 30	3279	20	0	91.36	6	F:GO:0005524; C:GO:0005886; C:GO:0009506; C:GO:0016021; F:GO:0042626; P:GO:0055085	F:ATP binding; C:plasma membrane; C:plasmodesma; C:integral component of membrane; F:ATPase activity, coupled to transmembrane movement of substances; P:transmembrane transport	EC:3.6.1.3; EC:3.6.1.15	Adenosinetriphosphatase; Nucleoside-triphosphate phosphatase
TRUE	[BLASTED, MAPPED, ANNOTATED]	XM_020361339.1	XP_020216928.1transcription factor MYB51-like	1847	20	0	86.15	3	F:GO:0003677; C:GO:0005634; C:GO:0005840	F:DNA binding; C:nucleus; C:ribosome
TRUE	[BLASTED, MAPPED, ANNOTATED]	XM_020361389.1	XP_020216978.1mitochondrial substrate carrier family protein B	1694	20	0	89.42	3	C:GO:0016021; F:GO:0022857; P:GO:0055085	C:integral component of membrane; F:transmembrane transporter activity; P:transmembrane transport
TRUE	[BLASTED, MAPPED, ANNOTATED]	XM_020361394.1	XP_020216983.1protein STAY-GREEN, chloroplastic-like	1414	20	5.7744e-148	90.43	2	C:GO:0009507; P:GO:0010271	C:chloroplast; P:regulation of chlorophyll catabolic process
TRUE	[BLASTED, MAPPED, ANNOTATED]	XM_020361421.1	XP_020230137.1long chain acyl-CoA synthetase 4-like	2184	20	0	94.9	3	P:GO:0001676; F:GO:0004467; F:GO:0102391	P:long-chain fatty acid metabolic process; F:long-chain fatty acid-CoA ligase activity; F:decanoate-CoA ligase activity	EC:6.2.1.3	Long-chain-fatty-acid--CoA ligase
TRUE	[BLASTED, MAPPED, ANNOTATED]	XM_020361425.1	XP_020217014.1kinesin-like protein KIN-12B	4123	20	0	89.28	6	F:GO:0005524; C:GO:0005871; C:GO:0005874; P:GO:0007018; F:GO:0008017; F:GO:0008574	F:ATP binding; C:kinesin complex; C:microtubule; P:microtubule-based movement; F:microtubule binding; F:ATP-dependent microtubule motor activity, plus-end-directed	EC:3.6.1.3; EC:3.6.1.15; EC:3.6.4.4	Adenosinetriphosphatase; Nucleoside-triphosphate phosphatase; Plus-end-directed kinesin ATPase
TRUE	[BLASTED]	XM_020361431.1	XP_020217020.1pentatricopeptide repeat-containing protein At3g61360	2676	20	0	88.24
TRUE	[BLASTED]	XM_020361432.1	XP_020217020.1pentatricopeptide repeat-containing protein At3g61360	2673	20	0	88.24
TRUE	[BLASTED]	XM_020361433.1	XP_020217020.1pentatricopeptide repeat-containing protein At3g61360	2541	20	0	88.24
TRUE	[BLASTED]	XM_020361434.1	XP_020217020.1pentatricopeptide repeat-containing protein At3g61360	2710	20	0	88.24
TRUE	[BLASTED]	XM_020361435.1	XP_020217020.1pentatricopeptide repeat-containing protein At3g61360	2544	20	0	88.24
TRUE	[BLASTED, MAPPED, ANNOTATED]	XM_020361498.1	XP_020217087.1diphthamide biosynthesis protein 3-like	683	20	2.45197e-51	92.23	5	P:GO:0002098; C:GO:0005634; C:GO:0005829; P:GO:0017183; F:GO:0046872	P:tRNA wobble uridine modification; C:nucleus; C:cytosol; P:peptidyl-diphthamide biosynthetic process from peptidyl-histidine; F:metal ion binding
TRUE	[BLASTED, MAPPED, ANNOTATED]	XM_020361515.1	XP_020217104.1probable inactive receptor kinase At4g23740	2153	20	0	90.39	4	F:GO:0004714; F:GO:0005524; C:GO:0016021; P:GO:0018108	F:transmembrane receptor protein tyrosine kinase activity; F:ATP binding; C:integral component of membrane; P:peptidyl-tyrosine phosphorylation	EC:2.7.10; EC:2.7.10.1; EC:2.7.11	Transferring phosphorus-containing groups; Receptor protein-tyrosine kinase; Transferring phosphorus-containing groups
TRUE	[BLASTED, MAPPED, ANNOTATED]	XM_020361539.1	XP_020217128.1cytochrome P450 71D11-like isoform X1	1930	20	0	88.59	5	F:GO:0005506; C:GO:0016021; F:GO:0016709; F:GO:0020037; P:GO:0055114	F:iron ion binding; C:integral component of membrane; F:oxidoreductase activity, acting on paired donors, with incorporation or reduction of molecular oxygen, NAD(P)H as one donor, and incorporation of one atom of oxygen; F:heme binding; P:oxidation-reduction process	EC:1.14.13	Acting on paired donors, with incorporation or reduction of molecular oxygen. The oxygen incorporated need not be derived from O(2)
TRUE	[BLASTED, MAPPED, ANNOTATED]	XM_020361540.1	XP_020217128.1cytochrome P450 71D11-like isoform X1	1999	20	0	88.51	5	F:GO:0005506; C:GO:0016021; F:GO:0016709; F:GO:0020037; P:GO:0055114	F:iron ion binding; C:integral component of membrane; F:oxidoreductase activity, acting on paired donors, with incorporation or reduction of molecular oxygen, NAD(P)H as one donor, and incorporation of one atom of oxygen; F:heme binding; P:oxidation-reduction process	EC:1.14.13	Acting on paired donors, with incorporation or reduction of molecular oxygen. The oxygen incorporated need not be derived from O(2)
TRUE	[BLASTED]	XM_020361546.1	XP_003521920.1BON1-associated protein 2	643	20	9.88816e-81	78.91
TRUE	[BLASTED, MAPPED, ANNOTATED]	XM_020361554.1	XP_020217143.1phospholipid-transporting ATPase 3 isoform X1	4099	20	0	95.17	9	C:GO:0000139; F:GO:0000287; F:GO:0004012; F:GO:0005524; C:GO:0005802; C:GO:0005886; C:GO:0016021; P:GO:0045332; P:GO:0048194	C:Golgi membrane; F:magnesium ion binding; F:phospholipid-translocating ATPase activity; F:ATP binding; C:trans-Golgi network; C:plasma membrane; C:integral component of membrane; P:phospholipid translocation; P:Golgi vesicle budding	EC:3.6.1.3; EC:3.6.3.1; EC:3.6.1.15	Adenosinetriphosphatase; Phospholipid-translocating ATPase; Nucleoside-triphosphate phosphatase
TRUE	[BLASTED, MAPPED, ANNOTATED]	XM_020361555.1	XP_020217143.1phospholipid-transporting ATPase 3 isoform X1	4099	20	0	95.17	9	C:GO:0000139; F:GO:0000287; F:GO:0004012; F:GO:0005524; C:GO:0005802; C:GO:0005886; C:GO:0016021; P:GO:0045332; P:GO:0048194	C:Golgi membrane; F:magnesium ion binding; F:phospholipid-translocating ATPase activity; F:ATP binding; C:trans-Golgi network; C:plasma membrane; C:integral component of membrane; P:phospholipid translocation; P:Golgi vesicle budding	EC:3.6.1.3; EC:3.6.3.1; EC:3.6.1.15	Adenosinetriphosphatase; Phospholipid-translocating ATPase; Nucleoside-triphosphate phosphatase
TRUE	[BLASTED, MAPPED, ANNOTATED]	XM_020361557.1	XP_020217146.1RNA pseudouridine synthase 3, mitochondrial-like isoform X1	1041	20	5.23126e-119	77.73	1	C:GO:0016020	C:membrane
TRUE	[BLASTED, MAPPED, ANNOTATED]	XM_020361558.1	XP_020217151.1RNA pseudouridine synthase 3, mitochondrial-like isoform X5	1136	20	6.96709e-113	74.37	1	C:GO:0016020	C:membrane
TRUE	[BLASTED, MAPPED, ANNOTATED]	XM_020361561.1	XP_020217150.1RNA pseudouridine synthase 3, mitochondrial-like isoform X4	954	20	4.79529e-100	78.19	3	P:GO:0001522; F:GO:0003723; F:GO:0009982	P:pseudouridine synthesis; F:RNA binding; F:pseudouridine synthase activity
TRUE	[BLASTED, MAPPED, ANNOTATED]	XM_020361562.1	XP_020217151.1RNA pseudouridine synthase 3, mitochondrial-like isoform X5	1125	20	6.60317e-132	77.79	2	P:GO:0009451; C:GO:0016020	P:RNA modification; C:membrane
TRUE	[BLASTED, MAPPED, ANNOTATED]	XM_020361563.1	XP_020217151.1RNA pseudouridine synthase 3, mitochondrial-like isoform X5	1071	20	3.41053e-132	77.79	2	P:GO:0009451; C:GO:0016020	P:RNA modification; C:membrane
TRUE	[BLASTED, MAPPED, ANNOTATED]	XM_020361564.1	XP_020217151.1RNA pseudouridine synthase 3, mitochondrial-like isoform X5	1189	20	3.46393e-131	77.38	2	P:GO:0009451; C:GO:0016020	P:RNA modification; C:membrane
TRUE	[BLASTED, MAPPED, ANNOTATED]	XM_020361565.1	XP_020217151.1RNA pseudouridine synthase 3, mitochondrial-like isoform X5	1049	20	6.22237e-132	76.96	2	P:GO:0009451; C:GO:0016020	P:RNA modification; C:membrane
TRUE	[BLASTED, MAPPED, ANNOTATED]	XM_020361566.1	XP_020217155.1RNA pseudouridine synthase 3, mitochondrial-like isoform X6	1083	20	2.91925e-130	78.04	2	P:GO:0009451; C:GO:0016020	P:RNA modification; C:membrane
TRUE	[BLASTED, MAPPED, ANNOTATED]	XM_020361577.1	XP_017426054.1 lipase	1999	20	0	93.14	2	C:GO:0016021; F:GO:0016787	C:integral component of membrane; F:hydrolase activity
TRUE	[BLASTED, MAPPED, ANNOTATED]	XM_020361585.1	XP_020217174.1protein TIC 62, chloroplastic	2014	20	0	88.39	6	F:GO:0005515; C:GO:0009570; C:GO:0009706; P:GO:0015031; C:GO:0016021; C:GO:0098807	F:protein binding; C:chloroplast stroma; C:chloroplast inner membrane; P:protein transport; C:integral component of membrane; C:chloroplast thylakoid membrane protein complex
TRUE	[BLASTED, MAPPED, ANNOTATED]	XM_020361628.1	XP_003522908.140S ribosomal protein S25	728	20	7.49695e-43	99.03	1	C:GO:0005840	C:ribosome
TRUE	[BLASTED]	XM_020361645.1	XP_020217234.1uncharacterized protein LOC109800777	1939	20	0	88.08
TRUE	[BLASTED, MAPPED, ANNOTATED]	XM_020361690.1	XP_020217279.1dof zinc finger protein DOF5.7	1487	20	3.7173e-178	74.51	3	F:GO:0003677; C:GO:0005634; P:GO:0006355	F:DNA binding; C:nucleus; P:regulation of transcription, DNA-templated
TRUE	[BLASTED, MAPPED, ANNOTATED]	XM_020361696.1	XP_020217285.1adenosine kinase 2-like	1436	20	0	94.19	6	F:GO:0004001; C:GO:0005634; C:GO:0005829; P:GO:0006166; P:GO:0006167; P:GO:0016310	F:adenosine kinase activity; C:nucleus; C:cytosol; P:purine ribonucleoside salvage; P:AMP biosynthetic process; P:phosphorylation	EC:2.7.1.20	Adenosine kinase
TRUE	[BLASTED, MAPPED, ANNOTATED]	XM_020361709.1	XP_020217298.1receptor-like cytosolic serine/threonine-protein kinase RBK1	1733	20	0	85.57	6	F:GO:0004675; F:GO:0004715; F:GO:0005524; C:GO:0005886; P:GO:0007178; P:GO:0018108	F:transmembrane receptor protein serine/threonine kinase activity; F:non-membrane spanning protein tyrosine kinase activity; F:ATP binding; C:plasma membrane; P:transmembrane receptor protein serine/threonine kinase signaling pathway; P:peptidyl-tyrosine phosphorylation	EC:2.7.10; EC:2.7.11; EC:2.7.10.2	Transferring phosphorus-containing groups; Transferring phosphorus-containing groups; Non-specific protein-tyrosine kinase
TRUE	[BLASTED, MAPPED, ANNOTATED]	XM_020361720.1	XP_020217309.1glutelin type-A 2-like	1284	20	0	87.48	2	F:GO:0016853; F:GO:0045735	F:isomerase activity; F:nutrient reservoir activity
TRUE	[BLASTED, MAPPED, ANNOTATED]	XM_020361729.1	XP_020217309.1glutelin type-A 2-like	1263	20	0	87.48	2	F:GO:0016853; F:GO:0045735	F:isomerase activity; F:nutrient reservoir activity
TRUE	[BLASTED, MAPPED, ANNOTATED]	XM_020361733.1	XP_003527825.1sulfite exporter TauE/SafE family protein 3	2075	20	0	91.53	3	C:GO:0016021; P:GO:0016567; C:GO:0031464	C:integral component of membrane; P:protein ubiquitination; C:Cul4A-RING E3 ubiquitin ligase complex
TRUE	[BLASTED, MAPPED, ANNOTATED]	XM_020361734.1	RDX79514.1Sulfite exporter TauE/SafE family protein 3	1988	20	0	83.36	3	C:GO:0016021; P:GO:0016567; C:GO:0031464	C:integral component of membrane; P:protein ubiquitination; C:Cul4A-RING E3 ubiquitin ligase complex
TRUE	[BLASTED]	XM_020361754.1	XP_020217343.1transcription factor LHW isoform X1	1354	20	0	88.94
TRUE	[BLASTED]	XM_020361755.1	KYP66190.1putative basic helix-loop-helix protein At1g06150 family	1350	20	0	89.16
TRUE	[BLASTED, MAPPED, ANNOTATED]	XM_020361763.1	XP_020217352.1probable hydroxyacylglutathione hydrolase 2, chloroplastic	1605	20	0	95.26	2	F:GO:0004416; P:GO:0019243	F:hydroxyacylglutathione hydrolase activity; P:methylglyoxal catabolic process to D-lactate via S-lactoyl-glutathione	EC:3.1.2.6	Hydroxyacylglutathione hydrolase
TRUE	[BLASTED, MAPPED, ANNOTATED]	XM_020361767.1	PNX71558.1vacuolar ATPase assembly integral membrane protein VMA21-like	1004	20	2.3672e-66	92.86	5	C:GO:0005789; C:GO:0012507; C:GO:0016021; C:GO:0033116; P:GO:0070072	C:endoplasmic reticulum membrane; C:ER to Golgi transport vesicle membrane; C:integral component of membrane; C:endoplasmic reticulum-Golgi intermediate compartment membrane; P:vacuolar proton-transporting V-type ATPase complex assembly
TRUE	[BLASTED, MAPPED, ANNOTATED]	XM_020361780.1	KYP67284.1Putative Holliday junction resolvase	1003	20	1.976e-124	91.72	4	P:GO:0000967; F:GO:0003677; F:GO:0008168; P:GO:0032259	P:rRNA 5'-end processing; F:DNA binding; F:methyltransferase activity; P:methylation
TRUE	[BLASTED, MAPPED, ANNOTATED]	XM_020361781.1	KYP67284.1Putative Holliday junction resolvase	916	20	2.34741e-124	91.64	4	P:GO:0000967; F:GO:0003677; F:GO:0008168; P:GO:0032259	P:rRNA 5'-end processing; F:DNA binding; F:methyltransferase activity; P:methylation
TRUE	[BLASTED, MAPPED, ANNOTATED]	XM_020361782.1	KYP67284.1Putative Holliday junction resolvase	1089	20	9.98103e-119	94.21	4	P:GO:0000967; F:GO:0003677; F:GO:0008168; P:GO:0032259	P:rRNA 5'-end processing; F:DNA binding; F:methyltransferase activity; P:methylation
TRUE	[BLASTED, MAPPED, ANNOTATED]	XM_020361783.1	KYP67284.1Putative Holliday junction resolvase	947	20	1.72189e-119	94.21	4	P:GO:0000967; F:GO:0003677; F:GO:0008168; P:GO:0032259	P:rRNA 5'-end processing; F:DNA binding; F:methyltransferase activity; P:methylation
TRUE	[BLASTED]	XM_020361797.1	XP_020217386.1BTB/POZ domain-containing protein At1g67900-like	2693	20	0	93.91
TRUE	[BLASTED, MAPPED, ANNOTATED]	XM_020361804.1	XP_020217393.1HVA22-like protein k isoform X1	871	20	3.18297e-133	83.77	3	C:GO:0016021; F:GO:0016491; P:GO:0055114	C:integral component of membrane; F:oxidoreductase activity; P:oxidation-reduction process
TRUE	[BLASTED, MAPPED, ANNOTATED]	XM_020361805.1	XP_020217394.1HVA22-like protein k isoform X2	838	20	4.41024e-107	73.76	1	C:GO:0016020	C:membrane
TRUE	[BLASTED, MAPPED, ANNOTATED]	XM_020361822.1	KVI05490.1Aldo/keto reductase	796	20	1.12045e-116	79.42	1	C:GO:0016021	C:integral component of membrane
TRUE	[BLASTED]	XM_020361866.1	XP_020217455.1uncharacterized protein LOC109800931	753	20	0	93.9
TRUE	[BLASTED, MAPPED]	XM_020361879.1	AES87364.2arginase family protein	568	20	5.08039e-72	89.56	4	F:GO:0004053; F:GO:0016787; F:GO:0016813; F:GO:0046872	F:arginase activity; F:hydrolase activity; F:hydrolase activity, acting on carbon-nitrogen (but not peptide) bonds, in linear amidines; F:metal ion binding
TRUE	[BLASTED, MAPPED, ANNOTATED]	XM_020361887.1	XP_020217476.1transcription initiation factor TFIID subunit 14b-like	1224	20	0	94.24	5	F:GO:0003743; C:GO:0005634; P:GO:0006355; P:GO:0006413; C:GO:0016021	F:translation initiation factor activity; C:nucleus; P:regulation of transcription, DNA-templated; P:translational initiation; C:integral component of membrane
TRUE	[BLASTED, MAPPED, ANNOTATED]	XM_020361894.1	XP_020217483.1probable rhamnogalacturonate lyase B	2332	20	0	79.11	3	P:GO:0005975; F:GO:0016829; F:GO:0030246	P:carbohydrate metabolic process; F:lyase activity; F:carbohydrate binding
TRUE	[BLASTED, MAPPED, ANNOTATED]	XM_020361896.1	XP_020217483.1probable rhamnogalacturonate lyase B	2259	20	0	79.11	3	P:GO:0005975; F:GO:0016829; F:GO:0030246	P:carbohydrate metabolic process; F:lyase activity; F:carbohydrate binding
TRUE	[BLASTED]	XM_020361899.1	XP_020217488.1LOB domain-containing protein 41-like	1272	20	1.31435e-168	77.18
TRUE	[BLASTED, MAPPED, ANNOTATED]	XM_020361947.1	XP_020217536.1protein ROOT INITIATION DEFECTIVE 3-like isoform X1	1690	20	0	80.69	7	P:GO:0000027; C:GO:0005656; P:GO:0006267; P:GO:0006364; C:GO:0016020; P:GO:0030174; C:GO:0097344	P:ribosomal large subunit assembly; C:nuclear pre-replicative complex; P:pre-replicative complex assembly involved in nuclear cell cycle DNA replication; P:rRNA processing; C:membrane; P:regulation of DNA-dependent DNA replication initiation; C:Rix1 complex
TRUE	[BLASTED, MAPPED, ANNOTATED]	XM_020361948.1	XP_020217537.1protein ROOT INITIATION DEFECTIVE 3-like isoform X2	1687	20	0	80.74	7	P:GO:0000027; C:GO:0005656; P:GO:0006267; P:GO:0006364; C:GO:0016020; P:GO:0030174; C:GO:0097344	P:ribosomal large subunit assembly; C:nuclear pre-replicative complex; P:pre-replicative complex assembly involved in nuclear cell cycle DNA replication; P:rRNA processing; C:membrane; P:regulation of DNA-dependent DNA replication initiation; C:Rix1 complex
TRUE	[BLASTED, MAPPED, ANNOTATED]	XM_020361949.1	XP_020217538.1protein ROOT INITIATION DEFECTIVE 3-like isoform X3	1576	20	0	75.34	7	P:GO:0000027; C:GO:0005656; P:GO:0006267; P:GO:0006364; C:GO:0016020; P:GO:0030174; C:GO:0097344	P:ribosomal large subunit assembly; C:nuclear pre-replicative complex; P:pre-replicative complex assembly involved in nuclear cell cycle DNA replication; P:rRNA processing; C:membrane; P:regulation of DNA-dependent DNA replication initiation; C:Rix1 complex
TRUE	[BLASTED, MAPPED, ANNOTATED]	XM_020361969.1	XP_020216248.1 protein transport protein SEC16A homolog	2910	20	0	90.63	8	C:GO:0000139; P:GO:0007029; P:GO:0007030; C:GO:0012507; P:GO:0048208; P:GO:0070863; C:GO:0070971; P:GO:0070973	C:Golgi membrane; P:endoplasmic reticulum organization; P:Golgi organization; C:ER to Golgi transport vesicle membrane; P:COPII vesicle coating; P:positive regulation of protein exit from endoplasmic reticulum; C:endoplasmic reticulum exit site; P:protein localization to endoplasmic reticulum exit site
TRUE	[BLASTED, MAPPED, ANNOTATED]	XM_020361975.1	XP_020217564.1AT-hook motif nuclear-localized protein 5-like	2074	20	0	79.38	1	F:GO:0003680	F:AT DNA binding
TRUE	[BLASTED, MAPPED, ANNOTATED]	XM_020361980.1	XP_020217569.1dof zinc finger protein DOF3.5-like	1363	20	3.13454e-178	65.82	3	F:GO:0003677; C:GO:0005634; P:GO:0006355	F:DNA binding; C:nucleus; P:regulation of transcription, DNA-templated
TRUE	[BLASTED, MAPPED, ANNOTATED]	XM_020361993.1	XP_020217582.1TMV resistance protein N-like	3528	20	0	85.13	2	P:GO:0007165; F:GO:0043531	P:signal transduction; F:ADP binding
TRUE	[BLASTED, MAPPED, ANNOTATED]	XM_020362011.1	XP_020217600.1 probable LRR receptor-like serine/threonine-protein kinase At4g36180	4750	20	0	89.05	6	F:GO:0004674; F:GO:0005524; C:GO:0005886; C:GO:0009506; C:GO:0016021; P:GO:0046777	F:protein serine/threonine kinase activity; F:ATP binding; C:plasma membrane; C:plasmodesma; C:integral component of membrane; P:protein autophosphorylation	EC:2.7.11	Transferring phosphorus-containing groups
TRUE	[BLASTED, MAPPED, ANNOTATED]	XM_020362082.1	XP_020217671.1thioredoxin H-type	621	20	6.23716e-76	96.17	5	C:GO:0005623; P:GO:0006662; F:GO:0015035; P:GO:0045454; P:GO:0055114	C:cell; P:glycerol ether metabolic process; F:protein disulfide oxidoreductase activity; P:cell redox homeostasis; P:oxidation-reduction process
TRUE	[BLASTED, MAPPED, ANNOTATED]	XM_020362089.1	XP_020217678.1aquaporin TIP4-1	1076	20	4.50062e-147	94.54	4	P:GO:0006833; F:GO:0015250; C:GO:0016021; P:GO:0055085	P:water transport; F:water channel activity; C:integral component of membrane; P:transmembrane transport
TRUE	[BLASTED, MAPPED, ANNOTATED]	XM_020362096.1	XP_020217686.1myb-related protein B-like isoform X2	1744	20	0	70.77	2	F:GO:0003677; C:GO:0005634	F:DNA binding; C:nucleus
TRUE	[BLASTED, MAPPED, ANNOTATED]	XM_020362097.1	XP_020217686.1myb-related protein B-like isoform X2	1726	20	0	71.36	2	F:GO:0003677; C:GO:0005634	F:DNA binding; C:nucleus
TRUE	[BLASTED, MAPPED, ANNOTATED]	XM_020362098.1	XP_020217686.1myb-related protein B-like isoform X2	1684	20	0	69.05	2	F:GO:0003677; C:GO:0005634	F:DNA binding; C:nucleus
TRUE	[BLASTED, MAPPED, ANNOTATED]	XM_020362109.1	XP_020217698.1 TMV resistance protein N-like	3566	20	0	83.43	2	P:GO:0007165; F:GO:0043531	P:signal transduction; F:ADP binding
TRUE	[BLASTED, MAPPED, ANNOTATED]	XM_020362120.1	XP_020217709.1protein mago nashi homolog	723	20	1.22765e-106	97.19	9	C:GO:0005730; P:GO:0008380; C:GO:0009507; P:GO:0009793; P:GO:0010183; P:GO:0010628; C:GO:0016021; C:GO:0016607; C:GO:0035145	C:nucleolus; P:RNA splicing; C:chloroplast; P:embryo development ending in seed dormancy; P:pollen tube guidance; P:positive regulation of gene expression; C:integral component of membrane; C:nuclear speck; C:exon-exon junction complex
TRUE	[BLASTED, MAPPED, ANNOTATED]	XM_020362149.1	XP_012081549.140S ribosomal protein S15a-1	715	20	1.55514e-91	97.57	3	F:GO:0003735; P:GO:0006412; C:GO:0022627	F:structural constituent of ribosome; P:translation; C:cytosolic small ribosomal subunit
TRUE	[BLASTED, MAPPED, ANNOTATED]	XM_020362163.1	XP_020217752.1TMV resistance protein N-like	3206	20	0	82.47	2	P:GO:0007165; F:GO:0043531	P:signal transduction; F:ADP binding
TRUE	[BLASTED, MAPPED, ANNOTATED]	XM_020362179.1	XP_020217768.1cytochrome P450 71D11-like	1855	20	0	88.77	5	F:GO:0005506; C:GO:0016021; F:GO:0016709; F:GO:0020037; P:GO:0055114	F:iron ion binding; C:integral component of membrane; F:oxidoreductase activity, acting on paired donors, with incorporation or reduction of molecular oxygen, NAD(P)H as one donor, and incorporation of one atom of oxygen; F:heme binding; P:oxidation-reduction process	EC:1.14.13	Acting on paired donors, with incorporation or reduction of molecular oxygen. The oxygen incorporated need not be derived from O(2)
TRUE	[BLASTED, MAPPED, ANNOTATED]	XM_020362216.1	XP_020217805.1protein transport protein SEC16A homolog	5144	20	0	88.8	8	C:GO:0000139; P:GO:0007029; P:GO:0007030; C:GO:0012507; P:GO:0048208; P:GO:0070863; C:GO:0070971; P:GO:0070973	C:Golgi membrane; P:endoplasmic reticulum organization; P:Golgi organization; C:ER to Golgi transport vesicle membrane; P:COPII vesicle coating; P:positive regulation of protein exit from endoplasmic reticulum; C:endoplasmic reticulum exit site; P:protein localization to endoplasmic reticulum exit site
TRUE	[BLASTED, MAPPED, ANNOTATED]	XM_020362217.1	XP_020217805.1protein transport protein SEC16A homolog	5029	20	0	88.8	8	C:GO:0000139; P:GO:0007029; P:GO:0007030; C:GO:0012507; P:GO:0048208; P:GO:0070863; C:GO:0070971; P:GO:0070973	C:Golgi membrane; P:endoplasmic reticulum organization; P:Golgi organization; C:ER to Golgi transport vesicle membrane; P:COPII vesicle coating; P:positive regulation of protein exit from endoplasmic reticulum; C:endoplasmic reticulum exit site; P:protein localization to endoplasmic reticulum exit site
TRUE	[BLASTED, MAPPED, ANNOTATED]	XM_020362220.1	XP_020217809.1EPIDERMAL PATTERNING FACTOR-like protein 2	889	20	2.84323e-77	84.78	2	P:GO:0010374; C:GO:0016021	P:stomatal complex development; C:integral component of membrane
TRUE	[BLASTED, MAPPED, ANNOTATED]	XM_020362228.1	XP_020217817.1linoleate 13S-lipoxygenase 2-1, chloroplastic-like	2825	20	0	88.1	4	F:GO:0016702; P:GO:0031408; F:GO:0046872; P:GO:0055114	F:oxidoreductase activity, acting on single donors with incorporation of molecular oxygen, incorporation of two atoms of oxygen; P:oxylipin biosynthetic process; F:metal ion binding; P:oxidation-reduction process	EC:1.13.11	Acting on single donors with incorporation of molecular oxygen (oxygenases). The oxygen incorporated need not be derived from O(2)
TRUE	[BLASTED, MAPPED, ANNOTATED]	XM_020362230.1	XP_020217819.1TMV resistance protein N-like	2515	20	0	88.77	2	P:GO:0007165; F:GO:0043531	P:signal transduction; F:ADP binding
TRUE	[BLASTED, MAPPED, ANNOTATED]	XM_020362233.1	XP_020217822.1trafficking protein particle complex subunit 1 isoform X1	1005	20	1.98163e-121	97.62	4	C:GO:0005737; P:GO:0006888; F:GO:0017112; C:GO:0030008	C:cytoplasm; P:endoplasmic reticulum to Golgi vesicle-mediated transport; F:Rab guanyl-nucleotide exchange factor activity; C:TRAPP complex
TRUE	[BLASTED, MAPPED, ANNOTATED]	XM_020362234.1	XP_020217822.1trafficking protein particle complex subunit 1 isoform X1	1018	20	2.29603e-121	97.62	4	C:GO:0005737; P:GO:0006888; F:GO:0017112; C:GO:0030008	C:cytoplasm; P:endoplasmic reticulum to Golgi vesicle-mediated transport; F:Rab guanyl-nucleotide exchange factor activity; C:TRAPP complex
TRUE	[BLASTED, MAPPED, ANNOTATED]	XM_020362235.1	XP_020217822.1trafficking protein particle complex subunit 1 isoform X1	903	20	4.57321e-109	97.92	4	C:GO:0005737; P:GO:0006888; F:GO:0017112; C:GO:0030008	C:cytoplasm; P:endoplasmic reticulum to Golgi vesicle-mediated transport; F:Rab guanyl-nucleotide exchange factor activity; C:TRAPP complex
TRUE	[BLASTED, MAPPED, ANNOTATED]	XM_020362251.1	XP_020217840.1auxin-responsive protein IAA27	1396	20	0	86.39	3	C:GO:0005634; P:GO:0006355; P:GO:0009734	C:nucleus; P:regulation of transcription, DNA-templated; P:auxin-activated signaling pathway
TRUE	[BLASTED, MAPPED, ANNOTATED]	XM_020362256.1	XP_020217845.1stress-response A/B barrel domain-containing protein HS1-like	571	20	7.65804e-73	94.25	5	C:GO:0005829; C:GO:0005886; P:GO:0009865; P:GO:0042742; P:GO:0050832	C:cytosol; C:plasma membrane; P:pollen tube adhesion; P:defense response to bacterium; P:defense response to fungus
TRUE	[BLASTED, MAPPED, ANNOTATED]	XM_020362258.1	XP_020217847.1uncharacterized protein LOC109801238	1051	20	1.30632e-147	87.99	1	C:GO:0009570	C:chloroplast stroma
TRUE	[BLASTED, MAPPED, ANNOTATED]	XM_020362277.1	XP_020217866.1ERBB-3 BINDING PROTEIN 1-like	1080	20	2.58669e-82	95.61	6	P:GO:0000055; F:GO:0003677; F:GO:0004177; C:GO:0005730; C:GO:0005737; P:GO:0006508	P:ribosomal large subunit export from nucleus; F:DNA binding; F:aminopeptidase activity; C:nucleolus; C:cytoplasm; P:proteolysis	EC:3.4.11	Acting on peptide bonds (peptidases)
TRUE	[BLASTED, MAPPED, ANNOTATED]	XM_020362282.1	XP_020217871.1 probable cytosolic oligopeptidase A	2539	20	0	90.52	5	F:GO:0004222; P:GO:0006508; P:GO:0006518; C:GO:0009507; F:GO:0046872	F:metalloendopeptidase activity; P:proteolysis; P:peptide metabolic process; C:chloroplast; F:metal ion binding	EC:3.4.24	Acting on peptide bonds (peptidases)
TRUE	[BLASTED, MAPPED, ANNOTATED]	XM_020362295.1	RDY07372.1L-ascorbate oxidase-like protein	1365	20	0	95.71	7	F:GO:0005507; F:GO:0008447; C:GO:0009505; C:GO:0009506; C:GO:0016021; F:GO:0016722; P:GO:0055114	F:copper ion binding; F:L-ascorbate oxidase activity; C:plant-type cell wall; C:plasmodesma; C:integral component of membrane; F:oxidoreductase activity, oxidizing metal ions; P:oxidation-reduction process	EC:1.10.3; EC:1.10.3.3	Acting on diphenols and related substances as donors; L-ascorbate oxidase
TRUE	[BLASTED, MAPPED, ANNOTATED]	XM_020362306.1	XP_020217895.1histone-lysine N-methyltransferase ASHR2-like	1177	20	0	77.24	2	F:GO:0008168; P:GO:0032259	F:methyltransferase activity; P:methylation
[truncated: 2,422 more rows]

## Sheet: lncRNA-Target-B2G-result
Expressivity of the key genes associated with seed and pod development is highly regulated via lncRNAs and miRNAs in Pigeonpea
[truncated: 54 more rows]

## Sheet: LNCRNA-TARGET-BP
Expressivity of the key genes associated with seed and pod development is highly regulated via lncRNAs and miRNAs in Pigeonpea
[truncated: 792 more rows]

[truncated: 2 more sheets: LNCRNA-TARGET-MF, LNCRNA-TARGET-CC]
