# Supplementary material for: Expressivity of the key genes associated with seed and pod development is highly regulated via lncRNAs and miRNAs in Pigeonpea
Source: Sci Rep. 2019 Dec 3;9:18191. doi: 10.1038/s41598-019-54340-6 (PMC6890743; doi:10.1038/s41598-019-54340-6)
Supplement: Supplementary file 8 — Supplementary S7 [file 41598_2019_54340_MOESM8_ESM.xlsx]

## Sheet: all_physical_property_miRNA
Expressivity of the key genes associated with seed and pod development is highly regulated via lncRNAs and miRNAs in Pigeonpea
Antara Das1, Deepti Nigam1, Alim Junaid1, Kishor U Tribhuvan1, Kuldeep Kumar1, Kumar Durgesh2, Singh NK1, Kishor Gaikwad1*
1 ICAR- National Research Centre on Plant Biotechnology, New Delhi, India
2 Division of Genetics, ICAR-IARI, New Delhi, India
*Corresponding author's email ID: kish2012@nrcpb.org, kish2012@gmail.com
family	Final_miRNA	SEQUENCE	Length	Npb	NQ	ND	AU%	LENGTH	MFEI	SSR-Signature	SSR-Signature-value
MIR-053	Cc_miR-053a	AAAAACAUGAUUGAGUGCAG	20	0.2586	0.2207	0.0671	63.6054	294	58.4112	TTT	3.81944
MIR-10921	Cc_miR-10921a	UUUUGAGGGGAAUGAAGCCUGGU	23	0.3141	0.2771	0.0938	49.2386	394	66.9	CTT	3.80711
MIR-1310	Cc_miR-1310b	AAAAAUAGCUUCUCAGAUGAU	21	0.2748	0.3314	0.1102	57.947	302	50.7874	AAT	3.31126
	Cc_miR-1310c	AAAAUAUUUGUACAUGAUU	19	0.3162	0.3544	0.1145	50.8197	427	49.9048	TTT	6.39731
	Cc_miR-1310d	AAAGAUUCUAAGACGUGCGUCUUGC	25	0.285	0.2401	0.0771	61.1429	350	84.1912	TTT	6.64336
MIR-133	Cc_miR-133a	AAAGUAUGAGAGGGAGA	17	0.2884	0.318	0.0972	52.3256	430	54.1463	CCA	3.95349
MIR-1507	Cc_miR-1507a	AAAUUCAAGUAAGAAGAUUAAAA	23	0.2779	0.3698	0.1139	54.5198	354	56.3354	AAA	3.67232
	Cc_miR-1507b	AAAUCCAAAGGGAU	14	0.3145	0.1564	0.0834	52.3985	347	58.2983	AAA	3.89287					89	120	73
MIR-1512	Cc_miR-1512a	AACAGGAAAAGGUGUUGUUGAGAUG	25	0.2832	0.4065	0.1249	60.0601	333	86.9173	AAA	3.6036
MIR-1515	Cc_miR-1515a	AAGAUCAUCACAUCAUGCAUAU	22	0.2964	0.4374	0.132	66.323	291	46.9388	AAA	5.16796
	Cc_miR-1515b	AAGCCUGGUCCGAGAACACUAA	22	0.261	0.2284	0.0652	62.9738	343	71.9685	AAA	5.16796
MIR-8005	Cc_miR-156a	UUGACAGAAGAGAGUGAGCAC	21	0.2946	0.252	0.0784	53.8462	338	59.9359	AGA	2.4735
MIR-156	Cc_miR-156ac	AGAAUGAAGGAGCUUCCCUCAG	22	0.2986	0.4135	0.1277	64.7482	278	51.5306	AAA	4.16667
	Cc_miR-156ae	AGAGAAGGAAUCUAAGAGCUAGUGA	25	0.2929	0.423	0.1273	65.035	286	52.2	AAA	4.22078
	Cc_miR-156ag	AGAGAUUAGACAAUUGAAUAGUAU	24	0.2736	0.3639	0.1074	63.1922	307	54.0708	AAA	4.25532
	Cc_miR-156aj	AGAGGCUGACAGAAGAGAG	19	0.3254	0.3178	0.0922	63.0662	287	55.283	AAA	4.28571
	Cc_miR-156ak	AGAGUGAGCACACAUGGC	18	0.291	0.274	0.0843	63.1579	285	55.8095	AAA	4.30108
	Cc_miR-156al	AGAGUGAGCACACAUGGCACUUUCU	25	0.3091	0.2314	0.076	62.807	285	56.1321	AAA	4.31655
	Cc_miR-156am	AGAUGAAGAUUACAAGAAGCUACGG	25	0.2882	0.2253	0.0712	63.1206	282	56.3462	AAA	4.33213
	Cc_miR-156an	AGAUGAUAGCUUAAGG	16	0.3223	0.1878	0.0658	63.2509	283	56.3462	AAA	4.81944
	Cc_miR-156ao	AGAUGGGAAGGAAGGUGGUGA	21	0.3196	0.1726	0.0583	62.8866	291	56.3889	AAA	4.57491
	Cc_miR-156ap	AGCAUAAGCCAUAUAUAUU	19	0.2556	0.1784	0.0531	63.0824	279	56.8932	AAA	4.91228
	Cc_miR-156aq	AGCAUCAUCAAGAUUC	16	0.3308	0.144	0.05	62.7178	287	56.9159	AAA	4.91095
	Cc_miR-156ar	AGCAUCAUCAAGAUUCUCA	19	0.3347	0.1256	0.0408	69.4215	363	80.4505	AAA	4.95868
	Cc_miR-156as	AGCAUGAUCCCAAA	14	0.2745	0.2582	0.0834	59.7823	268	57.1824	AAA	3.61893
	Cc_miR-156c	AAGUGAAGCUGCCAGCAUGAUCUA	24	0.2625	0.1696	0.05	67.7019	322	50.6731	AGA	5.83384
	Cc_miR-156d	AAUAUUGUCGUUAUUGUAAUUC	22	0.2739	0.2463	0.0783	64.2599	277	73.5354	TTT	4.69314
	Cc_miR-156e	AAUGAAAAGUUUAGGGUUUAG	21	0.3229	0.283	0.0856	59.2486	346	72.5532	CTT	3.46821
	Cc_miR-156g	AAUGGAGGAAUUUGAAUUA	19	0.3227	0.3891	0.1154	59.7059	340	71.7518	CTT	3.52941
	Cc_miR-156j	AAUGUUGGCUGGCUCGAGGCUUUUC	25	0.3063	0.3225	0.0989	61.8182	330	77.8571	AAA	4.24242
	Cc_miR-156k	AAUUACUAGACGGUUCGA	18	0.3178	0.2459	0.0776	62.0397	353	77.9851	AAA	4.24484
	Cc_miR-156p	ACACUUCUAGGAGAGAAAAU	20	0.2625	0.2905	0.0845	63.9205	352	69.8425	TCT	3.97727
	Cc_miR-156q	ACAGUUUCUUGGCAUUCUGUCCACC	25	0.2803	0.2532	0.0754	63.8122	362	67.7099	TCT	3.89972
	Cc_miR-156r	ACAUAAUGCAGUAGUAGUGUUGAGA	25	0.279	0.238	0.0665	62.2093	344	75.3077	CTT	3.77907
	Cc_miR-156t	ACCAGUAAUUUUUUCGGUU	19	0.2901	0.2976	0.0904	58.9744	351	72.6389	CTT	3.4188
	Cc_miR-156u	ACCAUUGCACUCCAAAGCCGAUAUC	25	0.2736	0.3639	0.1074	62.5442	283	56.1321	AAA	3.42466
	Cc_miR-156v	ACCUGCACUUUACUCAGUUUCUC	23	0.3178	0.2459	0.0776	64.9819	277	56.1856	AAA	3.87812
	Cc_miR-156w	ACGGGCUUGGCGGAAUCAGCGGG	23	0.285	0.2401	0.0771	62.8571	280	56.3462	AAA	3.52113
	Cc_miR-156y	ACUUCUUUUCACAAAUCUCAAAUU	24	0.2642	0.1701	0.0502	67.8082	292	75.5319	AAA	3.65116
	Cc_miR-156z	ACUUGUAGGCGUUUU	15	0.2609	0.169	0.0498	59.4982	279	76.2832	AAA	3.49438
MIR-157	Cc_miR-157a	AGCCAAGGAUGACUUGCCGGAGC	23	0.2559	0.1539	0.0473	67.9181	293	79.3617	AAA	5.80205
MIR-160	Cc_miR-160b	AGCUUUAUUUGCAAUUUGGUAAAAG	25	0.2586	0.2207	0.0671	63.8587	368	73.3083	ATA	4.61957
	Cc_miR-160h	AGGUUAAGGUGGAGAU	16	0.2625	0.2905	0.0845	62.9851	335	72.6613	ATA	3.50877
	Cc_miR-160l	AGUUUAGGUGAGUUGAGUCAGGAU	24	0.2725	0.2422	0.0743	61.5917	289	78.2883	CAT	5.19031
	Cc_miR-160m	AGUAUAUGAGAAAGAAUUAAUG	22	0.3172	0.3332	0.0967	61.0526	285	77.2973	CAT	5.26316
	Cc_miR-160n	AGUCGUUUAUGGCUGAUGCA	20	0.2929	0.3692	0.1243	61.1888	286	78.2883	CAT	5.24476
	Cc_miR-160o	AGUGUUGAGAGGCGUGUGUUGA	22	0.2727	0.141	0.0463	66.2651	332	76.7857	ATG	3.01205
	Cc_miR-160s	AGUUUCAGAAUAAUUAGGCAA	21	0.2821	0.2313	0.072	66.0819	342	77.5862	GAT	3.21637
MIR-162	Cc_miR-162a	AUAAAUAGGAAAUGAGAAAUGG	22	0.346	0.1401	0.0498	61.8881	286	69.633	GTT	4.1958
	Cc_miR-162b	AUAUUGAAAAAAAUCCAAGUC	21	0.2985	0.2711	0.0803	59.8266	346	61.6547	AGA	3.9548
	Cc_miR-162e	AUUUGUUAUUUAUUUAUU	18	0.256	0.2666	0.0787	55.7143	350	52.3871	AGA	3.48837
	Cc_miR-162h	AUAAUAGAUCAUUAAAGUAUU	21	0.3323	0.1559	0.0505	59.8837	344	61.8116	AGA	3.61011
MIR-164	Cc_miR-164a	AUAAUUUUGGAAAAGUGGUUU	21	0.2978	0.2545	0.0762	55.2347	277	61.6129	CTC	3.61957
	Cc_miR-164c	AUAUCUUUGAAAACUCAAGUGA	22	0.3095	0.3076	0.0974	59.4306	281	61.4912	GAA	3.01003
	Cc_miR-164d	AUAUUGAGGCAAGUUAAUCCAUCC	24	0.2867	0.1352	0.0459	57.1906	299	63.2812	GAA	3.14961
	Cc_miR-164h	AUCAUCAAGAUUCUCA	16	0.3141	0.2771	0.0938	59.0571	403	65.8788	TTA	4.40252
	Cc_miR-164i	AUCCAAAGGGAUCGCAUUGAUCCUA	25	0.308	0.1249	0.0443	58.1882	287	66.0833	TTA	4.14201
	Cc_miR-164k	AUCGUUGGAUCAGGAGCACAGCA	23	0.3227	0.3891	0.1154	61.2048	415	65.2174	TTT	5.9322
	Cc_miR-164l	AUCUACUAAUUACUCCUU	18	0.3333	0.2394	0.078	61.7073	410	66.8153	TTT	6.06936
	Cc_miR-164m	AUCUCAGAGGAGUGAAUCUGAGAA	24	0.3333	0.2394	0.078	58.1315	289	73.5537	TTT	6.10465
	Cc_miR-164n	AUGACUGUGUCUGGUCAAU	19	0.3247	0.1606	0.0544	61.1898	353	83.5766	TTT	6.15836
	Cc_miR-164o	AUGAGAUGAUGCAGCAAGUU	20	0.3259	0.1578	0.054	61.8785	362	83.7681	TTT	6.57439
	Cc_miR-164q	AUGCAGCCAAGGAUGACUUGCCGG	24	0.2846	0.1239	0.0393	61.7729	361	83.7681	TTT	6.59722
MIR-166	Cc_miR-166a	AUUCAGUUGUGGAUGGCUCAAA	22	0.3014	0.432	0.1231	63.7324	284	50.4854	TTT	5.35897
	Cc_miR-166aa	CCACCUCCAUUAAAUUUGUUGU	22	0.3184	0.3355	0.1071	63.5088	285	50.6731	TTT	5.42177
	Cc_miR-166ab	CCAGGGUCGUCCUGAGAAUACAUA	24	0.2954	0.3031	0.1001	63.1769	277	50.9804	TTT	5.48179
	Cc_miR-166ad	CCAUGCCCUCUUUUCUUU	18	0.3052	0.2968	0.0838	63.1579	304	52.3214	TTT	5.48276
	Cc_miR-166af	CCGCAUCAUUCACUCAUUUGCUAA	24	0.289	0.1613	0.0555	63.2787	305	52.3214	TTT	5.54545
	Cc_miR-166ag	CCGGAUCGACCGACCGAG	18	0.2867	0.1352	0.0459	63.0872	298	53.2727	TTT	5.5584
	Cc_miR-166ai	CCUUUUUUUCACUUCUUA	18	0.3431	0.1288	0.0448	61.6197	284	53.7615	TTT	5.61095
	Cc_miR-166al	CGUUGGAUCUUACAGCGUUUAGAG	24	0.2846	0.1235	0.0392	63.2143	280	64.6602	TTT	5.62428
	Cc_miR-166an	CUCUCUCUCACACAUGGGUCUC	22	0.2846	0.1225	0.0389	75.4098	305	109.2	TTT	5.63768
	Cc_miR-166c	AUUCUAUUAUAUAUCUUUGAAAA	23	0.281	0.1367	0.0438	58.9226	297	55.6557	TTC	4.3771
	Cc_miR-166d	AUUGGUCCGGUUCAAU	16	0.2966	0.29	0.0825	60.0601	333	58.797	AAA	5.21739
	Cc_miR-166e	AUUUAAUGUCACAUAAUGGUAGCUA	25	0.2758	0.291	0.0828	60.1796	334	58.797	AAA	5.40541
	Cc_miR-166f	AUUUUCUCUCUACGUU	16	0.2782	0.1931	0.0623	57.8014	282	57.0588	TTC	4.60993
	Cc_miR-166h	CAAAUUUUUCUAAACUUGUA	20	0.2809	0.1747	0.0564	58.5366	287	57.0588	TTC	4.52962
	Cc_miR-166l	CACCUGCACUUUACUCAGUUUCUC	24	0.2636	0.2562	0.0747	59.3525	278	59.0265	TTT	6.47482
	Cc_miR-166m	CACCUGCAUGGCCAGA	16	0.3271	0.2854	0.1011	58.7189	281	70.431	AGG	4.27046
	Cc_miR-166n	CAGCAUCAUCAAGAUUCUCA	20	0.3282	0.2662	0.0883	57.1429	294	70.6349	AGG	4.42466
	Cc_miR-166o	CAGCCAAGGAUGACUUGCCGG	21	0.2647	0.208	0.0688	60.241	332	53.3333	TTT	4.51807
	Cc_miR-166p	CAGCUGCACUUUGCUUGGUUU	21	0.2737	0.1989	0.0569	58.8448	277	57.6316	AAA	5.07042
	Cc_miR-166q	CAGGGCAAUUCUCCUUUGGCAG	22	0.2679	0.1924	0.0613	61.4286	350	54.0741	TTT	4.57143
	Cc_miR-166y	CCAAAAGAAAAGCCAA	16	0.2863	0.4173	0.1164	59.6154	312	58.0952	TTT	4.48718
	Cc_miR-166z	CCACAUUUUUCUUAAAC	17	0.2941	0.1264	0.0427	61.465	314	78.6777	TTT	4.48432
MIR-167	Cc_miR-167c	CUACACCUCUCAAGUC	16	0.2986	0.2559	0.0802	57.0201	349	63	AAA	2.96601
	Cc_miR-167f	CUCCCUGAAUGCCAU	15	0.3404	0.2933	0.0958	62.8866	291	56.3889	AAA	4.811
	Cc_miR-167g	CUCCUCAUAAGCCUUCUGAC	20	0.3265	0.1808	0.0596	62.8571	280	56.3462	AAA	4.87805
	Cc_miR-167h	CUGAUGGAGCAUCAUCAAG	19	0.2652	0.3082	0.0899	56.1837	283	65.6452	TCA	3.18021
	Cc_miR-167l	CUUCCACAGCUUUCUUGAACUGC	23	0.3007	0.4466	0.1343	57.8014	282	43.8655	AGA	3.8674
	Cc_miR-167m	CUUUCUUGAACUGUGUA	17	0.3193	0.2817	0.091	62.5442	283	56.1321	AGA	3.87812
	Cc_miR-167o	GAAAAGGUGUUGUUGAGAUGGGU	23	0.2842	0.2546	0.0826	50.1567	319	63.9623	AGA	3.96601
	Cc_miR-167r	GAAGGAGCUUCCCUCAGCCCAU	22	0.3096	0.2177	0.0707	46.2236	331	65.618	AGA	4
	Cc_miR-167s	GAAUUUAAACUUCAG	15	0.3123	0.0706	0.0259	46.6258	326	67.1264	AAA	4.947
MIR-168	Cc_miR-168a	GACACUAAUUUAAAUUAAGUUUAG	24	0.3333	0.2394	0.078	54.5455	286	69.3846	TTT	4.54545
	Cc_miR-168c	GAGAGGGAGAGCGGUUUUUGGUA	23	0.2727	0.141	0.0463	48.6111	288	67.7703	TTT	5.09383
	Cc_miR-168e	GAGCUCCCUUCACGUCAA	18	0.3227	0.3891	0.1154	64.9733	374	56.1832	TTT	4.41989
	Cc_miR-168g	GAGGGGAAUGAAGCCUG	17	0.3257	0.3284	0.1081	63.2653	294	56.2963	TTT	4.59016
	Cc_miR-168i	GAUAAAUUUUUCUAGA	16	0.3269	0.3133	0.103	62.8975	283	56.4762	TTT	4.60993
	Cc_miR-168j	GAUAUUGGUACGGUUCAAU	19	0.3021	0.2874	0.0894	64.2857	308	57.2727	TTT	4.62633
	Cc_miR-168k	GAUCUAAGAAUGAAUAGAUGG	21	0.3282	0.2662	0.0883	62.543	291	58.9908	TTT	4.77816
	Cc_miR-168m	GAUGCAGCAUCAUCAAGAUUCU	22	0.3398	0.197	0.0661	61.1511	278	61.0185	TTT	4.94118
MIR-169	Cc_miR-169a	GAUGUAGCAUCAUCAAG	17	0.3119	0.2661	0.08	61.6959	342	80.9924	TTT	4.38596
	Cc_miR-169b	GAUGUAGCAUCAUCAAGAUUCA	22	0.2518	0.1494	0.0411	61.8267	427	72.638	CAT	5.15222
MIR-171	Cc_miR-171c	GCAGCCAAGGAUGACUUGCCGGAG	24	0.2862	0.2211	0.0712	60.119	336	46.0448	AAA	2.84698
	Cc_miR-171f	GCAUGAAGUUUGGUUAU	17	0.2724	0.2595	0.081	62.5714	350	72.5954	TTT	4.85714
	Cc_miR-171g	GCCUUUGCACUCGAGGGCCAA	21	0.3343	0.318	0.1034	55.7143	350	52.3871	GAT	2.94985
	Cc_miR-171h	GCGACUUGUAUUUUAGCCCU	20	0.3462	0.2414	0.0863	61.6519	339	76.2308	GAT	2.99728
	Cc_miR-171j	GCUAGCUAGCUUUUUUAAAAGGGUC	25	0.2627	0.2261	0.0725	61.658	386	49.1892	TTT	3.76712
	Cc_miR-171k	GGAACAGGCAGAGCAU	16	0.3459	0.3693	0.1226	62.4294	354	77.4436	CAA	3.10734
	Cc_miR-171m	GGAGCUCCCUUCAGUCCA	18	0.3422	0.2857	0.0945	62.7507	349	78.2308	ATA	2.86533
MIR-172	Cc_miR-172ac	UAGUAUGUUUUUAUUUUUAGCUUA	24	0.2742	0.3503	0.1086	57.6271	354	71.9333	ATG	3.28283
	Cc_miR-172ad	UAUACUCAUUUCAUAA	16	0.283	0.3154	0.0846	57.0997	331	73.3099	ATG	3.48432
	Cc_miR-172ae	UAUAUUGAAAAAAAUCCAAGUCCC	24	0.2986	0.232	0.067	56.6038	318	73.8406	ATG	3.53357
	Cc_miR-172ag	UAUUCAAACAUGUAUAUAA	19	0.2719	0.208	0.0613	56.8047	338	73.9041	ATG	3.63036
	Cc_miR-172ah	UAUUUUAGUUCUAUAUGAUUUA	22	0.2711	0.2074	0.0612	56.9322	339	73.9041	ATG	3.83275
	Cc_miR-172ai	UAUUUUCCUUUUUUUCACUUCUUAU	25	0.32	0.1633	0.055	55.0877	285	79.1406	ATG	3.80711
	Cc_miR-172b	GGAGUGAGGCUGUCACAG	18	0.276	0.2856	0.0859	59.7865	281	64.9558	ATG	3.91459
	Cc_miR-172d	GGAGUUCCUUGCAGCCCAAAG	21	0.3176	0.243	0.0692	59.7444	313	69.6032	CAA	3.19489
	Cc_miR-172e	GGAUUUAAGCCUAACU	16	0.2957	0.3261	0.0991	61.1825	389	67.4172	AAG	6.94118
	Cc_miR-172f	GGAUCUAAGAAUGAAUAGAUGG	22	0.3333	0.2054	0.0683	62.8378	444	78.8485	ATA	3.7037
	Cc_miR-172g	GGGGUAAUCUGCAUCCUGAGACUUA	25	0.2938	0.3722	0.1115	50.8197	427	49.9048	AAA	3.26975
	Cc_miR-172i	GGUCGGAGGUGAUGACAGA	19	0.2803	0.1678	0.0553	59.7938	291	71.3675	ATG	3.78007
	Cc_miR-172l	GUGAGAAUGAGAGGAGGGAGAG	22	0.2857	0.4226	0.1265	59.7122	278	64.1071	ATG	3.95683
	Cc_miR-172n	GUUUAGGUCUAUUACCACAAUAAUA	25	0.2929	0.423	0.1273	61.6487	279	54.8598	CAA	3.20285
	Cc_miR-172p	GUAGCGGUUCAUCGAU	16	0.3172	0.3332	0.0967	61.3718	277	54.8598	CAA	3.40136
	Cc_miR-172q	GUAUCUAUGUAUGUAA	16	0.3141	0.2771	0.0938	58.3916	286	64.8739	CAA	3.43643
	Cc_miR-172r	GUCAGGAUUGGGUAAUUUGCGCGC	24	0.3099	0.2426	0.0863	59.1195	318	65.5385	CAA	3.947
	Cc_miR-172s	GUCCAGAUGCCUGGGAUGA	19	0.3214	0.2404	0.0848	58.0071	281	65.5932	CAA	3.83562
	Cc_miR-172t	GUCCUGCUUCAUCAAGUG	18	0.283	0.3154	0.0846	58.5616	292	66.7769	CAA	3.83562
	Cc_miR-172u	GUGAUUAUUAUAAUAGC	17	0.3081	0.2314	0.0825	59.3846	325	67.4242	CAA	3.60656
	Cc_miR-172v	GUGUGGAAGAAUCUGUAAAGC	21	0.3144	0.2194	0.0792	58.1315	289	73.5537	CAA	3.58453
	Cc_miR-172w	GUGUUUGUGUGGAGGGUGAAA	21	0.2989	0.2423	0.0726	59.7865	281	74.6018	CAA	3.61842
	Cc_miR-172z	GUUUGUAGCAGAGAAAAGUGUGAU	24	0.3483	0.1837	0.0582	62.8159	277	81.9417	CAA	3.71622
MIR-319	Cc_miR-319a	UCUCUCUCUCUCACACAUGGGUCUC	25	0.287	0.316	0.0864	63.8889	324	81.7094	TTT	5.24691
	Cc_miR-319aa	UAGCUGGUUCCCUCCGAA	18	0.2804	0.43	0.134	61.442	319	56.0163	TTC	4.10964
	Cc_miR-319aaf	UAUCUUGAAGUUCCUCUGA	19	0.2853	0.4016	0.1206	60.473	296	62.1368	TTC	4.15759
	Cc_miR-319ab	UAGCUGGUUCCCUCCGAAGUU	21	0.3452	0.277	0.0891	59.2179	358	64.5205	TTC	4.15186
	Cc_miR-319ad	UAUCAGCUCAGCAGUUUUGU	20	0.2709	0.246	0.0747	61.126	373	72.7379	TTC	4.22005
	Cc_miR-319ai	UAUGGAAUGAGAGAGACAA	19	0.3196	0.1726	0.0583	61.7414	379	73.1517	TTC	4.30726
	Cc_miR-319al	UAUUGGCUCGGUUCACUCAGACAC	24	0.2841	0.1765	0.0579	56.1562	333	82.3973	TTC	4.35211
	Cc_miR-319am	UAUUGUCUUCCUUCGUCU	18	0.3577	0.1522	0.0542	70.9859	355	100.097	TTC	4.37491
	Cc_miR-319c	UGAAUUUAAACUUCAG	16	0.3228	0.4074	0.1172	63.1737	334	74.3902	ATT	3.89222
	Cc_miR-319g	UUAUUUUCCUUUUUUUCACUUCUUA	25	0.2784	0.2196	0.0618	61.1888	286	78.2883	TCT	4.2623
	Cc_miR-319h	UUCAUGUUGUGCAUGUUGGUCAAGG	25	0.3262	0.379	0.1145	65.6522	460	85.1266	ATT	3.91304
	Cc_miR-319i	UUCCUUUUUUUCACUUCUUA	20	0.2832	0.4065	0.1249	59.589	292	68.0508	ACA	4.10959
	Cc_miR-319k	UUGCUGGGGAAGAAUAAGGCCAA	23	0.321	0.3262	0.1019	63.8889	288	49.1346	ATT	3.52113
	Cc_miR-319l	UUUCCUUUUUUUCACUUCUUAU	22	0.3398	0.197	0.0661	65.3846	442	86.0131	ATT	3.84615
	Cc_miR-319m	UAACAUGAGAUAGACAUGUAGCC	23	0.2862	0.3789	0.1262	64.2012	338	57.2727	ATT	3.50108
	Cc_miR-319n	UAACCUGAUCUCUCUCAU	18	0.3283	0.3034	0.0964	63.2302	291	62.4299	ATT	3.66972
	Cc_miR-319o	UAAGCAAUAGGGCACC	16	0.2876	0.2224	0.071	60.1329	301	68.3333	ACA	4.0678
	Cc_miR-319p	UAAGGUAUUGGCGUGCCUCA	20	0.3254	0.3178	0.0922	63.4561	353	73.6434	CTT	4.24929
	Cc_miR-319u	UAGAGAGUGAGCACACAU	18	0.2929	0.423	0.1273	62.9518	332	72.7642	ACA	3.57143
	Cc_miR-319w	UAGAUCACCCAGGUUCAG	18	0.2832	0.4065	0.1249	62.9412	340	73.6508	ACA	3.58423
	Cc_miR-319x	UAGCAUAUGGAAGGGAAAGUGAUA	24	0.3149	0.2722	0.0888	62.7219	338	73.6508	ACA	3.63768
	Cc_miR-319y	UAGCAUCAUCAAGAUUCACAUGCA	24	0.2614	0.2799	0.0814	61.0526	285	77.2973	ACA	3.81928
	Cc_miR-319z	UAGCGAAAUCUCACCUGUGGGUUUG	25	0.2776	0.219	0.0617	61.5917	289	78.2883	ACA	3.9604
MIR-390	Cc_miR-390a	UAUUUAUGGUAGAGAAUUCCAUGU	24	0.2776	0.328	0.1034	58.8571	350	66.8056	TCT	4.28571
	Cc_miR-390c	UCAAACCAACAUGCUUGU	18	0.2817	0.3321	0.0986	56.8421	285	62.1951	TCT	4.5614
	Cc_miR-390f	UCAGGAUAGAUAGCGCCAAAUACA	24	0.284	0.3317	0.105	64.9485	388	55.5882	TCT	4.21803
	Cc_miR-390i	UCAGUUGGAGUGCUUUUA	18	0.2655	0.3298	0.1025	65.6642	399	55.6934	TCT	4.22535
	Cc_miR-390j	UCAUGCGGUACUUUACGAUAUA	22	0.2618	0.33	0.1003	65.404	396	55.6934	TCT	4.27805
	Cc_miR-390l	UCAUUGGCUUUGUAUAUUGGAAUUU	25	0.2899	0.3208	0.0996	64.8294	381	56.2687	TCT	4.33333
	Cc_miR-390n	UCCACAGCUUUCUUGAACUG	20	0.2734	0.2629	0.0809	62.1701	341	60.155	TCT	4.35868
	Cc_miR-390o	UCCCAAAUAAAUAUUGGUGA	20	0.2945	0.2531	0.0756	61.6438	292	61.3393	TCT	4.40136
	Cc_miR-390p	UCCGGCAAGUCGUCUCUGGCUA	22	0.2551	0.2071	0.0631	58.3082	331	65.5072	TCT	4.50237
	Cc_miR-390q	UCCUCAUAAGCCUUCUGAC	19	0.2846	0.1225	0.0389	58.8732	355	66.2329	TCT	4.61095
MIR-393	Cc_miR-393b	UCGAGGGUCAAUCUCCGU	18	0.3265	0.1808	0.0596	62.2449	294	81.1712	ATT	3.7415
	Cc_miR-393d	UCGGAGAGAGACUCGGUG	18	0.3466	0.1379	0.0498	61.3718	277	84.2056	ATT	3.61011
	Cc_miR-393f	UCUCCUCAUAAGCCUUCUGAC	21	0.315	0.2481	0.0803	57.8947	285	81	TTG	4.21053
	Cc_miR-393h	UCUGAGUUGACUGUUCGA	18	0.32	0.1986	0.0644	67.7083	288	113.763	TTG	4.18118
	Cc_miR-393j	UCUUAUAUUGAAAUCAAC	18	0.3006	0.3807	0.1191	57.1031	359	71.2338	TGA	3.89972
	Cc_miR-393k	UCUUCCCAUAAGUCCCGA	18	0.2997	0.393	0.1232	57.2222	360	71.4935	TGA	3.88889
	Cc_miR-393m	UGAAACUGCCACAUGAUCU	19	0.3188	0.2202	0.0735	58.4527	349	67.1034	TTG	4.16667
	Cc_miR-393n	UGAAAUUGAGACUGAGA	17	0.2878	0.1828	0.0613	61.0315	349	80.7353	TTT	3.72493
	Cc_miR-393o	UGAAAUUGAGACUGAGAUUGU	21	0.2988	0.4163	0.1282	57.3407	361	71.5584	TGA	3.9548
	Cc_miR-393p	UGAACGCUUCACAGGUGGGGCUAGU	25	0.2739	0.1973	0.0617	59.8566	279	58.4821	TTC	4.61011
MIR-394	Cc_miR-394a	UGAAGCUGCCAGCAUGAUCU	20	0.2584	0.2218	0.0653	59.3333	300	55.8197	TTC	4.66667
	Cc_miR-394b	UGAAGCUGCCAGCAUGAUCUA	21	0.2939	0.17	0.0533	59.4982	279	68.8496	TCT	7.16846
	Cc_miR-394c	UGAAUCUCAUUAAGGA	16	0.2742	0.3503	0.1086	60.9499	379	52.2973	TTC	4.68227
	Cc_miR-394d	UGAAUCUGGAGGUCCUC	17	0.2887	0.2171	0.0673	60.2564	390	54.9032	TTC	4.35897
	Cc_miR-394e	UGAAUGAUGCAGGAGGUAAA	20	0.25	0.2341	0.0799	59.0164	305	55.04	TTC	4.59016
	Cc_miR-394f	UGAAUUGCGAGAUUUGCA	18	0.251	0.1749	0.0568	60.2113	284	60.2655	TTC	4.92958
	Cc_miR-394g	UGACAGAAGUAUAGAGAGCAC	21	0.2892	0.3382	0.0993	62.536	347	66.7692	AAA	5.34125
	Cc_miR-394i	UGACUCGUGAUAUUGG	16	0.2816	0.219	0.0693	65.1724	290	62.9703	ACA	4.48276
MIR-395	Cc_miR-395a	UGAGAGGUGAAGGAAGC	17	0.2943	0.3043	0.1002	63.8298	282	61.1765	ACA	4.60993
	Cc_miR-395b	UGAGGAAUGAUAGGGCAAAUCU	22	0.2811	0.2049	0.0667	65.3061	294	62.3529	ACA	4.42177
	Cc_miR-395c	UGAGGACUCUGCAUCAUGAGG	21	0.3019	0.1861	0.0613	65.508	374	65.969	ACA	3.7619
MIR-396	Cc_miR-396a	UGAGGGGAAUGAAGCCUGGU	20	0.3028	0.3354	0.1028	61.5599	359	53.1884	AAG	5.24837
	Cc_miR-396ab	UGGGCCUGAGCCUGCAGGA	19	0.2769	0.1262	0.0396	61.9718	284	66.1111	AAG	5.28169
	Cc_miR-396ad	UGGUUCCCUCCGAAGUUU	18	0.2846	0.1239	0.0393	59.5668	277	74.5536	AAG	5.32323
	Cc_miR-396ai	UGUAUGGAAUGAGAGA	16	0.2846	0.1235	0.0392	63.3238	349	77.0312	AAG	5.61702
	Cc_miR-396b	UGAGUGAGGGGAAUGAAGCCUG	22	0.2634	0.2121	0.0733	59.4406	286	73.3621	CTT	4.8951
	Cc_miR-396c	UGAUGCAGCAUCAUCAAGAUUC	22	0.2878	0.1828	0.0613	63.7288	295	72.8972	CTT	4.25532
	Cc_miR-396d	UGAUGGGAAUGUUGUUUGGCU	21	0.2635	0.2616	0.0767	54.8736	277	61.84	AAG	6.85921
	Cc_miR-396g	UGAUUCUUCAACAUCAGUCGGUUC	24	0.2572	0.3092	0.0918	57.967	364	60.6536	AAG	5.59441
	Cc_miR-396h	UGAUUGAGUGCAGCAUUGAU	20	0.2874	0.186	0.06	67.9245	371	65.4622	TCT	5.66038
	Cc_miR-396j	UGCAGCAACUUGACUAUAGUUU	22	0.3308	0.144	0.05	68.942	293	75.6044	TCT	3.75427
	Cc_miR-396k	UGCAUUGCAUACAUACAUACAUAC	24	0.2644	0.2948	0.0897	58.0822	365	60.6536	AAG	5.94901
	Cc_miR-396m	UGGAGAAGCAGGGCACGUG	19	0.2638	0.1628	0.0544	62.8571	280	81.1538	CTT	4.67626
	Cc_miR-396n	UGGAGGUAGCGGUUCAUCGAUCU	23	0.3063	0.2624	0.0817	62.2166	397	64.6	CAT	5.54156
	Cc_miR-396p	UGGAUCUAAGAAUGAAUAGAUGG	23	0.2857	0.3162	0.0955	62.1429	280	65.9434	AAG	5.35714
	Cc_miR-396q	UGGAUGCAGAGGUUUAU	17	0.259	0.2453	0.0717	54.6763	278	61.2698	AAG	6.83453
	Cc_miR-396r	UGGCAGAAGAACAGAGAGC	19	0.2607	0.2635	0.0765	67.9245	371	65.4622	AAG	6.78571
	Cc_miR-396s	UGGCAGAAGAACAGAGAGCACA	22	0.2993	0.4124	0.1269	53.5461	282	57.4809	AAG	6.48432
	Cc_miR-396u	UGGCUCCCUGUAUGCCAU	18	0.3118	0.4228	0.1169	59.4306	281	61.4912	AAG	6.53357
	Cc_miR-396v	UGGCUGGCUCGAGGCUUUUC	20	0.275	0.2666	0.0786	60.5128	390	63.5714	AAG	6.63036
	Cc_miR-396w	UGGCUGGGGGGAAUGA	16	0.2727	0.1451	0.0474	68.942	293	75.6044	AAG	6.66667
	Cc_miR-396y	UGGCUGGGGGGAAUGAAGC	19	0.2736	0.1406	0.0464	68.7285	291	75.6044	AAG	6.9604
MIR-399	Cc_miR-399b	UGUCUGGCUCGAGGUCAUGGA	21	0.2804	0.3744	0.1121	63.7681	345	67.12	AAA	4.34783
MIR-408	Cc_miR-408a	UGUCUUAAGAAAGUAUGAGUCUAA	24	0.2827	0.3733	0.1057	59.1837	294	59.5	CTC	3.77612
	Cc_miR-408c	UGUUUAGGUUCGUGCUUAUUUCUU	24	0.3025	0.1937	0.0615	65.371	283	70.3061	TCA	5.30035
	Cc_miR-408e	UUAGCUGCUGACUCAUUCAU	20	0.2807	0.2689	0.0825	59.7765	358	71.3889	TTT	3.61702
	Cc_miR-408e	UUACUAAUGUAUAUAAGUGGA	21	0.3313	0.1568	0.0506	61.465	314	78.6777	TTT	3.63128
MIR-4995	Cc_miR-4995a	UUAUAUAAGAGAGAAUA	17	0.2926	0.3953	0.1207	44.8441	417	56.7391	CCC	3.53357
	Cc_miR-4995b	UUAUAUAAGAGAGAAUAUG	19	0.2951	0.148	0.0472	61.4841	283	60.4587	CCC	3.59712
MIR-530	Cc_miR-530a	UUAUAUAAGAGAGAAUAUGA	20	0.3091	0.2599	0.0835	63.2867	286	93.8095	TTT	3.61446
MIR-6182	Cc_miR-6182	UUCUUGAGUGGAGUUGAACAUG	22	0.2892	0.2883	0.0867	56.9231	325	52.0714	AAA	4.92308
MIR-8175	Cc_miR-8175a	UUGAGGGGAAUGAAGCCUGGU	21	0.2628	0.4228	0.1266	62.7907	301	58.8393	TTT	3.23529
	Cc_miR-8175c	UUGGAGAAGCAGGGCACGUG	20	0.2857	0.4226	0.1265	65.5172	319	63.8182	TTT	3.8674
MIR-9730	Cc_miR-9730c	UUGGUGAGGUUCAAUC	16	0.2821	0.2313	0.072	56.4171	374	57.1166	AGT	2.94118
	Cc_miR-9730d	UUGUGAGCUAUGUUUUGCAAGG	22	0.3068	0.0737	0.0263	55.7554	278	65.2846	AGT	2.94118
MIR-9749	Cc_miR-9749a	UUUAAGAGAGAUUUAUCA	18	0.3179	0.3255	0.1011	63.6792	424	84.0909	ATT	4.07609
MIR-9756	Cc_miR-9756b	UUUCUUGACAUUGCUUGUUGCUU	23	0.2967	0.3229	0.0974	65.1832	382	55.8647	AGA	5.02793
	Cc_miR-9756c	UUUGAGCUGAGUAUUUAUUGUG	22	0.2986	0.232	0.067	62.7517	298	59.3694	AGA	5.66667
	Cc_miR-9756d	UUUGAGGGGAAUGAAGCCUGGU	22	0.2961	0.1874	0.0625	62.069	290	59.9091	AGA	5.84192
	Cc_miR-9756e	UUUUCUCUGAGGAAUUA	17	0.3092	0.1241	0.0443	76.6187	278	63.9077	AGA	5.86207
