# Supplementary material for: Expressivity of the key genes associated with seed and pod development is highly regulated via lncRNAs and miRNAs in Pigeonpea
Source: Sci Rep. 2019 Dec 3;9:18191. doi: 10.1038/s41598-019-54340-6 (PMC6890743; doi:10.1038/s41598-019-54340-6)
Supplement: Supplementary file 9 — Supplementary S8 [file 41598_2019_54340_MOESM9_ESM.xlsx]

## Sheet: Family_distribution_of_miRNAs 
Expressivity of the key genes associated with seed and pod development is highly regulated via lncRNAs and miRNAs in Pigeonpea
Antara Das1, Deepti Nigam1, Alim Junaid1, Kishor U Tribhuvan1, Kuldeep Kumar1, Kumar Durgesh2, Singh NK1, Kishor Gaikwad1*
1 ICAR- National Research Centre on Plant Biotechnology, New Delhi, India
2 Division of Genetics, ICAR-IARI, New Delhi, India
*Corresponding author's email ID: kish2012@nrcpb.org, kish2012@gmail.com
family	Final_miRNA	Sequence of miRNAs		Family	No of miRNAs		Chromosome	No of miRNAs
MIR-053	Cc_miR-053a	AAAAACAUGAUUGAGUGCAG		MIR-156	28		Chr_1	7
MIR-10921	Cc_miR-10921a	UUUUGAGGGGAAUGAAGCCUGGU		MIR-319	24		Chr_2	8
MIR-1310	Cc_miR-1310b	AAAAAUAGCUUCUCAGAUGAU		MIR-172	23		Chr_3	14
	Cc_miR-1310c	AAAAUAUUUGUACAUGAUU		MIR-166	22		Chr_4	0
	Cc_miR-1310d	AAAGAUUCUAAGACGUGCGUCUUGC		MIR-396	21		Chr_5	0
MIR-133	Cc_miR-133a	AAAGUAUGAGAGGGAGA		MIR-164	11		Chr_6	30
MIR1507	Cc_miR-1507a	AAAUUCAAGUAAGAAGAUUAAAA		MIR-390	10		Chr_7	0
	Cc_miR-1507b	AAAUCCAAAGGGAU		MIR-393	10		Chr_8	2
MIR1512	Cc_miR-1512a	AACAGGAAAAGGUGUUGUUGAGAUG		MIR-167	9		Chr_9	0
MIR1515	Cc_miR-1515a	AAGAUCAUCACAUCAUGCAUAU		MIR-168	8		Chr_10	0
	Cc_miR-1515b	AAGCCUGGUCCGAGAACACUAA		MIR-394	8		Chr_11	34
MIR-156	Cc_miR-156a	UUGACAGAAGAGAGUGAGCAC		MIR-160	7		Scaffold	130
	Cc_miR-156ac	AGAAUGAAGGAGCUUCCCUCAG		MIR-171	7
	Cc_miR-156ae	AGAGAAGGAAUCUAAGAGCUAGUGA		MIR-162	4
	Cc_miR-156ag	AGAGAUUAGACAAUUGAAUAGUAU		MIR-408	4
	Cc_miR-156aj	AGAGGCUGACAGAAGAGAG		MIR-9756	4
	Cc_miR-156ak	AGAGUGAGCACACAUGGC		MIR-1310	3
	Cc_miR-156al	AGAGUGAGCACACAUGGCACUUUCU		MIR-395	3
	Cc_miR-156am	AGAUGAAGAUUACAAGAAGCUACGG		MIR-1515	2
	Cc_miR-156an	AGAUGAUAGCUUAAGG		MIR-169	2
	Cc_miR-156ao	AGAUGGGAAGGAAGGUGGUGA		MIR-4995	2
	Cc_miR-156ap	AGCAUAAGCCAUAUAUAUU		MIR-9730	2
	Cc_miR-156aq	AGCAUCAUCAAGAUUC		MIR-1507	2
	Cc_miR-156ar	AGCAUCAUCAAGAUUCUCA		MIR-053	1
	Cc_miR-156as	AGCAUGAUCCCAAA		MIR-10921	1
	Cc_miR-156c	AAGUGAAGCUGCCAGCAUGAUCUA		MIR-133	1
	Cc_miR-156d	AAUAUUGUCGUUAUUGUAAUUC		MIR1512	1
	Cc_miR-156e	AAUGAAAAGUUUAGGGUUUAG		MIR-157	1
	Cc_miR-156g	AAUGGAGGAAUUUGAAUUA		MIR-399	1
	Cc_miR-156j	AAUGUUGGCUGGCUCGAGGCUUUUC		MIR-530	1
	Cc_miR-156k	AAUUACUAGACGGUUCGA		MIR-6182	1
	Cc_miR-156p	ACACUUCUAGGAGAGAAAAU		MIR-8175	1
	Cc_miR-156q	ACAGUUUCUUGGCAUUCUGUCCACC		MIR-9749	1
	Cc_miR-156r	ACAUAAUGCAGUAGUAGUGUUGAGA
	Cc_miR-156t	ACCAGUAAUUUUUUCGGUU
	Cc_miR-156u	ACCAUUGCACUCCAAAGCCGAUAUC
	Cc_miR-156v	ACCUGCACUUUACUCAGUUUCUC
	Cc_miR-156w	ACGGGCUUGGCGGAAUCAGCGGG
MIR-157	Cc_miR-156y	ACUUCUUUUCACAAAUCUCAAAUU
MIR-160	Cc_miR-156z	ACUUGUAGGCGUUUU
	Cc_miR-157a	AGCCAAGGAUGACUUGCCGGAGC
	Cc_miR-160b	AGCUUUAUUUGCAAUUUGGUAAAAG
	Cc_miR-160h	AGGUUAAGGUGGAGAU
	Cc_miR-160l	AGUUUAGGUGAGUUGAGUCAGGAU
	Cc_miR-160m	AGUAUAUGAGAAAGAAUUAAUG
	Cc_miR-160n	AGUCGUUUAUGGCUGAUGCA
MIR-162	Cc_miR-160o	AGUGUUGAGAGGCGUGUGUUGA
	Cc_miR-160s	AGUUUCAGAAUAAUUAGGCAA
	Cc_miR-162a	AUAAAUAGGAAAUGAGAAAUGG
	Cc_miR-162b	AUAUUGAAAAAAAUCCAAGUC
MIR-164	Cc_miR-162e	AUUUGUUAUUUAUUUAUU
	Cc_miR-162h	AUAAUAGAUCAUUAAAGUAUU
	Cc_miR-164a	AUAAUUUUGGAAAAGUGGUUU
	Cc_miR-164c	AUAUCUUUGAAAACUCAAGUGA
	Cc_miR-164d	AUAUUGAGGCAAGUUAAUCCAUCC
	Cc_miR-164h	AUCAUCAAGAUUCUCA
	Cc_miR-164i	AUCCAAAGGGAUCGCAUUGAUCCUA
	Cc_miR-164k	AUCGUUGGAUCAGGAGCACAGCA
	Cc_miR-164l	AUCUACUAAUUACUCCUU
	Cc_miR-164m	AUCUCAGAGGAGUGAAUCUGAGAA
	Cc_miR-164n	AUGACUGUGUCUGGUCAAU
MIR-166	Cc_miR-164o	AUGAGAUGAUGCAGCAAGUU
	Cc_miR-164q	AUGCAGCCAAGGAUGACUUGCCGG
	Cc_miR-166a	AUUCAGUUGUGGAUGGCUCAAA
	Cc_miR-166aa	CCACCUCCAUUAAAUUUGUUGU
	Cc_miR-166ab	CCAGGGUCGUCCUGAGAAUACAUA
	Cc_miR-166ad	CCAUGCCCUCUUUUCUUU
	Cc_miR-166af	CCGCAUCAUUCACUCAUUUGCUAA
	Cc_miR-166ag	CCGGAUCGACCGACCGAG
	Cc_miR-166ai	CCUUUUUUUCACUUCUUA
	Cc_miR-166al	CGUUGGAUCUUACAGCGUUUAGAG
	Cc_miR-166an	CUCUCUCUCACACAUGGGUCUC
	Cc_miR-166c	AUUCUAUUAUAUAUCUUUGAAAA
	Cc_miR-166d	AUUGGUCCGGUUCAAU
	Cc_miR-166e	AUUUAAUGUCACAUAAUGGUAGCUA
	Cc_miR-166f	AUUUUCUCUCUACGUU
	Cc_miR-166h	CAAAUUUUUCUAAACUUGUA
	Cc_miR-166l	CACCUGCACUUUACUCAGUUUCUC
	Cc_miR-166m	CACCUGCAUGGCCAGA
	Cc_miR-166n	CAGCAUCAUCAAGAUUCUCA
	Cc_miR-166o	CAGCCAAGGAUGACUUGCCGG
	Cc_miR-166p	CAGCUGCACUUUGCUUGGUUU
	Cc_miR-166q	CAGGGCAAUUCUCCUUUGGCAG
MIR-167	Cc_miR-166y	CCAAAAGAAAAGCCAA
	Cc_miR-166z	CCACAUUUUUCUUAAAC
	Cc_miR-167c	CUACACCUCUCAAGUC
	Cc_miR-167f	CUCCCUGAAUGCCAU
	Cc_miR-167g	CUCCUCAUAAGCCUUCUGAC
	Cc_miR-167h	CUGAUGGAGCAUCAUCAAG
	Cc_miR-167l	CUUCCACAGCUUUCUUGAACUGC
	Cc_miR-167m	CUUUCUUGAACUGUGUA
	Cc_miR-167o	GAAAAGGUGUUGUUGAGAUGGGU
MIR-168	Cc_miR-167r	GAAGGAGCUUCCCUCAGCCCAU
	Cc_miR-167s	GAAUUUAAACUUCAG
	Cc_miR-168a	GACACUAAUUUAAAUUAAGUUUAG
	Cc_miR-168c	GAGAGGGAGAGCGGUUUUUGGUA
	Cc_miR-168e	GAGCUCCCUUCACGUCAA
	Cc_miR-168g	GAGGGGAAUGAAGCCUG
	Cc_miR-168i	GAUAAAUUUUUCUAGA
	Cc_miR-168j	GAUAUUGGUACGGUUCAAU
	Cc_miR-168k	GAUCUAAGAAUGAAUAGAUGG
MIR-169	Cc_miR-168m	GAUGCAGCAUCAUCAAGAUUCU
	Cc_miR-169a	GAUGUAGCAUCAUCAAG
MIR-171	Cc_miR-169b	GAUGUAGCAUCAUCAAGAUUCA
	Cc_miR-171c	GCAGCCAAGGAUGACUUGCCGGAG
	Cc_miR-171f	GCAUGAAGUUUGGUUAU
	Cc_miR-171g	GCCUUUGCACUCGAGGGCCAA
	Cc_miR-171h	GCGACUUGUAUUUUAGCCCU
	Cc_miR-171j	GCUAGCUAGCUUUUUUAAAAGGGUC
	Cc_miR-171k	GGAACAGGCAGAGCAU
MIR-172	Cc_miR-171m	GGAGCUCCCUUCAGUCCA
	Cc_miR-172ac	UAGUAUGUUUUUAUUUUUAGCUUA
	Cc_miR-172ad	UAUACUCAUUUCAUAA
	Cc_miR-172ae	UAUAUUGAAAAAAAUCCAAGUCCC
	Cc_miR-172ag	UAUUCAAACAUGUAUAUAA
	Cc_miR-172ah	UAUUUUAGUUCUAUAUGAUUUA
	Cc_miR-172ai	UAUUUUCCUUUUUUUCACUUCUUAU
	Cc_miR-172b	GGAGUGAGGCUGUCACAG
	Cc_miR-172d	GGAGUUCCUUGCAGCCCAAAG
	Cc_miR-172e	GGAUUUAAGCCUAACU
	Cc_miR-172f	GGAUCUAAGAAUGAAUAGAUGG
	Cc_miR-172g	GGGGUAAUCUGCAUCCUGAGACUUA
	Cc_miR-172i	GGUCGGAGGUGAUGACAGA
	Cc_miR-172l	GUGAGAAUGAGAGGAGGGAGAG
	Cc_miR-172n	GUUUAGGUCUAUUACCACAAUAAUA
	Cc_miR-172p	GUAGCGGUUCAUCGAU
	Cc_miR-172q	GUAUCUAUGUAUGUAA
	Cc_miR-172r	GUCAGGAUUGGGUAAUUUGCGCGC
	Cc_miR-172s	GUCCAGAUGCCUGGGAUGA
	Cc_miR-172t	GUCCUGCUUCAUCAAGUG
	Cc_miR-172u	GUGAUUAUUAUAAUAGC
	Cc_miR-172v	GUGUGGAAGAAUCUGUAAAGC
	Cc_miR-172w	GUGUUUGUGUGGAGGGUGAAA
MIR-319	Cc_miR-172z	GUUUGUAGCAGAGAAAAGUGUGAU
	Cc_miR-319a	UCUCUCUCUCUCACACAUGGGUCUC
	Cc_miR-319aa	UAGCUGGUUCCCUCCGAA
	Cc_miR-319aaf	UAUCUUGAAGUUCCUCUGA
	Cc_miR-319ab	UAGCUGGUUCCCUCCGAAGUU
	Cc_miR-319ad	UAUCAGCUCAGCAGUUUUGU
	Cc_miR-319ai	UAUGGAAUGAGAGAGACAA
	Cc_miR-319al	UAUUGGCUCGGUUCACUCAGACAC
	Cc_miR-319am	UAUUGUCUUCCUUCGUCU
	Cc_miR-319c	UGAAUUUAAACUUCAG
	Cc_miR-319g	UUAUUUUCCUUUUUUUCACUUCUUA
	Cc_miR-319h	UUCAUGUUGUGCAUGUUGGUCAAGG
	Cc_miR-319i	UUCCUUUUUUUCACUUCUUA
	Cc_miR-319k	UUGCUGGGGAAGAAUAAGGCCAA
	Cc_miR-319l	UUUCCUUUUUUUCACUUCUUAU
	Cc_miR-319m	UAACAUGAGAUAGACAUGUAGCC
	Cc_miR-319n	UAACCUGAUCUCUCUCAU
	Cc_miR-319o	UAAGCAAUAGGGCACC
	Cc_miR-319p	UAAGGUAUUGGCGUGCCUCA
	Cc_miR-319u	UAGAGAGUGAGCACACAU
	Cc_miR-319w	UAGAUCACCCAGGUUCAG
	Cc_miR-319x	UAGCAUAUGGAAGGGAAAGUGAUA
	Cc_miR-319y	UAGCAUCAUCAAGAUUCACAUGCA
MIR-390	Cc_miR-319z	UAGCGAAAUCUCACCUGUGGGUUUG
	Cc_miR-390a	UAUUUAUGGUAGAGAAUUCCAUGU
	Cc_miR-390c	UCAAACCAACAUGCUUGU
	Cc_miR-390f	UCAGGAUAGAUAGCGCCAAAUACA
	Cc_miR-390i	UCAGUUGGAGUGCUUUUA
	Cc_miR-390j	UCAUGCGGUACUUUACGAUAUA
	Cc_miR-390l	UCAUUGGCUUUGUAUAUUGGAAUUU
	Cc_miR-390n	UCCACAGCUUUCUUGAACUG
	Cc_miR-390o	UCCCAAAUAAAUAUUGGUGA
	Cc_miR-390p	UCCGGCAAGUCGUCUCUGGCUA
MIR-393	Cc_miR-390q	UCCUCAUAAGCCUUCUGAC
	Cc_miR-393b	UCGAGGGUCAAUCUCCGU
	Cc_miR-393d	UCGGAGAGAGACUCGGUG
	Cc_miR-393f	UCUCCUCAUAAGCCUUCUGAC
	Cc_miR-393h	UCUGAGUUGACUGUUCGA
	Cc_miR-393j	UCUUAUAUUGAAAUCAAC
	Cc_miR-393k	UCUUCCCAUAAGUCCCGA
	Cc_miR-393m	UGAAACUGCCACAUGAUCU
	Cc_miR-393n	UGAAAUUGAGACUGAGA
	Cc_miR-393o	UGAAAUUGAGACUGAGAUUGU
MIR-394	Cc_miR-393p	UGAACGCUUCACAGGUGGGGCUAGU
	Cc_miR-394a	UGAAGCUGCCAGCAUGAUCU
	Cc_miR-394b	UGAAGCUGCCAGCAUGAUCUA
	Cc_miR-394c	UGAAUCUCAUUAAGGA
	Cc_miR-394d	UGAAUCUGGAGGUCCUC
	Cc_miR-394e	UGAAUGAUGCAGGAGGUAAA
	Cc_miR-394f	UGAAUUGCGAGAUUUGCA
	Cc_miR-394g	UGACAGAAGUAUAGAGAGCAC
MIR-395	Cc_miR-394i	UGACUCGUGAUAUUGG
	Cc_miR-395a	UGAGAGGUGAAGGAAGC
	Cc_miR-395b	UGAGGAAUGAUAGGGCAAAUCU
MIR-396	Cc_miR-395c	UGAGGACUCUGCAUCAUGAGG
	Cc_miR-396a	UGAGGGGAAUGAAGCCUGGU
	Cc_miR-396ab	UGGGCCUGAGCCUGCAGGA
	Cc_miR-396ad	UGGUUCCCUCCGAAGUUU
	Cc_miR-396ai	UGUAUGGAAUGAGAGA
	Cc_miR-396b	UGAGUGAGGGGAAUGAAGCCUG
	Cc_miR-396c	UGAUGCAGCAUCAUCAAGAUUC
	Cc_miR-396d	UGAUGGGAAUGUUGUUUGGCU
	Cc_miR-396g	UGAUUCUUCAACAUCAGUCGGUUC
	Cc_miR-396h	UGAUUGAGUGCAGCAUUGAU
	Cc_miR-396j	UGCAGCAACUUGACUAUAGUUU
	Cc_miR-396k	UGCAUUGCAUACAUACAUACAUAC
	Cc_miR-396m	UGGAGAAGCAGGGCACGUG
	Cc_miR-396n	UGGAGGUAGCGGUUCAUCGAUCU
	Cc_miR-396p	UGGAUCUAAGAAUGAAUAGAUGG
	Cc_miR-396q	UGGAUGCAGAGGUUUAU
	Cc_miR-396r	UGGCAGAAGAACAGAGAGC
	Cc_miR-396s	UGGCAGAAGAACAGAGAGCACA
	Cc_miR-396u	UGGCUCCCUGUAUGCCAU
	Cc_miR-396v	UGGCUGGCUCGAGGCUUUUC
	Cc_miR-396w	UGGCUGGGGGGAAUGA
MIR-399	Cc_miR-396y	UGGCUGGGGGGAAUGAAGC
MIR-408	Cc_miR-399b	UGUCUGGCUCGAGGUCAUGGA
	Cc_miR-408a	UGUCUUAAGAAAGUAUGAGUCUAA
	Cc_miR-408c	UGUUUAGGUUCGUGCUUAUUUCUU
	Cc_miR-408e	UUACUAAUGUAUAUAAGUGGA
MIR-4995	Cc_miR-408e	UUACUAAUGUAUAUAAGUGGA
	Cc_miR-4995a	UUAUAUAAGAGAGAAUA
MIR-530	Cc_miR-4995b	UUAUAUAAGAGAGAAUAUG
MIR-6182	Cc_miR-530a	UUAUAUAAGAGAGAAUAUGA
	Cc_miR-6182	UUCUUGAGUGGAGUUGAACAUG
MIR-8175	Cc_miR-8175a	UUGAGGGGAAUGAAGCCUGGU
	Cc_miR-8175c	UUGGAGAAGCAGGGCACGUG
MIR-9730	Cc_miR-9730c	UUGGUGAGGUUCAAUC
	Cc_miR-9730d	UUGUGAGCUAUGUUUUGCAAGG
MIR-9749	Cc_miR-9749a	UUUAAGAGAGAUUUAUCA
MIR-9756	Cc_miR-9756b	UUUCUUGACAUUGCUUGUUGCUU
	Cc_miR-9756c	UUUGAGCUGAGUAUUUAUUGUG
	Cc_miR-9756d	UUUGAGGGGAAUGAAGCCUGGU
	Cc_miR-9756e	UUUUCUCUGAGGAAUUA
