# Supplementary material for: Expressivity of the key genes associated with seed and pod development is highly regulated via lncRNAs and miRNAs in Pigeonpea
Source: Sci Rep. 2019 Dec 3;9:18191. doi: 10.1038/s41598-019-54340-6 (PMC6890743; doi:10.1038/s41598-019-54340-6)
Supplement: Supplementary file 10 — Supplementary S9 [file 41598_2019_54340_MOESM10_ESM.xlsx]

## Sheet: 3UTR-miRNA_interaction
Expressivity of the key genes associated with seed and pod development is highly regulated via lncRNAs and miRNAs in Pigeonpea
Antara Das1, Deepti Nigam1, Alim Junaid1, Kishor U Tribhuvan1, Kuldeep Kumar1, Kumar Durgesh2, Singh NK1, Kishor Gaikwad1*
1 ICAR- National Research Centre on Plant Biotechnology, New Delhi, India
2 Division of Genetics, ICAR-IARI, New Delhi, India
*Corresponding author's email ID: kish2012@nrcpb.org, kish2012@gmail.com
Interaction of miRNAs and 3'UTR of Cajanus cajan mRNAs
miRNA_Acc.	Target_Acc.	Expectation	UPE$	miRNA_start	miRNA_end	Target_start	Target_end	miRNA_aligned_fragment	Target_aligned_fragment	Inhibition	Target_Desc.	Multiplicity
Cc_miR-053a	XR_002240896.1:1-437	0	-1	1	20	161	180	AAAAACAUGAUUGAGUGCAG	CUGCACUCAAUCAUGUUUUU	Cleavage		1
Cc_miR-10921a	XR_002240428.1:1-945	0	-1	1	23	369	391	UUUUGAGGGGAAUGAAGCCUGGU	ACCAGGCUUCAUUCCCCUCAAAA	Cleavage		1
Cc_miR-10921a	XR_002240427.1:1-1509	0	-1	1	23	352	374	UUUUGAGGGGAAUGAAGCCUGGU	ACCAGGCUUCAUUCCCCUCAAAA	Cleavage		1
Cc_miR-156ar	XR_002239780.1:1-4212	0	-1	1	19	814	832	AGCAUCAUCAAGAUUCUCA	UGAGAAUCUUGAUGAUGCU	Cleavage		1
Cc_miR-160n	XR_002239780.1:1-4212	0	-1	1	20	832	851	AGUCGUUUAUGGCUGAUGCA	UGCAUCAGCCAUAAACGACU	Cleavage		1
Cc_miR-166n	XR_002239780.1:1-4212	0	-1	1	20	814	833	CAGCAUCAUCAAGAUUCUCA	UGAGAAUCUUGAUGAUGCUG	Cleavage		1
Cc_miR-168k	XR_002239966.1:1-584	0	-1	1	21	337	357	GAUCUAAGAAUGAAUAGAUGG	CCAUCUAUUCAUUCUUAGAUC	Cleavage		1
Cc_miR-168k	XR_002239958.1:1-584	0	-1	1	21	337	357	GAUCUAAGAAUGAAUAGAUGG	CCAUCUAUUCAUUCUUAGAUC	Cleavage		1
Cc_miR-168m	XR_002239780.1:1-4212	0	-1	1	22	816	837	GAUGCAGCAUCAUCAAGAUUCU	AGAAUCUUGAUGAUGCUGCAUC	Cleavage		1
Cc_miR-172f	XR_002239966.1:1-584	0	-1	1	22	337	358	GGAUCUAAGAAUGAAUAGAUGG	CCAUCUAUUCAUUCUUAGAUCC	Cleavage		1
Cc_miR-172f	XR_002239958.1:1-584	0	-1	1	22	337	358	GGAUCUAAGAAUGAAUAGAUGG	CCAUCUAUUCAUUCUUAGAUCC	Cleavage		1
Cc_miR-396a	XR_002240428.1:1-945	0	-1	1	20	369	388	UGAGGGGAAUGAAGCCUGGU	ACCAGGCUUCAUUCCCCUCA	Cleavage		2
Cc_miR-396a	XR_002240427.1:1-1509	0	-1	1	20	352	371	UGAGGGGAAUGAAGCCUGGU	ACCAGGCUUCAUUCCCCUCA	Cleavage		2
Cc_miR-396c	XR_002239780.1:1-4212	0	-1	1	22	817	838	UGAUGCAGCAUCAUCAAGAUUC	GAAUCUUGAUGAUGCUGCAUCA	Cleavage		1
Cc_miR-396h	XR_002240896.1:1-437	0	-1	1	20	154	173	UGAUUGAGUGCAGCAUUGAU	AUCAAUGCUGCACUCAAUCA	Cleavage		1
Cc_miR-396p	XR_002239966.1:1-584	0	-1	1	23	337	359	UGGAUCUAAGAAUGAAUAGAUGG	CCAUCUAUUCAUUCUUAGAUCCA	Cleavage		1
Cc_miR-396p	XR_002239958.1:1-584	0	-1	1	23	337	359	UGGAUCUAAGAAUGAAUAGAUGG	CCAUCUAUUCAUUCUUAGAUCCA	Cleavage		1
Cc_miR-396r	XR_002241512.1:1-415	0	-1	1	19	350	368	UGGCAGAAGAACAGAGAGC	GCUCUCUGUUCUUCUGCCA	Cleavage		1
Cc_miR-396s	XR_002241512.1:1-415	0	-1	1	22	347	368	UGGCAGAAGAACAGAGAGCACA	UGUGCUCUCUGUUCUUCUGCCA	Cleavage		1
Cc_miR-8175a	XR_002240428.1:1-945	0	-1	1	21	369	389	UUGAGGGGAAUGAAGCCUGGU	ACCAGGCUUCAUUCCCCUCAA	Cleavage		2
Cc_miR-8175a	XR_002240427.1:1-1509	0	-1	1	21	352	372	UUGAGGGGAAUGAAGCCUGGU	ACCAGGCUUCAUUCCCCUCAA	Cleavage		2
Cc_miR-9756d	XR_002240428.1:1-945	0	-1	1	22	369	390	UUUGAGGGGAAUGAAGCCUGGU	ACCAGGCUUCAUUCCCCUCAAA	Cleavage		2
Cc_miR-9756d	XR_002240427.1:1-1509	0	-1	1	22	352	373	UUUGAGGGGAAUGAAGCCUGGU	ACCAGGCUUCAUUCCCCUCAAA	Cleavage		2
Cc_miR-156ae	XM_020358600.1:3848-4509	0.5	-1	1	25	240	264	AGAGAAGGAAUCUAAGAGCUAGUGA	GAAAUUGCUUUUAGAUUCCUUCUCU	Cleavage		1
Cc_miR-169b	XR_002239780.1:1-4212	0.5	-1	1	22	816	837	GAUGUAGCAUCAUCAAGAUUCA	AGAAUCUUGAUGAUGCUGCAUC	Cleavage		1
Cc_miR-1310b	XM_020382624.1:2638-3042	1	-1	1	21	117	137	AAAAAUAGCUUCUCAGAUGAU	AUCAUUUGAGAAGCUGUUUUU	Cleavage		1
Cc_miR-166c	XM_020370591.1:3459-3812	1	-1	1	23	127	149	AUUCUAUUAUAUAUCUUUGAAAA	CAAACAAAGAUGUAUAGUAGAAU	Cleavage		1
Cc_miR-319k	XM_020354410.1:2492-2573	1	-1	1	23	25	47	UUGCUGGGGAAGAAUAAGGCCAA	CGCACCUUAUUUUUCCCUAGCAA	Cleavage		1
Cc_miR-319k	XM_020354409.1:2533-2614	1	-1	1	23	25	47	UUGCUGGGGAAGAAUAAGGCCAA	CGCACCUUAUUUUUCCCUAGCAA	Cleavage		1
Cc_miR-408f	XM_020363977.1:1-1004	1	-1	1	20	261	280	UUAGCUGCUGACUCAUUCAU	AUGAGUGAGUCAGUAGCUAA	Cleavage		1
Cc_miR-8005a	XM_020380326.1:866-1234	1	-1	1	21	13	33	UUGACAGAAGAGAGUGAGCAC	AGGCUCCCUCUCUUCUGUCAA	Cleavage		1
Cc_miR-1310c	XM_020351344.1:900-1197	1.5	-1	1	19	44	62	AAAAUAUUUGUACAUGAUU	AAUCAAGUGCAAAUAUUUU	Cleavage		1
Cc_miR-156am	XM_020372913.1:659-965	1.5	-1	1	25	189	213	AGAUGAAGAUUACAAGAAGCUACGG	UGCCUUCUUCUUGUAAUUUUUAUUU	Cleavage		1
Cc_miR-162a	XM_020374855.1:301-538	1.5	-1	1	22	71	92	AUAAAUAGGAAAUGAGAAAUGG	AAAUUCCUCAUUUUCUAUUUAU	Cleavage		1
Cc_miR-166an	XM_020371500.1:1-746	1.5	-1	1	22	77	98	CUCUCUCUCACACAUGGGUCUC	AAAACUCAAGUGUGAGAGAGAG	Cleavage		1
Cc_miR-166e	XM_020368906.1:2484-2956	1.5	-1	1	25	161	185	AUUUAAUGUCACAUAAUGGUAGCUA	GAAAGUCAAUUAUGUGACAUUGAAU	Cleavage		1
Cc_miR-166e	XM_020368905.1:2494-2966	1.5	-1	1	25	161	185	AUUUAAUGUCACAUAAUGGUAGCUA	GAAAGUCAAUUAUGUGACAUUGAAU	Cleavage		1
Cc_miR-166e	XM_020368904.1:2726-3198	1.5	-1	1	25	161	185	AUUUAAUGUCACAUAAUGGUAGCUA	GAAAGUCAAUUAUGUGACAUUGAAU	Cleavage		1
Cc_miR-166h	XM_020364662.1:1451-1938	1.5	-1	1	20	48	67	CAAAUUUUUCUAAACUUGUA	UACAAGUUUAGAAGAAUUUU	Cleavage		1
Cc_miR-166o	XM_020354083.1:1357-1695	1.5	-1	1	21	103	123	CAGCCAAGGAUGACUUGCCGG	GCGGCAAAUCAUUCUUGGCUG	Cleavage		1
Cc_miR-166o	XM_020351079.1:1238-1669	1.5	-1	1	21	147	167	CAGCCAAGGAUGACUUGCCGG	UAGGCAAAUCAUUCUUGGCUG	Cleavage		2
Cc_miR-166o	XM_020351075.1:1283-1714	1.5	-1	1	21	147	167	CAGCCAAGGAUGACUUGCCGG	UAGGCAAAUCAUUCUUGGCUG	Cleavage		2
Cc_miR-166o	XM_020351078.1:1235-1666	1.5	-1	1	21	147	167	CAGCCAAGGAUGACUUGCCGG	UAGGCAAAUCAUUCUUGGCUG	Cleavage		2
Cc_miR-166o	XM_020351080.1:1231-1662	1.5	-1	1	21	147	167	CAGCCAAGGAUGACUUGCCGG	UAGGCAAAUCAUUCUUGGCUG	Cleavage		2
Cc_miR-166o	XM_020351076.1:1287-1718	1.5	-1	1	21	147	167	CAGCCAAGGAUGACUUGCCGG	UAGGCAAAUCAUUCUUGGCUG	Cleavage		2
Cc_miR-166o	XM_020351077.1:1242-1673	1.5	-1	1	21	147	167	CAGCCAAGGAUGACUUGCCGG	UAGGCAAAUCAUUCUUGGCUG	Cleavage		2
Cc_miR-167h	XR_002239780.1:1-4212	1.5	-1	1	19	821	839	CUGAUGGAGCAUCAUCAAG	CUUGAUGAUGCUGCAUCAG	Cleavage		1
Cc_miR-171c	XM_020351079.1:1238-1669	1.5	-1	1	24	145	168	GCAGCCAAGGAUGACUUGCCGGAG	UUUAGGCAAAUCAUUCUUGGCUGC	Cleavage		2
Cc_miR-171c	XM_020351080.1:1231-1662	1.5	-1	1	24	145	168	GCAGCCAAGGAUGACUUGCCGGAG	UUUAGGCAAAUCAUUCUUGGCUGC	Cleavage		2
Cc_miR-171c	XM_020351076.1:1287-1718	1.5	-1	1	24	145	168	GCAGCCAAGGAUGACUUGCCGGAG	UUUAGGCAAAUCAUUCUUGGCUGC	Cleavage		2
Cc_miR-171c	XM_020351078.1:1235-1666	1.5	-1	1	24	145	168	GCAGCCAAGGAUGACUUGCCGGAG	UUUAGGCAAAUCAUUCUUGGCUGC	Cleavage		2
Cc_miR-171c	XM_020351075.1:1283-1714	1.5	-1	1	24	145	168	GCAGCCAAGGAUGACUUGCCGGAG	UUUAGGCAAAUCAUUCUUGGCUGC	Cleavage		2
Cc_miR-171c	XM_020351077.1:1242-1673	1.5	-1	1	24	145	168	GCAGCCAAGGAUGACUUGCCGGAG	UUUAGGCAAAUCAUUCUUGGCUGC	Cleavage		2
Cc_miR-319a	XM_020371500.1:1-746	1.5	-1	1	25	77	101	UCUCUCUCUCUCACACAUGGGUCUC	AAAACUCAAGUGUGAGAGAGAGAGG	Cleavage		1
Cc_miR-319a	XM_020361838.1:98-1132	1.5	-1	1	25	640	664	UCUCUCUCUCUCACACAUGGGUCUC	GCAGUACACGUGUGGGAGAGAGAGA	Cleavage		1
Cc_miR-319af	XM_020382392.1:1483-1800	1.5	-1	1	19	125	143	UAUCUUGAAGUUCCUCUGA	ACGGAGGAACUUCAAGAUA	Cleavage		1
Cc_miR-319l	XR_002241287.1:2490-4043	1.5	-1	1	22	606	627	UUUCCUUUUUUUCACUUCUUAU	CUUAUAAGUGAAGAAAAGGAAA	Cleavage		1
Cc_miR-319l	XR_002241289.1:2490-4059	1.5	-1	1	22	606	627	UUUCCUUUUUUUCACUUCUUAU	CUUAUAAGUGAAGAAAAGGAAA	Cleavage		1
Cc_miR-319l	XR_002241291.1:1815-3967	1.5	-1	1	22	1205	1226	UUUCCUUUUUUUCACUUCUUAU	CUUAUAAGUGAAGAAAAGGAAA	Cleavage		1
Cc_miR-319l	XR_002241288.1:1815-4017	1.5	-1	1	22	1255	1276	UUUCCUUUUUUUCACUUCUUAU	CUUAUAAGUGAAGAAAAGGAAA	Cleavage		1
Cc_miR-319l	XR_002241292.1:1815-4030	1.5	-1	1	22	1268	1289	UUUCCUUUUUUUCACUUCUUAU	CUUAUAAGUGAAGAAAAGGAAA	Cleavage		1
Cc_miR-319y	XR_002239780.1:1-4212	1.5	-1	1	24	810	833	UAGCAUCAUCAAGAUUCACAUGCA	GAAGUGAGAAUCUUGAUGAUGCUG	Cleavage		1
Cc_miR-394e	XM_020361908.1:752-1101	1.5	-1	1	20	59	78	UGAAUGAUGCAGGAGGUAAA	AUUAUCUUCUGUAUCAUUCA	Cleavage		1
Cc_miR-396a	XR_002240428.1:1-945	1.5	-1	1	20	615	634	UGAGGGGAAUGAAGCCUGGU	ACCAGGCUUCAUUCCCCCCA	Cleavage		2
Cc_miR-396a	XR_002240427.1:1-1509	1.5	-1	1	20	598	617	UGAGGGGAAUGAAGCCUGGU	ACCAGGCUUCAUUCCCCCCA	Cleavage		2
Cc_miR-396d	XM_020368014.1:1813-3644	1.5	-1	1	21	526	546	UGAUGGGAAUGUUGUUUGGCU	GGCCAAACAACAUUCUUAUUA	Cleavage		1
Cc_miR-396k	XM_020348694.1:372-919	1.5	-1	1	24	470	493	UGCAUUGCAUACAUACAUACAUAC	UAAAAUGUGUAUGUAUGUAAUGUA	Cleavage		1
Cc_miR-396k	XM_020348693.1:631-907	1.5	-1	1	24	207	230	UGCAUUGCAUACAUACAUACAUAC	UAAAAUGUGUAUGUAUGUAAUGUA	Cleavage		1
Cc_miR-396y	XR_002240428.1:1-945	1.5	-1	1	19	620	638	UGGCUGGGGGGAAUGAAGC	GCUUCAUUCCCCCCACCCA	Cleavage		1
Cc_miR-396y	XR_002240427.1:1-1509	1.5	-1	1	19	603	621	UGGCUGGGGGGAAUGAAGC	GCUUCAUUCCCCCCACCCA	Cleavage		1
Cc_miR-8005a	XM_020347418.1:520-757	1.5	-1	1	21	107	127	UUGACAGAAGAGAGUGAGCAC	GUGCUCUCUUUCUUCUGUCAA	Cleavage		1
Cc_miR-1310b	XM_020372030.1:2492-2832	2	-1	1	21	229	249	AAAAAUAGCUUCUCAGAUGAU	ACUAAUUGAGAAGCUAUUUUU	Cleavage		1
Cc_miR-1310b	XM_020372029.1:2497-2838	2	-1	1	21	229	249	AAAAAUAGCUUCUCAGAUGAU	ACUAAUUGAGAAGCUAUUUUU	Cleavage		1
Cc_miR-1310c	XM_020360935.1:1220-2349	2	-1	1	19	433	451	AAAAUAUUUGUACAUGAUU	AAUCAUGUGCAUAUAUUUU	Cleavage		1
Cc_miR-156ag	XM_020384405.1:1077-1441	2	-1	1	24	190	213	AGAGAUUAGACAAUUGAAUAGUAU	AUAUUAUUUAAUUGUCUAAUCUUG	Cleavage		1
Cc_miR-156aj	XM_020383737.1:699-1042	2	-1	1	19	30	48	AGAGGCUGACAGAAGAGAG	CUCUCUUCUGUCACCCUUU	Cleavage		1
Cc_miR-156c	XM_020362211.1:1625-2639	2	-1	1	24	235	258	AAGUGAAGCUGCCAGCAUGAUCUA	UCGUGGGUGCUGGCAGUUUCACUU	Cleavage		1
Cc_miR-156d	XM_020347627.1:1-198	2	-1	1	22	104	125	AAUAUUGUCGUUAUUGUAAUUC	CCUUUACACUAACGACGAUGUU	Cleavage		1
Cc_miR-156g	XM_020359303.1:1759-2142	2	-1	1	19	360	378	AAUGGAGGAAUUUGAAUUA	UAAUUCAAAUUACUUCAUU	Cleavage		1
Cc_miR-157a	XM_020369291.1:970-1208	2	-1	1	23	29	51	AGCCAAGGAUGACUUGCCGGAGC	GGUCUGGCAAAUCAUCCUUGGCU	Cleavage		1
Cc_miR-157a	XM_020369292.1:979-1217	2	-1	1	23	29	51	AGCCAAGGAUGACUUGCCGGAGC	GGUCUGGCAAAUCAUCCUUGGCU	Cleavage		1
Cc_miR-157a	XM_020369293.1:957-1195	2	-1	1	23	29	51	AGCCAAGGAUGACUUGCCGGAGC	GGUCUGGCAAAUCAUCCUUGGCU	Cleavage		1
Cc_miR-157a	XM_020354083.1:1357-1695	2	-1	1	23	100	122	AGCCAAGGAUGACUUGCCGGAGC	CAAGCGGCAAAUCAUUCUUGGCU	Cleavage		1
Cc_miR-157a	XM_020378421.1:1340-1827	2	-1	1	23	93	115	AGCCAAGGAUGACUUGCCGGAGC	CAAGCGGCAAAUCAUUCUUGGCU	Cleavage		1
Cc_miR-157a	XM_020378492.1:1240-1727	2	-1	1	23	93	115	AGCCAAGGAUGACUUGCCGGAGC	CAAGCGGCAAAUCAUUCUUGGCU	Cleavage		1
Cc_miR-160s	XM_020382089.1:2024-2287	2	-1	1	21	98	118	AGUUUCAGAAUAAUUAGGCAA	UUGUCGAAUUAUUCUGAAAUU	Cleavage		1
Cc_miR-162a	XM_020355657.1:3542-4050	2	-1	1	22	210	231	AUAAAUAGGAAAUGAGAAAUGG	CUAUUUCUUAUUUUUUAUUUGU	Cleavage		1
Cc_miR-162a	XM_020384424.1:1771-1991	2	-1	1	22	34	55	AUAAAUAGGAAAUGAGAAAUGG	UUAUUUUUCAUUUCCUAUUUUU	Cleavage		1
Cc_miR-162h	XM_020377845.1:2682-3163	2	-1	1	21	380	400	AUAAUAGAUCAUUAAAGUAUU	CGUACCGUAAUGAUCUAUUAU	Cleavage		1
Cc_miR-164a	XM_020346415.1:2006-2589	2	-1	1	21	216	236	AUAAUUUUGGAAAAGUGGUUU	CAAUCACUUUUCGAAAAUUAU	Cleavage		1
Cc_miR-164a	XM_020346416.1:2006-2396	2	-1	1	21	103	123	AUAAUUUUGGAAAAGUGGUUU	CAAUCACUUUUCGAAAAUUAU	Cleavage		1
Cc_miR-164d	XM_020353369.1:2111-2658	2	-1	1	24	175	198	AUAUUGAGGCAAGUUAAUCCAUCC	ACUUUGAUUAAUUGGCCUCAAUAU	Translation		1
Cc_miR-166aa	XM_020377849.1:808-1184	2	-1	1	22	46	67	CCACCUCCAUUAAAUUUGUUGU	UAGAAGAAUUUAAUGGGGGUGG	Cleavage		1
Cc_miR-166h	XM_020347655.1:1061-1384	2	-1	1	20	111	130	CAAAUUUUUCUAAACUUGUA	UACAAGUUUAGAAGGAUUUU	Cleavage		1
Cc_miR-166h	XM_020361343.1:1300-1605	2	-1	1	20	59	78	CAAAUUUUUCUAAACUUGUA	UCCAAGUUUAGAAAAAUUUU	Cleavage		2
Cc_miR-166h	XM_020374020.1:907-1122	2	-1	1	20	43	62	CAAAUUUUUCUAAACUUGUA	GAUGAGUUUAGGAAGAUUUG	Cleavage		1
Cc_miR-166h	XM_020374021.1:907-1122	2	-1	1	20	43	62	CAAAUUUUUCUAAACUUGUA	GAUGAGUUUAGGAAGAUUUG	Cleavage		1
Cc_miR-166o	XM_020369291.1:970-1208	2	-1	1	21	32	52	CAGCCAAGGAUGACUUGCCGG	CUGGCAAAUCAUCCUUGGCUU	Cleavage		1
Cc_miR-166o	XM_020369292.1:979-1217	2	-1	1	21	32	52	CAGCCAAGGAUGACUUGCCGG	CUGGCAAAUCAUCCUUGGCUU	Cleavage		1
Cc_miR-166o	XM_020369293.1:957-1195	2	-1	1	21	32	52	CAGCCAAGGAUGACUUGCCGG	CUGGCAAAUCAUCCUUGGCUU	Cleavage		1
Cc_miR-166o	XM_020351079.1:1238-1669	2	-1	1	21	173	193	CAGCCAAGGAUGACUUGCCGG	UAGGCAACUCAUCCUUGGCUC	Cleavage		2
Cc_miR-166o	XM_020351075.1:1283-1714	2	-1	1	21	173	193	CAGCCAAGGAUGACUUGCCGG	UAGGCAACUCAUCCUUGGCUC	Cleavage		2
Cc_miR-166o	XM_020351078.1:1235-1666	2	-1	1	21	173	193	CAGCCAAGGAUGACUUGCCGG	UAGGCAACUCAUCCUUGGCUC	Cleavage		2
Cc_miR-166o	XM_020351080.1:1231-1662	2	-1	1	21	173	193	CAGCCAAGGAUGACUUGCCGG	UAGGCAACUCAUCCUUGGCUC	Cleavage		2
Cc_miR-166o	XM_020351076.1:1287-1718	2	-1	1	21	173	193	CAGCCAAGGAUGACUUGCCGG	UAGGCAACUCAUCCUUGGCUC	Cleavage		2
Cc_miR-166o	XM_020351077.1:1242-1673	2	-1	1	21	173	193	CAGCCAAGGAUGACUUGCCGG	UAGGCAACUCAUCCUUGGCUC	Cleavage		2
Cc_miR-166o	XM_020366428.1:916-1274	2	-1	1	21	33	53	CAGCCAAGGAUGACUUGCCGG	CAGGCAAAUCAUCCUUGGCUU	Cleavage		1
Cc_miR-166o	XM_020363618.1:1400-1720	2	-1	1	21	69	89	CAGCCAAGGAUGACUUGCCGG	UGGGGAAGUCAUCCUUGGCUC	Cleavage		1
Cc_miR-166o	XM_020371189.1:1300-1948	2	-1	1	21	161	181	CAGCCAAGGAUGACUUGCCGG	UAGGCAACUCAUCCUUGGCUC	Cleavage		3
Cc_miR-166o	XM_020371190.1:1189-1838	2	-1	1	21	161	181	CAGCCAAGGAUGACUUGCCGG	UAGGCAACUCAUCCUUGGCUC	Cleavage		3
Cc_miR-168a	XR_002240852.1:3277-4461	2	-1	1	24	255	278	GACACUAAUUUAAAUUAAGUUUAG	CCCUACUAAAUUUAAAUUGGUGUU	Cleavage		1
Cc_miR-168a	XM_020375299.1:3277-4201	2	-1	1	24	255	278	GACACUAAUUUAAAUUAAGUUUAG	CCCUACUAAAUUUAAAUUGGUGUU	Cleavage		1
Cc_miR-168a	XM_020352201.1:1052-1551	2	-1	1	24	307	330	GACACUAAUUUAAAUUAAGUUUAG	CCUUCCUUAUUUUGAAUUGGUGUC	Cleavage		1
Cc_miR-169b	XM_020352726.1:515-808	2	-1	1	22	56	77	GAUGUAGCAUCAUCAAGAUUCA	UUAAUCCUGAUGAUGCUAUAUU	Cleavage		1
Cc_miR-171c	XM_020354083.1:1357-1695	2	-1	1	24	101	124	GCAGCCAAGGAUGACUUGCCGGAG	AAGCGGCAAAUCAUUCUUGGCUGU	Cleavage		1
Cc_miR-172ac	XM_020371685.1:2115-2298	2	-1	1	24	149	172	UAGUAUGUUUUUAUUUUUAGCUUA	CAAGUUAAAAAUAAGAACAUGCUC	Cleavage		1
Cc_miR-172ac	XM_020352375.1:619-826	2	-1	1	24	77	100	UAGUAUGUUUUUAUUUUUAGCUUA	GUCUGUCAAAAUAAAAAUAUAUUA	Cleavage		2
Cc_miR-172ae	XM_020370000.1:1008-1260	2	-1	1	24	176	199	UAUAUUGAAAAAAAUCCAAGUCCC	CCCAUUUCGAUUUUUUUUAAUGUA	Cleavage		1
Cc_miR-172ah	XM_020364521.1:1024-1307	2	-1	1	22	238	259	UAUUUUAGUUCUAUAUGAUUUA	UUUAUCAUAUAGAAUUAAUAUA	Cleavage		1
Cc_miR-172ai	XM_020364979.1:590-885	2	-1	1	25	236	260	UAUUUUCCUUUUUUUCACUUCUUAU	GCUUUAAGUGAAAAAGAGUAAAAUA	Cleavage		1
Cc_miR-172ai	XM_020354507.1:1094-1306	2	-1	1	25	7	31	UAUUUUCCUUUUUUUCACUUCUUAU	AGCAUAAAUGAGAAAAAGGGAAAUA	Cleavage		1
Cc_miR-172d	XM_020348390.1:1052-1587	2	-1	1	21	141	161	GGAGUUCCUUGCAGCCCAAAG	AGUUCGGCUGCAGGGAACUUC	Cleavage		1
Cc_miR-319a	XM_020369370.1:557-704	2	-1	1	25	64	88	UCUCUCUCUCUCACACAUGGGUCUC	UUAUCCAAUGUAUGAGAGAGAGAGA	Cleavage		1
Cc_miR-319a	XM_020349981.1:557-704	2	-1	1	25	64	88	UCUCUCUCUCUCACACAUGGGUCUC	UUAUCCAAUGUAUGAGAGAGAGAGA	Cleavage		1
Cc_miR-319ai	XM_020370749.1:5243-5568	2	-1	1	19	205	223	UAUGGAAUGAGAGAGACAA	UUGUCUCUCUCAUUCUCUA	Cleavage		1
Cc_miR-319ai	XM_020370765.1:5117-5442	2	-1	1	19	205	223	UAUGGAAUGAGAGAGACAA	UUGUCUCUCUCAUUCUCUA	Cleavage		1
Cc_miR-319ai	XM_020370775.1:5127-5452	2	-1	1	19	205	223	UAUGGAAUGAGAGAGACAA	UUGUCUCUCUCAUUCUCUA	Cleavage		1
Cc_miR-319ai	XM_020370758.1:5238-5563	2	-1	1	19	205	223	UAUGGAAUGAGAGAGACAA	UUGUCUCUCUCAUUCUCUA	Cleavage		1
Cc_miR-319ai	XM_020370740.1:5132-5457	2	-1	1	19	205	223	UAUGGAAUGAGAGAGACAA	UUGUCUCUCUCAUUCUCUA	Cleavage		1
Cc_miR-319aj	XM_020370749.1:5243-5568	2	-1	1	19	205	223	UAUGGAAUGAGAGAGACAA	UUGUCUCUCUCAUUCUCUA	Cleavage		1
Cc_miR-319aj	XM_020370765.1:5117-5442	2	-1	1	19	205	223	UAUGGAAUGAGAGAGACAA	UUGUCUCUCUCAUUCUCUA	Cleavage		1
Cc_miR-319aj	XM_020370775.1:5127-5452	2	-1	1	19	205	223	UAUGGAAUGAGAGAGACAA	UUGUCUCUCUCAUUCUCUA	Cleavage		1
Cc_miR-319aj	XM_020370758.1:5238-5563	2	-1	1	19	205	223	UAUGGAAUGAGAGAGACAA	UUGUCUCUCUCAUUCUCUA	Cleavage		1
Cc_miR-319aj	XM_020370740.1:5132-5457	2	-1	1	19	205	223	UAUGGAAUGAGAGAGACAA	UUGUCUCUCUCAUUCUCUA	Cleavage		1
Cc_miR-319g	XM_020364979.1:590-885	2	-1	1	25	237	261	UUAUUUUCCUUUUUUUCACUUCUUA	CUUUAAGUGAAAAAGAGUAAAAUAA	Cleavage		1
Cc_miR-319i	XM_020347834.1:1680-1929	2	-1	1	20	123	142	UUCCUUUUUUUCACUUCUUA	AAGGGAGUGAAAGAAAGGGA	Cleavage		1
Cc_miR-319i	XM_020383842.1:3351-3624	2	-1	1	20	157	176	UUCCUUUUUUUCACUUCUUA	CAAGGGGUGGGAAAAAGGAA	Cleavage		2
Cc_miR-319i	XM_020383841.1:3555-3828	2	-1	1	20	157	176	UUCCUUUUUUUCACUUCUUA	CAAGGGGUGGGAAAAAGGAA	Cleavage		2
Cc_miR-319i	XM_020358156.1:2491-3064	2	-1	1	20	188	207	UUCCUUUUUUUCACUUCUUA	AAAGAAGUGAAAGAAAAGAA	Cleavage		1
Cc_miR-319l	XM_020358156.1:2491-3064	2	-1	1	22	187	208	UUUCCUUUUUUUCACUUCUUAU	AAAAGAAGUGAAAGAAAAGAAA	Cleavage		1
Cc_miR-395b	XR_002240266.1:638-2503	2	-1	1	22	527	548	UGAGGAAUGAUAGGGCAAAUCU	UUGUUUGCUCUAUUGUUCUUCA	Cleavage		1
Cc_miR-396m	XM_020377283.1:1813-2126	2	-1	1	19	211	229	UGGAGAAGCAGGGCACGUG	CACGUGUUCUGCUUUUUCA	Cleavage		1
Cc_miR-396r	XM_020372604.1:295-1005	2	-1	1	19	200	218	UGGCAGAAGAACAGAGAGC	CUUCUCUGUUCUUCUGCUA	Cleavage		1
Cc_miR-396s	XM_020372604.1:295-1005	2	-1	1	22	197	218	UGGCAGAAGAACAGAGAGCACA	AUACUUCUCUGUUCUUCUGCUA	Cleavage		1
Cc_miR-4995b	XM_020350375.1:450-681	2	-1	1	19	213	231	UUAUAUAAGAGAGAAUAUG	UAUAUGCUUUCUUAUAUAA	Cleavage		1
Cc_miR-530a	XM_020350375.1:450-681	2	-1	1	20	212	231	UUAUAUAAGAGAGAAUAUGA	UUAUAUGCUUUCUUAUAUAA	Cleavage		1
Cc_miR-6182a	XM_020378459.1:215-784	2	-1	1	22	478	499	UUCUUGAGUGGAGUUGAACAUG	UUGGUUUAACUCUAUUUAAGAA	Cleavage		2
Cc_miR-8005a	XM_020373910.1:690-1286	2	-1	1	21	20	40	UUGACAGAAGAGAGUGAGCAC	CUGCUCUCUCUCUUCUGUCAU	Cleavage		1
Cc_miR-8005a	XM_020383737.1:699-1042	2	-1	1	21	23	43	UUGACAGAAGAGAGUGAGCAC	AAGCUCUCUCUCUUCUGUCAC	Cleavage		1
Cc_miR-053a	XM_020346555.1:1843-2282	2.5	-1	1	20	92	111	AAAAACAUGAUUGAGUGCAG	UUGGAUUCAAUCAUGUUUUA	Cleavage		1
Cc_miR-053a	XM_020353310.1:1266-1593	2.5	-1	1	20	156	175	AAAAACAUGAUUGAGUGCAG	UUGUAAUCAAUCAUGUUUUG	Cleavage		1
Cc_miR-053a	XM_020380577.1:773-965	2.5	-1	1	20	35	54	AAAAACAUGAUUGAGUGCAG	GUGAACUUAGUUAUGUUUUU	Cleavage		1
Cc_miR-053a	XM_020380576.1:972-1164	2.5	-1	1	20	35	54	AAAAACAUGAUUGAGUGCAG	GUGAACUUAGUUAUGUUUUU	Cleavage		1
Cc_miR-1310c	XR_002239292.1:608-1448	2.5	-1	1	19	266	284	AAAAUAUUUGUACAUGAUU	AUUCAUGUACAAACAUUUU	Cleavage		1
Cc_miR-1310c	XM_020357322.1:6781-7352	2.5	-1	1	19	531	549	AAAAUAUUUGUACAUGAUU	AAUUUUGUAUAAAUGUUUU	Cleavage		1
Cc_miR-1310c	XM_020378700.1:945-1225	2.5	-1	1	19	178	196	AAAAUAUUUGUACAUGAUU	AAAAAUGUACAAGUAUUUU	Cleavage		1
Cc_miR-1310c	XM_020378699.1:948-1227	2.5	-1	1	19	178	196	AAAAUAUUUGUACAUGAUU	AAAAAUGUACAAGUAUUUU	Cleavage		1
Cc_miR-1507a	XM_020362145.1:6721-7206	2.5	-1	1	23	393	415	AAAUUCAAGUAAGAAGAUUAAAA	UAUUAAUUUUUUUACUUAAAUUU	Cleavage		1
Cc_miR-1507a	XM_020377291.1:232-2162	2.5	-1	1	23	1841	1863	AAAUUCAAGUAAGAAGAUUAAAA	ACCUAAUUUUCUUGCUUGAGUUG	Cleavage		2
Cc_miR-1507a	XM_020353914.1:2075-2338	2.5	-1	1	23	162	184	AAAUUCAAGUAAGAAGAUUAAAA	CAUAAAUCAUCUUAGUUGAAUUU	Cleavage		1
Cc_miR-1507a	XM_020353931.1:2069-2332	2.5	-1	1	23	162	184	AAAUUCAAGUAAGAAGAUUAAAA	CAUAAAUCAUCUUAGUUGAAUUU	Cleavage		1
Cc_miR-1507a	XM_020353921.1:2008-2271	2.5	-1	1	23	162	184	AAAUUCAAGUAAGAAGAUUAAAA	CAUAAAUCAUCUUAGUUGAAUUU	Cleavage		1
Cc_miR-1507a	XM_020353926.1:2021-2284	2.5	-1	1	23	162	184	AAAUUCAAGUAAGAAGAUUAAAA	CAUAAAUCAUCUUAGUUGAAUUU	Cleavage		1
Cc_miR-1512a	XM_020377627.1:2604-2929	2.5	-1	1	25	46	70	AACAGGAAAAGGUGUUGUUGAGAUG	ACAAUUGCCAAUAUCUUUUCCUGUU	Cleavage		1
Cc_miR-156ag	XM_020352684.1:1207-1523	2.5	-1	1	24	82	105	AGAGAUUAGACAAUUGAAUAGUAU	UCUUGAUUUAAUUGUUUAGUUUUU	Cleavage		1
Cc_miR-156aj	XR_002238725.1:1-279	2.5	-1	1	19	33	51	AGAGGCUGACAGAAGAGAG	UUCUCUUUUGUUGGUCUCU	Cleavage		1
Cc_miR-156aj	XR_002238723.1:1-294	2.5	-1	1	19	33	51	AGAGGCUGACAGAAGAGAG	UUCUCUUUUGUUGGUCUCU	Cleavage		1
Cc_miR-156aj	XR_002238724.1:1-337	2.5	-1	1	19	33	51	AGAGGCUGACAGAAGAGAG	UUCUCUUUUGUUGGUCUCU	Cleavage		1
Cc_miR-156aj	XM_020384673.1:3236-3596	2.5	-1	1	19	130	148	AGAGGCUGACAGAAGAGAG	CUUUCUACUGUCAGUCUCU	Cleavage		1
Cc_miR-156aj	XR_002238939.1:1325-1950	2.5	-1	1	19	53	71	AGAGGCUGACAGAAGAGAG	CUCUCUUCUAUUAGCUUCU	Translation		1
Cc_miR-156aj	XR_002238941.1:858-1483	2.5	-1	1	19	53	71	AGAGGCUGACAGAAGAGAG	CUCUCUUCUAUUAGCUUCU	Translation		1
Cc_miR-156aj	XR_002238940.1:1334-1959	2.5	-1	1	19	53	71	AGAGGCUGACAGAAGAGAG	CUCUCUUCUAUUAGCUUCU	Translation		1
Cc_miR-156am	XM_020376171.1:3029-3209	2.5	-1	1	25	57	81	AGAUGAAGAUUACAAGAAGCUACGG	UUGUUUAUUCUUGUAAUUUUUAUUU	Cleavage		1
Cc_miR-156am	XM_020376970.1:798-1081	2.5	-1	1	25	222	246	AGAUGAAGAUUACAAGAAGCUACGG	AUGAAACGUUUUGUAAUUUUCAUUU	Cleavage		1
Cc_miR-156ao	XM_020362011.1:3670-4750	2.5	-1	1	21	185	205	AGAUGGGAAGGAAGGUGGUGA	CUGCCACCUUUUUUUCCAUUU	Cleavage		1
Cc_miR-156c	XM_020364654.1:2019-3824	2.5	-1	1	24	978	1001	AAGUGAAGCUGCCAGCAUGAUCUA	CCUGUCAUGUUCGCAGUUUCACUU	Cleavage		1
Cc_miR-156c	XM_020364652.1:2019-4476	2.5	-1	1	24	1816	1839	AAGUGAAGCUGCCAGCAUGAUCUA	CCUGUCAUGUUCGCAGUUUCACUU	Cleavage		1
Cc_miR-156c	XM_020364653.1:2019-4574	2.5	-1	1	24	1728	1751	AAGUGAAGCUGCCAGCAUGAUCUA	CCUGUCAUGUUCGCAGUUUCACUU	Cleavage		1
Cc_miR-156c	XM_020364650.1:2019-4662	2.5	-1	1	24	1816	1839	AAGUGAAGCUGCCAGCAUGAUCUA	CCUGUCAUGUUCGCAGUUUCACUU	Cleavage		1
Cc_miR-156d	XM_020378761.1:1594-1847	2.5	-1	1	22	193	214	AAUAUUGUCGUUAUUGUAAUUC	GGGUUAUAAUAAUGACAAUAGU	Cleavage		1
Cc_miR-156e	XM_020372631.1:1575-1833	2.5	-1	1	21	30	50	AAUGAAAAGUUUAGGGUUUAG	UAAAACUGUAAACUUUUUGUU	Cleavage		1
Cc_miR-156e	XM_020372630.1:1690-1948	2.5	-1	1	21	30	50	AAUGAAAAGUUUAGGGUUUAG	UAAAACUGUAAACUUUUUGUU	Cleavage		1
Cc_miR-156g	XM_020379930.1:628-1537	2.5	-1	1	19	425	443	AAUGGAGGAAUUUGAAUUA	GAAUUUGAGUUCCUCCAUU	Cleavage		1
Cc_miR-156g	XM_020380011.1:495-743	2.5	-1	1	19	219	237	AAUGGAGGAAUUUGAAUUA	UAAUUUAAAUUUUUUUAUU	Cleavage		1
Cc_miR-156g	XR_002241257.1:3474-3591	2.5	-1	1	19	23	41	AAUGGAGGAAUUUGAAUUA	UGGUUCAGGUUCCUUCAUU	Cleavage		1
Cc_miR-156g	XM_020381500.1:3447-3548	2.5	-1	1	19	78	96	AAUGGAGGAAUUUGAAUUA	UGGUUCAGGUUCCUUCAUU	Cleavage		1
Cc_miR-156g	XR_002239604.1:2502-7764	2.5	-1	1	19	820	838	AAUGGAGGAAUUUGAAUUA	UGACUCGAAUUCCUUCAUU	Cleavage		1
Cc_miR-156g	XR_002239603.1:3240-8502	2.5	-1	1	19	820	838	AAUGGAGGAAUUUGAAUUA	UGACUCGAAUUCCUUCAUU	Cleavage		1
Cc_miR-156g	XR_002239600.1:3345-8607	2.5	-1	1	19	820	838	AAUGGAGGAAUUUGAAUUA	UGACUCGAAUUCCUUCAUU	Cleavage		1
Cc_miR-156g	XR_002239602.1:3246-8508	2.5	-1	1	19	820	838	AAUGGAGGAAUUUGAAUUA	UGACUCGAAUUCCUUCAUU	Cleavage		1
Cc_miR-156q	XM_020380479.1:1951-2087	2.5	-1	1	25	29	53	ACAGUUUCUUGGCAUUCUGUCCACC	GGUUUGCAGAAUGCCAAGGAAUUCU	Cleavage		1
Cc_miR-156q	XM_020380480.1:2277-2413	2.5	-1	1	25	29	53	ACAGUUUCUUGGCAUUCUGUCCACC	GGUUUGCAGAAUGCCAAGGAAUUCU	Cleavage		1
Cc_miR-156w	XM_020354694.1:1593-1909	2.5	-1	1	23	78	100	ACGGGCUUGGCGGAAUCAGCGGG	UUGCUUGGUUCUGCCAAGCUUGU	Cleavage		1
Cc_miR-157a	XM_020351079.1:1238-1669	2.5	-1	1	23	170	192	AGCCAAGGAUGACUUGCCGGAGC	GCUUAGGCAACUCAUCCUUGGCU	Cleavage		2
Cc_miR-157a	XM_020351080.1:1231-1662	2.5	-1	1	23	170	192	AGCCAAGGAUGACUUGCCGGAGC	GCUUAGGCAACUCAUCCUUGGCU	Cleavage		2
Cc_miR-157a	XM_020351076.1:1287-1718	2.5	-1	1	23	170	192	AGCCAAGGAUGACUUGCCGGAGC	GCUUAGGCAACUCAUCCUUGGCU	Cleavage		2
Cc_miR-157a	XM_020351078.1:1235-1666	2.5	-1	1	23	170	192	AGCCAAGGAUGACUUGCCGGAGC	GCUUAGGCAACUCAUCCUUGGCU	Cleavage		2
Cc_miR-157a	XM_020351075.1:1283-1714	2.5	-1	1	23	170	192	AGCCAAGGAUGACUUGCCGGAGC	GCUUAGGCAACUCAUCCUUGGCU	Cleavage		2
Cc_miR-157a	XM_020351077.1:1242-1673	2.5	-1	1	23	170	192	AGCCAAGGAUGACUUGCCGGAGC	GCUUAGGCAACUCAUCCUUGGCU	Cleavage		2
Cc_miR-157a	XM_020366428.1:916-1274	2.5	-1	1	23	30	52	AGCCAAGGAUGACUUGCCGGAGC	GGUCAGGCAAAUCAUCCUUGGCU	Cleavage		1
Cc_miR-157a	XM_020371189.1:1300-1948	2.5	-1	1	23	158	180	AGCCAAGGAUGACUUGCCGGAGC	UUGUAGGCAACUCAUCCUUGGCU	Cleavage		3
Cc_miR-157a	XM_020371190.1:1189-1838	2.5	-1	1	23	158	180	AGCCAAGGAUGACUUGCCGGAGC	UUGUAGGCAACUCAUCCUUGGCU	Cleavage		3
Cc_miR-157a	XM_020368921.1:1132-1313	2.5	-1	1	23	37	59	AGCCAAGGAUGACUUGCCGGAGC	CCACUGGGUAGUCAUCCUUGGCU	Cleavage		1
Cc_miR-157a	XM_020368922.1:1128-1309	2.5	-1	1	23	37	59	AGCCAAGGAUGACUUGCCGGAGC	CCACUGGGUAGUCAUCCUUGGCU	Cleavage		1
Cc_miR-160b	XM_020368191.1:2041-2641	2.5	-1	1	25	449	473	AGCUUUAUUUGCAAUUUGGUAAAAG	AUCUGAUCAAAUUGUAAGUGAAGUU	Cleavage		1
Cc_miR-160b	XM_020368192.1:2047-2647	2.5	-1	1	25	449	473	AGCUUUAUUUGCAAUUUGGUAAAAG	AUCUGAUCAAAUUGUAAGUGAAGUU	Cleavage		1
Cc_miR-160m	XM_020355892.1:4933-5166	2.5	-1	1	22	83	104	AGUAUAUGAGAAAGAAUUAAUG	UAGUGAUUAUUUCUUAUAUAUU	Cleavage		1
Cc_miR-160m	XM_020351254.1:2782-3050	2.5	-1	1	22	44	65	AGUAUAUGAGAAAGAAUUAAUG	GUGUCAUUCUUUUUUGUAUACU	Cleavage		1
Cc_miR-160m	XM_020351253.1:2841-3109	2.5	-1	1	22	44	65	AGUAUAUGAGAAAGAAUUAAUG	GUGUCAUUCUUUUUUGUAUACU	Cleavage		1
Cc_miR-160m	XM_020351257.1:2718-2986	2.5	-1	1	22	44	65	AGUAUAUGAGAAAGAAUUAAUG	GUGUCAUUCUUUUUUGUAUACU	Cleavage		1
Cc_miR-160m	XM_020351259.1:2431-2699	2.5	-1	1	22	44	65	AGUAUAUGAGAAAGAAUUAAUG	GUGUCAUUCUUUUUUGUAUACU	Cleavage		1
Cc_miR-160m	XM_020351258.1:2851-3119	2.5	-1	1	22	44	65	AGUAUAUGAGAAAGAAUUAAUG	GUGUCAUUCUUUUUUGUAUACU	Cleavage		1
Cc_miR-160m	XM_020351261.1:2135-2403	2.5	-1	1	22	44	65	AGUAUAUGAGAAAGAAUUAAUG	GUGUCAUUCUUUUUUGUAUACU	Cleavage		1
Cc_miR-160m	XM_020351255.1:2734-3002	2.5	-1	1	22	44	65	AGUAUAUGAGAAAGAAUUAAUG	GUGUCAUUCUUUUUUGUAUACU	Cleavage		1
Cc_miR-160o	XM_020352808.1:1-932	2.5	-1	1	22	143	164	AGUGUUGAGAGGCGUGUGUUGA	GCAAUAUACGCCGCUCAACACU	Translation		1
Cc_miR-160o	XR_002238641.1:1-406	2.5	-1	1	22	162	183	AGUGUUGAGAGGCGUGUGUUGA	UUCACACACUCUUCUCAACAUU	Cleavage		1
Cc_miR-160o	XR_002238643.1:1-471	2.5	-1	1	22	151	172	AGUGUUGAGAGGCGUGUGUUGA	UUCACACACUCUUCUCAACAUU	Cleavage		1
Cc_miR-160o	XR_002238644.1:1-589	2.5	-1	1	22	151	172	AGUGUUGAGAGGCGUGUGUUGA	UUCACACACUCUUCUCAACAUU	Cleavage		1
Cc_miR-160o	XR_002238640.1:1-589	2.5	-1	1	22	151	172	AGUGUUGAGAGGCGUGUGUUGA	UUCACACACUCUUCUCAACAUU	Cleavage		1
Cc_miR-160o	XR_002238642.1:1-589	2.5	-1	1	22	151	172	AGUGUUGAGAGGCGUGUGUUGA	UUCACACACUCUUCUCAACAUU	Cleavage		1
Cc_miR-162a	XM_020353209.1:3525-3779	2.5	-1	1	22	97	118	AUAAAUAGGAAAUGAGAAAUGG	GCAAUUUUCAUUUUCUGUUUAU	Cleavage		1
Cc_miR-162a	XM_020359926.1:1214-1605	2.5	-1	1	22	254	275	AUAAAUAGGAAAUGAGAAAUGG	CAAUUUUUCCUUUUCUAUUUAU	Cleavage		1
Cc_miR-162a	XM_020359927.1:1199-1590	2.5	-1	1	22	254	275	AUAAAUAGGAAAUGAGAAAUGG	CAAUUUUUCCUUUUCUAUUUAU	Cleavage		1
Cc_miR-162a	XM_020356468.1:1079-1492	2.5	-1	1	22	193	214	AUAAAUAGGAAAUGAGAAAUGG	GGAUUUCUUAUUUCCAAUUUGU	Cleavage		1
Cc_miR-162a	XM_020382444.1:1497-1762	2.5	-1	1	22	46	67	AUAAAUAGGAAAUGAGAAAUGG	UUUUUUUUCAUUUAUUAUUUAU	Cleavage		1
Cc_miR-162b	XM_020370000.1:1008-1260	2.5	-1	1	21	178	198	AUAUUGAAAAAAAUCCAAGUC	CAUUUCGAUUUUUUUUAAUGU	Cleavage		1
Cc_miR-162b	XM_020375002.1:2820-3309	2.5	-1	1	21	417	437	AUAUUGAAAAAAAUCCAAGUC	GGAUAGGAUUUUUUUUAAUAU	Cleavage		1
Cc_miR-164a	XM_020354469.1:679-814	2.5	-1	1	21	23	43	AUAAUUUUGGAAAAGUGGUUU	GAAUCAUUUUGCCAAAAUUAU	Translation		1
Cc_miR-164a	XM_020383458.1:1725-1935	2.5	-1	1	21	179	199	AUAAUUUUGGAAAAGUGGUUU	UUGUCACUUUUCUAAAAUUAA	Cleavage		1
Cc_miR-164a	XM_020360663.1:3490-3649	2.5	-1	1	21	102	122	AUAAUUUUGGAAAAGUGGUUU	CCCCCACUUUUCUGAAAUUGU	Cleavage		1
Cc_miR-164c	XM_020356961.1:1090-1267	2.5	-1	1	22	92	113	AUAUCUUUGAAAACUCAAGUGA	AAUCUUGAGUUUUCAAGGAAGU	Cleavage		1
Cc_miR-164c	XR_002240242.1:431-936	2.5	-1	1	22	303	324	AUAUCUUUGAAAACUCAAGUGA	UGAUUUUACUUUUCAAAGAUAU	Cleavage		1
Cc_miR-164d	XM_020362251.1:1029-1396	2.5	-1	1	24	84	107	AUAUUGAGGCAAGUUAAUCCAUCC	CUGGGGCUUAUCUUGCUUCAAUAU	Cleavage		1
Cc_miR-164d	XM_020360886.1:1717-2457	2.5	-1	1	24	323	346	AUAUUGAGGCAAGUUAAUCCAUCC	AAGAAGAAUGAUUUGCUUCAAUAU	Cleavage		1
Cc_miR-164q	XM_020350323.1:1366-1843	2.5	-1	1	24	410	433	AUGCAGCCAAGGAUGACUUGCCGG	UAACGAGGUUGUCCUUGGCUGCAA	Cleavage		1
Cc_miR-166c	XM_020346373.1:2265-3278	2.5	-1	1	23	476	498	AUUCUAUUAUAUAUCUUUGAAAA	CAGUCAAAGAUGGAUAAUGGAAU	Translation		1
Cc_miR-166c	XM_020362165.1:1128-1341	2.5	-1	1	23	190	212	AUUCUAUUAUAUAUCUUUGAAAA	UUGAAAAAAAUAUAUAAUGGAAU	Cleavage		1
Cc_miR-166e	XM_020369748.1:1423-1628	2.5	-1	1	25	133	157	AUUUAAUGUCACAUAAUGGUAGCUA	ACGGCAUCAUUUUGUGACAUUGAGU	Cleavage		1
Cc_miR-166e	XM_020369761.1:1337-1542	2.5	-1	1	25	133	157	AUUUAAUGUCACAUAAUGGUAGCUA	ACGGCAUCAUUUUGUGACAUUGAGU	Cleavage		1
Cc_miR-166e	XM_020356819.1:1483-2913	2.5	-1	1	25	108	132	AUUUAAUGUCACAUAAUGGUAGCUA	AGAAUUUCAAUAUGUGAUAUUAGAU	Cleavage		1
Cc_miR-166h	XM_020363549.1:934-1050	2.5	-1	1	20	47	66	CAAAUUUUUCUAAACUUGUA	UAUAAGUUUAGAAGAACUUG	Cleavage		1
Cc_miR-166o	XM_020378421.1:1340-1827	2.5	-1	1	21	96	116	CAGCCAAGGAUGACUUGCCGG	GCGGCAAAUCAUUCUUGGCUU	Cleavage		1
Cc_miR-166o	XM_020378492.1:1240-1727	2.5	-1	1	21	96	116	CAGCCAAGGAUGACUUGCCGG	GCGGCAAAUCAUUCUUGGCUU	Cleavage		1
Cc_miR-166o	XM_020359762.1:1136-1443	2.5	-1	1	21	76	96	CAGCCAAGGAUGACUUGCCGG	AAGGCAAUUCAUUCUUGGCUC	Cleavage		1
Cc_miR-166o	XM_020359764.1:1136-1446	2.5	-1	1	21	84	104	CAGCCAAGGAUGACUUGCCGG	AAGGCAAUUCAUUCUUGGCUC	Cleavage		1
Cc_miR-166q	XR_002241063.1:1971-3821	2.5	-1	1	22	282	303	CAGGGCAAUUCUCCUUUGGCAG	UCUCUGAAGGAGGGUUGCUCUG	Cleavage		2
Cc_miR-166q	XR_002241062.1:1971-3937	2.5	-1	1	22	398	419	CAGGGCAAUUCUCCUUUGGCAG	UCUCUGAAGGAGGGUUGCUCUG	Cleavage		2
Cc_miR-166q	XM_020378606.1:1971-3962	2.5	-1	1	22	423	444	CAGGGCAAUUCUCCUUUGGCAG	UCUCUGAAGGAGGGUUGCUCUG	Cleavage		2
Cc_miR-166q	XR_002241060.1:1971-4001	2.5	-1	1	22	462	483	CAGGGCAAUUCUCCUUUGGCAG	UCUCUGAAGGAGGGUUGCUCUG	Cleavage		2
Cc_miR-166q	XR_002241061.1:1971-4078	2.5	-1	1	22	539	560	CAGGGCAAUUCUCCUUUGGCAG	UCUCUGAAGGAGGGUUGCUCUG	Cleavage		2
Cc_miR-166q	XM_020378596.1:1971-4142	2.5	-1	1	22	603	624	CAGGGCAAUUCUCCUUUGGCAG	UCUCUGAAGGAGGGUUGCUCUG	Cleavage		2
Cc_miR-167o	XM_020367012.1:2062-2574	2.5	-1	1	23	26	48	GAAAAGGUGUUGUUGAGAUGGGU	ACUGAUCUGAACAAUAUUUUUUC	Cleavage		1
Cc_miR-168c	XM_020354754.1:1-1422	2.5	-1	1	23	515	537	GAGAGGGAGAGCGGUUUUUGGUA	UGCAGAGAACUGUUCUCCUUCUC	Cleavage		1
Cc_miR-168c	XR_002241512.1:1-415	2.5	-1	1	23	113	135	GAGAGGGAGAGCGGUUUUUGGUA	CCAAAAAAAUCUCUCUCUCUCUC	Cleavage		1
Cc_miR-172ac	XM_020361572.1:909-1371	2.5	-1	1	24	428	451	UAGUAUGUUUUUAUUUUUAGCUUA	CAAUAAAAAAAUAAAGAUAUAUUA	Cleavage		1
Cc_miR-172ac	XM_020361981.1:4130-5205	2.5	-1	1	24	943	966	UAGUAUGUUUUUAUUUUUAGCUUA	UUUAAUAAUAAUAAAAAAAUACUA	Cleavage		1
Cc_miR-172ae	XM_020384405.1:1077-1441	2.5	-1	1	24	247	270	UAUAUUGAAAAAAAUCCAAGUCCC	AAGAUUUAGAUUUUUCUCAAUAUA	Cleavage		1
Cc_miR-172ae	XM_020375002.1:2820-3309	2.5	-1	1	24	415	438	UAUAUUGAAAAAAAUCCAAGUCCC	UAGGAUAGGAUUUUUUUUAAUAUU	Cleavage		1
Cc_miR-172ae	XM_020377671.1:276-658	2.5	-1	1	24	214	237	UAUAUUGAAAAAAAUCCAAGUCCC	UUUUGUUGGAAUUUGUUCAAUAUA	Translation		1
Cc_miR-172ae	XM_020370097.1:3698-4210	2.5	-1	1	24	285	308	UAUAUUGAAAAAAAUCCAAGUCCC	UUGUGUAGUAUUUUUUUUAAUAUA	Cleavage		2
Cc_miR-172ae	XM_020370096.1:3701-4213	2.5	-1	1	24	285	308	UAUAUUGAAAAAAAUCCAAGUCCC	UUGUGUAGUAUUUUUUUUAAUAUA	Cleavage		2
Cc_miR-172ag	XM_020346735.1:2169-3803	2.5	-1	1	19	1556	1574	UAUUCAAACAUGUAUAUAA	UUAUGUGCAUGUUUGGAUU	Cleavage		1
Cc_miR-172ag	XM_020346737.1:2169-3323	2.5	-1	1	19	1076	1094	UAUUCAAACAUGUAUAUAA	UUAUGUGCAUGUUUGGAUU	Cleavage		1
Cc_miR-172ag	XM_020346738.1:2169-3318	2.5	-1	1	19	1071	1089	UAUUCAAACAUGUAUAUAA	UUAUGUGCAUGUUUGGAUU	Cleavage		1
Cc_miR-172ag	XM_020346739.1:2169-3257	2.5	-1	1	19	1010	1028	UAUUCAAACAUGUAUAUAA	UUAUGUGCAUGUUUGGAUU	Cleavage		1
Cc_miR-172ag	XM_020346740.1:2169-3252	2.5	-1	1	19	1005	1023	UAUUCAAACAUGUAUAUAA	UUAUGUGCAUGUUUGGAUU	Cleavage		1
Cc_miR-172ag	XM_020346741.1:2169-2829	2.5	-1	1	19	582	600	UAUUCAAACAUGUAUAUAA	UUAUGUGCAUGUUUGGAUU	Cleavage		1
Cc_miR-172ag	XM_020384937.1:1837-1983	2.5	-1	1	19	111	129	UAUUCAAACAUGUAUAUAA	UUAUAUAUAUGUUUAGAUA	Cleavage		1
Cc_miR-172ag	XM_020383681.1:2361-2653	2.5	-1	1	19	70	88	UAUUCAAACAUGUAUAUAA	CUACAUGCAUGUUUGAAUA	Cleavage		1
Cc_miR-172ag	XM_020357693.1:1339-2063	2.5	-1	1	19	600	618	UAUUCAAACAUGUAUAUAA	UUCUUUACAUGUUUGAAUG	Cleavage		1
Cc_miR-172ag	XM_020357542.1:1152-1693	2.5	-1	1	19	227	245	UAUUCAAACAUGUAUAUAA	UUGCAAACAUGUUUGAAUA	Cleavage		1
Cc_miR-172ah	XM_020348424.1:694-1078	2.5	-1	1	22	245	266	UAUUUUAGUUCUAUAUGAUUUA	ACAAUCAUGUGGAAUUAGAAUG	Cleavage		2
Cc_miR-172ai	XM_020365314.1:670-1007	2.5	-1	1	25	52	76	UAUUUUCCUUUUUUUCACUUCUUAU	UUAUGAAGAGAGAAAAGGGGAAAUA	Cleavage		1
Cc_miR-172ai	XM_020367967.1:2924-3703	2.5	-1	1	25	464	488	UAUUUUCCUUUUUUUCACUUCUUAU	AGCAGGAGUGAGGAGAGGGAAAGUA	Cleavage		2
Cc_miR-172ai	XM_020370231.1:4142-4551	2.5	-1	1	25	144	168	UAUUUUCCUUUUUUUCACUUCUUAU	AGAGAAAGGAAAAAAAAGGGAAAUA	Cleavage		1
Cc_miR-172ai	XM_020370215.1:4253-4662	2.5	-1	1	25	144	168	UAUUUUCCUUUUUUUCACUUCUUAU	AGAGAAAGGAAAAAAAAGGGAAAUA	Cleavage		1
Cc_miR-172ai	XM_020370224.1:4262-4671	2.5	-1	1	25	144	168	UAUUUUCCUUUUUUUCACUUCUUAU	AGAGAAAGGAAAAAAAAGGGAAAUA	Cleavage		1
Cc_miR-172ai	XM_020382388.1:1615-2625	2.5	-1	1	25	456	480	UAUUUUCCUUUUUUUCACUUCUUAU	UUUGAAAGAGAAAGAAAGGGAAAUG	Cleavage		1
Cc_miR-172ai	XM_020382391.1:1409-2419	2.5	-1	1	25	456	480	UAUUUUCCUUUUUUUCACUUCUUAU	UUUGAAAGAGAAAGAAAGGGAAAUG	Cleavage		1
Cc_miR-172l	XM_020380665.1:1-791	2.5	-1	1	22	81	102	GUGAGAAUGAGAGGAGGGAGAG	UUUUCCCUUCUCUUAUUCUCGA	Cleavage		1
Cc_miR-172l	XM_020378461.1:1-900	2.5	-1	1	22	31	52	GUGAGAAUGAGAGGAGGGAGAG	UUCACCUUCUUCUCAUUCUCGC	Cleavage		2
Cc_miR-172v	XM_020377160.1:1567-1880	2.5	-1	1	21	211	231	GUGUGGAAGAAUCUGUAAAGC	UAUAUACAGAUUCUUCUGUAC	Cleavage		1
Cc_miR-172v	XM_020377159.1:1996-2309	2.5	-1	1	21	211	231	GUGUGGAAGAAUCUGUAAAGC	UAUAUACAGAUUCUUCUGUAC	Cleavage		1
Cc_miR-172v	XM_020377162.1:1746-2059	2.5	-1	1	21	211	231	GUGUGGAAGAAUCUGUAAAGC	UAUAUACAGAUUCUUCUGUAC	Cleavage		1
Cc_miR-172v	XM_020377161.1:1617-1930	2.5	-1	1	21	211	231	GUGUGGAAGAAUCUGUAAAGC	UAUAUACAGAUUCUUCUGUAC	Cleavage		1
Cc_miR-172v	XM_020348873.1:1698-2226	2.5	-1	1	21	384	404	GUGUGGAAGAAUCUGUAAAGC	UGUAUAUUGAUUCUUCCACAC	Cleavage		1
Cc_miR-172z	XM_020372875.1:2120-2910	2.5	-1	1	24	12	35	GUUUGUAGCAGAGAAAAGUGUGAU	GAGGCACUUGUUUUUGUUACAAAC	Cleavage		1
Cc_miR-172z	XM_020373686.1:1-81	2.5	-1	1	24	40	63	GUUUGUAGCAGAGAAAAGUGUGAU	GCAGUACUUUUCUUUGCUAUAACC	Cleavage		1
Cc_miR-172z	XM_020382312.1:1182-1497	2.5	-1	1	24	126	149	GUUUGUAGCAGAGAAAAGUGUGAU	AUAUAACUAUUCUCUGUUACAAGU	Cleavage		1
Cc_miR-319a	XM_020347476.1:1444-1910	2.5	-1	1	25	327	351	UCUCUCUCUCUCACACAUGGGUCUC	AAGAGACAUGAGAGAGAGAGAGAGA	Cleavage		2
Cc_miR-319a	XM_020362695.1:1196-2203	2.5	-1	1	25	265	289	UCUCUCUCUCUCACACAUGGGUCUC	UUAAAAAGUGUGUGAGAGAGAGGGG	Cleavage		1
Cc_miR-319a	XM_020379118.1:3632-4427	2.5	-1	1	25	457	481	UCUCUCUCUCUCACACAUGGGUCUC	CUACUACAUCUGAGAGAGAGAGAGA	Cleavage		1
Cc_miR-319ab	XM_020363789.1:1474-1902	2.5	-1	1	21	86	106	UAGCUGGUUCCCUCCGAAGUU	CUUUUCGGGGGGAACUGGUUA	Cleavage		1
Cc_miR-319ad	XM_020351961.1:1335-1686	2.5	-1	1	20	203	222	UAUCAGCUCAGCAGUUUUGU	AUGAGGCUGCUGAGUUGAUA	Cleavage		1
Cc_miR-319ad	XM_020351962.1:1335-1707	2.5	-1	1	20	203	222	UAUCAGCUCAGCAGUUUUGU	AUGAGGCUGCUGAGUUGAUA	Cleavage		1
Cc_miR-319ad	XM_020370607.1:3870-4274	2.5	-1	1	20	22	41	UAUCAGCUCAGCAGUUUUGU	ACAAAGCUUUUGAGCUGAUA	Cleavage		1
Cc_miR-319ad	XM_020370606.1:3870-6932	2.5	-1	1	20	2680	2699	UAUCAGCUCAGCAGUUUUGU	ACAAAGCUUUUGAGCUGAUA	Cleavage		1
Cc_miR-319ai	XM_020377643.1:2230-2842	2.5	-1	1	19	465	483	UAUGGAAUGAGAGAGACAA	UUGUCUCUCUUAUAUCAUA	Cleavage		1
Cc_miR-319ai	XM_020377644.1:2310-2922	2.5	-1	1	19	465	483	UAUGGAAUGAGAGAGACAA	UUGUCUCUCUUAUAUCAUA	Cleavage		1
Cc_miR-319ai	XM_020376739.1:1-885	2.5	-1	1	19	49	67	UAUGGAAUGAGAGAGACAA	UUAUCUCUCUCAUUUUGUA	Cleavage		1
Cc_miR-319ai	XM_020383968.1:3088-3687	2.5	-1	1	19	390	408	UAUGGAAUGAGAGAGACAA	UUGUGUCUUUUAUUUCAUA	Cleavage		1
Cc_miR-319ai	XM_020383969.1:3117-3716	2.5	-1	1	19	390	408	UAUGGAAUGAGAGAGACAA	UUGUGUCUUUUAUUUCAUA	Cleavage		1
Cc_miR-319ai	XM_020383967.1:3427-4026	2.5	-1	1	19	390	408	UAUGGAAUGAGAGAGACAA	UUGUGUCUUUUAUUUCAUA	Cleavage		1
Cc_miR-319ai	XM_020383965.1:3457-4056	2.5	-1	1	19	390	408	UAUGGAAUGAGAGAGACAA	UUGUGUCUUUUAUUUCAUA	Cleavage		1
Cc_miR-319ai	XM_020383966.1:3454-4053	2.5	-1	1	19	390	408	UAUGGAAUGAGAGAGACAA	UUGUGUCUUUUAUUUCAUA	Cleavage		1
Cc_miR-319ai	XM_020349471.1:1217-1449	2.5	-1	1	19	150	168	UAUGGAAUGAGAGAGACAA	UUGUAUUUUUCAUUUCAUA	Cleavage		1
Cc_miR-319ai	XM_020349629.1:1217-1449	2.5	-1	1	19	150	168	UAUGGAAUGAGAGAGACAA	UUGUAUUUUUCAUUUCAUA	Cleavage		1
Cc_miR-319aj	XM_020377643.1:2230-2842	2.5	-1	1	19	465	483	UAUGGAAUGAGAGAGACAA	UUGUCUCUCUUAUAUCAUA	Cleavage		1
Cc_miR-319aj	XM_020377644.1:2310-2922	2.5	-1	1	19	465	483	UAUGGAAUGAGAGAGACAA	UUGUCUCUCUUAUAUCAUA	Cleavage		1
Cc_miR-319aj	XM_020376739.1:1-885	2.5	-1	1	19	49	67	UAUGGAAUGAGAGAGACAA	UUAUCUCUCUCAUUUUGUA	Cleavage		1
Cc_miR-319aj	XM_020383968.1:3088-3687	2.5	-1	1	19	390	408	UAUGGAAUGAGAGAGACAA	UUGUGUCUUUUAUUUCAUA	Cleavage		1
Cc_miR-319aj	XM_020383969.1:3117-3716	2.5	-1	1	19	390	408	UAUGGAAUGAGAGAGACAA	UUGUGUCUUUUAUUUCAUA	Cleavage		1
Cc_miR-319aj	XM_020383967.1:3427-4026	2.5	-1	1	19	390	408	UAUGGAAUGAGAGAGACAA	UUGUGUCUUUUAUUUCAUA	Cleavage		1
Cc_miR-319aj	XM_020383965.1:3457-4056	2.5	-1	1	19	390	408	UAUGGAAUGAGAGAGACAA	UUGUGUCUUUUAUUUCAUA	Cleavage		1
Cc_miR-319aj	XM_020383966.1:3454-4053	2.5	-1	1	19	390	408	UAUGGAAUGAGAGAGACAA	UUGUGUCUUUUAUUUCAUA	Cleavage		1
Cc_miR-319aj	XM_020349471.1:1217-1449	2.5	-1	1	19	150	168	UAUGGAAUGAGAGAGACAA	UUGUAUUUUUCAUUUCAUA	Cleavage		1
Cc_miR-319aj	XM_020349629.1:1217-1449	2.5	-1	1	19	150	168	UAUGGAAUGAGAGAGACAA	UUGUAUUUUUCAUUUCAUA	Cleavage		1
Cc_miR-319g	XM_020365314.1:670-1007	2.5	-1	1	25	53	77	UUAUUUUCCUUUUUUUCACUUCUUA	UAUGAAGAGAGAAAAGGGGAAAUAA	Cleavage		1
Cc_miR-319g	XM_020370215.1:4253-4662	2.5	-1	1	25	145	169	UUAUUUUCCUUUUUUUCACUUCUUA	GAGAAAGGAAAAAAAAGGGAAAUAA	Cleavage		1
Cc_miR-319g	XM_020370231.1:4142-4551	2.5	-1	1	25	145	169	UUAUUUUCCUUUUUUUCACUUCUUA	GAGAAAGGAAAAAAAAGGGAAAUAA	Cleavage		1
Cc_miR-319g	XM_020370224.1:4262-4671	2.5	-1	1	25	145	169	UUAUUUUCCUUUUUUUCACUUCUUA	GAGAAAGGAAAAAAAAGGGAAAUAA	Cleavage		1
Cc_miR-319g	XM_020357769.1:10707-11099	2.5	-1	1	25	65	89	UUAUUUUCCUUUUUUUCACUUCUUA	UUUGGGGAGGAAAAGAGGAAAAUGA	Cleavage		1
Cc_miR-319g	XM_020382391.1:1409-2419	2.5	-1	1	25	457	481	UUAUUUUCCUUUUUUUCACUUCUUA	UUGAAAGAGAAAGAAAGGGAAAUGA	Cleavage		1
Cc_miR-319g	XM_020382388.1:1615-2625	2.5	-1	1	25	457	481	UUAUUUUCCUUUUUUUCACUUCUUA	UUGAAAGAGAAAGAAAGGGAAAUGA	Cleavage		1
Cc_miR-319i	XM_020362278.1:3215-3500	2.5	-1	1	20	165	184	UUCCUUUUUUUCACUUCUUA	UAAUGAGUGAAAAAAAGGAU	Cleavage		1
Cc_miR-319i	XM_020348900.1:754-2321	2.5	-1	1	20	26	45	UUCCUUUUUUUCACUUCUUA	GAGGAAGUGAAGAAAAGAAA	Cleavage		1
Cc_miR-319i	XM_020369391.1:1-276	2.5	-1	1	20	144	163	UUCCUUUUUUUCACUUCUUA	GAAGAACUGAAAGGAAGGAG	Cleavage		1
Cc_miR-319i	XR_002241287.1:2490-4043	2.5	-1	1	20	607	626	UUCCUUUUUUUCACUUCUUA	UUAUAAGUGAAGAAAAGGAA	Cleavage		1
Cc_miR-319i	XR_002241289.1:2490-4059	2.5	-1	1	20	607	626	UUCCUUUUUUUCACUUCUUA	UUAUAAGUGAAGAAAAGGAA	Cleavage		1
Cc_miR-319i	XR_002241291.1:1815-3967	2.5	-1	1	20	1206	1225	UUCCUUUUUUUCACUUCUUA	UUAUAAGUGAAGAAAAGGAA	Cleavage		1
Cc_miR-319i	XR_002241288.1:1815-4017	2.5	-1	1	20	1256	1275	UUCCUUUUUUUCACUUCUUA	UUAUAAGUGAAGAAAAGGAA	Cleavage		1
Cc_miR-319i	XR_002241292.1:1815-4030	2.5	-1	1	20	1269	1288	UUCCUUUUUUUCACUUCUUA	UUAUAAGUGAAGAAAAGGAA	Cleavage		1
Cc_miR-319i	XM_020376956.1:5001-5558	2.5	-1	1	20	334	353	UUCCUUUUUUUCACUUCUUA	AAAGAUGUGGAGGAAAGGAA	Cleavage		1
Cc_miR-319k	XM_020347041.1:539-998	2.5	-1	1	23	145	167	UUGCUGGGGAAGAAUAAGGCCAA	UGACCUUUGUUCUUCUCUAGUAA	Cleavage		1
Cc_miR-319l	XM_020369391.1:1-276	2.5	-1	1	22	143	164	UUUCCUUUUUUUCACUUCUUAU	UGAAGAACUGAAAGGAAGGAGA	Cleavage		2
Cc_miR-319l	XM_020380740.1:2007-2166	2.5	-1	1	22	91	112	UUUCCUUUUUUUCACUUCUUAU	AACAGAAGUUAGGAAAAGGAAA	Cleavage		1
Cc_miR-319l	XM_020371940.1:912-1134	2.5	-1	1	22	16	37	UUUCCUUUUUUUCACUUCUUAU	UAAAGAAACGAAAAGAAGGAAA	Cleavage		1
Cc_miR-319l	XM_020371939.1:1312-1534	2.5	-1	1	22	16	37	UUUCCUUUUUUUCACUUCUUAU	UAAAGAAACGAAAAGAAGGAAA	Cleavage		1
Cc_miR-319l	XM_020348802.1:1-748	2.5	-1	1	22	5	26	UUUCCUUUUUUUCACUUCUUAU	UGUGGAGGUGAAAGAGAGGAGA	Cleavage		1
Cc_miR-319l	XM_020367967.1:2924-3703	2.5	-1	1	22	464	485	UUUCCUUUUUUUCACUUCUUAU	AGCAGGAGUGAGGAGAGGGAAA	Cleavage		1
Cc_miR-319l	XM_020366779.1:3174-3422	2.5	-1	1	22	74	95	UUUCCUUUUUUUCACUUCUUAU	UUCAAAAUUGGAAAAAAGGAAA	Cleavage		1
Cc_miR-319x	XM_020380313.1:737-1347	2.5	-1	1	24	528	551	UAGCAUAUGGAAGGGAAAGUGAUA	GGGGCCUCUCUCUUCCGUAUGUUA	Cleavage		1
Cc_miR-319y	XM_020362977.1:5820-7496	2.5	-1	1	24	97	120	UAGCAUCAUCAAGAUUCACAUGCA	ACAUUGUGAAUUUAGAUGAUGUUA	Translation		1
Cc_miR-319y	XM_020352726.1:515-808	2.5	-1	1	24	50	73	UAGCAUCAUCAAGAUUCACAUGCA	UUUUUGUUAAUCCUGAUGAUGCUA	Cleavage		1
Cc_miR-390a	XM_020352602.1:1149-1952	2.5	-1	1	24	690	713	UAUUUAUGGUAGAGAAUUCCAUGU	UCUUUGGAUGCUUUACUAUAAAUA	Cleavage		1
Cc_miR-390a	XM_020366023.1:1599-1888	2.5	-1	1	24	170	193	UAUUUAUGGUAGAGAAUUCCAUGU	UUUCUGUAUUUUCUAUCAUGAAUA	Cleavage		1
Cc_miR-390l	XM_020357535.1:470-679	2.5	-1	1	25	76	100	UCAUUGGCUUUGUAUAUUGGAAUUU	UUAAAGUAGUAUUCAAAGCCAAUGA	Cleavage		1
Cc_miR-393o	XM_020360267.1:1492-1896	2.5	-1	1	21	384	404	UGAAAUUGAGACUGAGAUUGU	UAAAAUUUAGUUUCAAUUUCA	Cleavage		1
Cc_miR-395b	XM_020380353.1:2019-2428	2.5	-1	1	22	147	168	UGAGGAAUGAUAGGGCAAAUCU	GCCUUUGUUUUGUCAUUCUUCA	Cleavage		1
Cc_miR-396b	XM_020360184.1:1350-1744	2.5	-1	1	22	292	313	UGAGUGAGGGGAAUGAAGCCUG	UCUGCUUCGUUUCCCUCAUUUG	Cleavage		1
Cc_miR-396c	XR_002241291.1:1815-3967	2.5	-1	1	22	499	520	UGAUGCAGCAUCAUCAAGAUUC	GCUUUUUGAUGAUGUUGCACCA	Cleavage		1
Cc_miR-396c	XR_002241288.1:1815-4017	2.5	-1	1	22	549	570	UGAUGCAGCAUCAUCAAGAUUC	GCUUUUUGAUGAUGUUGCACCA	Cleavage		1
Cc_miR-396c	XR_002241292.1:1815-4030	2.5	-1	1	22	562	583	UGAUGCAGCAUCAUCAAGAUUC	GCUUUUUGAUGAUGUUGCACCA	Cleavage		1
Cc_miR-396c	XM_020366632.1:1912-2062	2.5	-1	1	22	4	25	UGAUGCAGCAUCAUCAAGAUUC	UCUUCUCGGUGAUGCUGUGUCA	Cleavage		1
Cc_miR-396d	XM_020384789.1:746-989	2.5	-1	1	21	82	102	UGAUGGGAAUGUUGUUUGGCU	UGCUAAAGAACAUUUUCAUCA	Cleavage		1
Cc_miR-396n	XM_020362302.1:2591-2736	2.5	-1	1	23	68	90	UGGAGGUAGCGGUUCAUCGAUCU	UCACUGAUGAACCAUUACCUCCA	Translation		1
Cc_miR-396n	XM_020362303.1:2212-2357	2.5	-1	1	23	68	90	UGGAGGUAGCGGUUCAUCGAUCU	UCACUGAUGAACCAUUACCUCCA	Translation		1
Cc_miR-408a	XM_020373877.1:1146-1531	2.5	-1	1	24	154	177	UGUCUUAAGAAAGUAUGAGUCUAA	CUAGAUUUGUACUUUCUUAAGAUG	Cleavage		1
Cc_miR-408c	XM_020378652.1:1286-1588	2.5	-1	1	24	261	284	UGUUUAGGUUCGUGCUUAUUUCUU	UAAGAAUAAGUACCAACCUAAAUA	Translation		1
Cc_miR-408c	XM_020378651.1:1315-1617	2.5	-1	1	24	261	284	UGUUUAGGUUCGUGCUUAUUUCUU	UAAGAAUAAGUACCAACCUAAAUA	Translation		1
Cc_miR-408e	XM_020376401.1:790-872	2.5	-1	1	21	56	76	UUACUAAUGUAUAUAAGUGGA	CAUGUUGAUAUACAUUAGUAA	Cleavage		1
Cc_miR-4995b	XM_020358978.1:965-2773	2.5	-1	1	19	1033	1051	UUAUAUAAGAGAGAAUAUG	AAUAUUUUUUUUUAUAUAA	Cleavage		1
Cc_miR-4995b	XM_020372138.1:1202-1322	2.5	-1	1	19	51	69	UUAUAUAAGAGAGAAUAUG	UGUAAUUUCUCUUAUAUAA	Cleavage		1
Cc_miR-530a	XM_020358978.1:965-2773	2.5	-1	1	20	1032	1051	UUAUAUAAGAGAGAAUAUGA	AAAUAUUUUUUUUUAUAUAA	Cleavage		1
Cc_miR-530a	XM_020372138.1:1202-1322	2.5	-1	1	20	50	69	UUAUAUAAGAGAGAAUAUGA	UUGUAAUUUCUCUUAUAUAA	Cleavage		1
Cc_miR-530a	XM_020347552.1:809-1064	2.5	-1	1	20	230	249	UUAUAUAAGAGAGAAUAUGA	UCUCGUUCUCUCUUAUAUAA	Cleavage		1
Cc_miR-8175a	XR_002240428.1:1-945	2.5	-1	1	21	615	635	UUGAGGGGAAUGAAGCCUGGU	ACCAGGCUUCAUUCCCCCCAC	Cleavage		2
Cc_miR-8175a	XR_002240427.1:1-1509	2.5	-1	1	21	598	618	UUGAGGGGAAUGAAGCCUGGU	ACCAGGCUUCAUUCCCCCCAC	Cleavage		2
Cc_miR-8175c	XM_020377283.1:1813-2126	2.5	-1	1	20	211	230	UUGGAGAAGCAGGGCACGUG	CACGUGUUCUGCUUUUUCAG	Cleavage		2
Cc_miR-053a	XM_020349545.1:2968-3358	3	-1	1	20	213	232	AAAAACAUGAUUGAGUGCAG	UUGUAUUCAAUUGUGUUUUG	Cleavage		1
Cc_miR-053a	XM_020371553.1:1594-1799	3	-1	1	20	104	123	AAAAACAUGAUUGAGUGCAG	AUGUACUUAAUUUUGUUUUU	Cleavage		1
Cc_miR-10921a	XM_020383565.1:2893-3214	3	-1	1	23	261	283	UUUUGAGGGGAAUGAAGCCUGGU	UGCCGGCUUCUUUUUCUUCAAAA	Cleavage		1
Cc_miR-1310b	XR_002239632.1:671-1150	3	-1	1	21	387	407	AAAAAUAGCUUCUCAGAUGAU	UGCAUUUGGGAAUUUAUUUUU	Cleavage		1
Cc_miR-1310b	XR_002239612.1:371-3253	3	-1	1	21	726	746	AAAAAUAGCUUCUCAGAUGAU	UGCAUUUGGGAAUUUAUUUUU	Cleavage		1
Cc_miR-1310c	XR_002241307.1:1418-1955	3	-1	1	19	2	20	AAAAUAUUUGUACAUGAUU	AGUCAUGUGUAAAUAUCUU	Cleavage		1
Cc_miR-1310c	XR_002241305.1:1439-1976	3	-1	1	19	2	20	AAAAUAUUUGUACAUGAUU	AGUCAUGUGUAAAUAUCUU	Cleavage		1
Cc_miR-1310c	XR_002241303.1:1445-1982	3	-1	1	19	2	20	AAAAUAUUUGUACAUGAUU	AGUCAUGUGUAAAUAUCUU	Cleavage		1
Cc_miR-1310c	XR_002241306.1:1424-1961	3	-1	1	19	2	20	AAAAUAUUUGUACAUGAUU	AGUCAUGUGUAAAUAUCUU	Cleavage		1
Cc_miR-1310c	XM_020378118.1:2609-3089	3	-1	1	19	367	385	AAAAUAUUUGUACAUGAUU	AAUCAUGUACAUUUAUUUU	Cleavage		1
Cc_miR-1310c	XR_002241304.1:1445-1892	3	-1	1	19	2	20	AAAAUAUUUGUACAUGAUU	AGUCAUGUGUAAAUAUCUU	Cleavage		1
Cc_miR-1310c	XM_020382032.1:1445-1722	3	-1	1	19	2	20	AAAAUAUUUGUACAUGAUU	AGUCAUGUGUAAAUAUCUU	Cleavage		1
Cc_miR-1310c	XM_020347156.1:2059-2222	3	-1	1	19	95	113	AAAAUAUUUGUACAUGAUU	AAUCAUGUAAAACUAUUUU	Translation		1
Cc_miR-1310c	XM_020350804.1:524-1740	3	-1	1	19	170	188	AAAAUAUUUGUACAUGAUU	ACUCAUGUAUAAAUAUUAU	Cleavage		1
Cc_miR-1310c	XM_020369971.1:1734-1943	3	-1	1	19	67	85	AAAAUAUUUGUACAUGAUU	UGUGAUGUACAGAUAUUUU	Cleavage		1
Cc_miR-1310c	XM_020369972.1:1776-1985	3	-1	1	19	67	85	AAAAUAUUUGUACAUGAUU	UGUGAUGUACAGAUAUUUU	Cleavage		1
Cc_miR-1310c	XM_020369970.1:1510-1717	3	-1	1	19	67	85	AAAAUAUUUGUACAUGAUU	UGUGAUGUACAGAUAUUUU	Cleavage		1
Cc_miR-1310c	XM_020369973.1:1507-1713	3	-1	1	19	67	85	AAAAUAUUUGUACAUGAUU	UGUGAUGUACAGAUAUUUU	Cleavage		1
Cc_miR-1507a	XR_002241443.1:755-3002	3	-1	1	23	699	721	AAAUUCAAGUAAGAAGAUUAAAA	CUUUGAUCUUUUAACUUGGAUUU	Translation		1
Cc_miR-1507a	XR_002241442.1:839-3086	3	-1	1	23	699	721	AAAUUCAAGUAAGAAGAUUAAAA	CUUUGAUCUUUUAACUUGGAUUU	Translation		1
Cc_miR-1507a	XR_002241437.1:830-3076	3	-1	1	23	699	721	AAAUUCAAGUAAGAAGAUUAAAA	CUUUGAUCUUUUAACUUGGAUUU	Translation		1
Cc_miR-1507a	XR_002241439.1:830-2989	3	-1	1	23	699	721	AAAUUCAAGUAAGAAGAUUAAAA	CUUUGAUCUUUUAACUUGGAUUU	Translation		1
Cc_miR-1507a	XR_002239292.1:608-1448	3	-1	1	23	748	770	AAAUUCAAGUAAGAAGAUUAAAA	ACUCAACCUUUUUGUUUGGAUUU	Cleavage		1
Cc_miR-1512a	XM_020362878.1:1094-1433	3	-1	1	25	86	110	AACAGGAAAAGGUGUUGUUGAGAUG	ACUCAUGACAACAUCAUUUUCUGUU	Translation		1
Cc_miR-1512a	XM_020375135.1:2317-2516	3	-1	1	25	29	53	AACAGGAAAAGGUGUUGUUGAGAUG	AAUUAGGAUGACAUCUUUUUUUGUU	Cleavage		1
Cc_miR-1512c	XM_020355401.1:1582-1986	3	-1	1	22	99	120	AAGAUCAUCACAUCAUGCAUAU	CUGUGAAUGAAGUGAUGAUUUU	Cleavage		1
Cc_miR-1512c	XM_020355400.1:1582-1970	3	-1	1	22	96	117	AAGAUCAUCACAUCAUGCAUAU	CUGUGAAUGAAGUGAUGAUUUU	Cleavage		1
Cc_miR-1512c	XM_020355403.1:1544-1932	3	-1	1	22	96	117	AAGAUCAUCACAUCAUGCAUAU	CUGUGAAUGAAGUGAUGAUUUU	Cleavage		1
Cc_miR-1512c	XM_020355402.1:1926-2314	3	-1	1	22	96	117	AAGAUCAUCACAUCAUGCAUAU	CUGUGAAUGAAGUGAUGAUUUU	Cleavage		1
Cc_miR-1512c	XR_002240916.1:2674-3309	3	-1	1	22	55	76	AAGAUCAUCACAUCAUGCAUAU	AGCUACAUGAUGUGAUGACUUU	Cleavage		1
Cc_miR-1527a	XM_020356645.1:1-1588	3	-1	1	22	1372	1393	AAGCCUGGUCCGAGAACACUAA	CGCGGGUUCUCGGGUCGGGUUU	Cleavage		1
Cc_miR-156ac	XR_002239538.1:246-862	3	-1	1	22	83	104	AGAAUGAAGGAGCUUCCCUCAG	CUGAAGGGAGCUCCUUCUUUCU	Cleavage		1
Cc_miR-156ac	XM_020367292.1:4133-5349	3	-1	1	22	573	594	AGAAUGAAGGAGCUUCCCUCAG	UCUAGAGGCGCUUCUUCAUUCU	Cleavage		1
Cc_miR-156ae	XM_020353052.1:1-3749	3	-1	1	25	1770	1794	AGAGAAGGAAUCUAAGAGCUAGUGA	CUUCUCUCUCUUAGGUUUCUUUUUU	Cleavage		1
Cc_miR-156ae	XM_020367649.1:1151-3349	3	-1	1	25	267	291	AGAGAAGGAAUCUAAGAGCUAGUGA	GUUGACUCUCUUAGAUUCCUACUUU	Cleavage		1
Cc_miR-156ae	XM_020367650.1:1151-3280	3	-1	1	25	267	291	AGAGAAGGAAUCUAAGAGCUAGUGA	GUUGACUCUCUUAGAUUCCUACUUU	Cleavage		1
Cc_miR-156ae	XM_020367651.1:1151-2565	3	-1	1	25	267	291	AGAGAAGGAAUCUAAGAGCUAGUGA	GUUGACUCUCUUAGAUUCCUACUUU	Cleavage		1
Cc_miR-156ag	XM_020348988.1:2975-3369	3	-1	1	24	229	252	AGAGAUUAGACAAUUGAAUAGUAU	UAUUUAUUCGAUUGUCAAGUCUUU	Cleavage		1
Cc_miR-156ag	XM_020348987.1:3038-3432	3	-1	1	24	229	252	AGAGAUUAGACAAUUGAAUAGUAU	UAUUUAUUCGAUUGUCAAGUCUUU	Cleavage		1
Cc_miR-156ag	XM_020348197.1:1273-1599	3	-1	1	24	95	118	AGAGAUUAGACAAUUGAAUAGUAU	UUUGGCUUUAAUUGUUUAGUUUCU	Cleavage		1
Cc_miR-156ag	XM_020351012.1:737-1116	3	-1	1	24	273	296	AGAGAUUAGACAAUUGAAUAGUAU	CUCUCACUCAAUUGUCUAAUUUUG	Cleavage		1
Cc_miR-156aj	XM_020373447.1:3380-3614	3	-1	1	19	132	150	AGAGGCUGACAGAAGAGAG	UUUUUUUUUGUUAGUCUCU	Cleavage		1
Cc_miR-156am	XM_020380751.1:769-1032	3	-1	1	25	143	167	AGAUGAAGAUUACAAGAAGCUACGG	UUGUUGUUUUGAGUAAUCUUCAUCU	Cleavage		1
Cc_miR-156am	XM_020360134.1:1363-1822	3	-1	1	25	259	283	AGAUGAAGAUUACAAGAAGCUACGG	UUUUUGGUUCUUGUAAUCUUUUUCU	Cleavage		1
Cc_miR-156am	XM_020380752.1:967-1262	3	-1	1	25	156	180	AGAUGAAGAUUACAAGAAGCUACGG	UCCUUGUUUUGAGUAAUCUUCAUCU	Cleavage		1
Cc_miR-156am	XM_020363514.1:1020-1159	3	-1	1	21	1	21	AGAUGAAGAUUACAAGAAGCU	GUUUUCUUGUAAUUUUGAUUU	Cleavage		1
Cc_miR-156am	XM_020375487.1:697-981	3	-1	1	25	239	263	AGAUGAAGAUUACAAGAAGCUACGG	AAUAAUCUUAUUGUGAUUUUCGUUU	Cleavage		1
Cc_miR-156ao	XM_020347479.1:2178-2541	3	-1	1	21	66	86	AGAUGGGAAGGAAGGUGGUGA	ACACUAUCUUCUUUUUCAUUU	Cleavage		1
Cc_miR-156ao	XM_020347478.1:2235-2598	3	-1	1	21	66	86	AGAUGGGAAGGAAGGUGGUGA	ACACUAUCUUCUUUUUCAUUU	Cleavage		1
Cc_miR-156ao	XM_020360976.1:2541-3073	3	-1	1	21	405	425	AGAUGGGAAGGAAGGUGGUGA	UUACUAGUUUCUUUCCCAUUU	Cleavage		1
Cc_miR-156ao	XM_020347314.1:2707-4250	3	-1	1	21	302	322	AGAUGGGAAGGAAGGUGGUGA	GCUCCAUCUUCCUUUUCAUUU	Cleavage		1
Cc_miR-156ao	XM_020347316.1:1344-2887	3	-1	1	21	302	322	AGAUGGGAAGGAAGGUGGUGA	GCUCCAUCUUCCUUUUCAUUU	Cleavage		1
Cc_miR-156ao	XM_020347315.1:2707-4222	3	-1	1	21	274	294	AGAUGGGAAGGAAGGUGGUGA	GCUCCAUCUUCCUUUUCAUUU	Cleavage		1
Cc_miR-156ao	XM_020364965.1:236-852	3	-1	1	21	459	479	AGAUGGGAAGGAAGGUGGUGA	AACCCAACUUCCUUCCCAUCG	Cleavage		2
Cc_miR-156ap	XM_020376267.1:344-647	3	-1	1	19	50	68	AGCAUAAGCCAUAUAUAUU	AAUAUAUAUAGUUUGUGUU	Translation		1
Cc_miR-156ap	XM_020351959.1:829-1183	3	-1	1	19	21	39	AGCAUAAGCCAUAUAUAUU	AGAAUAUGUGGCUUAUGCG	Cleavage		1
Cc_miR-156ar	XM_020377602.1:961-1502	3	-1	1	19	320	338	AGCAUCAUCAAGAUUCUCA	UGAGACUUUUGAUGGUGCC	Cleavage		1
Cc_miR-156ar	XM_020369957.1:2088-2214	3	-1	1	19	12	30	AGCAUCAUCAAGAUUCUCA	UAAGAUUUUUGAUGGUGCU	Cleavage		1
Cc_miR-156ar	XR_002241291.1:1815-3967	3	-1	1	19	496	514	AGCAUCAUCAAGAUUCUCA	UGAGCUUUUUGAUGAUGUU	Cleavage		1
Cc_miR-156ar	XR_002241288.1:1815-4017	3	-1	1	19	546	564	AGCAUCAUCAAGAUUCUCA	UGAGCUUUUUGAUGAUGUU	Cleavage		1
Cc_miR-156ar	XR_002241292.1:1815-4030	3	-1	1	19	559	577	AGCAUCAUCAAGAUUCUCA	UGAGCUUUUUGAUGAUGUU	Cleavage		1
Cc_miR-156d	XM_020363125.1:2604-3010	3	-1	1	22	42	63	AAUAUUGUCGUUAUUGUAAUUC	AAAUUAUAAUGAUGAGAAUAUU	Cleavage		1
Cc_miR-156d	XM_020374756.1:327-769	3	-1	1	22	236	257	AAUAUUGUCGUUAUUGUAAUUC	AGAUUAUAAUAACAACAGUGUU	Cleavage		1
Cc_miR-156e	XM_020383711.1:1225-1534	3	-1	1	21	286	306	AAUGAAAAGUUUAGGGUUUAG	CUAAGCCAUGAAUUUUUUAUU	Cleavage		1
Cc_miR-156e	XM_020372102.1:1573-2309	3	-1	1	21	83	103	AAUGAAAAGUUUAGGGUUUAG	AGAAACCCUAAACUUUUUAAA	Cleavage		1
Cc_miR-156e	XR_002241343.1:1402-1802	3	-1	1	21	73	93	AAUGAAAAGUUUAGGGUUUAG	GCGAAUCCUAGACUUUUCGUG	Cleavage		1
Cc_miR-156e	XM_020350855.1:782-1239	3	-1	1	21	7	27	AAUGAAAAGUUUAGGGUUUAG	UGAAAAUCAAAACUUUUCAUU	Cleavage		1
Cc_miR-156e	XM_020354037.1:340-495	3	-1	1	21	106	126	AAUGAAAAGUUUAGGGUUUAG	UAAAGUCAUAAACUUUUUGUU	Cleavage		1
Cc_miR-156g	XM_020365139.1:3269-4132	3	-1	1	19	354	372	AAUGGAGGAAUUUGAAUUA	UGAUUCGGAUUUUUUCAUU	Cleavage		1
Cc_miR-156g	XM_020365140.1:3242-4105	3	-1	1	19	354	372	AAUGGAGGAAUUUGAAUUA	UGAUUCGGAUUUUUUCAUU	Cleavage		1
Cc_miR-156g	XM_020356915.1:838-1616	3	-1	1	19	174	192	AAUGGAGGAAUUUGAAUUA	CAAGUCAAAUUCCUCCAUC	Cleavage		1
Cc_miR-156p	XM_020379943.1:1953-2589	3	-1	1	20	253	272	ACACUUCUAGGAGAGAAAAU	CUUUUCUCUCUUAGAAGUAC	Cleavage		1
Cc_miR-156p	XM_020379944.1:1953-2589	3	-1	1	20	253	272	ACACUUCUAGGAGAGAAAAU	CUUUUCUCUCUUAGAAGUAC	Cleavage		1
Cc_miR-156p	XM_020368893.1:1075-1574	3	-1	1	20	51	70	ACACUUCUAGGAGAGAAAAU	AUUUUCCCUUCUAGAAGCGU	Cleavage		1
Cc_miR-156p	XM_020380853.1:168-1225	3	-1	1	20	786	805	ACACUUCUAGGAGAGAAAAU	UUUUUCUCUCUUAGAAAUGC	Cleavage		1
Cc_miR-156p	XM_020346297.1:730-1123	3	-1	1	20	60	79	ACACUUCUAGGAGAGAAAAU	UUUUUCUCUCCUAGAAAUCU	Cleavage		1
Cc_miR-156p	XM_020375580.1:3429-3942	3	-1	1	20	215	234	ACACUUCUAGGAGAGAAAAU	UUUUUUUCUUCUGUAAGUGU	Cleavage		1
Cc_miR-156p	XM_020363463.1:871-1386	3	-1	1	20	314	333	ACACUUCUAGGAGAGAAAAU	UUUUUCUCUCCUAAAAGUAU	Cleavage		1
Cc_miR-156p	XM_020363812.1:838-1669	3	-1	1	20	198	217	ACACUUCUAGGAGAGAAAAU	UUUUUCUCUUUUAAGAGUGU	Cleavage		1
Cc_miR-156p	XM_020349378.1:1603-4568	3	-1	1	20	1769	1788	ACACUUCUAGGAGAGAAAAU	GGGUUCACUCCUAGAAGUGU	Cleavage		1
Cc_miR-156p	XM_020349377.1:1602-4567	3	-1	1	20	1769	1788	ACACUUCUAGGAGAGAAAAU	GGGUUCACUCCUAGAAGUGU	Cleavage		1
Cc_miR-156p	XM_020350950.1:1069-1322	3	-1	1	20	163	182	ACACUUCUAGGAGAGAAAAU	UUUAUUUCUCCUAUAAGUGU	Cleavage		1
Cc_miR-156r	XM_020362192.1:642-927	3	-1	1	25	221	245	ACAUAAUGCAGUAGUAGUGUUGAGA	AUUCUGUAUUGUUAUUGUAUUAUGU	Cleavage		1
Cc_miR-156r	XM_020377466.1:452-703	3	-1	1	25	63	87	ACAUAAUGCAGUAGUAGUGUUGAGA	UCCCUCCACUGUUGUUGUGUUAUGU	Cleavage		1
Cc_miR-156r	XM_020371344.1:781-895	3	-1	1	25	25	49	ACAUAAUGCAGUAGUAGUGUUGAGA	GAAAAUCAUUUUUAUUGUAUUAUGU	Cleavage		1
Cc_miR-156r	XM_020371353.1:711-825	3	-1	1	25	25	49	ACAUAAUGCAGUAGUAGUGUUGAGA	GAAAAUCAUUUUUAUUGUAUUAUGU	Cleavage		1
Cc_miR-156r	XM_020371335.1:767-881	3	-1	1	25	25	49	ACAUAAUGCAGUAGUAGUGUUGAGA	GAAAAUCAUUUUUAUUGUAUUAUGU	Cleavage		1
Cc_miR-156v	XM_020372284.1:1069-1616	3	-1	1	23	1	23	ACCUGCACUUUACUCAGUUUCUC	UGGAAAUUUGGUGAAGUGUAGGU	Cleavage		1
Cc_miR-156v	XM_020372283.1:1078-1625	3	-1	1	23	1	23	ACCUGCACUUUACUCAGUUUCUC	UGGAAAUUUGGUGAAGUGUAGGU	Cleavage		1
Cc_miR-156w	XM_020348894.1:1133-1603	3	-1	1	23	438	460	ACGGGCUUGGCGGAAUCAGCGGG	UAUAUUGGAUCUGUCAAGCCCGU	Cleavage		1
Cc_miR-156y	XM_020384479.1:880-1433	3	-1	1	24	27	50	ACUUCUUUUCACAAAUCUCAAAUU	AUAGUGAUACUUGUGAAAGGAGGU	Cleavage		1
Cc_miR-157a	XM_020351079.1:1238-1669	3	-1	1	23	144	166	AGCCAAGGAUGACUUGCCGGAGC	UUUUAGGCAAAUCAUUCUUGGCU	Cleavage		2
Cc_miR-157a	XM_020351080.1:1231-1662	3	-1	1	23	144	166	AGCCAAGGAUGACUUGCCGGAGC	UUUUAGGCAAAUCAUUCUUGGCU	Cleavage		2
Cc_miR-157a	XM_020351076.1:1287-1718	3	-1	1	23	144	166	AGCCAAGGAUGACUUGCCGGAGC	UUUUAGGCAAAUCAUUCUUGGCU	Cleavage		2
Cc_miR-157a	XM_020351078.1:1235-1666	3	-1	1	23	144	166	AGCCAAGGAUGACUUGCCGGAGC	UUUUAGGCAAAUCAUUCUUGGCU	Cleavage		2
Cc_miR-157a	XM_020351075.1:1283-1714	3	-1	1	23	144	166	AGCCAAGGAUGACUUGCCGGAGC	UUUUAGGCAAAUCAUUCUUGGCU	Cleavage		2
Cc_miR-157a	XM_020351077.1:1242-1673	3	-1	1	23	144	166	AGCCAAGGAUGACUUGCCGGAGC	UUUUAGGCAAAUCAUUCUUGGCU	Cleavage		2
Cc_miR-157a	XM_020359762.1:1136-1443	3	-1	1	23	73	95	AGCCAAGGAUGACUUGCCGGAGC	UUGAAGGCAAUUCAUUCUUGGCU	Cleavage		1
Cc_miR-157a	XM_020359764.1:1136-1446	3	-1	1	23	81	103	AGCCAAGGAUGACUUGCCGGAGC	UUGAAGGCAAUUCAUUCUUGGCU	Cleavage		1
Cc_miR-160b	XM_020382391.1:1409-2419	3	-1	1	25	729	753	AGCUUUAUUUGCAAUUUGGUAAAAG	UUGUUGCUAUAUUGUGAAUAGAGCU	Cleavage		1
Cc_miR-160b	XM_020382388.1:1615-2625	3	-1	1	25	729	753	AGCUUUAUUUGCAAUUUGGUAAAAG	UUGUUGCUAUAUUGUGAAUAGAGCU	Cleavage		1
Cc_miR-160b	XR_002240982.1:1841-2690	3	-1	1	25	581	605	AGCUUUAUUUGCAAUUUGGUAAAAG	CUCUGAUCAAAUUGUAAGUGAGGUU	Cleavage		1
Cc_miR-160b	XM_020377164.1:1842-2612	3	-1	1	25	502	526	AGCUUUAUUUGCAAUUUGGUAAAAG	CUCUGAUCAAAUUGUAAGUGAGGUU	Cleavage		1
Cc_miR-160b	XM_020377163.1:1847-2617	3	-1	1	25	502	526	AGCUUUAUUUGCAAUUUGGUAAAAG	CUCUGAUCAAAUUGUAAGUGAGGUU	Cleavage		1
Cc_miR-160b	XR_002240983.1:1841-2607	3	-1	1	25	498	522	AGCUUUAUUUGCAAUUUGGUAAAAG	CUCUGAUCAAAUUGUAAGUGAGGUU	Cleavage		1
Cc_miR-160b	XR_002240981.1:1847-2534	3	-1	1	25	419	443	AGCUUUAUUUGCAAUUUGGUAAAAG	CUCUGAUCAAAUUGUAAGUGAGGUU	Cleavage		1
Cc_miR-160b	XM_020378292.1:1683-2203	3	-1	1	25	143	167	AGCUUUAUUUGCAAUUUGGUAAAAG	UGGUUGUUAAAUUGUAAAUGGAGUU	Cleavage		1
Cc_miR-160b	XM_020355861.1:2863-3154	3	-1	1	25	8	32	AGCUUUAUUUGCAAUUUGGUAAAAG	AAGUGCACAAACUGCAAAUGGAGCU	Cleavage		1
Cc_miR-160b	XM_020355862.1:2809-3100	3	-1	1	25	8	32	AGCUUUAUUUGCAAUUUGGUAAAAG	AAGUGCACAAACUGCAAAUGGAGCU	Cleavage		1
Cc_miR-160b	XM_020355860.1:2687-2978	3	-1	1	25	8	32	AGCUUUAUUUGCAAUUUGGUAAAAG	AAGUGCACAAACUGCAAAUGGAGCU	Cleavage		1
Cc_miR-160m	XM_020373363.1:1726-2157	3	-1	1	22	177	198	AGUAUAUGAGAAAGAAUUAAUG	UAUAGGUUCUUUUUCAUAUGCU	Cleavage		1
Cc_miR-160m	XM_020373362.1:1397-1825	3	-1	1	22	177	198	AGUAUAUGAGAAAGAAUUAAUG	UAUAGGUUCUUUUUCAUAUGCU	Cleavage		1
Cc_miR-160m	XM_020347100.1:1355-1658	3	-1	1	22	249	270	AGUAUAUGAGAAAGAAUUAAUG	AAUUCAUUUUUUUUUAUAUAUU	Cleavage		1
Cc_miR-160m	XM_020359387.1:2577-2792	3	-1	1	22	53	74	AGUAUAUGAGAAAGAAUUAAUG	AAUCAAUUUUUUUUUAUAUAUU	Cleavage		1
Cc_miR-160m	XM_020356919.1:1452-1747	3	-1	1	22	139	160	AGUAUAUGAGAAAGAAUUAAUG	GUUUAAUUAUUUCUUGUAUACG	Cleavage		1
Cc_miR-160m	XM_020356920.1:1370-1665	3	-1	1	22	139	160	AGUAUAUGAGAAAGAAUUAAUG	GUUUAAUUAUUUCUUGUAUACG	Cleavage		1
Cc_miR-160m	XM_020359877.1:3195-5598	3	-1	1	22	798	819	AGUAUAUGAGAAAGAAUUAAUG	UGGUAAUUUUUUUUUAUAUAGU	Cleavage		1
Cc_miR-160m	XR_002239856.1:3195-5240	3	-1	1	22	798	819	AGUAUAUGAGAAAGAAUUAAUG	UGGUAAUUUUUUUUUAUAUAGU	Cleavage		1
Cc_miR-160m	XR_002239855.1:3195-4908	3	-1	1	22	798	819	AGUAUAUGAGAAAGAAUUAAUG	UGGUAAUUUUUUUUUAUAUAGU	Cleavage		1
Cc_miR-160m	XR_002239857.1:3195-4795	3	-1	1	22	798	819	AGUAUAUGAGAAAGAAUUAAUG	UGGUAAUUUUUUUUUAUAUAGU	Cleavage		1
Cc_miR-160m	XR_002239858.1:3195-4735	3	-1	1	22	798	819	AGUAUAUGAGAAAGAAUUAAUG	UGGUAAUUUUUUUUUAUAUAGU	Cleavage		1
Cc_miR-160m	XM_020358207.1:1499-1804	3	-1	1	22	46	67	AGUAUAUGAGAAAGAAUUAAUG	UUCAUGUUCUUUUUCAUAUACU	Cleavage		1
Cc_miR-160m	XR_002241073.1:423-690	3	-1	1	22	132	153	AGUAUAUGAGAAAGAAUUAAUG	UUCUAAUUCUUUUUUAUUUAUU	Cleavage		1
Cc_miR-160m	XM_020374274.1:2233-4802	3	-1	1	22	688	709	AGUAUAUGAGAAAGAAUUAAUG	CUGUAGUUGUUUCUUGUAUAUU	Cleavage		1
Cc_miR-160m	XR_002240727.1:726-875	3	-1	1	22	48	69	AGUAUAUGAGAAAGAAUUAAUG	GAGUAAUCCUUUCUCAAAUGCU	Cleavage		1
Cc_miR-160o	XM_020361276.1:1753-1999	3	-1	1	22	191	212	AGUGUUGAGAGGCGUGUGUUGA	AGAACACACGUCUCUCAAAGUU	Cleavage		1
Cc_miR-160o	XM_020361272.1:1768-2014	3	-1	1	22	191	212	AGUGUUGAGAGGCGUGUGUUGA	AGAACACACGUCUCUCAAAGUU	Cleavage		1
Cc_miR-160s	XM_020347435.1:2091-2451	3	-1	1	21	78	98	AGUUUCAGAAUAAUUAGGCAA	GAGCCUUUUUGUUCUGAAAUU	Cleavage		1
Cc_miR-162a	XM_020367766.1:2023-2426	3	-1	1	22	41	62	AUAAAUAGGAAAUGAGAAAUGG	UCAUUUCUCAUUUCCUAAGUAU	Cleavage		1
Cc_miR-162a	XM_020378279.1:2548-2854	3	-1	1	22	56	77	AUAAAUAGGAAAUGAGAAAUGG	ACAUUUUUCAUUUUAUAUUUGU	Cleavage		1
Cc_miR-162a	XM_020365917.1:1137-1368	3	-1	1	22	99	120	AUAAAUAGGAAAUGAGAAAUGG	AAAUUUUUCGUUUCUUGUUUAA	Cleavage		1
Cc_miR-162a	XM_020364807.1:2300-2515	3	-1	1	22	99	120	AUAAAUAGGAAAUGAGAAAUGG	AAAUUUUUCGUUUCUUGUUUAA	Cleavage		1
Cc_miR-162a	XM_020364806.1:1800-2015	3	-1	1	22	99	120	AUAAAUAGGAAAUGAGAAAUGG	AAAUUUUUCGUUUCUUGUUUAA	Cleavage		1
Cc_miR-162a	XM_020378513.1:1962-2272	3	-1	1	22	6	27	AUAAAUAGGAAAUGAGAAAUGG	AUAAUUUUCAUUUUUUAUUUGU	Cleavage		1
Cc_miR-162a	XM_020378515.1:2504-2814	3	-1	1	22	6	27	AUAAAUAGGAAAUGAGAAAUGG	AUAAUUUUCAUUUUUUAUUUGU	Cleavage		1
Cc_miR-162a	XM_020378512.1:2052-2362	3	-1	1	22	6	27	AUAAAUAGGAAAUGAGAAAUGG	AUAAUUUUCAUUUUUUAUUUGU	Cleavage		1
Cc_miR-162a	XM_020353350.1:1640-2020	3	-1	1	22	123	144	AUAAAUAGGAAAUGAGAAAUGG	UUGUUGCUUGUUUCUUGUUUAU	Cleavage		1
Cc_miR-162a	XM_020379118.1:3632-4427	3	-1	1	22	603	624	AUAAAUAGGAAAUGAGAAAUGG	GCUUUUUUUAUUUAUUAUUUAU	Cleavage		1
Cc_miR-162a	XM_020384654.1:695-1010	3	-1	1	22	260	281	AUAAAUAGGAAAUGAGAAAUGG	UACACUCUCAUUUUCUAUUUGU	Cleavage		1
Cc_miR-162a	XM_020357252.1:544-744	3	-1	1	22	179	200	AUAAAUAGGAAAUGAGAAAUGG	GCCUUUUUUAUUUUUUAUUUAA	Cleavage		1
Cc_miR-162a	XM_020352245.1:2483-2828	3	-1	1	22	282	303	AUAAAUAGGAAAUGAGAAAUGG	UGUGUUUUUAUUUUUUAUUUAU	Cleavage		1
Cc_miR-162a	XM_020352253.1:2304-2649	3	-1	1	22	282	303	AUAAAUAGGAAAUGAGAAAUGG	UGUGUUUUUAUUUUUUAUUUAU	Cleavage		1
Cc_miR-162a	XM_020352240.1:2478-2823	3	-1	1	22	282	303	AUAAAUAGGAAAUGAGAAAUGG	UGUGUUUUUAUUUUUUAUUUAU	Cleavage		1
Cc_miR-162a	XM_020374428.1:1-1029	3	-1	1	22	934	955	AUAAAUAGGAAAUGAGAAAUGG	UAGUAUUUCAUUUUUUAUUUGU	Cleavage		1
Cc_miR-162a	XM_020374267.1:1675-1868	3	-1	1	22	61	82	AUAAAUAGGAAAUGAGAAAUGG	AGGAUUUUUAUUUUUUAUUUAU	Cleavage		1
Cc_miR-162a	XM_020353873.1:1355-1747	3	-1	1	22	179	200	AUAAAUAGGAAAUGAGAAAUGG	UUUUUUCUCAAUUUUUGUUUAU	Cleavage		1
Cc_miR-162a	XM_020365932.1:1146-1371	3	-1	1	22	84	105	AUAAAUAGGAAAUGAGAAAUGG	UUCUUUUUCAUUGUUUAUUUAU	Translation		1
Cc_miR-162a	XM_020374572.1:763-1212	3	-1	1	22	186	207	AUAAAUAGGAAAUGAGAAAUGG	AAGUGUUUCAUUUUUUAUUUGU	Cleavage		1
Cc_miR-162a	XM_020374570.1:763-1212	3	-1	1	22	186	207	AUAAAUAGGAAAUGAGAAAUGG	AAGUGUUUCAUUUUUUAUUUGU	Cleavage		1
Cc_miR-162a	XM_020374571.1:763-1212	3	-1	1	22	186	207	AUAAAUAGGAAAUGAGAAAUGG	AAGUGUUUCAUUUUUUAUUUGU	Cleavage		1
Cc_miR-162a	XM_020384549.1:526-657	3	-1	1	22	74	95	AUAAAUAGGAAAUGAGAAAUGG	CGUUUUCUUAUUUCUAGUUUAU	Cleavage		1
Cc_miR-162b	XM_020384405.1:1077-1441	3	-1	1	21	249	269	AUAUUGAAAAAAAUCCAAGUC	GAUUUAGAUUUUUCUCAAUAU	Cleavage		1
Cc_miR-162b	XM_020358123.1:3654-4063	3	-1	1	21	183	203	AUAUUGAAAAAAAUCCAAGUC	AUGUUGGAUUUUUUUUAAUCU	Cleavage		2
Cc_miR-162b	XM_020358615.1:1930-2158	3	-1	1	21	42	62	AUAUUGAAAAAAAUCCAAGUC	UUCUUGGUUUUUUUUUAUUAU	Cleavage		1
Cc_miR-162b	XM_020358624.1:1999-2227	3	-1	1	21	42	62	AUAUUGAAAAAAAUCCAAGUC	UUCUUGGUUUUUUUUUAUUAU	Cleavage		1
Cc_miR-162b	XM_020358631.1:1612-1840	3	-1	1	21	42	62	AUAUUGAAAAAAAUCCAAGUC	UUCUUGGUUUUUUUUUAUUAU	Cleavage		1
Cc_miR-162h	XM_020376025.1:977-1236	3	-1	1	21	43	63	AUAAUAGAUCAUUAAAGUAUU	UUUACUUUAUUGUUCUAUUAU	Cleavage		1
Cc_miR-162h	XM_020346382.1:1784-2156	3	-1	1	21	168	188	AUAAUAGAUCAUUAAAGUAUU	GUUUCUUUAAUUAUUUAUUAU	Translation		1
Cc_miR-164a	XM_020371805.1:2193-2380	3	-1	1	21	127	147	AUAAUUUUGGAAAAGUGGUUU	GUACAAUUUUUCCAAGAUUAA	Cleavage		1
Cc_miR-164c	XM_020351640.1:2450-2743	3	-1	1	22	157	178	AUAUCUUUGAAAACUCAAGUGA	GCAUUUGAUUUUUCAAAGAUCU	Cleavage		1
Cc_miR-164c	XM_020351638.1:2459-2752	3	-1	1	22	157	178	AUAUCUUUGAAAACUCAAGUGA	GCAUUUGAUUUUUCAAAGAUCU	Cleavage		1
Cc_miR-164c	XM_020356791.1:1142-1347	3	-1	1	22	184	205	AUAUCUUUGAAAACUCAAGUGA	AUAUUUUAGUUUUCAAAAAUAU	Cleavage		1
Cc_miR-164c	XM_020368548.1:808-1013	3	-1	1	22	184	205	AUAUCUUUGAAAACUCAAGUGA	AUAUUUUAGUUUUCAAAAAUAU	Cleavage		1
Cc_miR-164c	XM_020378928.1:2060-3109	3	-1	1	22	354	375	AUAUCUUUGAAAACUCAAGUGA	AUAUUUUAGUUUUCAAAAAUAU	Cleavage		1
Cc_miR-164c	XM_020378927.1:2060-3178	3	-1	1	22	354	375	AUAUCUUUGAAAACUCAAGUGA	AUAUUUUAGUUUUCAAAAAUAU	Cleavage		1
Cc_miR-164c	XM_020378926.1:2060-3210	3	-1	1	22	354	375	AUAUCUUUGAAAACUCAAGUGA	AUAUUUUAGUUUUCAAAAAUAU	Cleavage		1
Cc_miR-164c	XM_020378925.1:2060-3822	3	-1	1	22	354	375	AUAUCUUUGAAAACUCAAGUGA	AUAUUUUAGUUUUCAAAAAUAU	Cleavage		1
Cc_miR-164c	XM_020347896.1:1986-2345	3	-1	1	22	337	358	AUAUCUUUGAAAACUCAAGUGA	GAUUUUGAAUUUUCAAAUAUAU	Cleavage		1
Cc_miR-164d	XM_020383444.1:533-854	3	-1	1	24	297	320	AUAUUGAGGCAAGUUAAUCCAUCC	UCAGAAAUUGAUUUGCUUUAAUAU	Cleavage		1
Cc_miR-164i	XM_020367159.1:809-2016	3	-1	1	25	623	647	AUCCAAAGGGAUCGCAUUGAUCCUA	UUGGCUAAAUGUGGUCUUUUUGGAU	Cleavage		1
Cc_miR-164k	XM_020379952.1:2322-2690	3	-1	1	23	308	330	AUCGUUGGAUCAGGAGCACAGCA	CUUCGUGGUCCUCAUCCAAUGAU	Translation		1
Cc_miR-164m	XR_002240641.1:376-1122	3	-1	1	24	54	77	AUCUCAGAGGAGUGAAUCUGAGAA	UUGCUAGAUUGGUUCCUUUGGGAU	Cleavage		1
Cc_miR-164m	XR_002240642.1:376-1113	3	-1	1	24	43	66	AUCUCAGAGGAGUGAAUCUGAGAA	CAAGGAGAUUGGUUCCUUUGGGAU	Cleavage		1
Cc_miR-164q	XM_020363618.1:1400-1720	3	-1	1	24	69	91	AUGCAGCCAAGGAUGACUUGCCGG	UGGGGAAGUCAUCCUUGGCU-CAU	Cleavage		1
Cc_miR-166aa	XM_020381876.1:4190-4830	3	-1	1	22	308	329	CCACCUCCAUUAAAUUUGUUGU	UCAGCAAAUUUGAUGUGGGUGG	Cleavage		1
Cc_miR-166aa	XM_020381877.1:4187-4827	3	-1	1	22	308	329	CCACCUCCAUUAAAUUUGUUGU	UCAGCAAAUUUGAUGUGGGUGG	Cleavage		1
Cc_miR-166an	XM_020361838.1:98-1132	3	-1	1	22	642	663	CUCUCUCUCACACAUGGGUCUC	AGUACACGUGUGGGAGAGAGAG	Translation		1
Cc_miR-166c	XM_020359253.1:1074-1283	3	-1	1	23	30	52	AUUCUAUUAUAUAUCUUUGAAAA	AAUUCAGAGAUAGAUAGUAGAGU	Translation		1
Cc_miR-166c	XM_020366171.1:809-1065	3	-1	1	23	202	224	AUUCUAUUAUAUAUCUUUGAAAA	AAGGAAAAGUUAUAUGAUAGGAU	Cleavage		1
Cc_miR-166c	XM_020366172.1:776-1032	3	-1	1	23	202	224	AUUCUAUUAUAUAUCUUUGAAAA	AAGGAAAAGUUAUAUGAUAGGAU	Cleavage		1
Cc_miR-166e	XM_020364794.1:1239-1609	3	-1	1	25	247	271	AUUUAAUGUCACAUAAUGGUAGCUA	ACGUUACUGUGAUGUGAUAUUAGAU	Cleavage		1
Cc_miR-166e	XM_020371790.1:858-1181	3	-1	1	25	7	31	AUUUAAUGUCACAUAAUGGUAGCUA	UUGAAAUUAUUGGGUGACAUUAAAU	Cleavage		1
Cc_miR-166e	XM_020371788.1:934-1257	3	-1	1	25	7	31	AUUUAAUGUCACAUAAUGGUAGCUA	UUGAAAUUAUUGGGUGACAUUAAAU	Cleavage		1
Cc_miR-166h	XM_020356304.1:485-740	3	-1	1	20	18	37	CAAAUUUUUCUAAACUUGUA	UACAAGUUUAGAAGAACUUU	Cleavage		1
Cc_miR-166h	XM_020351891.1:1745-2027	3	-1	1	20	173	192	CAAAUUUUUCUAAACUUGUA	UAUAAGUUUAGAAAUAUUUU	Cleavage		1
Cc_miR-166h	XM_020352019.1:1333-1877	3	-1	1	20	447	466	CAAAUUUUUCUAAACUUGUA	UACGAGGUUAGAAAAGUUUU	Cleavage		1
Cc_miR-166h	XM_020378473.1:1515-1741	3	-1	1	20	76	95	CAAAUUUUUCUAAACUUGUA	GAUGAGUUGAGGAAAAUUUG	Cleavage		1
Cc_miR-166h	XR_002241345.1:302-1281	3	-1	1	20	280	299	CAAAUUUUUCUAAACUUGUA	GACAAUUUUAGGGAAAUUUU	Cleavage		1
Cc_miR-166h	XM_020361725.1:2213-2418	3	-1	1	20	112	131	CAAAUUUUUCUAAACUUGUA	GAAAAGUUUAGAGAUAUUUG	Cleavage		1
Cc_miR-166h	XM_020361726.1:2204-2409	3	-1	1	20	112	131	CAAAUUUUUCUAAACUUGUA	GAAAAGUUUAGAGAUAUUUG	Cleavage		1
Cc_miR-166l	XM_020372284.1:1069-1616	3	-1	1	24	1	24	CACCUGCACUUUACUCAGUUUCUC	UGGAAAUUUGGUGAAGUGUAGGUG	Cleavage		1
Cc_miR-166l	XM_020372283.1:1078-1625	3	-1	1	24	1	24	CACCUGCACUUUACUCAGUUUCUC	UGGAAAUUUGGUGAAGUGUAGGUG	Cleavage		1
Cc_miR-166n	XM_020369957.1:2088-2214	3	-1	1	20	12	31	CAGCAUCAUCAAGAUUCUCA	UAAGAUUUUUGAUGGUGCUG	Cleavage		1
Cc_miR-166n	XR_002241291.1:1815-3967	3	-1	1	20	496	515	CAGCAUCAUCAAGAUUCUCA	UGAGCUUUUUGAUGAUGUUG	Cleavage		1
Cc_miR-166n	XR_002241288.1:1815-4017	3	-1	1	20	546	565	CAGCAUCAUCAAGAUUCUCA	UGAGCUUUUUGAUGAUGUUG	Cleavage		1
Cc_miR-166n	XR_002241292.1:1815-4030	3	-1	1	20	559	578	CAGCAUCAUCAAGAUUCUCA	UGAGCUUUUUGAUGAUGUUG	Cleavage		1
Cc_miR-166o	XM_020368922.1:1128-1309	3	-1	1	21	40	60	CAGCCAAGGAUGACUUGCCGG	CUGGGUAGUCAUCCUUGGCUC	Cleavage		1
Cc_miR-166o	XM_020368921.1:1132-1313	3	-1	1	21	40	60	CAGCCAAGGAUGACUUGCCGG	CUGGGUAGUCAUCCUUGGCUC	Cleavage		1
Cc_miR-166q	XR_002241063.1:1971-3821	3	-1	1	22	1004	1025	CAGGGCAAUUCUCCUUUGGCAG	CCUCUGAAGGAGCAUUGCUCUG	Translation		2
Cc_miR-166q	XR_002241062.1:1971-3937	3	-1	1	22	1120	1141	CAGGGCAAUUCUCCUUUGGCAG	CCUCUGAAGGAGCAUUGCUCUG	Translation		2
Cc_miR-166q	XM_020378606.1:1971-3962	3	-1	1	22	1145	1166	CAGGGCAAUUCUCCUUUGGCAG	CCUCUGAAGGAGCAUUGCUCUG	Translation		2
Cc_miR-166q	XR_002241060.1:1971-4001	3	-1	1	22	1184	1205	CAGGGCAAUUCUCCUUUGGCAG	CCUCUGAAGGAGCAUUGCUCUG	Translation		2
Cc_miR-166q	XR_002241061.1:1971-4078	3	-1	1	22	1261	1282	CAGGGCAAUUCUCCUUUGGCAG	CCUCUGAAGGAGCAUUGCUCUG	Translation		2
Cc_miR-166q	XM_020378596.1:1971-4142	3	-1	1	22	1325	1346	CAGGGCAAUUCUCCUUUGGCAG	CCUCUGAAGGAGCAUUGCUCUG	Translation		2
Cc_miR-166q	XM_020382407.1:183-972	3	-1	1	22	433	454	CAGGGCAAUUCUCCUUUGGCAG	GACCCGGAGGAGGAGUGCCCUG	Cleavage		1
Cc_miR-167h	XM_020358424.1:1348-1459	3	-1	1	19	33	51	CUGAUGGAGCAUCAUCAAG	GUUGAUGAUGUUCCAUCGA	Cleavage		1
Cc_miR-167h	XM_020358422.1:1533-1644	3	-1	1	19	33	51	CUGAUGGAGCAUCAUCAAG	GUUGAUGAUGUUCCAUCGA	Cleavage		1
Cc_miR-167h	XM_020358423.1:1782-1893	3	-1	1	19	33	51	CUGAUGGAGCAUCAUCAAG	GUUGAUGAUGUUCCAUCGA	Cleavage		1
Cc_miR-167l	XM_020367749.1:694-978	3	-1	1	23	43	65	CUUCCACAGCUUUCUUGAACUGC	UUGGUUGAGGAAAGUUGUGGGGG	Cleavage		1
Cc_miR-167l	XR_002239601.1:3345-8445	3	-1	1	23	2767	2789	CUUCCACAGCUUUCUUGAACUGC	UGGGUUCAAGCAAGCUAUGGAAG	Cleavage		1
Cc_miR-167l	XR_002239604.1:2502-7764	3	-1	1	23	2929	2951	CUUCCACAGCUUUCUUGAACUGC	UGGGUUCAAGCAAGCUAUGGAAG	Cleavage		1
Cc_miR-167l	XR_002239602.1:3246-8508	3	-1	1	23	2929	2951	CUUCCACAGCUUUCUUGAACUGC	UGGGUUCAAGCAAGCUAUGGAAG	Cleavage		1
Cc_miR-167l	XR_002239603.1:3240-8502	3	-1	1	23	2929	2951	CUUCCACAGCUUUCUUGAACUGC	UGGGUUCAAGCAAGCUAUGGAAG	Cleavage		1
Cc_miR-167l	XR_002239600.1:3345-8607	3	-1	1	23	2929	2951	CUUCCACAGCUUUCUUGAACUGC	UGGGUUCAAGCAAGCUAUGGAAG	Cleavage		1
Cc_miR-167l	XR_002240269.1:229-4000	3	-1	1	23	1577	1599	CUUCCACAGCUUUCUUGAACUGC	GGAUUUGGAGAAAGCUUUGGAAG	Cleavage		1
Cc_miR-167l	XR_002240270.1:229-4017	3	-1	1	23	1577	1599	CUUCCACAGCUUUCUUGAACUGC	GGAUUUGGAGAAAGCUUUGGAAG	Cleavage		1
Cc_miR-167o	XM_020375523.1:1507-2732	3	-1	1	23	868	890	GAAAAGGUGUUGUUGAGAUGGGU	UUUUCUCUCAACAACACCAUUUU	Cleavage		1
Cc_miR-167o	XM_020375522.1:1516-2742	3	-1	1	23	868	890	GAAAAGGUGUUGUUGAGAUGGGU	UUUUCUCUCAACAACACCAUUUU	Cleavage		1
Cc_miR-167o	XM_020375524.1:1477-2703	3	-1	1	23	868	890	GAAAAGGUGUUGUUGAGAUGGGU	UUUUCUCUCAACAACACCAUUUU	Cleavage		1
Cc_miR-167o	XM_020363735.1:1567-2079	3	-1	1	23	207	229	GAAAAGGUGUUGUUGAGAUGGGU	GAACAUCUUUACAAAACCUUUUC	Cleavage		1
Cc_miR-167o	XM_020363736.1:1554-2066	3	-1	1	23	207	229	GAAAAGGUGUUGUUGAGAUGGGU	GAACAUCUUUACAAAACCUUUUC	Cleavage		1
Cc_miR-167o	XM_020383862.1:1849-2205	3	-1	1	23	249	271	GAAAAGGUGUUGUUGAGAUGGGU	GAUAAUUUUAGCAACAUUUUUUU	Cleavage		1
Cc_miR-167r	XR_002239538.1:246-862	3	-1	1	22	78	99	GAAGGAGCUUCCCUCAGCCCAU	UUGGACUGAAGGGAGCUCCUUC	Cleavage		1
Cc_miR-168a	XM_020365983.1:1-1153	3	-1	1	24	1104	1127	GACACUAAUUUAAAUUAAGUUUAG	GUUUGUUUAAUUUUAAUUAGUGUA	Translation		1
Cc_miR-168a	XM_020352483.1:2296-2495	3	-1	1	24	124	147	GACACUAAUUUAAAUUAAGUUUAG	UGCAUGUAAAUUUGAAUUAGUGUU	Cleavage		1
Cc_miR-168a	XM_020377736.1:1669-2095	3	-1	1	24	56	79	GACACUAAUUUAAAUUAAGUUUAG	UAUAUCUGAAAUUAAAUUAGUGUG	Cleavage		1
Cc_miR-168c	XM_020375731.1:1-337	3	-1	1	23	290	312	GAGAGGGAGAGCGGUUUUUGGUA	UCCAAGGAACCACUCUCCCUCUU	Cleavage		1
Cc_miR-168j	XM_020369009.1:1697-2076	3	-1	1	19	335	353	GAUAUUGGUACGGUUCAAU	AUUGUUUUGUACCAAUAUC	Cleavage		1
Cc_miR-168k	XM_020366124.1:3447-4638	3	-1	1	21	603	623	GAUCUAAGAAUGAAUAGAUGG	UUAUUUAUUUAUUUUUAGGUA	Cleavage		1
Cc_miR-168k	XM_020366125.1:3447-4532	3	-1	1	21	497	517	GAUCUAAGAAUGAAUAGAUGG	UUAUUUAUUUAUUUUUAGGUA	Cleavage		1
Cc_miR-168k	XM_020366127.1:3447-4498	3	-1	1	21	463	483	GAUCUAAGAAUGAAUAGAUGG	UUAUUUAUUUAUUUUUAGGUA	Cleavage		1
Cc_miR-168k	XM_020366129.1:3447-4435	3	-1	1	21	400	420	GAUCUAAGAAUGAAUAGAUGG	UUAUUUAUUUAUUUUUAGGUA	Cleavage		1
Cc_miR-168k	XM_020359389.1:1514-1816	3	-1	1	21	91	111	GAUCUAAGAAUGAAUAGAUGG	ACAUCUAUUCAUUUUUGAAUU	Cleavage		2
Cc_miR-168k	XM_020359372.1:1528-1830	3	-1	1	21	91	111	GAUCUAAGAAUGAAUAGAUGG	ACAUCUAUUCAUUUUUGAAUU	Cleavage		2
Cc_miR-168k	XM_020359380.1:1558-1860	3	-1	1	21	91	111	GAUCUAAGAAUGAAUAGAUGG	ACAUCUAUUCAUUUUUGAAUU	Cleavage		2
Cc_miR-168k	XM_020378117.1:177-1663	3	-1	1	21	1462	1482	GAUCUAAGAAUGAAUAGAUGG	AAAUCUAUUAAUUUUUGGAUU	Cleavage		1
Cc_miR-168k	XR_002238663.1:661-983	3	-1	1	21	269	289	GAUCUAAGAAUGAAUAGAUGG	GUAUGUAUUCAGUCUUAGAUU	Translation		1
Cc_miR-168k	XM_020346604.1:790-972	3	-1	1	21	129	149	GAUCUAAGAAUGAAUAGAUGG	GUAUGUAUUCAGUCUUAGAUU	Translation		1
Cc_miR-168m	XM_020359912.1:1248-1768	3	-1	1	22	232	253	GAUGCAGCAUCAUCAAGAUUCU	AUGAUGAUGAUGAUGCUGCAUA	Cleavage		1
Cc_miR-168m	XM_020359913.1:1253-1773	3	-1	1	22	232	253	GAUGCAGCAUCAUCAAGAUUCU	AUGAUGAUGAUGAUGCUGCAUA	Cleavage		1
Cc_miR-168m	XM_020359914.1:1629-2149	3	-1	1	22	232	253	GAUGCAGCAUCAUCAAGAUUCU	AUGAUGAUGAUGAUGCUGCAUA	Cleavage		1
Cc_miR-169b	XM_020354789.1:2151-2279	3	-1	1	22	14	35	GAUGUAGCAUCAUCAAGAUUCA	CAUGUCUUGAUUAUGUUACGUC	Translation		1
Cc_miR-169b	XM_020368307.1:3357-4018	3	-1	1	22	238	259	GAUGUAGCAUCAUCAAGAUUCA	UACAUCUUGACGAUGCUACAGC	Cleavage		1
Cc_miR-169b	XM_020368308.1:3344-4005	3	-1	1	22	238	259	GAUGUAGCAUCAUCAAGAUUCA	UACAUCUUGACGAUGCUACAGC	Cleavage		1
Cc_miR-171h	XM_020362426.1:2022-2431	3	-1	1	20	263	282	GCGACUUGUAUUUUAGCCCU	UUGGCUGAAAUACAAGUGGC	Cleavage		1
Cc_miR-171j	XM_020370748.1:2707-3253	3	-1	1	25	146	170	GCUAGCUAGCUUUUUUAAAAGGGUC	UAAUUUUUUGAAGAGGCUAGCUGGA	Cleavage		1
Cc_miR-171j	XM_020370747.1:2713-3259	3	-1	1	25	146	170	GCUAGCUAGCUUUUUUAAAAGGGUC	UAAUUUUUUGAAGAGGCUAGCUGGA	Cleavage		1
Cc_miR-171j	XR_002240537.1:2713-3327	3	-1	1	25	146	170	GCUAGCUAGCUUUUUUAAAAGGGUC	UAAUUUUUUGAAGAGGCUAGCUGGA	Cleavage		1
Cc_miR-171j	XM_020383492.1:740-1005	3	-1	1	25	173	197	GCUAGCUAGCUUUUUUAAAAGGGUC	GUUGAGUUUAUUAGAGCUAGCUAGU	Cleavage		1
Cc_miR-172ac	XM_020371285.1:2000-2223	3	-1	1	24	84	107	UAGUAUGUUUUUAUUUUUAGCUUA	UAAACUAAAAAUAAAAUUAUGUUA	Cleavage		1
Cc_miR-172ac	XM_020382082.1:1376-1546	3	-1	1	24	107	130	UAGUAUGUUUUUAUUUUUAGCUUA	UGUGCCAAAAAUUAAAACAUAUUA	Cleavage		1
Cc_miR-172ac	XM_020382081.1:1372-1542	3	-1	1	24	107	130	UAGUAUGUUUUUAUUUUUAGCUUA	UGUGCCAAAAAUUAAAACAUAUUA	Cleavage		1
Cc_miR-172ac	XM_020348842.1:516-745	3	-1	1	24	144	167	UAGUAUGUUUUUAUUUUUAGCUUA	UUUGUUAAAGAAAAAAACAUAUUG	Cleavage		1
Cc_miR-172ac	XM_020381496.1:1374-1454	3	-1	1	24	17	40	UAGUAUGUUUUUAUUUUUAGCUUA	UUUGUUAAAUGUGAAAACAUAUUG	Cleavage		1
Cc_miR-172ac	XM_020382200.1:1510-1747	3	-1	1	20	1	20	UAGUAUGUUUUUAUUUUUAG	UUGAAGAUAAAGACAUUCUA	Cleavage		1
Cc_miR-172ac	XM_020360176.1:1168-1390	3	-1	1	24	172	195	UAGUAUGUUUUUAUUUUUAGCUUA	AACUUUAAAGAUAAGAGCAUCCUA	Cleavage		1
Cc_miR-172ac	XM_020382201.1:1385-1587	3	-1	1	24	164	187	UAGUAUGUUUUUAUUUUUAGCUUA	CUCCGAAGAAAUAAAAGUAUGCUA	Cleavage		1
Cc_miR-172ac	XM_020349817.1:1219-1806	3	-1	1	24	42	65	UAGUAUGUUUUUAUUUUUAGCUUA	UACUGUAGAAGUGAAAAUAUGUUA	Cleavage		1
Cc_miR-172ac	XM_020349816.1:1314-1901	3	-1	1	24	42	65	UAGUAUGUUUUUAUUUUUAGCUUA	UACUGUAGAAGUGAAAAUAUGUUA	Cleavage		1
Cc_miR-172ae	XM_020358123.1:3654-4063	3	-1	1	24	181	204	UAUAUUGAAAAAAAUCCAAGUCCC	AUAUGUUGGAUUUUUUUUAAUCUU	Cleavage		2
Cc_miR-172ae	XM_020360070.1:1676-2237	3	-1	1	24	262	285	UAUAUUGAAAAAAAUCCAAGUCCC	AUUCUUAGGAUUUUUUUAAGUAUA	Cleavage		1
Cc_miR-172ae	XM_020354418.1:1019-1193	3	-1	1	24	136	159	UAUAUUGAAAAAAAUCCAAGUCCC	UUAUUUUAGGUUUUUCUCAAUAUA	Cleavage		1
Cc_miR-172ae	XM_020377550.1:539-823	3	-1	1	24	12	35	UAUAUUGAAAAAAAUCCAAGUCCC	AGCCAUUUGAUUUUUUUUAAUAAA	Cleavage		1
Cc_miR-172ag	XM_020372854.1:1794-2118	3	-1	1	19	259	277	UAUUCAAACAUGUAUAUAA	AUAUAUAUAUGUUUGUAUA	Cleavage		1
Cc_miR-172ag	XM_020356435.1:1040-1241	3	-1	1	19	82	100	UAUUCAAACAUGUAUAUAA	UUAUAUAUGUGUUUGGGUC	Cleavage		1
Cc_miR-172ag	XM_020372655.1:2121-2335	3	-1	1	19	170	188	UAUUCAAACAUGUAUAUAA	CUACAUGCAUGUUUGAAUG	Cleavage		1
Cc_miR-172ag	XM_020372656.1:2274-2488	3	-1	1	19	170	188	UAUUCAAACAUGUAUAUAA	CUACAUGCAUGUUUGAAUG	Cleavage		1
Cc_miR-172ag	XM_020373860.1:1476-2006	3	-1	1	19	12	30	UAUUCAAACAUGUAUAUAA	UUAUGAACAUGUUUAAAUA	Cleavage		1
Cc_miR-172ag	XM_020373863.1:1434-1964	3	-1	1	19	12	30	UAUUCAAACAUGUAUAUAA	UUAUGAACAUGUUUAAAUA	Cleavage		1
Cc_miR-172ag	XM_020373862.1:1437-1967	3	-1	1	19	12	30	UAUUCAAACAUGUAUAUAA	UUAUGAACAUGUUUAAAUA	Cleavage		1
Cc_miR-172ag	XM_020373859.1:1443-1973	3	-1	1	19	12	30	UAUUCAAACAUGUAUAUAA	UUAUGAACAUGUUUAAAUA	Cleavage		1
Cc_miR-172ag	XM_020373861.1:1906-2436	3	-1	1	19	12	30	UAUUCAAACAUGUAUAUAA	UUAUGAACAUGUUUAAAUA	Cleavage		1
Cc_miR-172ag	XM_020380751.1:769-1032	3	-1	1	19	241	259	UAUUCAAACAUGUAUAUAA	UUCUAUAUCUGUUUGAAUA	Translation		1
Cc_miR-172ag	XM_020380361.1:2082-2330	3	-1	1	19	196	214	UAUUCAAACAUGUAUAUAA	UUAGAUAUAUGAUUGAAUA	Cleavage		2
Cc_miR-172ag	XM_020369376.1:786-1013	3	-1	1	19	40	58	UAUUCAAACAUGUAUAUAA	UUAAAUAUAUGUUUGAUUA	Cleavage		1
Cc_miR-172ag	XM_020380752.1:967-1262	3	-1	1	19	254	272	UAUUCAAACAUGUAUAUAA	UUCUACAUGUGUUUGAAUA	Cleavage		1
Cc_miR-172ai	XM_020380740.1:2007-2166	3	-1	1	25	91	115	UAUUUUCCUUUUUUUCACUUCUUAU	AACAGAAGUUAGGAAAAGGAAAGUG	Cleavage		1
Cc_miR-172ai	XM_020346745.1:1557-1916	3	-1	1	25	62	86	UAUUUUCCUUUUUUUCACUUCUUAU	UCAAAAAGUGAAAGGAAGCAAGAUA	Cleavage		2
Cc_miR-172ai	XM_020380914.1:3179-3639	3	-1	1	25	160	184	UAUUUUCCUUUUUUUCACUUCUUAU	GAUAGAUGGGGAAAAAAGGAAAAUG	Cleavage		1
Cc_miR-172ai	XM_020352166.1:2458-3308	3	-1	1	25	627	651	UAUUUUCCUUUUUUUCACUUCUUAU	UACAAAGGUGGAAGGAAGGAAAAUU	Cleavage		1
Cc_miR-172ai	XM_020363210.1:517-676	3	-1	1	25	3	27	UAUUUUCCUUUUUUUCACUUCUUAU	UGCUGGAGGGAGAAAGAGGGAGAUA	Cleavage		1
Cc_miR-172ai	XM_020357769.1:10707-11099	3	-1	1	25	64	88	UAUUUUCCUUUUUUUCACUUCUUAU	CUUUGGGGAGGAAAAGAGGAAAAUG	Cleavage		1
Cc_miR-172ai	XR_002239252.1:204-442	3	-1	1	25	115	139	UAUUUUCCUUUUUUUCACUUCUUAU	ACUACGUGGGAAGAAGAGGAAAAUA	Cleavage		2
Cc_miR-172d	XM_020370132.1:3613-4145	3	-1	1	21	36	56	GGAGUUCCUUGCAGCCCAAAG	UGUUGAACUGCAAGGAGCUUC	Cleavage		1
Cc_miR-172f	XR_002238663.1:661-983	3	-1	1	22	269	290	GGAUCUAAGAAUGAAUAGAUGG	GUAUGUAUUCAGUCUUAGAUUC	Translation		1
Cc_miR-172f	XM_020346604.1:790-972	3	-1	1	22	129	150	GGAUCUAAGAAUGAAUAGAUGG	GUAUGUAUUCAGUCUUAGAUUC	Translation		1
Cc_miR-172f	XM_020379519.1:622-894	3	-1	1	22	1	22	GGAUCUAAGAAUGAAUAGAUGG	CUCCUUAUUCAUUCUUAGUUCC	Cleavage		1
Cc_miR-172f	XM_020348054.1:1309-1483	3	-1	1	22	40	61	GGAUCUAAGAAUGAAUAGAUGG	UUUUUUGUUCAUUUUUGGGUUC	Cleavage		1
Cc_miR-172l	XM_020377978.1:228-453	3	-1	1	22	191	212	GUGAGAAUGAGAGGAGGGAGAG	CUCUUCUUCUUUUUAUUCUCAU	Cleavage		1
Cc_miR-172l	XM_020379852.1:1-893	3	-1	1	22	275	296	GUGAGAAUGAGAGGAGGGAGAG	AUCCCUCUCUUCUCAUUCUCAA	Cleavage		1
Cc_miR-172l	XM_020366191.1:215-745	3	-1	1	22	391	412	GUGAGAAUGAGAGGAGGGAGAG	AUUUCCUUUUUUUCAUUUUCGC	Cleavage		1
Cc_miR-172l	XM_020363920.1:1366-1646	3	-1	1	22	166	187	GUGAGAAUGAGAGGAGGGAGAG	UCUUUCCUCCUUUCAUUGUCAU	Cleavage		1
Cc_miR-172n	XM_020381532.1:1-1004	3	-1	1	25	310	334	GUUUAGGUCUAUUACCACAAUAAUA	AGCAGUUGCGGGAAUAGACCUGAAU	Cleavage		1
Cc_miR-172v	XM_020377511.1:2399-3824	3	-1	1	21	807	827	GUGUGGAAGAAUCUGUAAAGC	GAUUUACAGAUUCUUGCAGAC	Cleavage		1
Cc_miR-172v	XM_020377512.1:2399-3812	3	-1	1	21	795	815	GUGUGGAAGAAUCUGUAAAGC	GAUUUACAGAUUCUUGCAGAC	Cleavage		1
Cc_miR-172v	XM_020374934.1:3426-6256	3	-1	1	21	932	952	GUGUGGAAGAAUCUGUAAAGC	AUUUGACAGAAUCUUCCACAU	Translation		1
Cc_miR-172v	XM_020362128.1:2826-3103	3	-1	1	21	30	50	GUGUGGAAGAAUCUGUAAAGC	CUUUUACUUAUUCUUUCACAC	Cleavage		1
Cc_miR-172v	XM_020354230.1:850-1056	3	-1	1	21	7	27	GUGUGGAAGAAUCUGUAAAGC	AGUUUUCAGAUUCUUUCAUAA	Cleavage		1
Cc_miR-172v	XM_020364242.1:4394-4931	3	-1	1	21	8	28	GUGUGGAAGAAUCUGUAAAGC	UAUCUGCAGAUUCUUCUGCAU	Cleavage		1
Cc_miR-172w	XM_020365727.1:1439-1724	3	-1	1	21	225	245	GUGUUUGUGUGGAGGGUGAAA	UUUGCUCCUUCACACAAACAC	Cleavage		1
Cc_miR-172w	XM_020355366.1:975-1247	3	-1	1	21	66	86	GUGUUUGUGUGGAGGGUGAAA	UAUCAUCCUUCACAGAAACAU	Cleavage		1
Cc_miR-172w	XM_020378248.1:693-1860	3	-1	1	21	208	228	GUGUUUGUGUGGAGGGUGAAA	CACCACCCUCCACACCAACAU	Cleavage		1
Cc_miR-172w	XM_020350064.1:1-394	3	-1	1	21	161	181	GUGUUUGUGUGGAGGGUGAAA	CCUCUCCCUCUUCACAAACAC	Translation		1
Cc_miR-172z	XM_020363876.1:1562-1800	3	-1	1	24	202	225	GUUUGUAGCAGAGAAAAGUGUGAU	UUGUUACUUUUCUUUGCUAGAAAA	Cleavage		1
Cc_miR-172z	XM_020378793.1:1254-1397	3	-1	1	24	45	68	GUUUGUAGCAGAGAAAAGUGUGAU	UGUUUACUUUUUUUUGUUGUAAAU	Cleavage		1
Cc_miR-172z	XM_020357840.1:1984-2594	3	-1	1	24	199	222	GUUUGUAGCAGAGAAAAGUGUGAU	UAGGAACUUUUUUCUGAUGCAAAU	Cleavage		1
Cc_miR-172z	XM_020381371.1:1144-1426	3	-1	1	24	185	207	GUUUGUAGCAGAGAAAAGUGUGAU	AUUA-AUUUUAUUUUGCUACAAAU	Cleavage		1
Cc_miR-319a	XR_002240968.1:128-1382	3	-1	1	25	873	897	UCUCUCUCUCUCACACAUGGGUCUC	CUACACCAUGUGUGAGACAGAGAAA	Cleavage		1
Cc_miR-319a	XR_002240966.1:130-1888	3	-1	1	25	1377	1401	UCUCUCUCUCUCACACAUGGGUCUC	CUACACCAUGUGUGAGACAGAGAAA	Cleavage		1
Cc_miR-319a	XM_020367979.1:1-217	3	-1	1	25	30	54	UCUCUCUCUCUCACACAUGGGUCUC	UUUGGAAGUGUGCGAGAGAGAGAGA	Cleavage		1
Cc_miR-319a	XR_002239390.1:1-1928	3	-1	1	25	1187	1211	UCUCUCUCUCUCACACAUGGGUCUC	UAUUAGCAUGUGCGAGAGUGAGAGA	Cleavage		1
Cc_miR-319a	XR_002239389.1:1-1934	3	-1	1	25	1193	1217	UCUCUCUCUCUCACACAUGGGUCUC	UAUUAGCAUGUGCGAGAGUGAGAGA	Cleavage		1
Cc_miR-319ad	XR_002240786.1:1624-2388	3	-1	1	20	586	605	UAUCAGCUCAGCAGUUUUGU	UUAAAGUUGCUGACCUGAUA	Cleavage		1
Cc_miR-319ad	XM_020374269.1:1624-2576	3	-1	1	20	774	793	UAUCAGCUCAGCAGUUUUGU	UUAAAGUUGCUGACCUGAUA	Cleavage		1
Cc_miR-319ad	XR_002240787.1:1222-2483	3	-1	1	20	1081	1100	UAUCAGCUCAGCAGUUUUGU	UUAAAGUUGCUGACCUGAUA	Cleavage		1
Cc_miR-319af	XM_020347579.1:634-835	3	-1	1	19	119	137	UAUCUUGAAGUUCCUCUGA	UCAGAUGGAUUUCAAGGUG	Cleavage		1
Cc_miR-319af	XM_020362092.1:1-1745	3	-1	1	19	1247	1265	UAUCUUGAAGUUCCUCUGA	UUUGAGGAGCUUCGAGAUG	Cleavage		1
Cc_miR-319af	XR_002240819.1:1309-4470	3	-1	1	19	2428	2446	UAUCUUGAAGUUCCUCUGA	UCAUCAGAACUUCAAGAUA	Cleavage		1
Cc_miR-319ai	XM_020372364.1:968-1297	3	-1	1	19	106	124	UAUGGAAUGAGAGAGACAA	UUGUUUCUCUCCUUCCAUU	Cleavage		1
Cc_miR-319ai	XM_020376593.1:4067-4479	3	-1	1	19	378	396	UAUGGAAUGAGAGAGACAA	UUGUUUCUUUUGUUUUAUA	Cleavage		1
Cc_miR-319ai	XM_020376592.1:4085-4497	3	-1	1	19	378	396	UAUGGAAUGAGAGAGACAA	UUGUUUCUUUUGUUUUAUA	Cleavage		1
Cc_miR-319ai	XM_020365064.1:2011-2249	3	-1	1	19	168	186	UAUGGAAUGAGAGAGACAA	UUGUUUCUUUCCUUUCAUA	Cleavage		1
Cc_miR-319ai	XM_020350308.1:2037-3222	3	-1	1	19	367	385	UAUGGAAUGAGAGAGACAA	UUUUUUCUUUUAUUUCAUA	Cleavage		2
Cc_miR-319ai	XM_020378190.1:913-1182	3	-1	1	19	122	140	UAUGGAAUGAGAGAGACAA	AUGUGUCUUUCGUUCCAUA	Cleavage		1
Cc_miR-319ai	XM_020378191.1:929-1198	3	-1	1	19	122	140	UAUGGAAUGAGAGAGACAA	AUGUGUCUUUCGUUCCAUA	Cleavage		1
Cc_miR-319ai	XM_020367388.1:1-501	3	-1	1	19	137	155	UAUGGAAUGAGAGAGACAA	UUCUUUCUCUCAUUCCAAA	Cleavage		1
Cc_miR-319ai	XM_020350472.1:1084-1416	3	-1	1	19	222	240	UAUGGAAUGAGAGAGACAA	UUGUCAUUUUCAUUUCGUA	Cleavage		1
Cc_miR-319aj	XM_020372364.1:968-1297	3	-1	1	19	106	124	UAUGGAAUGAGAGAGACAA	UUGUUUCUCUCCUUCCAUU	Cleavage		1
Cc_miR-319aj	XM_020376593.1:4067-4479	3	-1	1	19	378	396	UAUGGAAUGAGAGAGACAA	UUGUUUCUUUUGUUUUAUA	Cleavage		1
Cc_miR-319aj	XM_020376592.1:4085-4497	3	-1	1	19	378	396	UAUGGAAUGAGAGAGACAA	UUGUUUCUUUUGUUUUAUA	Cleavage		1
Cc_miR-319aj	XM_020365064.1:2011-2249	3	-1	1	19	168	186	UAUGGAAUGAGAGAGACAA	UUGUUUCUUUCCUUUCAUA	Cleavage		1
Cc_miR-319aj	XM_020350308.1:2037-3222	3	-1	1	19	367	385	UAUGGAAUGAGAGAGACAA	UUUUUUCUUUUAUUUCAUA	Cleavage		2
Cc_miR-319aj	XM_020378190.1:913-1182	3	-1	1	19	122	140	UAUGGAAUGAGAGAGACAA	AUGUGUCUUUCGUUCCAUA	Cleavage		1
Cc_miR-319aj	XM_020378191.1:929-1198	3	-1	1	19	122	140	UAUGGAAUGAGAGAGACAA	AUGUGUCUUUCGUUCCAUA	Cleavage		1
Cc_miR-319aj	XM_020367388.1:1-501	3	-1	1	19	137	155	UAUGGAAUGAGAGAGACAA	UUCUUUCUCUCAUUCCAAA	Cleavage		1
Cc_miR-319aj	XM_020350472.1:1084-1416	3	-1	1	19	222	240	UAUGGAAUGAGAGAGACAA	UUGUCAUUUUCAUUUCGUA	Cleavage		1
Cc_miR-319g	XM_020360818.1:1527-2049	3	-1	1	25	154	178	UUAUUUUCCUUUUUUUCACUUCUUA	UAAGAGUUGGAAAGAGGGAAAGUAA	Cleavage		1
Cc_miR-319g	XM_020383842.1:3351-3624	3	-1	1	25	157	181	UUAUUUUCCUUUUUUUCACUUCUUA	CAAGGGGUGGGAAAAAGGAAUGUAA	Cleavage		1
Cc_miR-319g	XM_020383841.1:3555-3828	3	-1	1	25	157	181	UUAUUUUCCUUUUUUUCACUUCUUA	CAAGGGGUGGGAAAAAGGAAUGUAA	Cleavage		1
Cc_miR-319g	XM_020380740.1:2007-2166	3	-1	1	25	92	116	UUAUUUUCCUUUUUUUCACUUCUUA	ACAGAAGUUAGGAAAAGGAAAGUGA	Cleavage		1
Cc_miR-319g	XM_020346745.1:1557-1916	3	-1	1	25	63	87	UUAUUUUCCUUUUUUUCACUUCUUA	CAAAAAGUGAAAGGAAGCAAGAUAA	Cleavage		1
Cc_miR-319g	XM_020354507.1:1094-1306	3	-1	1	25	8	32	UUAUUUUCCUUUUUUUCACUUCUUA	GCAUAAAUGAGAAAAAGGGAAAUAU	Cleavage		1
Cc_miR-319g	XM_020380914.1:3179-3639	3	-1	1	25	161	185	UUAUUUUCCUUUUUUUCACUUCUUA	AUAGAUGGGGAAAAAAGGAAAAUGU	Cleavage		1
Cc_miR-319g	XM_020350804.1:524-1740	3	-1	1	25	368	391	UUAUUUUCCUUUUUUUCACUUCUUA	UAAGA-GAGAGAAAGAGGGGAAUAA	Cleavage		1
Cc_miR-319g	XM_020350533.1:1326-1574	3	-1	1	25	48	72	UUAUUUUCCUUUUUUUCACUUCUUA	UAAUUUGUGAAAAGAGAGAGAAUAA	Cleavage		1
Cc_miR-319g	XR_002240832.1:2093-2625	3	-1	1	25	232	256	UUAUUUUCCUUUUUUUCACUUCUUA	AGAAAUGUGAAAACGAGGAAAGUGA	Cleavage		1
Cc_miR-319g	XM_020368166.1:1757-2323	3	-1	1	25	32	59	UUAUUUUCCUUUUUUUCACU---UCUUA	AAAGAUAUAGAGAAGAAAAGCAAAAUAA	Cleavage		1
Cc_miR-319h	XM_020371875.1:806-1078	3	-1	1	25	87	111	UUCAUGUUGUGCAUGUUGGUCAAGG	ACUUUAACAGCUUGCACAACAUGAG	Cleavage		1
Cc_miR-319h	XM_020364694.1:1522-1897	3	-1	1	25	196	220	UUCAUGUUGUGCAUGUUGGUCAAGG	ACAGUCUUAACAUACACAGCAUGAA	Cleavage		1
Cc_miR-319h	XM_020364844.1:1585-1960	3	-1	1	25	196	220	UUCAUGUUGUGCAUGUUGGUCAAGG	ACAGUCUUAACAUACACAGCAUGAA	Cleavage		1
Cc_miR-319h	XM_020364772.1:1343-1718	3	-1	1	25	196	220	UUCAUGUUGUGCAUGUUGGUCAAGG	ACAGUCUUAACAUACACAGCAUGAA	Cleavage		1
Cc_miR-319i	XM_020352062.1:1-158	3	-1	1	20	85	104	UUCCUUUUUUUCACUUCUUA	GUAGAAGUUAGAAAAAGGAA	Cleavage		1
Cc_miR-319i	XM_020360818.1:1527-2049	3	-1	1	20	154	173	UUCCUUUUUUUCACUUCUUA	UAAGAGUUGGAAAGAGGGAA	Cleavage		1
Cc_miR-319i	XM_020375527.1:1018-1511	3	-1	1	20	126	145	UUCCUUUUUUUCACUUCUUA	AAAGAAGUUAAAAAAAGAAA	Cleavage		1
Cc_miR-319i	XM_020378068.1:1623-2244	3	-1	1	20	22	41	UUCCUUUUUUUCACUUCUUA	AAAGAGGUGAAAGGAAGGUA	Cleavage		1
Cc_miR-319i	XM_020353814.1:1623-2244	3	-1	1	20	22	41	UUCCUUUUUUUCACUUCUUA	AAAGAGGUGAAAGGAAGGUA	Cleavage		1
Cc_miR-319i	XM_020371940.1:912-1134	3	-1	1	20	17	36	UUCCUUUUUUUCACUUCUUA	AAAGAAACGAAAAGAAGGAA	Cleavage		1
Cc_miR-319i	XM_020371939.1:1312-1534	3	-1	1	20	17	36	UUCCUUUUUUUCACUUCUUA	AAAGAAACGAAAAGAAGGAA	Cleavage		1
Cc_miR-319i	XM_020370448.1:2974-3223	3	-1	1	20	67	86	UUCCUUUUUUUCACUUCUUA	GAAGACGUGAGAUAAAGGAA	Cleavage		1
Cc_miR-319i	XM_020355341.1:1153-1462	3	-1	1	20	112	131	UUCCUUUUUUUCACUUCUUA	AAAGCAGUGAAAGAAAUGAA	Cleavage		1
Cc_miR-319i	XM_020379403.1:1122-1478	3	-1	1	20	84	103	UUCCUUUUUUUCACUUCUUA	AAAGAGAUGAAAAAAAGAAA	Cleavage		1
Cc_miR-319i	XM_020374218.1:1582-1999	3	-1	1	20	306	325	UUCCUUUUUUUCACUUCUUA	GAAGAAAUGAAAAAAGGAAA	Cleavage		2
Cc_miR-319i	XM_020375492.1:1275-1856	3	-1	1	20	556	575	UUCCUUUUUUUCACUUCUUA	GAGGGAAUGAGAAAGAGGAA	Cleavage		1
Cc_miR-319i	XR_002241480.1:1-863	3	-1	1	20	761	780	UUCCUUUUUUUCACUUCUUA	GAAGAAUUGAAGAAAAGAAA	Cleavage		1
Cc_miR-319i	XR_002241481.1:1-883	3	-1	1	20	781	800	UUCCUUUUUUUCACUUCUUA	GAAGAAUUGAAGAAAAGAAA	Cleavage		1
Cc_miR-319i	XM_020346330.1:1579-2034	3	-1	1	20	131	149	UUCCUUUUUUUCACUUCUUA	AAAGGA-UGAAAAGAAGGAA	Cleavage		1
Cc_miR-319l	XM_020356458.1:1871-2134	3	-1	1	22	102	123	UUUCCUUUUUUUCACUUCUUAU	AUGAGGAGUAGAAGAAAGGAAA	Cleavage		1
Cc_miR-319l	XM_020356459.1:1777-2040	3	-1	1	22	102	123	UUUCCUUUUUUUCACUUCUUAU	AUGAGGAGUAGAAGAAAGGAAA	Cleavage		1
Cc_miR-319l	XM_020356460.1:1751-2014	3	-1	1	22	102	123	UUUCCUUUUUUUCACUUCUUAU	AUGAGGAGUAGAAGAAAGGAAA	Cleavage		1
Cc_miR-319l	XM_020381309.1:1974-5047	3	-1	1	22	1076	1097	UUUCCUUUUUUUCACUUCUUAU	AUAGGGAGGGAGAAAAAGGAGA	Cleavage		1
Cc_miR-319l	XM_020347834.1:1680-1929	3	-1	1	22	122	143	UUUCCUUUUUUUCACUUCUUAU	AAAGGGAGUGAAAGAAAGGGAU	Cleavage		1
Cc_miR-319l	XM_020362278.1:3215-3500	3	-1	1	22	164	185	UUUCCUUUUUUUCACUUCUUAU	UUAAUGAGUGAAAAAAAGGAUA	Cleavage		1
Cc_miR-319l	XM_020360818.1:1527-2049	3	-1	1	22	153	174	UUUCCUUUUUUUCACUUCUUAU	UUAAGAGUUGGAAAGAGGGAAA	Cleavage		1
Cc_miR-319l	XM_020383842.1:3351-3624	3	-1	1	22	156	177	UUUCCUUUUUUUCACUUCUUAU	UCAAGGGGUGGGAAAAAGGAAU	Cleavage		2
Cc_miR-319l	XM_020383841.1:3555-3828	3	-1	1	22	156	177	UUUCCUUUUUUUCACUUCUUAU	UCAAGGGGUGGGAAAAAGGAAU	Cleavage		2
Cc_miR-319l	XM_020375527.1:1018-1511	3	-1	1	22	125	146	UUUCCUUUUUUUCACUUCUUAU	CAAAGAAGUUAAAAAAAGAAAA	Cleavage		1
Cc_miR-319l	XM_020348900.1:754-2321	3	-1	1	22	25	46	UUUCCUUUUUUUCACUUCUUAU	AGAGGAAGUGAAGAAAAGAAAG	Cleavage		1
Cc_miR-319l	XM_020385063.1:1956-2521	3	-1	1	22	175	196	UUUCCUUUUUUUCACUUCUUAU	UUAUGAGGAGAAAAAAAGGAGA	Cleavage		1
Cc_miR-319l	XM_020385062.1:1873-2438	3	-1	1	22	175	196	UUUCCUUUUUUUCACUUCUUAU	UUAUGAGGAGAAAAAAAGGAGA	Cleavage		1
Cc_miR-319l	XM_020357833.1:1229-1688	3	-1	1	22	385	406	UUUCCUUUUUUUCACUUCUUAU	AAGGGAAGUGAAGGAAAGAAAA	Cleavage		1
Cc_miR-319l	XM_020372546.1:1395-1627	3	-1	1	22	126	147	UUUCCUUUUUUUCACUUCUUAU	UAGAGGAGUGAAAAUGGGGAAA	Cleavage		1
Cc_miR-319l	XM_020372545.1:1283-1515	3	-1	1	22	126	147	UUUCCUUUUUUUCACUUCUUAU	UAGAGGAGUGAAAAUGGGGAAA	Cleavage		1
Cc_miR-319l	XM_020372547.1:1293-1525	3	-1	1	22	126	147	UUUCCUUUUUUUCACUUCUUAU	UAGAGGAGUGAAAAUGGGGAAA	Cleavage		1
Cc_miR-319l	XM_020372544.1:1286-1518	3	-1	1	22	126	147	UUUCCUUUUUUUCACUUCUUAU	UAGAGGAGUGAAAAUGGGGAAA	Cleavage		1
Cc_miR-319l	XM_020376956.1:5001-5558	3	-1	1	22	333	354	UUUCCUUUUUUUCACUUCUUAU	AAAAGAUGUGGAGGAAAGGAAG	Cleavage		1
Cc_miR-319l	XM_020375492.1:1275-1856	3	-1	1	22	555	576	UUUCCUUUUUUUCACUUCUUAU	AGAGGGAAUGAGAAAGAGGAAA	Cleavage		1
Cc_miR-319l	XM_020352062.1:1-158	3	-1	1	22	84	105	UUUCCUUUUUUUCACUUCUUAU	GGUAGAAGUUAGAAAAAGGAAC	Cleavage		1
Cc_miR-319l	XM_020348889.1:1269-1587	3	-1	1	22	51	72	UUUCCUUUUUUUCACUUCUUAU	CAGAGAGGUGAAAGAAGUGAAA	Cleavage		1
Cc_miR-319l	XM_020348890.1:1227-1545	3	-1	1	22	51	72	UUUCCUUUUUUUCACUUCUUAU	CAGAGAGGUGAAAGAAGUGAAA	Cleavage		1
Cc_miR-319l	XM_020381156.1:1576-2288	3	-1	1	22	586	607	UUUCCUUUUUUUCACUUCUUAU	CCAAGAAGAGGAGAAAAGGGGA	Cleavage		1
Cc_miR-319l	XM_020373871.1:1161-1569	3	-1	1	22	102	123	UUUCCUUUUUUUCACUUCUUAU	GUUAGGAGGGAAAAAGAGGAAC	Cleavage		1
Cc_miR-319l	XR_002241480.1:1-863	3	-1	1	22	760	781	UUUCCUUUUUUUCACUUCUUAU	UGAAGAAUUGAAGAAAAGAAAA	Cleavage		1
Cc_miR-319l	XR_002241481.1:1-883	3	-1	1	22	780	801	UUUCCUUUUUUUCACUUCUUAU	UGAAGAAUUGAAGAAAAGAAAA	Cleavage		1
Cc_miR-319l	XM_020360503.1:2327-2522	3	-1	1	22	166	187	UUUCCUUUUUUUCACUUCUUAU	GGAAGGACAGGAAAAAAGGAAA	Cleavage		1
Cc_miR-319l	XM_020360502.1:2439-2634	3	-1	1	22	166	187	UUUCCUUUUUUUCACUUCUUAU	GGAAGGACAGGAAAAAAGGAAA	Cleavage		1
Cc_miR-319l	XM_020351982.1:1359-1845	3	-1	1	22	262	283	UUUCCUUUUUUUCACUUCUUAU	ACAACAAGGGGAAAGAAGGAAA	Cleavage		1
Cc_miR-319l	XR_002240819.1:1309-4470	3	-1	1	22	1887	1908	UUUCCUUUUUUUCACUUCUUAU	CAAAGAAGAGAAGAAAAAGAAA	Cleavage		1
Cc_miR-319l	XM_020377605.1:2653-3062	3	-1	1	22	153	174	UUUCCUUUUUUUCACUUCUUAU	GGAAAAAGAGAAGGAAAGGAAA	Cleavage		1
Cc_miR-319l	XM_020370252.1:3176-3617	3	-1	1	22	258	279	UUUCCUUUUUUUCACUUCUUAU	GAGAGAAGGGAAAAAAUGGAAG	Cleavage		1
Cc_miR-319l	XM_020359440.1:1843-2936	3	-1	1	22	671	692	UUUCCUUUUUUUCACUUCUUAU	AGUAGGAGUGAAGAGAAUGAAA	Cleavage		2
Cc_miR-319l	XR_002238817.1:281-879	3	-1	1	22	248	269	UUUCCUUUUUUUCACUUCUUAU	UGGAUAAGUCAAAAAAGGGAAA	Cleavage		1
Cc_miR-319l	XM_020370463.1:2827-3152	3	-1	1	22	144	165	UUUCCUUUUUUUCACUUCUUAU	UUCAGAAGAAAAAAAAAGGAAG	Cleavage		1
Cc_miR-319l	XM_020370461.1:3220-3545	3	-1	1	22	144	165	UUUCCUUUUUUUCACUUCUUAU	UUCAGAAGAAAAAAAAAGGAAG	Cleavage		1
Cc_miR-319l	XM_020346330.1:1579-2034	3	-1	1	22	130	150	UUUCCUUUUUUUCACUUCUUAU	CAAAGGA-UGAAAAGAAGGAAA	Cleavage		1
Cc_miR-319p	XM_020360699.1:2545-2729	3	-1	1	20	20	39	UAAGGUAUUGGCGUGCCUCA	UGAAGCAUGCCAAUACCAUA	Cleavage		1
Cc_miR-319p	XM_020360698.1:2558-2743	3	-1	1	20	20	39	UAAGGUAUUGGCGUGCCUCA	UGAAGCAUGCCAAUACCAUA	Cleavage		1
Cc_miR-319y	XM_020360591.1:485-716	3	-1	1	24	163	186	UAGCAUCAUCAAGAUUCACAUGCA	AAUUUAUGAAUUUUGAUGAUGAUA	Cleavage		1
Cc_miR-390f	XM_020360894.1:3248-3806	3	-1	1	24	224	247	UCAGGAUAGAUAGCGCCAAAUACA	GCAUUUUGGUCCUAUUUAUUUUGA	Cleavage		1
Cc_miR-390f	XM_020360736.1:703-797	3	-1	1	24	14	37	UCAGGAUAGAUAGCGCCAAAUACA	UUUGCUUUGUGCUAUUUAUUUUGA	Cleavage		1
Cc_miR-390n	XM_020363728.1:2430-2842	3	-1	1	20	353	372	UCCACAGCUUUCUUGAACUG	GAGUUCAAGCAUGCUGUGGA	Translation		1
Cc_miR-390n	XM_020367749.1:694-978	3	-1	1	20	44	63	UCCACAGCUUUCUUGAACUG	UGGUUGAGGAAAGUUGUGGG	Cleavage		1
Cc_miR-390o	XM_020363265.1:2303-2693	3	-1	1	20	191	210	UCCCAAAUAAAUAUUGGUGA	UUGUCAAUAUUUAUUUGGUA	Cleavage		1
Cc_miR-390p	XR_002241100.1:249-633	3	-1	1	22	123	144	UCCGGCAAGUCGUCUCUGGCUA	AAUGUAGAGAUGACUUGUUGGA	Cleavage		1
Cc_miR-390p	XM_020379312.1:249-397	3	-1	1	22	80	101	UCCGGCAAGUCGUCUCUGGCUA	CCACUCGAGAUGACUUGUUGGA	Cleavage		1
Cc_miR-390p	XM_020379313.1:249-727	3	-1	1	22	80	101	UCCGGCAAGUCGUCUCUGGCUA	CCACUCGAGAUGACUUGUUGGA	Cleavage		1
Cc_miR-393o	XM_020355007.1:1458-1618	3	-1	1	21	101	121	UGAAAUUGAGACUGAGAUUGU	CCAGUCUCAGUCUCGUUUUUA	Cleavage		1
Cc_miR-393o	XM_020355005.1:1668-1828	3	-1	1	21	101	121	UGAAAUUGAGACUGAGAUUGU	CCAGUCUCAGUCUCGUUUUUA	Cleavage		1
Cc_miR-393o	XM_020355006.1:1693-1853	3	-1	1	21	101	121	UGAAAUUGAGACUGAGAUUGU	CCAGUCUCAGUCUCGUUUUUA	Cleavage		1
Cc_miR-393o	XM_020372865.1:1241-1552	3	-1	1	21	106	126	UGAAAUUGAGACUGAGAUUGU	AGAAUUUCGAUUUCAAUUUCA	Cleavage		1
Cc_miR-394a	XM_020354419.1:2658-3990	3	-1	1	20	199	218	UGAAGCUGCCAGCAUGAUCU	AGGUCGUGCUGGUGGCUUCU	Cleavage		1
Cc_miR-394b	XM_020354419.1:2658-3990	3	-1	1	21	198	218	UGAAGCUGCCAGCAUGAUCUA	CAGGUCGUGCUGGUGGCUUCU	Cleavage		1
Cc_miR-394e	XM_020381562.1:1143-1426	3	-1	1	20	11	30	UGAAUGAUGCAGGAGGUAAA	UUUACCUUCUAUAUCAUUUA	Translation		1
Cc_miR-394e	XM_020381561.1:1097-1205	3	-1	1	20	11	30	UGAAUGAUGCAGGAGGUAAA	UUUACCUUCUAUAUCAUUUA	Translation		1
Cc_miR-394e	XM_020378177.1:1341-1651	3	-1	1	20	45	64	UGAAUGAUGCAGGAGGUAAA	GUUGCAUCUUGCAUUGUUCA	Cleavage		1
Cc_miR-394e	XM_020378181.1:1021-1331	3	-1	1	20	45	64	UGAAUGAUGCAGGAGGUAAA	GUUGCAUCUUGCAUUGUUCA	Cleavage		1
Cc_miR-394e	XM_020378178.1:1184-1494	3	-1	1	20	45	64	UGAAUGAUGCAGGAGGUAAA	GUUGCAUCUUGCAUUGUUCA	Cleavage		1
Cc_miR-394e	XM_020378182.1:1482-1792	3	-1	1	20	45	64	UGAAUGAUGCAGGAGGUAAA	GUUGCAUCUUGCAUUGUUCA	Cleavage		1
Cc_miR-394e	XM_020378180.1:1118-1428	3	-1	1	20	45	64	UGAAUGAUGCAGGAGGUAAA	GUUGCAUCUUGCAUUGUUCA	Cleavage		1
Cc_miR-394e	XM_020378179.1:1492-1802	3	-1	1	20	45	64	UGAAUGAUGCAGGAGGUAAA	GUUGCAUCUUGCAUUGUUCA	Cleavage		1
Cc_miR-394e	XM_020380298.1:934-1200	3	-1	1	20	204	223	UGAAUGAUGCAGGAGGUAAA	GUUAACUUUUGUGUCAUUCA	Cleavage		1
Cc_miR-394e	XM_020367486.1:817-944	3	-1	1	20	105	124	UGAAUGAUGCAGGAGGUAAA	GUAACCUCCUACAUUAUUCA	Translation		1
Cc_miR-394g	XM_020364959.1:1343-2140	3	-1	1	21	733	753	UGACAGAAGUAUAGAGAGCAC	AGGAUCACUAUAUUUCUGUUA	Cleavage		1
Cc_miR-394g	XM_020364960.1:1343-2135	3	-1	1	21	728	748	UGACAGAAGUAUAGAGAGCAC	AGGAUCACUAUAUUUCUGUUA	Cleavage		1
Cc_miR-395b	XM_020381401.1:1564-1779	3	-1	1	22	84	105	UGAGGAAUGAUAGGGCAAAUCU	UUGUUUUCUCUAUCGUUUCUUA	Cleavage		1
Cc_miR-395b	XM_020381402.1:1430-1645	3	-1	1	22	84	105	UGAGGAAUGAUAGGGCAAAUCU	UUGUUUUCUCUAUCGUUUCUUA	Cleavage		1
Cc_miR-395b	XM_020381400.1:1585-1800	3	-1	1	22	84	105	UGAGGAAUGAUAGGGCAAAUCU	UUGUUUUCUCUAUCGUUUCUUA	Cleavage		1
Cc_miR-395c	XM_020382008.1:1221-1528	3	-1	1	21	111	131	UGAGGACUCUGCAUCAUGAGG	UGUUUUGAUGUAGAGUCUUUA	Cleavage		1
Cc_miR-395c	XM_020382015.1:1053-1360	3	-1	1	21	111	131	UGAGGACUCUGCAUCAUGAGG	UGUUUUGAUGUAGAGUCUUUA	Cleavage		1
Cc_miR-396a	XR_002239925.1:2222-3747	3	-1	1	20	569	588	UGAGGGGAAUGAAGCCUGGU	GCAAUGCUUCAUUCUCCUUA	Cleavage		1
Cc_miR-396a	XM_020360760.1:2222-3835	3	-1	1	20	657	676	UGAGGGGAAUGAAGCCUGGU	GCAAUGCUUCAUUCUCCUUA	Cleavage		1
Cc_miR-396a	XM_020360759.1:2222-3835	3	-1	1	20	657	676	UGAGGGGAAUGAAGCCUGGU	GCAAUGCUUCAUUCUCCUUA	Cleavage		1
Cc_miR-396b	XR_002240427.1:1-1509	3	-1	1	22	600	621	UGAGUGAGGGGAAUGAAGCCUG	CAGGCUUCAUUCCCCCCACCCA	Cleavage		2
Cc_miR-396b	XR_002240428.1:1-945	3	-1	1	22	617	638	UGAGUGAGGGGAAUGAAGCCUG	CAGGCUUCAUUCCCCCCACCCA	Cleavage		1
Cc_miR-396b	XM_020350266.1:1-603	3	-1	1	22	106	128	UGAGUGAGGGGAAU-GAAGCCUG	UUGGCUUCCAUUUCUCUCACUCA	Cleavage		1
Cc_miR-396b	XM_020352133.1:464-732	3	-1	1	22	195	216	UGAGUGAGGGGAAUGAAGCCUG	ACAGCUUCAUUCCCUGCAUUUA	Cleavage		1
Cc_miR-396b	XM_020382632.1:3183-3336	3	-1	1	22	26	47	UGAGUGAGGGGAAUGAAGCCUG	CUUGUUUUAUUUCUCUUACUUA	Cleavage		1
Cc_miR-396c	XM_020362262.1:1852-2243	3	-1	1	22	189	210	UGAUGCAGCAUCAUCAAGAUUC	CCCUCUUCAUGACGUUGCAUCA	Translation		1
Cc_miR-396d	XM_020382985.1:2284-2756	3	-1	1	21	344	364	UGAUGGGAAUGUUGUUUGGCU	UACCAAAUGAUAUUUCCAUCU	Cleavage		1
Cc_miR-396d	XM_020382986.1:2284-2756	3	-1	1	21	344	364	UGAUGGGAAUGUUGUUUGGCU	UACCAAAUGAUAUUUCCAUCU	Cleavage		1
Cc_miR-396d	XM_020357256.1:730-2560	3	-1	1	21	1746	1766	UGAUGGGAAUGUUGUUUGGCU	GCAUAUAUAACAUUCCCAUCA	Cleavage		1
Cc_miR-396d	XM_020384410.1:1044-1584	3	-1	1	21	412	432	UGAUGGGAAUGUUGUUUGGCU	UUCUAUACAACAUUCCCAACA	Cleavage		1
Cc_miR-396d	XM_020384408.1:1058-1598	3	-1	1	21	412	432	UGAUGGGAAUGUUGUUUGGCU	UUCUAUACAACAUUCCCAACA	Cleavage		1
Cc_miR-396d	XM_020384409.1:1052-1592	3	-1	1	21	412	432	UGAUGGGAAUGUUGUUUGGCU	UUCUAUACAACAUUCCCAACA	Cleavage		1
Cc_miR-396h	XM_020379187.1:354-623	3	-1	1	20	220	239	UGAUUGAGUGCAGCAUUGAU	UUCAGUGCUGUAUUCAAUUU	Cleavage		1
Cc_miR-396j	XM_020384471.1:2244-4785	3	-1	1	22	1992	2013	UGCAGCAACUUGACUAUAGUUU	GAAUGAUAGUCAAGUUGAUGCA	Cleavage		1
Cc_miR-396j	XM_020373856.1:501-1000	3	-1	1	22	113	134	UGCAGCAACUUGACUAUAGUUU	CAGCUAUAAUUAAAUUGCUGCA	Cleavage		1
Cc_miR-396k	XM_020347880.1:1343-1540	3	-1	1	24	108	131	UGCAUUGCAUACAUACAUACAUAC	UUAUUUAUUUAUUUAUGCAAUGUA	Cleavage		1
Cc_miR-396k	XM_020347882.1:986-1183	3	-1	1	24	108	131	UGCAUUGCAUACAUACAUACAUAC	UUAUUUAUUUAUUUAUGCAAUGUA	Cleavage		1
Cc_miR-396k	XM_020349733.1:1128-1585	3	-1	1	24	261	283	UGCAUUGCAUACAUACAUACAUAC	AUAU-UAUGUAUGUAUACAAUACA	Cleavage		1
Cc_miR-396m	XM_020358518.1:3093-3384	3	-1	1	19	10	28	UGGAGAAGCAGGGCACGUG	CGUGUGCCCUGCUUUUUCC	Cleavage		1
Cc_miR-396m	XM_020349187.1:520-865	3	-1	1	19	25	43	UGGAGAAGCAGGGCACGUG	UAUGUUCCCUGCUUUUUCA	Cleavage		1
Cc_miR-396p	XM_020379519.1:622-894	3	-1	1	23	1	23	UGGAUCUAAGAAUGAAUAGAUGG	CUCCUUAUUCAUUCUUAGUUCCC	Cleavage		1
Cc_miR-396p	XM_020379269.1:2019-3071	3	-1	1	23	531	553	UGGAUCUAAGAAUGAAUAGAUGG	AAUCUUAUUCAUUUUUAUGUCCA	Cleavage		1
Cc_miR-396p	XM_020372208.1:1004-1240	3	-1	1	23	91	113	UGGAUCUAAGAAUGAAUAGAUGG	UGUGCUAUUUAUUUUUAGGUCGA	Cleavage		1
Cc_miR-396p	XM_020372207.1:1002-1238	3	-1	1	23	91	113	UGGAUCUAAGAAUGAAUAGAUGG	UGUGCUAUUUAUUUUUAGGUCGA	Cleavage		1
Cc_miR-396y	XR_002239925.1:2222-3747	3	-1	1	19	574	592	UGGCUGGGGGGAAUGAAGC	GCUUCAUUCUCCUUAACCA	Cleavage		1
Cc_miR-396y	XM_020360759.1:2222-3835	3	-1	1	19	662	680	UGGCUGGGGGGAAUGAAGC	GCUUCAUUCUCCUUAACCA	Cleavage		1
Cc_miR-396y	XM_020360760.1:2222-3835	3	-1	1	19	662	680	UGGCUGGGGGGAAUGAAGC	GCUUCAUUCUCCUUAACCA	Cleavage		1
Cc_miR-408a	XM_020351408.1:1033-1402	3	-1	1	24	191	214	UGUCUUAAGAAAGUAUGAGUCUAA	CAAGACUCGUACUUGCUUAGGAUA	Translation		1
Cc_miR-408a	XM_020351409.1:1024-1393	3	-1	1	24	191	214	UGUCUUAAGAAAGUAUGAGUCUAA	CAAGACUCGUACUUGCUUAGGAUA	Translation		1
Cc_miR-408a	XM_020372260.1:941-1407	3	-1	1	24	366	389	UGUCUUAAGAAAGUAUGAGUCUAA	GAAAUCUCAGACAUUUUUAAGACA	Cleavage		1
Cc_miR-408e	XM_020354872.1:1310-1844	3	-1	1	21	108	128	UUACUAAUGUAUAUAAGUGGA	UAUAUAUAUAUAUAUUGGUAA	Cleavage		1
Cc_miR-408e	XM_020354873.1:1272-1740	3	-1	1	21	47	67	UUACUAAUGUAUAUAAGUGGA	UAUAUAUAUAUAUAUUGGUAA	Cleavage		1
Cc_miR-408e	XM_020347176.1:2069-2341	3	-1	1	21	21	41	UUACUAAUGUAUAUAAGUGGA	AGCAGUUAUAUGCAUUGGUGG	Cleavage		1
Cc_miR-4995b	XM_020351845.1:1402-1848	3	-1	1	19	423	441	UUAUAUAAGAGAGAAUAUG	UAUAUUUUUUUUUAUAUAU	Cleavage		1
Cc_miR-4995b	XM_020375620.1:759-1041	3	-1	1	19	144	162	UUAUAUAAGAGAGAAUAUG	CAUAUUUUCUCUUAUUUAU	Cleavage		1
Cc_miR-4995b	XM_020382421.1:1338-1780	3	-1	1	19	284	302	UUAUAUAAGAGAGAAUAUG	CAUAUUUUUUUUUAUUUAA	Cleavage		1
Cc_miR-4995b	XM_020374788.1:1434-1855	3	-1	1	19	181	199	UUAUAUAAGAGAGAAUAUG	UGUAUUCUCUCUUACAUAG	Cleavage		1
Cc_miR-4995b	XM_020366281.1:1188-1397	3	-1	1	19	81	99	UUAUAUAAGAGAGAAUAUG	CACAUUCUUUUUUAUAUGG	Cleavage		1
Cc_miR-4995b	XM_020366280.1:1257-1402	3	-1	1	19	17	35	UUAUAUAAGAGAGAAUAUG	CACAUUCUUUUUUAUAUGG	Cleavage		1
Cc_miR-4995b	XM_020367557.1:2029-2148	3	-1	1	19	46	64	UUAUAUAAGAGAGAAUAUG	UAGAUUCUCUCUUAUUUAA	Cleavage		1
Cc_miR-4995b	XM_020354109.1:553-655	3	-1	1	19	46	64	UUAUAUAAGAGAGAAUAUG	UAGAUUCUCUCUUAUUUAA	Cleavage		1
Cc_miR-4995b	XM_020381261.1:662-1018	3	-1	1	19	4	22	UUAUAUAAGAGAGAAUAUG	CAUCAUUUCUCUUGUAUAA	Cleavage		1
Cc_miR-530a	XM_020351845.1:1402-1848	3	-1	1	20	422	441	UUAUAUAAGAGAGAAUAUGA	AUAUAUUUUUUUUUAUAUAU	Cleavage		1
Cc_miR-530a	XM_020374623.1:1282-1435	3	-1	1	20	38	57	UUAUAUAAGAGAGAAUAUGA	UUUUAUUUUUUUUUAUAUAA	Cleavage		1
Cc_miR-530a	XM_020375620.1:759-1041	3	-1	1	20	143	162	UUAUAUAAGAGAGAAUAUGA	ACAUAUUUUCUCUUAUUUAU	Cleavage		1
Cc_miR-530a	XM_020367557.1:2029-2148	3	-1	1	20	45	64	UUAUAUAAGAGAGAAUAUGA	UUAGAUUCUCUCUUAUUUAA	Cleavage		1
Cc_miR-530a	XM_020354109.1:553-655	3	-1	1	20	45	64	UUAUAUAAGAGAGAAUAUGA	UUAGAUUCUCUCUUAUUUAA	Cleavage		1
Cc_miR-530a	XM_020382421.1:1338-1780	3	-1	1	20	283	302	UUAUAUAAGAGAGAAUAUGA	GCAUAUUUUUUUUUAUUUAA	Cleavage		1
Cc_miR-530a	XM_020374788.1:1434-1855	3	-1	1	20	180	199	UUAUAUAAGAGAGAAUAUGA	AUGUAUUCUCUCUUACAUAG	Cleavage		1
Cc_miR-530a	XM_020381261.1:662-1018	3	-1	1	20	3	22	UUAUAUAAGAGAGAAUAUGA	UCAUCAUUUCUCUUGUAUAA	Cleavage		1
Cc_miR-530a	XM_020366281.1:1188-1397	3	-1	1	20	80	99	UUAUAUAAGAGAGAAUAUGA	ACACAUUCUUUUUUAUAUGG	Cleavage		1
Cc_miR-530a	XM_020366280.1:1257-1402	3	-1	1	20	16	35	UUAUAUAAGAGAGAAUAUGA	ACACAUUCUUUUUUAUAUGG	Cleavage		1
Cc_miR-8005a	XM_020373560.1:2433-3017	3	-1	1	21	554	574	UUGACAGAAGAGAGUGAGCAC	AGGCUCAUUUUCUUUUCUCAA	Cleavage		1
Cc_miR-8005a	XM_020373559.1:2436-3020	3	-1	1	21	554	574	UUGACAGAAGAGAGUGAGCAC	AGGCUCAUUUUCUUUUCUCAA	Cleavage		1
Cc_miR-8175a	XR_002239925.1:2222-3747	3	-1	1	21	569	589	UUGAGGGGAAUGAAGCCUGGU	GCAAUGCUUCAUUCUCCUUAA	Cleavage		1
Cc_miR-8175a	XM_020360759.1:2222-3835	3	-1	1	21	657	677	UUGAGGGGAAUGAAGCCUGGU	GCAAUGCUUCAUUCUCCUUAA	Cleavage		1
Cc_miR-8175a	XM_020360760.1:2222-3835	3	-1	1	21	657	677	UUGAGGGGAAUGAAGCCUGGU	GCAAUGCUUCAUUCUCCUUAA	Cleavage		1
Cc_miR-9730d	XM_020376321.1:311-1073	3	-1	1	22	203	224	UUGUGAGCUAUGUUUUGCAAGG	AUAUGCAAAGUUUAGCUUACAA	Translation		1
Cc_miR-9756b	XM_020355372.1:1460-1686	3	-1	1	23	154	176	UUUCUUGACAUUGCUUGUUGCUU	UUUGGACGAAUAAUGUUAAGAAA	Cleavage		1
Cc_miR-9756b	XM_020355370.1:1567-1793	3	-1	1	23	154	176	UUUCUUGACAUUGCUUGUUGCUU	UUUGGACGAAUAAUGUUAAGAAA	Cleavage		1
Cc_miR-9756b	XM_020356177.1:1261-1487	3	-1	1	23	154	176	UUUCUUGACAUUGCUUGUUGCUU	UUUGGACGAAUAAUGUUAAGAAA	Cleavage		1
Cc_miR-9756c	XM_020350725.1:1-924	3	-1	1	22	805	826	UUUGAGCUGAGUAUUUAUUGUG	UAUAAUAAAUACUUGUCUUAAA	Cleavage		1
Cc_miR-9756c	XM_020350724.1:1-907	3	-1	1	22	788	809	UUUGAGCUGAGUAUUUAUUGUG	UAUAAUAAAUACUUGUCUUAAA	Cleavage		1
Cc_miR-9756c	XM_020356755.1:1544-1830	3	-1	1	22	258	279	UUUGAGCUGAGUAUUUAUUGUG	CAAAAUAAGUUCUUAGUUCAAA	Cleavage		1
Cc_miR-9756c	XM_020376863.1:1638-2032	3	-1	1	22	9	30	UUUGAGCUGAGUAUUUAUUGUG	UAGAAUAAUUACUCACCUCAAG	Cleavage		1
Cc_miR-9756d	XR_002239925.1:2222-3747	3	-1	1	22	569	590	UUUGAGGGGAAUGAAGCCUGGU	GCAAUGCUUCAUUCUCCUUAAC	Cleavage		1
Cc_miR-9756d	XM_020360759.1:2222-3835	3	-1	1	22	657	678	UUUGAGGGGAAUGAAGCCUGGU	GCAAUGCUUCAUUCUCCUUAAC	Cleavage		1
Cc_miR-9756d	XM_020360760.1:2222-3835	3	-1	1	22	657	678	UUUGAGGGGAAUGAAGCCUGGU	GCAAUGCUUCAUUCUCCUUAAC	Cleavage		1
Cc_miR-053a	XM_020367952.1:1328-1672	3.5	-1	1	20	131	150	AAAAACAUGAUUGAGUGCAG	CUUUACUCAAUUCUGUUUUU	Cleavage		1
Cc_miR-053a	XM_020381586.1:1302-1640	3.5	-1	1	20	133	152	AAAAACAUGAUUGAGUGCAG	AUGUACUAAAUCAUGAUUUU	Cleavage		1
Cc_miR-053a	XM_020374176.1:410-1169	3.5	-1	1	20	486	505	AAAAACAUGAUUGAGUGCAG	ACUCAAUUAAUCAUGUUUUU	Cleavage		1
Cc_miR-053a	XM_020376218.1:1380-1966	3.5	-1	1	20	121	140	AAAAACAUGAUUGAGUGCAG	UUGUUCUUCAUCAUGUUUUU	Cleavage		1
Cc_miR-053a	XM_020352585.1:852-1264	3.5	-1	1	20	306	325	AAAAACAUGAUUGAGUGCAG	AUUUACUCGGUCAUGUUUUA	Cleavage		1
Cc_miR-053a	XM_020363859.1:1005-1191	3.5	-1	1	20	136	155	AAAAACAUGAUUGAGUGCAG	AUGCAUAUAAUAAUGUUUUU	Cleavage		1
Cc_miR-053a	XM_020360936.1:804-1081	3.5	-1	1	20	252	271	AAAAACAUGAUUGAGUGCAG	UUGAAUGUAAUUAUGUUUUU	Cleavage		1
Cc_miR-053a	XM_020349622.1:1181-1450	3.5	-1	1	20	98	116	AAAAACAUGAUUGAGUGCAG	UUGUA-UCAGUUAUGUUUUU	Cleavage		1
Cc_miR-053a	XM_020373183.1:1158-1278	3.5	-1	1	20	23	41	AAAAACAUGAUUGAGUGCAG	UUGCAC-CCAUCAUGUUUUU	Cleavage		1
Cc_miR-053a	XM_020378139.1:2217-2481	3.5	-1	1	20	2	21	AAAAACAUGAUUGAGUGCAG	AUGAAUGCGAUUAUGUUUUU	Cleavage		1
Cc_miR-053a	XM_020348187.1:3196-3436	3.5	-1	1	20	210	229	AAAAACAUGAUUGAGUGCAG	AUUCAAUUGAUCGUGUUUUU	Cleavage		1
Cc_miR-053a	XM_020348186.1:3558-3798	3.5	-1	1	20	210	229	AAAAACAUGAUUGAGUGCAG	AUUCAAUUGAUCGUGUUUUU	Cleavage		1
Cc_miR-10921a	XM_020349308.1:1253-1774	3.5	-1	1	23	28	50	UUUUGAGGGGAAUGAAGCCUGGU	GAUGGGCUUUAUUCUUUUCCAAA	Cleavage		1
Cc_miR-10921a	XM_020372541.1:974-1278	3.5	-1	1	23	260	282	UUUUGAGGGGAAUGAAGCCUGGU	UGGAAGUUUCAUUCCUUUUGAAA	Cleavage		1
Cc_miR-10921a	XM_020372542.1:935-1274	3.5	-1	1	23	295	317	UUUUGAGGGGAAUGAAGCCUGGU	UGGAAGUUUCAUUCCUUUUGAAA	Cleavage		1
Cc_miR-10921a	XM_020360601.1:1626-2240	3.5	-1	1	23	555	577	UUUUGAGGGGAAUGAAGCCUGGU	AAAUUGUUUCAUUUUUCUCAAGA	Cleavage		1
Cc_miR-10921a	XM_020363305.1:1402-1871	3.5	-1	1	23	229	251	UUUUGAGGGGAAUGAAGCCUGGU	AUAGGGCAGCAUUUUCUUCAAAA	Cleavage		1
Cc_miR-1310b	XR_002240252.1:156-214	3.5	-1	1	21	16	36	AAAAAUAGCUUCUCAGAUGAU	UAAAUUUGAAAGGCUAUUUUU	Cleavage		1
Cc_miR-1310b	XM_020363382.1:1636-2162	3.5	-1	1	21	88	108	AAAAAUAGCUUCUCAGAUGAU	AACAUUUGGAAGGCUGUUUUU	Cleavage		1
Cc_miR-1310b	XM_020382512.1:1574-1802	3.5	-1	1	21	21	41	AAAAAUAGCUUCUCAGAUGAU	UAUAUUUGAUGAGCUGUUUUU	Cleavage		1
Cc_miR-1310b	XM_020382511.1:1629-1857	3.5	-1	1	21	21	41	AAAAAUAGCUUCUCAGAUGAU	UAUAUUUGAUGAGCUGUUUUU	Cleavage		1
Cc_miR-1310b	XM_020377546.1:1323-1740	3.5	-1	1	21	380	400	AAAAAUAGCUUCUCAGAUGAU	GGAAUAUGAGAAGCUAUCUUU	Cleavage		1
Cc_miR-1310b	XM_020364479.1:1981-2120	3.5	-1	1	21	14	34	AAAAAUAGCUUCUCAGAUGAU	UACGUUAGAGAUGCUAUUUUU	Translation		1
Cc_miR-1310c	XM_020349673.1:1375-1690	3.5	-1	1	19	48	66	AAAAUAUUUGUACAUGAUU	AAUUAUGUACAGAUAUUCA	Cleavage		1
Cc_miR-1310c	XM_020348345.1:953-1383	3.5	-1	1	19	212	230	AAAAUAUUUGUACAUGAUU	AAUCAUGUAUAUGUAUUUA	Cleavage		1
Cc_miR-1310c	XM_020348362.1:953-1378	3.5	-1	1	19	207	225	AAAAUAUUUGUACAUGAUU	AAUCAUGUAUAUGUAUUUA	Cleavage		1
Cc_miR-1310c	XM_020348339.1:953-1369	3.5	-1	1	19	198	216	AAAAUAUUUGUACAUGAUU	AAUCAUGUAUAUGUAUUUA	Cleavage		1
Cc_miR-1310c	XM_020348354.1:953-1364	3.5	-1	1	19	193	211	AAAAUAUUUGUACAUGAUU	AAUCAUGUAUAUGUAUUUA	Cleavage		1
Cc_miR-1310c	XM_020364734.1:4847-5537	3.5	-1	1	19	481	499	AAAAUAUUUGUACAUGAUU	GAUCAUGUAAAAAAAUUUU	Translation		1
Cc_miR-1310c	XM_020364735.1:4750-5440	3.5	-1	1	19	481	499	AAAAUAUUUGUACAUGAUU	GAUCAUGUAAAAAAAUUUU	Translation		1
Cc_miR-1310c	XM_020364736.1:4761-5451	3.5	-1	1	19	481	499	AAAAUAUUUGUACAUGAUU	GAUCAUGUAAAAAAAUUUU	Translation		1
Cc_miR-1310c	XM_020364733.1:4484-5174	3.5	-1	1	19	481	499	AAAAUAUUUGUACAUGAUU	GAUCAUGUAAAAAAAUUUU	Translation		1
Cc_miR-1310c	XM_020364737.1:4581-5271	3.5	-1	1	19	481	499	AAAAUAUUUGUACAUGAUU	GAUCAUGUAAAAAAAUUUU	Translation		1
Cc_miR-1310c	XM_020372171.1:781-1313	3.5	-1	1	19	321	339	AAAAUAUUUGUACAUGAUU	AGUUAUUUGUAAAUAUUUU	Cleavage		1
Cc_miR-1310c	XM_020350003.1:829-1354	3.5	-1	1	19	421	439	AAAAUAUUUGUACAUGAUU	AAUCAUGUGUGGAUAUGUU	Cleavage		1
Cc_miR-1310c	XM_020368617.1:937-1060	3.5	-1	1	19	58	76	AAAAUAUUUGUACAUGAUU	UAUUAUGUAUAAAUAAUUU	Cleavage		1
Cc_miR-1310c	XM_020363567.1:3304-3614	3.5	-1	1	19	250	268	AAAAUAUUUGUACAUGAUU	AGUCAUGUACAAAGCUUUU	Cleavage		1
Cc_miR-1310c	XM_020356213.1:814-1021	3.5	-1	1	19	160	178	AAAAUAUUUGUACAUGAUU	AAUUAUGUACUAUUAUUUU	Cleavage		1
Cc_miR-1310c	XM_020378354.1:2319-2517	3.5	-1	1	19	30	48	AAAAUAUUUGUACAUGAUU	GAUCAUGUAGAAAUAAUUU	Translation		1
Cc_miR-1310c	XM_020378353.1:2247-2445	3.5	-1	1	19	30	48	AAAAUAUUUGUACAUGAUU	GAUCAUGUAGAAAUAAUUU	Translation		1
Cc_miR-1310c	XM_020372623.1:2004-2153	3.5	-1	1	19	110	128	AAAAUAUUUGUACAUGAUU	GAUCAUGAACAAAUUUUUU	Cleavage		1
Cc_miR-1310c	XM_020350374.1:1622-2035	3.5	-1	1	19	314	332	AAAAUAUUUGUACAUGAUU	UAUCAAGUACAAGUAUUUC	Cleavage		2
Cc_miR-1310c	XM_020350374.1:1622-2035	3.5	-1	1	19	387	405	AAAAUAUUUGUACAUGAUU	UAUCAAGUACAAGUAUUUC	Cleavage		2
Cc_miR-1310c	XM_020349039.1:2275-3085	3.5	-1	1	19	594	612	AAAAUAUUUGUACAUGAUU	CAUCAAGUGCAGGUAUUUU	Cleavage		1
Cc_miR-1310c	XM_020375555.1:2872-3857	3.5	-1	1	19	799	817	AAAAUAUUUGUACAUGAUU	AUUUAUGUAUAAACAUUUU	Cleavage		1
Cc_miR-1310c	XM_020375556.1:2872-3783	3.5	-1	1	19	799	817	AAAAUAUUUGUACAUGAUU	AUUUAUGUAUAAACAUUUU	Cleavage		1
Cc_miR-1310c	XM_020368768.1:1383-1638	3.5	-1	1	19	228	246	AAAAUAUUUGUACAUGAUU	GAUAGUGUACAAAUGUUUA	Cleavage		1
Cc_miR-1310c	XM_020368767.1:1529-1784	3.5	-1	1	19	228	246	AAAAUAUUUGUACAUGAUU	GAUAGUGUACAAAUGUUUA	Cleavage		1
Cc_miR-1310c	XM_020350123.1:2089-2702	3.5	-1	1	19	554	572	AAAAUAUUUGUACAUGAUU	AGUUCUGUACAAAUAUUGU	Cleavage		1
Cc_miR-1310c	XM_020350121.1:2082-2695	3.5	-1	1	19	554	572	AAAAUAUUUGUACAUGAUU	AGUUCUGUACAAAUAUUGU	Cleavage		1
Cc_miR-1310c	XM_020350122.1:2161-2774	3.5	-1	1	19	554	572	AAAAUAUUUGUACAUGAUU	AGUUCUGUACAAAUAUUGU	Cleavage		1
Cc_miR-1310c	XM_020350124.1:2073-2686	3.5	-1	1	19	554	572	AAAAUAUUUGUACAUGAUU	AGUUCUGUACAAAUAUUGU	Cleavage		1
Cc_miR-1310c	XM_020350125.1:1978-2591	3.5	-1	1	19	554	572	AAAAUAUUUGUACAUGAUU	AGUUCUGUACAAAUAUUGU	Cleavage		1
Cc_miR-1310c	XR_002240593.1:1-465	3.5	-1	1	19	286	304	AAAAUAUUUGUACAUGAUU	AAGUAUGUGGAAAUAUUUU	Translation		1
Cc_miR-1310c	XM_020357254.1:2479-2889	3.5	-1	1	19	276	294	AAAAUAUUUGUACAUGAUU	AAAUAUGUAUAAAGAUUUU	Cleavage		1
Cc_miR-1310c	XM_020372473.1:1816-2178	3.5	-1	1	19	338	356	AAAAUAUUUGUACAUGAUU	AAAUAUGUAUACAUAUUUU	Cleavage		1
Cc_miR-1310c	XM_020357559.1:340-576	3.5	-1	1	19	14	32	AAAAUAUUUGUACAUGAUU	AAACAUGUAUAAGUAUAUU	Cleavage		1
Cc_miR-1310c	XM_020353542.1:1-2023	3.5	-1	1	19	1805	1823	AAAAUAUUUGUACAUGAUU	CAACUUGUAUAAAUAUUUU	Cleavage		1
Cc_miR-1310c	XM_020360302.1:1175-1383	3.5	-1	1	19	124	142	AAAAUAUUUGUACAUGAUU	AAUUAGAUACAAGUAUUUU	Cleavage		1
Cc_miR-1310c	XR_002239312.1:537-704	3.5	-1	1	19	84	102	AAAAUAUUUGUACAUGAUU	AGAUAUGUACAUAUAUUUU	Cleavage		1
Cc_miR-1310c	XM_020384643.1:1323-1575	3.5	-1	1	19	190	208	AAAAUAUUUGUACAUGAUU	AAUGUUGUAUAAAUAUUUG	Cleavage		1
Cc_miR-1310c	XM_020383780.1:1957-2558	3.5	-1	1	19	517	535	AAAAUAUUUGUACAUGAUU	AUUUACGUACGAGUAUUUU	Cleavage		1
Cc_miR-1310c	XM_020371977.1:1650-2236	3.5	-1	1	19	288	305	AAAAUAUUUGUACAUGAUU	AAUC-UGUACAAAUGUUUG	Cleavage		2
Cc_miR-1310c	XM_020377442.1:2608-2775	3.5	-1	1	19	129	147	AAAAUAUUUGUACAUGAUU	AAAAAUGUAUAAAUAUUUA	Cleavage		1
Cc_miR-1310c	XR_002240626.1:1650-2152	3.5	-1	1	19	204	221	AAAAUAUUUGUACAUGAUU	AAUC-UGUACAAAUGUUUG	Cleavage		2
Cc_miR-1310c	XM_020379873.1:586-804	3.5	-1	1	19	105	123	AAAAUAUUUGUACAUGAUU	AACAGUGUAUAGAUAUUUU	Cleavage		2
Cc_miR-1310d	XM_020365786.1:3506-3829	3.5	-1	1	25	257	281	AAAGAUUCUAAGACGUGCGUCUUGC	UUCUGAUAUAUGUCUUAGAGUUUUU	Cleavage		1
Cc_miR-1310d	XM_020349927.1:916-1134	3.5	-1	1	25	11	35	AAAGAUUCUAAGACGUGCGUCUUGC	UUAUGUUGUGUGUUUUAGAAUCUUA	Cleavage		1
Cc_miR-1310d	XM_020349928.1:887-1105	3.5	-1	1	25	11	35	AAAGAUUCUAAGACGUGCGUCUUGC	UUAUGUUGUGUGUUUUAGAAUCUUA	Cleavage		1
Cc_miR-1310d	XM_020349926.1:823-1041	3.5	-1	1	25	11	35	AAAGAUUCUAAGACGUGCGUCUUGC	UUAUGUUGUGUGUUUUAGAAUCUUA	Cleavage		1
Cc_miR-1310d	XM_020366430.1:462-667	3.5	-1	1	25	112	136	AAAGAUUCUAAGACGUGCGUCUUGC	CCAACCCCCACUUUUUAGGGUCUUU	Cleavage		1
Cc_miR-1310d	XM_020350347.1:983-1163	3.5	-1	1	25	21	45	AAAGAUUCUAAGACGUGCGUCUUGC	CCACUCUGCACGGCUUAGAAUCUAU	Cleavage		1
Cc_miR-1310d	XM_020354307.1:943-1428	3.5	-1	1	25	422	446	AAAGAUUCUAAGACGUGCGUCUUGC	AUUCACCGCAUUUUGUAGAAUCUUU	Translation		1
Cc_miR-1507a	XM_020377291.1:232-2162	3.5	-1	1	23	1652	1674	AAAUUCAAGUAAGAAGAUUAAAA	UAGGAGUCAUUUGACUUGAAUUU	Translation		2
Cc_miR-1507a	XM_020379294.1:2363-2911	3.5	-1	1	23	414	436	AAAUUCAAGUAAGAAGAUUAAAA	UUUGAAUUAUGUUAUUUGAAUUU	Cleavage		1
Cc_miR-1507a	XM_020367878.1:1734-3167	3.5	-1	1	23	213	235	AAAUUCAAGUAAGAAGAUUAAAA	AUUCAGUCUUUUUAGUUGGGUUU	Cleavage		1
Cc_miR-1507a	XM_020367895.1:1734-3161	3.5	-1	1	23	213	235	AAAUUCAAGUAAGAAGAUUAAAA	AUUCAGUCUUUUUAGUUGGGUUU	Cleavage		1
Cc_miR-1507a	XM_020367884.1:1734-3081	3.5	-1	1	23	213	235	AAAUUCAAGUAAGAAGAUUAAAA	AUUCAGUCUUUUUAGUUGGGUUU	Cleavage		1
Cc_miR-1507a	XM_020367888.1:1734-3071	3.5	-1	1	23	213	235	AAAUUCAAGUAAGAAGAUUAAAA	AUUCAGUCUUUUUAGUUGGGUUU	Cleavage		1
Cc_miR-1507a	XM_020373544.1:653-907	3.5	-1	1	23	161	183	AAAUUCAAGUAAGAAGAUUAAAA	GGUUAGUUAUCGUACUUGAAUUU	Cleavage		1
Cc_miR-1507a	XM_020373543.1:632-886	3.5	-1	1	23	161	183	AAAUUCAAGUAAGAAGAUUAAAA	GGUUAGUUAUCGUACUUGAAUUU	Cleavage		1
Cc_miR-1507a	XM_020373545.1:617-871	3.5	-1	1	23	161	183	AAAUUCAAGUAAGAAGAUUAAAA	GGUUAGUUAUCGUACUUGAAUUU	Cleavage		1
Cc_miR-1507a	XM_020373546.1:615-869	3.5	-1	1	23	161	183	AAAUUCAAGUAAGAAGAUUAAAA	GGUUAGUUAUCGUACUUGAAUUU	Cleavage		1
Cc_miR-1507a	XM_020357077.1:565-729	3.5	-1	1	23	26	48	AAAUUCAAGUAAGAAGAUUAAAA	GCUUAGUAUUUUUGUUUGGAUUU	Cleavage		1
Cc_miR-1507a	XM_020369412.1:2036-2449	3.5	-1	1	23	334	356	AAAUUCAAGUAAGAAGAUUAAAA	ACAUAAUUUUUUAAUUUGAGUUU	Translation		1
Cc_miR-1507a	XM_020358108.1:1077-1237	3.5	-1	1	22	1	22	AAAUUCAAGUAAGAAGAUUAAA	UUGAAUUUUCGUACUUGAUUUU	Cleavage		1
Cc_miR-1507a	XR_002240787.1:1222-2483	3.5	-1	1	23	245	267	AAAUUCAAGUAAGAAGAUUAAAA	ACACAAUUUUUUUCCUUGAAUUA	Translation		1
Cc_miR-1507a	XM_020360424.1:708-863	3.5	-1	1	23	124	146	AAAUUCAAGUAAGAAGAUUAAAA	UGUAAAUUUUCCUACUUGGAUUC	Cleavage		1
Cc_miR-1512a	XM_020367012.1:2062-2574	3.5	-1	1	25	29	53	AACAGGAAAAGGUGUUGUUGAGAUG	GAUCUGAACAAUAUUUUUUCUGGUU	Cleavage		1
Cc_miR-1512a	XM_020362587.1:1-276	3.5	-1	1	25	225	249	AACAGGAAAAGGUGUUGUUGAGAUG	AGCCUCAGCGGCAUCUUCUCCUGUU	Cleavage		1
Cc_miR-1512a	XM_020378774.1:2467-2820	3.5	-1	1	25	211	235	AACAGGAAAAGGUGUUGUUGAGAUG	GAUUGUAAUGACAUCAUUUCUUGUU	Translation		1
Cc_miR-1512a	XM_020347455.1:1191-1965	3.5	-1	1	25	645	671	AACAGGAAAAGGUGUUGUUG--AGAUG	AAUCUAGCGGCAAUACCGUUUCUUGUU	Translation		1
Cc_miR-1512a	XM_020370712.1:1636-2193	3.5	-1	1	25	233	257	AACAGGAAAAGGUGUUGUUGAGAUG	AAGUUUUAUAACAUCUUUUUCUGUG	Cleavage		1
Cc_miR-1512c	XM_020359979.1:3061-3398	3.5	-1	1	22	254	275	AAGAUCAUCACAUCAUGCAUAU	GUAUGUAUGAUAUGAUGAUCCU	Translation		1
Cc_miR-1512c	XM_020363640.1:1012-1303	3.5	-1	1	22	86	107	AAGAUCAUCACAUCAUGCAUAU	AUAAGGAUGAUGUGAUUAUCUU	Cleavage		1
Cc_miR-1512c	XM_020374109.1:898-1332	3.5	-1	1	22	242	263	AAGAUCAUCACAUCAUGCAUAU	UUAUGUAUAUUGUGAUGAUUUU	Cleavage		1
Cc_miR-1512c	XM_020379075.1:759-1095	3.5	-1	1	22	22	43	AAGAUCAUCACAUCAUGCAUAU	UUAUGUAGGUUGUGAUGAUUUU	Cleavage		1
Cc_miR-1512c	XM_020374110.1:883-1167	3.5	-1	1	22	97	118	AAGAUCAUCACAUCAUGCAUAU	UUAUGUAUAUUGUGAUGAUUUU	Cleavage		1
Cc_miR-1512c	XM_020378345.1:1139-1411	3.5	-1	1	22	197	218	AAGAUCAUCACAUCAUGCAUAU	UCAUGCAUUGUGUAAUGAUUUU	Cleavage		1
Cc_miR-1512c	XM_020369557.1:686-812	3.5	-1	1	22	92	113	AAGAUCAUCACAUCAUGCAUAU	UCUUGGAUAAUGUGAUGUUCUU	Cleavage		1
Cc_miR-1512c	XM_020369556.1:649-775	3.5	-1	1	22	92	113	AAGAUCAUCACAUCAUGCAUAU	UCUUGGAUAAUGUGAUGUUCUU	Cleavage		1
Cc_miR-156ac	XM_020369571.1:917-1236	3.5	-1	1	22	289	310	AGAAUGAAGGAGCUUCCCUCAG	AUAGGGGAAGCUCCUUGUUUCU	Cleavage		1
Cc_miR-156ac	XM_020370620.1:2030-3539	3.5	-1	1	22	1121	1142	AGAAUGAAGGAGCUUCCCUCAG	AUUAUGGAAGCCCCUUCAUUCA	Translation		1
Cc_miR-156ac	XM_020370602.1:2030-3558	3.5	-1	1	22	1140	1161	AGAAUGAAGGAGCUUCCCUCAG	AUUAUGGAAGCCCCUUCAUUCA	Translation		1
Cc_miR-156ac	XM_020370593.1:2030-3839	3.5	-1	1	22	1421	1442	AGAAUGAAGGAGCUUCCCUCAG	AUUAUGGAAGCCCCUUCAUUCA	Translation		1
Cc_miR-156ac	XM_020370611.1:2030-4154	3.5	-1	1	22	1959	1980	AGAAUGAAGGAGCUUCCCUCAG	AUUAUGGAAGCCCCUUCAUUCA	Translation		1
Cc_miR-156ac	XM_020370584.1:2030-4377	3.5	-1	1	22	1959	1980	AGAAUGAAGGAGCUUCCCUCAG	AUUAUGGAAGCCCCUUCAUUCA	Translation		1
Cc_miR-156ac	XM_020346373.1:2265-3278	3.5	-1	1	22	254	275	AGAAUGAAGGAGCUUCCCUCAG	GCAGGGGAUGCUUUUUUAUUUU	Cleavage		1
Cc_miR-156ae	XM_020360107.1:1655-2102	3.5	-1	1	25	45	69	AGAGAAGGAAUCUAAGAGCUAGUGA	AAAUAAGCUCUUAUAUUCUUUGUCU	Cleavage		1
Cc_miR-156ae	XM_020348924.1:1811-2149	3.5	-1	1	25	20	44	AGAGAAGGAAUCUAAGAGCUAGUGA	AAUUCAGAUUUUAGAAUCCUUCUUU	Translation		1
Cc_miR-156ae	XM_020364520.1:724-1031	3.5	-1	1	25	83	107	AGAGAAGGAAUCUAAGAGCUAGUGA	UGAAGUUCUUUUAGAUUCUUUCUUG	Cleavage		1
Cc_miR-156ae	XM_020364522.1:715-1022	3.5	-1	1	25	83	107	AGAGAAGGAAUCUAAGAGCUAGUGA	UGAAGUUCUUUUAGAUUCUUUCUUG	Cleavage		1
Cc_miR-156ae	XM_020364519.1:721-1028	3.5	-1	1	25	83	107	AGAGAAGGAAUCUAAGAGCUAGUGA	UGAAGUUCUUUUAGAUUCUUUCUUG	Cleavage		1
Cc_miR-156ae	XM_020381324.1:1110-1305	3.5	-1	1	25	18	42	AGAGAAGGAAUCUAAGAGCUAGUGA	GGAGAGGCUUUUGGGUUUUUUUUUU	Cleavage		1
Cc_miR-156ae	XM_020381793.1:2435-2796	3.5	-1	1	25	202	226	AGAGAAGGAAUCUAAGAGCUAGUGA	UAUGCUGUUCUUUGAUUUUUUUUCU	Cleavage		1
Cc_miR-156ag	XM_020354880.1:719-937	3.5	-1	1	24	33	56	AGAGAUUAGACAAUUGAAUAGUAU	CUCUUAUUUGGUUGUUUAGUUUUU	Cleavage		1
Cc_miR-156ag	XM_020371543.1:814-1023	3.5	-1	1	24	103	126	AGAGAUUAGACAAUUGAAUAGUAU	UUAGUAUUCUAUUCUCUAAUUUUU	Translation		1
Cc_miR-156ag	XM_020371542.1:930-1139	3.5	-1	1	24	103	126	AGAGAUUAGACAAUUGAAUAGUAU	UUAGUAUUCUAUUCUCUAAUUUUU	Translation		1
Cc_miR-156ag	XM_020371541.1:996-1205	3.5	-1	1	24	103	126	AGAGAUUAGACAAUUGAAUAGUAU	UUAGUAUUCUAUUCUCUAAUUUUU	Translation		1
Cc_miR-156ag	XM_020347481.1:1057-1129	3.5	-1	1	24	44	67	AGAGAUUAGACAAUUGAAUAGUAU	ACAUUUUGCAAUUGUUUAAUUUUU	Cleavage		1
Cc_miR-156ag	XM_020347480.1:1105-1177	3.5	-1	1	24	44	67	AGAGAUUAGACAAUUGAAUAGUAU	ACAUUUUGCAAUUGUUUAAUUUUU	Cleavage		1
Cc_miR-156ag	XM_020372492.1:2821-3085	3.5	-1	1	24	44	67	AGAGAUUAGACAAUUGAAUAGUAU	GUUAUAUUCAAUUUUCUAAUUUGU	Translation		1
Cc_miR-156ag	XM_020348222.1:1598-2248	3.5	-1	1	24	444	467	AGAGAUUAGACAAUUGAAUAGUAU	AUUCAAUACAAUUGUUCAAUUUCU	Cleavage		1
Cc_miR-156ag	XM_020348221.1:1969-2619	3.5	-1	1	24	444	467	AGAGAUUAGACAAUUGAAUAGUAU	AUUCAAUACAAUUGUUCAAUUUCU	Cleavage		1
Cc_miR-156ag	XM_020369138.1:1-722	3.5	-1	1	24	645	668	AGAGAUUAGACAAUUGAAUAGUAU	UCACGAUGCAAUUGUUUAAUUUAU	Cleavage		1
Cc_miR-156ag	XM_020367122.1:2558-2824	3.5	-1	1	24	59	82	AGAGAUUAGACAAUUGAAUAGUAU	AGCCAAUUUGAUUGUGUAGUUUCU	Cleavage		1
Cc_miR-156ag	XM_020367123.1:2554-2811	3.5	-1	1	24	59	82	AGAGAUUAGACAAUUGAAUAGUAU	AGCCAAUUUGAUUGUGUAGUUUCU	Cleavage		1
Cc_miR-156ag	XM_020357883.1:2399-3791	3.5	-1	1	24	56	79	AGAGAUUAGACAAUUGAAUAGUAU	AAGGUUUUGAAUUUUCUAAUCUCU	Translation		1
Cc_miR-156ag	XR_002239724.1:2399-3691	3.5	-1	1	24	56	79	AGAGAUUAGACAAUUGAAUAGUAU	AAGGUUUUGAAUUUUCUAAUCUCU	Translation		1
Cc_miR-156aj	XM_020379484.1:865-1169	3.5	-1	1	19	246	264	AGAGGCUGACAGAAGAGAG	UUCUCUUCUGUCAUCCUUG	Cleavage		1
Cc_miR-156aj	XM_020382117.1:1731-2040	3.5	-1	1	19	187	205	AGAGGCUGACAGAAGAGAG	GUUUCUUCUGGCAGCUUCU	Cleavage		1
Cc_miR-156aj	XM_020382116.1:1739-2048	3.5	-1	1	19	187	205	AGAGGCUGACAGAAGAGAG	GUUUCUUCUGGCAGCUUCU	Cleavage		1
Cc_miR-156al	XM_020363591.1:6338-6852	3.5	-1	1	25	14	38	AGAGUGAGCACACAUGGCACUUUCU	UGGAGCAGCCAAGUGUGCUUGUUCU	Cleavage		1
Cc_miR-156al	XR_002238723.1:1-294	3.5	-1	1	25	240	264	AGAGUGAGCACACAUGGCACUUUCU	GUUUUCUGUCACGUGUGCUCAUUUG	Cleavage		1
Cc_miR-156al	XM_020374758.1:1098-1217	3.5	-1	1	25	43	67	AGAGUGAGCACACAUGGCACUUUCU	GCAGUUUGCAAUUUGUGUUUACUCU	Cleavage		1
Cc_miR-156am	XM_020362083.1:1896-2205	3.5	-1	1	25	130	154	AGAUGAAGAUUACAAGAAGCUACGG	GCACAGCUUCGUGCAAUCUUUAUUU	Cleavage		1
Cc_miR-156am	XM_020362084.1:1897-2164	3.5	-1	1	25	88	112	AGAUGAAGAUUACAAGAAGCUACGG	GCACAGCUUCGUGCAAUCUUUAUUU	Cleavage		1
Cc_miR-156am	XM_020372101.1:2112-2690	3.5	-1	1	25	454	478	AGAUGAAGAUUACAAGAAGCUACGG	UUUUUUUUUCUUCUAGUUUUCGUCU	Cleavage		1
Cc_miR-156am	XM_020381709.1:445-697	3.5	-1	1	25	49	73	AGAUGAAGAUUACAAGAAGCUACGG	UCUUUCUUUCUUGUGAUCUAUAUUU	Cleavage		1
Cc_miR-156am	XM_020367148.1:1986-2210	3.5	-1	1	25	73	97	AGAUGAAGAUUACAAGAAGCUACGG	AUAUUUCUUUUUGUUGUCUUCGUUU	Translation		1
Cc_miR-156am	XM_020376244.1:1667-1874	3.5	-1	1	25	40	64	AGAUGAAGAUUACAAGAAGCUACGG	UUUUUCUUUUUUCUAAUUUUCAUUU	Cleavage		1
Cc_miR-156am	XM_020377761.1:1593-1800	3.5	-1	1	25	73	97	AGAUGAAGAUUACAAGAAGCUACGG	UAAUAAUAUAUUGUAAUCUUUGUCU	Cleavage		1
Cc_miR-156am	XM_020376243.1:1855-2062	3.5	-1	1	25	40	64	AGAUGAAGAUUACAAGAAGCUACGG	UUUUUCUUUUUUCUAAUUUUCAUUU	Cleavage		1
Cc_miR-156am	XM_020376242.1:1975-2182	3.5	-1	1	25	40	64	AGAUGAAGAUUACAAGAAGCUACGG	UUUUUCUUUUUUCUAAUUUUCAUUU	Cleavage		1
Cc_miR-156ao	XM_020372356.1:711-1141	3.5	-1	1	21	269	289	AGAUGGGAAGGAAGGUGGUGA	UUACCACCUUUUUUUUAAUCU	Cleavage		1
Cc_miR-156ao	XR_002240003.1:115-440	3.5	-1	1	21	239	259	AGAUGGGAAGGAAGGUGGUGA	UCAUCGAUUUCCUUCUCGUCU	Cleavage		1
Cc_miR-156ao	XM_020353348.1:1-929	3.5	-1	1	21	236	256	AGAUGGGAAGGAAGGUGGUGA	GCACCAUCUUCCUUUCUCUUU	Cleavage		1
Cc_miR-156ao	XM_020353344.1:1-924	3.5	-1	1	21	235	255	AGAUGGGAAGGAAGGUGGUGA	GCACCAUCUUCCUUUCUCUUU	Cleavage		1
Cc_miR-156ao	XM_020357220.1:1140-1470	3.5	-1	1	21	223	243	AGAUGGGAAGGAAGGUGGUGA	GCACAACCUUUUUUCCCCUCU	Cleavage		1
Cc_miR-156ao	XM_020352474.1:1410-2053	3.5	-1	1	21	443	463	AGAUGGGAAGGAAGGUGGUGA	GGACCACCUUCCCUCCCUUUU	Cleavage		1
Cc_miR-156ao	XM_020381577.1:1624-1945	3.5	-1	1	21	263	283	AGAUGGGAAGGAAGGUGGUGA	CGACUACUUUUUUUUCUAUUU	Cleavage		1
Cc_miR-156ao	XM_020381578.1:1654-1975	3.5	-1	1	21	263	283	AGAUGGGAAGGAAGGUGGUGA	CGACUACUUUUUUUUCUAUUU	Cleavage		1
Cc_miR-156ao	XR_002238936.1:911-1433	3.5	-1	1	21	283	303	AGAUGGGAAGGAAGGUGGUGA	CUAUUUUCUUCUUUCUCAUCU	Cleavage		1
Cc_miR-156ao	XM_020378362.1:1306-1714	3.5	-1	1	21	117	137	AGAUGGGAAGGAAGGUGGUGA	AUAUCAGCUUUCUUGCCAUCU	Cleavage		1
Cc_miR-156ao	XM_020349660.1:544-863	3.5	-1	1	21	80	100	AGAUGGGAAGGAAGGUGGUGA	CUAUUUUCUUCUUUCUCAUCU	Cleavage		1
Cc_miR-156ao	XR_002238937.1:606-925	3.5	-1	1	21	80	100	AGAUGGGAAGGAAGGUGGUGA	CUAUUUUCUUCUUUCUCAUCU	Cleavage		1
Cc_miR-156ao	XM_020355870.1:2081-2386	3.5	-1	1	21	93	113	AGAUGGGAAGGAAGGUGGUGA	AGGCUAAUUUUUUUCCCAUCU	Cleavage		1
Cc_miR-156ap	XM_020366580.1:1173-1448	3.5	-1	1	19	153	171	AGCAUAAGCCAUAUAUAUU	GAUAUAUAUGGUUUAUGGC	Cleavage		1
Cc_miR-156ap	XM_020365231.1:1002-1257	3.5	-1	1	19	36	54	AGCAUAAGCCAUAUAUAUU	UAUAUAUAUAGUUUAUGUU	Translation		1
Cc_miR-156ap	XM_020361376.1:1103-1288	3.5	-1	1	19	99	117	AGCAUAAGCCAUAUAUAUU	GAUGUAUAUGUCUUAUGCA	Cleavage		1
Cc_miR-156ap	XM_020356527.1:1764-2220	3.5	-1	1	19	143	161	AGCAUAAGCCAUAUAUAUU	ACUAUAUGUGGCUUGUGUA	Cleavage		1
Cc_miR-156ap	XM_020359574.1:381-775	3.5	-1	1	19	148	166	AGCAUAAGCCAUAUAUAUU	UGUAUCUAUGGUUUAUGUU	Cleavage		1
Cc_miR-156ap	XM_020359573.1:407-801	3.5	-1	1	19	148	166	AGCAUAAGCCAUAUAUAUU	UGUAUCUAUGGUUUAUGUU	Cleavage		1
Cc_miR-156ap	XM_020374985.1:1898-2200	3.5	-1	1	19	145	164	AGCAUAAGCCAUAU-AUAUU	AAUAUUAUAUGGUUUGUGUU	Cleavage		1
Cc_miR-156ap	XM_020357042.1:1154-1369	3.5	-1	1	19	70	88	AGCAUAAGCCAUAUAUAUU	UAUGAAUAUGGUUUAUGUU	Cleavage		1
Cc_miR-156ap	XM_020359656.1:959-1256	3.5	-1	1	19	234	252	AGCAUAAGCCAUAUAUAUU	AAUGUUUAUGAUUUAUGCU	Cleavage		1
Cc_miR-156ap	XM_020359657.1:959-1256	3.5	-1	1	19	234	252	AGCAUAAGCCAUAUAUAUU	AAUGUUUAUGAUUUAUGCU	Cleavage		1
Cc_miR-156ap	XM_020383356.1:849-1010	3.5	-1	1	19	3	21	AGCAUAAGCCAUAUAUAUU	UAUCAAUAUGGCUUAUGUU	Cleavage		1
Cc_miR-156ap	XM_020383355.1:968-1129	3.5	-1	1	19	3	21	AGCAUAAGCCAUAUAUAUU	UAUCAAUAUGGCUUAUGUU	Cleavage		1
Cc_miR-156ar	XM_020379269.1:2019-3071	3.5	-1	1	19	1011	1029	AGCAUCAUCAAGAUUCUCA	UGAGGAUGUUGGUGGUGUU	Cleavage		1
Cc_miR-156ar	XM_020361763.1:1259-1605	3.5	-1	1	19	172	190	AGCAUCAUCAAGAUUCUCA	UCAGAAUCAUGAUGAUGCA	Translation		1
Cc_miR-156ar	XM_020362977.1:5820-7496	3.5	-1	1	19	101	119	AGCAUCAUCAAGAUUCUCA	UGUGAAUUUAGAUGAUGUU	Translation		1
Cc_miR-156ar	XM_020352726.1:515-808	3.5	-1	1	19	54	72	AGCAUCAUCAAGAUUCUCA	UGUUAAUCCUGAUGAUGCU	Translation		1
Cc_miR-156c	XM_020362849.1:3011-3202	3.5	-1	1	23	1	23	AAGUGAAGCUGCCAGCAUGAUCU	CUUUCAUGUUGGCAGUUUUAUGU	Cleavage		1
Cc_miR-156c	XM_020369242.1:1-928	3.5	-1	1	24	212	235	AAGUGAAGCUGCCAGCAUGAUCUA	GGUGGCAUGCUUGCAGCUUCCUUU	Cleavage		1
Cc_miR-156d	XM_020381906.1:3714-4479	3.5	-1	1	22	226	247	AAUAUUGUCGUUAUUGUAAUUC	GACUUACAAUGAUGACAAUAAG	Cleavage		1
Cc_miR-156d	XM_020352267.1:3135-3910	3.5	-1	1	22	706	727	AAUAUUGUCGUUAUUGUAAUUC	CAAUUUUGAUAAUGAUAAUGUU	Cleavage		1
Cc_miR-156d	XM_020352266.1:3150-3925	3.5	-1	1	22	706	727	AAUAUUGUCGUUAUUGUAAUUC	CAAUUUUGAUAAUGAUAAUGUU	Cleavage		1
Cc_miR-156d	XM_020352265.1:3153-3928	3.5	-1	1	22	706	727	AAUAUUGUCGUUAUUGUAAUUC	CAAUUUUGAUAAUGAUAAUGUU	Cleavage		1
Cc_miR-156d	XM_020352268.1:2906-3681	3.5	-1	1	22	706	727	AAUAUUGUCGUUAUUGUAAUUC	CAAUUUUGAUAAUGAUAAUGUU	Cleavage		1
Cc_miR-156d	XM_020372183.1:1054-1235	3.5	-1	1	22	10	31	AAUAUUGUCGUUAUUGUAAUUC	AUAUUGCAGUAGCUACAAUGUU	Cleavage		1
Cc_miR-156d	XM_020367611.1:2679-3088	3.5	-1	1	22	354	375	AAUAUUGUCGUUAUUGUAAUUC	UUGUUAUAAUAAUGGUUAUAUU	Cleavage		1
Cc_miR-156d	XM_020367610.1:2808-3217	3.5	-1	1	22	354	375	AAUAUUGUCGUUAUUGUAAUUC	UUGUUAUAAUAAUGGUUAUAUU	Cleavage		1
Cc_miR-156d	XM_020367613.1:2509-2918	3.5	-1	1	22	354	375	AAUAUUGUCGUUAUUGUAAUUC	UUGUUAUAAUAAUGGUUAUAUU	Cleavage		1
Cc_miR-156d	XM_020367609.1:2541-2950	3.5	-1	1	22	354	375	AAUAUUGUCGUUAUUGUAAUUC	UUGUUAUAAUAAUGGUUAUAUU	Cleavage		1
Cc_miR-156d	XM_020384748.1:1026-1376	3.5	-1	1	22	46	67	AAUAUUGUCGUUAUUGUAAUUC	UUAUUACUAUAAUAAUAAUAUU	Cleavage		1
Cc_miR-156e	XR_002241058.1:1-343	3.5	-1	1	21	2	22	AAUGAAAAGUUUAGGGUUUAG	UUAAACCCUAAACUCUUUUUU	Cleavage		1
Cc_miR-156e	XM_020363450.1:1-774	3.5	-1	1	21	716	736	AAUGAAAAGUUUAGGGUUUAG	CUUCACUCUGAACUUUUUAUU	Cleavage		1
Cc_miR-156e	XM_020350198.1:2320-2434	3.5	-1	1	21	1	21	AAUGAAAAGUUUAGGGUUUAG	CUAACUUAUAAACUUUUUAUU	Cleavage		1
Cc_miR-156e	XM_020372284.1:1069-1616	3.5	-1	1	21	423	443	AAUGAAAAGUUUAGGGUUUAG	CCUAGCUUUAGAUUUUUCAUU	Cleavage		1
Cc_miR-156e	XM_020372283.1:1078-1625	3.5	-1	1	21	423	443	AAUGAAAAGUUUAGGGUUUAG	CCUAGCUUUAGAUUUUUCAUU	Cleavage		1
Cc_miR-156e	XM_020349341.1:1597-1916	3.5	-1	1	21	62	82	AAUGAAAAGUUUAGGGUUUAG	GAGAGCCCUGAACUUUUUGUC	Cleavage		1
Cc_miR-156e	XM_020371816.1:1205-2338	3.5	-1	1	21	674	694	AAUGAAAAGUUUAGGGUUUAG	ACAAACCCUAAAUUUCUCAAU	Cleavage		1
Cc_miR-156e	XM_020378292.1:1683-2203	3.5	-1	1	21	468	488	AAUGAAAAGUUUAGGGUUUAG	UAAAACUCUGAAAUUUUUGUU	Cleavage		1
Cc_miR-156e	XM_020364784.1:1950-2159	3.5	-1	1	21	186	206	AAUGAAAAGUUUAGGGUUUAG	UAAAAUUUUAAACUUAUUAUU	Cleavage		1
Cc_miR-156e	XM_020364379.1:532-703	3.5	-1	1	21	50	70	AAUGAAAAGUUUAGGGUUUAG	AUAAAGCAUAAACUUUUUAUA	Cleavage		1
Cc_miR-156e	XM_020382654.1:2101-2657	3.5	-1	1	21	435	455	AAUGAAAAGUUUAGGGUUUAG	AGAAAUCAUAAAAUUUUUAUU	Cleavage		1
Cc_miR-156e	XM_020382653.1:2242-2798	3.5	-1	1	21	435	455	AAUGAAAAGUUUAGGGUUUAG	AGAAAUCAUAAAAUUUUUAUU	Cleavage		1
Cc_miR-156e	XM_020364335.1:2247-2478	3.5	-1	1	21	1	21	AAUGAAAAGUUUAGGGUUUAG	AAGAAUUGUGAAUUUUUCAUU	Cleavage		1
Cc_miR-156g	XM_020376321.1:311-1073	3.5	-1	1	19	94	112	AAUGGAGGAAUUUGAAUUA	AAAUUUGAAGUCCUCCAUU	Translation		1
Cc_miR-156g	XM_020355489.1:1789-2143	3.5	-1	1	19	252	270	AAUGGAGGAAUUUGAAUUA	CAAUUCAAGUUUUUUUAUU	Cleavage		1
Cc_miR-156g	XM_020355488.1:1831-2185	3.5	-1	1	19	252	270	AAUGGAGGAAUUUGAAUUA	CAAUUCAAGUUUUUUUAUU	Cleavage		1
Cc_miR-156g	XM_020378139.1:2217-2481	3.5	-1	1	19	89	107	AAUGGAGGAAUUUGAAUUA	AAGUUCAAAUUUCACCAUU	Cleavage		1
Cc_miR-156g	XM_020383865.1:1347-1737	3.5	-1	1	19	233	251	AAUGGAGGAAUUUGAAUUA	UAAUUUAUAUUUUUCUAUU	Cleavage		1
Cc_miR-156g	XM_020351081.1:3317-3600	3.5	-1	1	19	220	238	AAUGGAGGAAUUUGAAUUA	UAGUUUGUAUUUCUCCAUU	Cleavage		1
Cc_miR-156g	XM_020373546.1:615-869	3.5	-1	1	19	221	239	AAUGGAGGAAUUUGAAUUA	UAAUUUAAAUUUCUUUCUU	Cleavage		1
Cc_miR-156g	XM_020373544.1:653-907	3.5	-1	1	19	221	239	AAUGGAGGAAUUUGAAUUA	UAAUUUAAAUUUCUUUCUU	Cleavage		1
Cc_miR-156g	XM_020373545.1:617-871	3.5	-1	1	19	221	239	AAUGGAGGAAUUUGAAUUA	UAAUUUAAAUUUCUUUCUU	Cleavage		1
Cc_miR-156g	XM_020373543.1:632-886	3.5	-1	1	19	221	239	AAUGGAGGAAUUUGAAUUA	UAAUUUAAAUUUCUUUCUU	Cleavage		1
Cc_miR-156g	XR_002239075.1:1-603	3.5	-1	1	19	456	474	AAUGGAGGAAUUUGAAUUA	AAAUAUAAAUUCCUUUAUU	Cleavage		1
Cc_miR-156g	XM_020355159.1:2495-2733	3.5	-1	1	19	191	209	AAUGGAGGAAUUUGAAUUA	AAAUUGAAAUUCUUUUAUU	Cleavage		1
Cc_miR-156g	XM_020365153.1:646-770	3.5	-1	1	19	54	72	AAUGGAGGAAUUUGAAUUA	GGAAUCAAAUUCUUCUAUU	Cleavage		1
Cc_miR-156g	XM_020346955.1:1440-2325	3.5	-1	1	19	184	202	AAUGGAGGAAUUUGAAUUA	UAUUUUAGAUUUUUCUAUU	Cleavage		1
Cc_miR-156g	XM_020360322.1:742-1426	3.5	-1	1	19	414	432	AAUGGAGGAAUUUGAAUUA	UAAAUUAAAUUCUUCCUUU	Cleavage		1
Cc_miR-156g	XM_020360321.1:1026-1710	3.5	-1	1	19	414	432	AAUGGAGGAAUUUGAAUUA	UAAAUUAAAUUCUUCCUUU	Cleavage		1
Cc_miR-156g	XM_020360320.1:1198-1882	3.5	-1	1	19	414	432	AAUGGAGGAAUUUGAAUUA	UAAAUUAAAUUCUUCCUUU	Cleavage		1
Cc_miR-156g	XM_020347638.1:1511-2059	3.5	-1	1	19	376	394	AAUGGAGGAAUUUGAAUUA	UGAAUCACAUUCUUCCAUU	Cleavage		1
Cc_miR-156g	XM_020347642.1:1511-2059	3.5	-1	1	19	376	394	AAUGGAGGAAUUUGAAUUA	UGAAUCACAUUCUUCCAUU	Cleavage		1
Cc_miR-156g	XM_020356652.1:1892-2270	3.5	-1	1	19	357	375	AAUGGAGGAAUUUGAAUUA	UAUUUUAAAUUCUUACAUU	Cleavage		1
Cc_miR-156g	XM_020356653.1:1892-2270	3.5	-1	1	19	357	375	AAUGGAGGAAUUUGAAUUA	UAUUUUAAAUUCUUACAUU	Cleavage		1
Cc_miR-156g	XM_020373398.1:1335-1570	3.5	-1	1	19	124	142	AAUGGAGGAAUUUGAAUUA	UAAUUGAACUUUUUCCAUU	Translation		1
Cc_miR-156g	XM_020367983.1:1230-1392	3.5	-1	1	19	76	94	AAUGGAGGAAUUUGAAUUA	UAAUGCAAAUUCUUGUAUU	Cleavage		1
Cc_miR-156g	XM_020351693.1:1-65	3.5	-1	1	19	26	44	AAUGGAGGAAUUUGAAUUA	UAAUUGAAGUUUUUUUAUU	Cleavage		1
Cc_miR-156p	XM_020349672.1:1489-1750	3.5	-1	1	20	83	102	ACACUUCUAGGAGAGAAAAU	AUUUCUUCUCCAGGAAGUGU	Cleavage		1
Cc_miR-156p	XR_002238940.1:1334-1959	3.5	-1	1	20	122	141	ACACUUCUAGGAGAGAAAAU	UAAUUUUUUCUUAGAAGUGU	Cleavage		1
Cc_miR-156p	XR_002238941.1:858-1483	3.5	-1	1	20	122	141	ACACUUCUAGGAGAGAAAAU	UAAUUUUUUCUUAGAAGUGU	Cleavage		1
Cc_miR-156p	XR_002238939.1:1325-1950	3.5	-1	1	20	122	141	ACACUUCUAGGAGAGAAAAU	UAAUUUUUUCUUAGAAGUGU	Cleavage		1
Cc_miR-156p	XM_020372344.1:1540-2142	3.5	-1	1	20	82	101	ACACUUCUAGGAGAGAAAAU	CUUUUCUCUUCUAGGAGAGA	Cleavage		1
Cc_miR-156p	XM_020346856.1:914-1498	3.5	-1	1	20	319	338	ACACUUCUAGGAGAGAAAAU	UUUCUCUCUCCUAUAAGUGC	Cleavage		1
Cc_miR-156p	XM_020359697.1:612-1808	3.5	-1	1	20	814	833	ACACUUCUAGGAGAGAAAAU	UUUUUCCCUGCUGGGAGUGU	Translation		1
Cc_miR-156p	XM_020359696.1:651-1759	3.5	-1	1	20	726	745	ACACUUCUAGGAGAGAAAAU	UUUUUCCCUGCUGGGAGUGU	Translation		1
Cc_miR-156p	XM_020382820.1:2762-3315	3.5	-1	1	20	295	314	ACACUUCUAGGAGAGAAAAU	UUUUACUCUUUUAGAAGUUU	Cleavage		1
Cc_miR-156q	XM_020381925.1:1740-1917	3.5	-1	1	25	54	78	ACAGUUUCUUGGCAUUCUGUCCACC	GAAAAACAGGAUGUCCGGAGACUGU	Translation		1
Cc_miR-156q	XM_020348343.1:2774-3415	3.5	-1	1	25	431	455	ACAGUUUCUUGGCAUUCUGUCCACC	AGUUUACAAAAUGCUGAGAACCUGU	Cleavage		1
Cc_miR-156q	XM_020348342.1:2857-3498	3.5	-1	1	25	431	455	ACAGUUUCUUGGCAUUCUGUCCACC	AGUUUACAAAAUGCUGAGAACCUGU	Cleavage		1
Cc_miR-156q	XM_020371207.1:1250-1448	3.5	-1	1	25	159	182	ACAGUUUCUUGGCAUUCUGUCCACC	GCCAAGUAGAAUGCCAA-AAACUGU	Cleavage		1
Cc_miR-156q	XM_020348623.1:3742-4534	3.5	-1	1	25	515	539	ACAGUUUCUUGGCAUUCUGUCCACC	CUUGUUCCGAGUUUCAAGAAACUGU	Cleavage		1
Cc_miR-156q	XM_020348626.1:3675-4467	3.5	-1	1	25	515	539	ACAGUUUCUUGGCAUUCUGUCCACC	CUUGUUCCGAGUUUCAAGAAACUGU	Cleavage		1
Cc_miR-156r	XM_020352546.1:1399-1987	3.5	-1	1	25	202	226	ACAUAAUGCAGUAGUAGUGUUGAGA	GUUUGUUACUGCUACUGCAUUAUUA	Cleavage		1
Cc_miR-156r	XM_020352552.1:1449-2037	3.5	-1	1	25	202	226	ACAUAAUGCAGUAGUAGUGUUGAGA	GUUUGUUACUGCUACUGCAUUAUUA	Cleavage		1
Cc_miR-156r	XM_020384136.1:694-1184	3.5	-1	1	25	344	368	ACAUAAUGCAGUAGUAGUGUUGAGA	GGCUGAUAUUGCUGCUGCAUCAUGU	Cleavage		1
Cc_miR-156r	XM_020384146.1:694-1151	3.5	-1	1	25	311	335	ACAUAAUGCAGUAGUAGUGUUGAGA	GGCUGAUAUUGCUGCUGCAUCAUGU	Cleavage		1
Cc_miR-156r	XM_020356003.1:549-776	3.5	-1	1	25	8	32	ACAUAAUGCAGUAGUAGUGUUGAGA	GGAUAGCAUCACAACUGUAUUAUGU	Cleavage		1
Cc_miR-156r	XM_020346925.1:1623-2218	3.5	-1	1	25	511	535	ACAUAAUGCAGUAGUAGUGUUGAGA	UUUUCUUACUAGUAGUGCAUUGUGU	Translation		1
Cc_miR-156r	XM_020346924.1:1645-2240	3.5	-1	1	25	511	535	ACAUAAUGCAGUAGUAGUGUUGAGA	UUUUCUUACUAGUAGUGCAUUGUGU	Translation		1
Cc_miR-156r	XM_020363589.1:1366-1679	3.5	-1	1	25	203	227	ACAUAAUGCAGUAGUAGUGUUGAGA	CGGGUGCAUUACUACUGUAUUUUGA	Cleavage		1
Cc_miR-156r	XM_020368047.1:2043-2400	3.5	-1	1	25	14	38	ACAUAAUGCAGUAGUAGUGUUGAGA	GAAAUGGAUUACUGCUGUGUUGUGU	Cleavage		1
Cc_miR-156r	XM_020357692.1:154-2079	3.5	-1	1	25	1644	1668	ACAUAAUGCAGUAGUAGUGUUGAGA	UGAUUUCACUACUACAGUAUUAUUU	Translation		1
Cc_miR-156r	XM_020369129.1:1651-2508	3.5	-1	1	25	53	77	ACAUAAUGCAGUAGUAGUGUUGAGA	UGCUGCUGCUGCUACUGUAUUUUGU	Cleavage		1
Cc_miR-156r	XM_020376540.1:2044-4655	3.5	-1	1	25	614	638	ACAUAAUGCAGUAGUAGUGUUGAGA	AGGAUAAAAUAUUGUUGCAUUAUGU	Cleavage		1
Cc_miR-156t	XM_020384102.1:733-936	3.5	-1	1	19	159	177	ACCAGUAAUUUUUUCGGUU	AACCGAGAAAAUUAAUUGU	Cleavage		1
Cc_miR-156t	XM_020354874.1:1106-2172	3.5	-1	1	19	470	488	ACCAGUAAUUUUUUCGGUU	UACCAAAAAAGUUACUGGC	Cleavage		1
Cc_miR-156t	XM_020377183.1:933-1363	3.5	-1	1	19	319	337	ACCAGUAAUUUUUUCGGUU	AGCUCAAAAAAUAACUGGU	Cleavage		1
Cc_miR-156t	XM_020377182.1:1048-1478	3.5	-1	1	19	319	337	ACCAGUAAUUUUUUCGGUU	AGCUCAAAAAAUAACUGGU	Cleavage		1
Cc_miR-156t	XR_002240079.1:94-1386	3.5	-1	1	19	283	301	ACCAGUAAUUUUUUCGGUU	AACUACAAGGAUUACUGGU	Cleavage		1
Cc_miR-156t	XM_020363283.1:94-1386	3.5	-1	1	19	283	301	ACCAGUAAUUUUUUCGGUU	AACUACAAGGAUUACUGGU	Cleavage		1
Cc_miR-156w	XM_020363042.1:1599-1948	3.5	-1	1	23	85	107	ACGGGCUUGGCGGAAUCAGCGGG	AAGUUUGAUUCUGACAAGCUUGU	Translation		1
Cc_miR-156w	XM_020349873.1:1-843	3.5	-1	1	23	396	418	ACGGGCUUGGCGGAAUCAGCGGG	CAAUCCGAUCUCGUCAAGUCCGU	Cleavage		1
Cc_miR-156y	XR_002240300.1:900-1248	3.5	-1	1	24	138	161	ACUUCUUUUCACAAAUCUCAAAUU	GCCUAGAGUUUUGUGGAUAGGAGU	Cleavage		1
Cc_miR-157a	XM_020362681.1:1546-1638	3.5	-1	1	23	35	57	AGCCAAGGAUGACUUGCCGGAGC	AUUGUGGUAAGUUAUCCUUGCUU	Cleavage		1
Cc_miR-157a	XM_020362663.1:1137-1529	3.5	-1	1	23	142	164	AGCCAAGGAUGACUUGCCGGAGC	GUUAUGUAGAGUUAUCCUUGGCU	Cleavage		1
Cc_miR-160b	XM_020359416.1:2361-2711	3.5	-1	1	25	225	249	AGCUUUAUUUGCAAUUUGGUAAAAG	CAAGUGCCAAAUUCUAAGUAGAGUU	Cleavage		1
Cc_miR-160b	XM_020356692.1:4715-4952	3.5	-1	1	25	112	136	AGCUUUAUUUGCAAUUUGGUAAAAG	AUAGUGCCGAAUUGUAAAUAGAUUU	Cleavage		1
Cc_miR-160b	XM_020356691.1:5813-6050	3.5	-1	1	25	112	136	AGCUUUAUUUGCAAUUUGGUAAAAG	AUAGUGCCGAAUUGUAAAUAGAUUU	Cleavage		1
Cc_miR-160b	XM_020372756.1:793-1013	3.5	-1	1	25	161	185	AGCUUUAUUUGCAAUUUGGUAAAAG	UUUGGACCAAACUGUAAAUAAUGUU	Cleavage		1
Cc_miR-160b	XM_020372755.1:840-1060	3.5	-1	1	25	161	185	AGCUUUAUUUGCAAUUUGGUAAAAG	UUUGGACCAAACUGUAAAUAAUGUU	Cleavage		1
Cc_miR-160b	XM_020377432.1:1167-2226	3.5	-1	1	25	931	955	AGCUUUAUUUGCAAUUUGGUAAAAG	AGUACGUGAGAUUGCAAAUAGAGUU	Cleavage		1
Cc_miR-160b	XM_020356330.1:682-1617	3.5	-1	1	25	184	208	AGCUUUAUUUGCAAUUUGGUAAAAG	GAUAAAUAAAAUUGCAAAUAUAGUU	Cleavage		1
Cc_miR-160b	XM_020370268.1:1-301	3.5	-1	1	25	38	62	AGCUUUAUUUGCAAUUUGGUAAAAG	GGUAAUGCAAAUUGCGAAUGAAGUA	Cleavage		1
Cc_miR-160l	XM_020354613.1:301-1468	3.5	-1	1	24	994	1017	AGUUUAGGUGAGUUGAGUCAGGAU	AGUUUGAUUCAUUUUACCUAAAUU	Cleavage		1
Cc_miR-160l	XM_020352726.1:515-808	3.5	-1	1	24	185	208	AGUUUAGGUGAGUUGAGUCAGGAU	UAAUUGGUUCAAUUCAUCUAUACU	Cleavage		1
Cc_miR-160l	XM_020382509.1:2022-2232	3.5	-1	1	24	62	85	AGUUUAGGUGAGUUGAGUCAGGAU	CAUUUGGUGAAACUCACCUAAAUU	Cleavage		1
Cc_miR-160l	XM_020375034.1:4417-4716	3.5	-1	1	24	6	29	AGUUUAGGUGAGUUGAGUCAGGAU	AUCAAGUAUCAACUCACUUGAGCU	Cleavage		1
Cc_miR-160m	XM_020367998.1:2679-3265	3.5	-1	1	22	82	103	AGUAUAUGAGAAAGAAUUAAUG	AAUUGAUUCUUUCUGAUAUAUC	Cleavage		1
Cc_miR-160m	XM_020348661.1:1202-2217	3.5	-1	1	22	210	231	AGUAUAUGAGAAAGAAUUAAUG	UGUUAAUUGUUUCUGGUGUACU	Cleavage		1
Cc_miR-160m	XM_020347181.1:1724-2579	3.5	-1	1	22	769	790	AGUAUAUGAGAAAGAAUUAAUG	GUUUAAUUUUUCCUUGUAUGCU	Translation		1
Cc_miR-160m	XM_020364666.1:1732-2895	3.5	-1	1	22	1074	1095	AGUAUAUGAGAAAGAAUUAAUG	UGUGAAUGCUUUUUUAUAUAUU	Cleavage		1
Cc_miR-160m	XM_020364669.1:1732-2796	3.5	-1	1	22	975	996	AGUAUAUGAGAAAGAAUUAAUG	UGUGAAUGCUUUUUUAUAUAUU	Cleavage		1
Cc_miR-160m	XM_020364668.1:1732-2733	3.5	-1	1	22	912	933	AGUAUAUGAGAAAGAAUUAAUG	UGUGAAUGCUUUUUUAUAUAUU	Cleavage		1
Cc_miR-160m	XM_020364667.1:1732-2728	3.5	-1	1	22	907	928	AGUAUAUGAGAAAGAAUUAAUG	UGUGAAUGCUUUUUUAUAUAUU	Cleavage		1
Cc_miR-160m	XM_020366448.1:1583-1763	3.5	-1	1	22	132	153	AGUAUAUGAGAAAGAAUUAAUG	UUUUAGUUCUUUUUAAUAUGUU	Cleavage		1
Cc_miR-160m	XM_020370421.1:2609-3308	3.5	-1	1	22	42	63	AGUAUAUGAGAAAGAAUUAAUG	UAAUGAUUUUUUUGCAUAUAUU	Cleavage		1
Cc_miR-160m	XM_020368476.1:1597-1872	3.5	-1	1	22	19	40	AGUAUAUGAGAAAGAAUUAAUG	CAAUAUUUUUUUGUCAUAUGCU	Translation		1
Cc_miR-160m	XM_020363648.1:827-2299	3.5	-1	1	22	667	688	AGUAUAUGAGAAAGAAUUAAUG	UUCUAGUUCUAUUUUAUAUAUU	Cleavage		1
Cc_miR-160m	XM_020365190.1:2422-2673	3.5	-1	1	22	113	134	AGUAUAUGAGAAAGAAUUAAUG	UUACAAUUCUUUUUUGUAUACG	Cleavage		1
Cc_miR-160m	XM_020365189.1:2425-2676	3.5	-1	1	22	113	134	AGUAUAUGAGAAAGAAUUAAUG	UUACAAUUCUUUUUUGUAUACG	Cleavage		1
Cc_miR-160m	XM_020377697.1:1045-1290	3.5	-1	1	22	117	138	AGUAUAUGAGAAAGAAUUAAUG	AAAACAUUUUUUUUCAUAUAUU	Cleavage		1
Cc_miR-160m	XM_020377352.1:3076-3567	3.5	-1	1	22	236	257	AGUAUAUGAGAAAGAAUUAAUG	GAAGAAAUCUCUCUCAUAUACU	Cleavage		1
Cc_miR-160m	XM_020377353.1:3073-3564	3.5	-1	1	22	236	257	AGUAUAUGAGAAAGAAUUAAUG	GAAGAAAUCUCUCUCAUAUACU	Cleavage		1
Cc_miR-160m	XM_020350796.1:1793-2178	3.5	-1	1	22	255	276	AGUAUAUGAGAAAGAAUUAAUG	UCAUAUUUCUUUCUCUUAUACC	Cleavage		1
Cc_miR-160n	XM_020372339.1:1143-1221	3.5	-1	1	20	32	51	AGUCGUUUAUGGCUGAUGCA	UGUACCAGCCAUAAAUGGCA	Cleavage		1
Cc_miR-160o	XM_020347960.1:1-779	3.5	-1	1	22	434	455	AGUGUUGAGAGGCGUGUGUUGA	GCAGUACACGCCGCUCAACACC	Translation		1
Cc_miR-160o	XM_020353035.1:1-1253	3.5	-1	1	22	893	914	AGUGUUGAGAGGCGUGUGUUGA	GCAGUACACGCCGCUCAACACC	Translation		1
Cc_miR-160o	XM_020347961.1:1-1358	3.5	-1	1	22	1013	1034	AGUGUUGAGAGGCGUGUGUUGA	GCAGUACACGCCGCUCAACACC	Translation		1
Cc_miR-160o	XM_020364175.1:1-1400	3.5	-1	1	22	1058	1079	AGUGUUGAGAGGCGUGUGUUGA	GCAAUACACGCCGCUUAACACG	Translation		1
Cc_miR-160o	XM_020369743.1:1-1235	3.5	-1	1	22	635	656	AGUGUUGAGAGGCGUGUGUUGA	GCAGUACACGCCGCUUAAUACU	Translation		1
Cc_miR-160o	XM_020378190.1:913-1182	3.5	-1	1	22	58	79	AGUGUUGAGAGGCGUGUGUUGA	CCAACCUAUGCCUCUUAACACA	Cleavage		1
Cc_miR-160o	XM_020378191.1:929-1198	3.5	-1	1	22	58	79	AGUGUUGAGAGGCGUGUGUUGA	CCAACCUAUGCCUCUUAACACA	Cleavage		1
Cc_miR-160o	XM_020361484.1:2016-2227	3.5	-1	1	22	83	104	AGUGUUGAGAGGCGUGUGUUGA	AUCACACAAGCAUCUCAGCAUU	Translation		1
Cc_miR-160s	XM_020363248.1:1340-3176	3.5	-1	1	21	131	151	AGUUUCAGAAUAAUUAGGCAA	UUGUCUUAUUGUUCUGAAAUG	Cleavage		1
Cc_miR-160s	XM_020364219.1:1813-2038	3.5	-1	1	21	131	151	AGUUUCAGAAUAAUUAGGCAA	UUGUCUUAUUGUUCUGAAAUG	Cleavage		1
Cc_miR-160s	XM_020346437.1:1096-1351	3.5	-1	1	21	69	89	AGUUUCAGAAUAAUUAGGCAA	UUUUCUAAUUCUUUUGAAACU	Translation		1
Cc_miR-160s	XM_020366902.1:1940-2190	3.5	-1	1	21	65	85	AGUUUCAGAAUAAUUAGGCAA	AUGUAUAAUUAUUCGGAGACU	Cleavage		1
Cc_miR-160s	XM_020382398.1:1421-2104	3.5	-1	1	21	479	499	AGUUUCAGAAUAAUUAGGCAA	GAGCCUGAUAGUUUUGAAAUU	Cleavage		1
Cc_miR-160s	XM_020382399.1:1338-2021	3.5	-1	1	21	479	499	AGUUUCAGAAUAAUUAGGCAA	GAGCCUGAUAGUUUUGAAAUU	Cleavage		1
Cc_miR-162a	XM_020371155.1:1-1213	3.5	-1	1	22	4	25	AUAAAUAGGAAAUGAGAAAUGG	UCAUUUCUCAUUUCUCAUUUCU	Cleavage		1
Cc_miR-162a	XM_020354419.1:2658-3990	3.5	-1	1	22	571	592	AUAAAUAGGAAAUGAGAAAUGG	UUAUUUUUUAUUUUUUAUUUUU	Cleavage		1
Cc_miR-162a	XM_020382680.1:1578-2741	3.5	-1	1	22	232	253	AUAAAUAGGAAAUGAGAAAUGG	UUAUUUUUUAUUUUUUAUUUUU	Cleavage		2
Cc_miR-162a	XM_020352926.1:782-1172	3.5	-1	1	22	357	378	AUAAAUAGGAAAUGAGAAAUGG	UUAUUUUUCAUUUGCUAUGUAU	Cleavage		1
Cc_miR-162a	XM_020383314.1:478-854	3.5	-1	1	22	228	249	AUAAAUAGGAAAUGAGAAAUGG	UUAUUUUUUAUUUUUUAUUUUU	Cleavage		1
Cc_miR-162a	XM_020366104.1:1608-2361	3.5	-1	1	22	655	676	AUAAAUAGGAAAUGAGAAAUGG	AUAUUUCUCAUUUCUUGUUAAA	Cleavage		1
Cc_miR-162a	XM_020351197.1:1096-1458	3.5	-1	1	22	268	289	AUAAAUAGGAAAUGAGAAAUGG	UUAUUUUUUAUUUUUUAUUUUU	Cleavage		1
Cc_miR-162a	XM_020359953.1:2890-3236	3.5	-1	1	22	99	120	AUAAAUAGGAAAUGAGAAAUGG	UUAUUUUUUAUUUUUUAUUUUU	Cleavage		1
Cc_miR-162a	XM_020358540.1:919-2242	3.5	-1	1	22	394	415	AUAAAUAGGAAAUGAGAAAUGG	GUAUUUUUUAUUUUUUAUUUUU	Cleavage		1
Cc_miR-162a	XM_020361380.1:1553-1852	3.5	-1	1	22	192	213	AUAAAUAGGAAAUGAGAAAUGG	UUAUUUUUUAUUUUUUAUUUUU	Cleavage		1
Cc_miR-162a	XM_020351878.1:1342-1623	3.5	-1	1	22	63	84	AUAAAUAGGAAAUGAGAAAUGG	UUAUUUUUUAUUUUUUAUUUUU	Cleavage		1
Cc_miR-162a	XM_020351876.1:1340-1621	3.5	-1	1	22	63	84	AUAAAUAGGAAAUGAGAAAUGG	UUAUUUUUUAUUUUUUAUUUUU	Cleavage		1
Cc_miR-162a	XM_020367638.1:1803-2045	3.5	-1	1	22	162	183	AUAAAUAGGAAAUGAGAAAUGG	UUAUUUUUUAUUUUUUAUUUUU	Cleavage		1
Cc_miR-162a	XM_020367564.1:1856-2098	3.5	-1	1	22	162	183	AUAAAUAGGAAAUGAGAAAUGG	UUAUUUUUUAUUUUUUAUUUUU	Cleavage		1
Cc_miR-162a	XM_020354718.1:2074-2285	3.5	-1	1	22	86	107	AUAAAUAGGAAAUGAGAAAUGG	UUAUUUUUUAUUUUUUAUUUUU	Cleavage		1
Cc_miR-162a	XM_020363616.1:1243-1634	3.5	-1	1	22	199	220	AUAAAUAGGAAAUGAGAAAUGG	UUGUUUCUUGUUUCUUGUUUGC	Cleavage		1
Cc_miR-162a	XR_002240084.1:1243-1611	3.5	-1	1	22	199	220	AUAAAUAGGAAAUGAGAAAUGG	UUGUUUCUUGUUUCUUGUUUGC	Cleavage		1
Cc_miR-162a	XM_020347589.1:690-941	3.5	-1	1	22	117	138	AUAAAUAGGAAAUGAGAAAUGG	GUAUUUUUUUUUUUCUGUUUAU	Cleavage		1
Cc_miR-162a	XM_020357440.1:1447-1947	3.5	-1	1	22	310	331	AUAAAUAGGAAAUGAGAAAUGG	UUGUUUUUUAUUUUUUAUUUUU	Cleavage		1
Cc_miR-162a	XM_020373339.1:1346-1515	3.5	-1	1	22	105	126	AUAAAUAGGAAAUGAGAAAUGG	AUAUUUUUUAUUUUUUAUUUUU	Cleavage		1
Cc_miR-162a	XM_020366009.1:1135-1480	3.5	-1	1	22	290	311	AUAAAUAGGAAAUGAGAAAUGG	CAAUUUCUCAUUUCUCAUUUCU	Cleavage		1
Cc_miR-162a	XM_020378086.1:1831-1963	3.5	-1	1	22	62	83	AUAAAUAGGAAAUGAGAAAUGG	CGAUUUCUCAUUUUCUGUUGAC	Cleavage		1
Cc_miR-162a	XR_002239602.1:3246-8508	3.5	-1	1	22	1183	1204	AUAAAUAGGAAAUGAGAAAUGG	AAUAUUUUUAUUUACUAUUUAU	Cleavage		1
Cc_miR-162a	XR_002239603.1:3240-8502	3.5	-1	1	22	1183	1204	AUAAAUAGGAAAUGAGAAAUGG	AAUAUUUUUAUUUACUAUUUAU	Cleavage		1
Cc_miR-162a	XR_002239600.1:3345-8607	3.5	-1	1	22	1183	1204	AUAAAUAGGAAAUGAGAAAUGG	AAUAUUUUUAUUUACUAUUUAU	Cleavage		1
Cc_miR-162a	XR_002239604.1:2502-7764	3.5	-1	1	22	1183	1204	AUAAAUAGGAAAUGAGAAAUGG	AAUAUUUUUAUUUACUAUUUAU	Cleavage		1
Cc_miR-162a	XR_002239601.1:3345-8445	3.5	-1	1	22	1021	1042	AUAAAUAGGAAAUGAGAAAUGG	AAUAUUUUUAUUUACUAUUUAU	Cleavage		1
Cc_miR-162a	XM_020374274.1:2233-4802	3.5	-1	1	22	2227	2248	AUAAAUAGGAAAUGAGAAAUGG	UUUUUUUUUCUUUCCUAUUUAC	Cleavage		1
Cc_miR-162a	XM_020347409.1:1-1983	3.5	-1	1	22	1347	1368	AUAAAUAGGAAAUGAGAAAUGG	AACCUUCUUAUUUCCUAUGUGU	Cleavage		1
Cc_miR-162a	XM_020376890.1:385-718	3.5	-1	1	22	116	136	AUAAAUAGGAAAUGAGAAAUGG	ACAUUUCU-AUUUUUUGUUUAU	Cleavage		1
Cc_miR-162a	XM_020374275.1:2644-3900	3.5	-1	1	22	914	935	AUAAAUAGGAAAUGAGAAAUGG	UUUUUUUUUCUUUCCUAUUUAC	Cleavage		1
Cc_miR-162a	XM_020376889.1:391-668	3.5	-1	1	22	116	136	AUAAAUAGGAAAUGAGAAAUGG	ACAUUUCU-AUUUUUUGUUUAU	Cleavage		1
Cc_miR-162a	XR_002238753.1:1093-2101	3.5	-1	1	22	255	276	AUAAAUAGGAAAUGAGAAAUGG	AACCUUCUUAUUUCCUAUGUGU	Cleavage		1
Cc_miR-162a	XM_020382906.1:1522-1765	3.5	-1	1	22	99	120	AUAAAUAGGAAAUGAGAAAUGG	CUGGUCUUCAUUUUUUAUUUAU	Cleavage		1
Cc_miR-162a	XR_002238754.1:1093-2029	3.5	-1	1	22	183	204	AUAAAUAGGAAAUGAGAAAUGG	AACCUUCUUAUUUCCUAUGUGU	Cleavage		1
Cc_miR-162a	XM_020347630.1:2160-2495	3.5	-1	1	22	101	122	AUAAAUAGGAAAUGAGAAAUGG	UUCCUUCUCAUUUUUUGUUUAG	Cleavage		1
Cc_miR-162a	XM_020362294.1:163-1354	3.5	-1	1	22	982	1003	AUAAAUAGGAAAUGAGAAAUGG	UUUUUUUUUAUUUUUUUUUUAU	Cleavage		1
Cc_miR-162a	XM_020347828.1:3433-4034	3.5	-1	1	22	322	343	AUAAAUAGGAAAUGAGAAAUGG	AUUUUUCUCAUUUUUUUUUUAC	Cleavage		1
Cc_miR-162a	XM_020366664.1:1298-1858	3.5	-1	1	22	476	497	AUAAAUAGGAAAUGAGAAAUGG	AUCUUUUUUAUUUCCUAAUUAA	Cleavage		1
Cc_miR-162a	XM_020356238.1:862-1117	3.5	-1	1	22	142	163	AUAAAUAGGAAAUGAGAAAUGG	AGGUUUUUUAUUUUUUAUUUUU	Cleavage		1
Cc_miR-162a	XM_020352489.1:1927-2158	3.5	-1	1	22	100	121	AUAAAUAGGAAAUGAGAAAUGG	CUUCUUCUUAUUUUUUAUUUAC	Cleavage		1
Cc_miR-162a	XM_020381552.1:1170-1634	3.5	-1	1	22	21	42	AUAAAUAGGAAAUGAGAAAUGG	UUCUUUUUCAUUUUCUCUUUAA	Cleavage		1
Cc_miR-162a	XR_002240713.1:1-798	3.5	-1	1	22	254	275	AUAAAUAGGAAAUGAGAAAUGG	UGCUUUCUCUUUUCCUUUUUGU	Cleavage		1
Cc_miR-162a	XR_002239084.1:1-773	3.5	-1	1	22	736	757	AUAAAUAGGAAAUGAGAAAUGG	UUUUUUUUUAUUUUUUAUUAAU	Cleavage		1
Cc_miR-162b	XM_020357074.1:1189-2054	3.5	-1	1	21	620	640	AUAUUGAAAAAAAUCCAAGUC	UGCUUGGAUUUGUUUGAAUGU	Translation		1
Cc_miR-162b	XM_020357073.1:1276-2141	3.5	-1	1	21	620	640	AUAUUGAAAAAAAUCCAAGUC	UGCUUGGAUUUGUUUGAAUGU	Translation		1
Cc_miR-162b	XM_020357056.1:3105-3314	3.5	-1	1	21	10	30	AUAUUGAAAAAAAUCCAAGUC	GGCUUCCAUUUUUUACAAUAU	Cleavage		1
Cc_miR-162b	XM_020377550.1:539-823	3.5	-1	1	21	14	34	AUAUUGAAAAAAAUCCAAGUC	CCAUUUGAUUUUUUUUAAUAA	Cleavage		1
Cc_miR-162b	XM_020355549.1:2515-2862	3.5	-1	1	21	137	157	AUAUUGAAAAAAAUCCAAGUC	AUCCUGGAUUUUUUUUGGUAA	Cleavage		1
Cc_miR-162b	XR_002239605.1:2519-2861	3.5	-1	1	21	241	261	AUAUUGAAAAAAAUCCAAGUC	AUCCUGGAUUUUUUUUGGUAA	Cleavage		1
Cc_miR-162b	XM_020376172.1:3206-3499	3.5	-1	1	21	44	64	AUAUUGAAAAAAAUCCAAGUC	AUAUUUGAUUUUUUUCAAUUU	Cleavage		1
Cc_miR-162b	XM_020376173.1:3215-3508	3.5	-1	1	21	44	64	AUAUUGAAAAAAAUCCAAGUC	AUAUUUGAUUUUUUUCAAUUU	Cleavage		1
Cc_miR-162b	XM_020360070.1:1676-2237	3.5	-1	1	21	264	284	AUAUUGAAAAAAAUCCAAGUC	UCUUAGGAUUUUUUUAAGUAU	Cleavage		1
Cc_miR-162b	XM_020378655.1:1769-2169	3.5	-1	1	21	249	269	AUAUUGAAAAAAAUCCAAGUC	UUUUUGUAUUUUUUUUUAUAU	Cleavage		1
Cc_miR-162b	XM_020378654.1:1865-2265	3.5	-1	1	21	249	269	AUAUUGAAAAAAAUCCAAGUC	UUUUUGUAUUUUUUUUUAUAU	Cleavage		1
Cc_miR-162b	XR_002239879.1:823-1170	3.5	-1	1	21	207	227	AUAUUGAAAAAAAUCCAAGUC	AUCUUUGAUUGUUUUUAAUGU	Translation		1
Cc_miR-162b	XR_002239880.1:833-1180	3.5	-1	1	21	207	227	AUAUUGAAAAAAAUCCAAGUC	AUCUUUGAUUGUUUUUAAUGU	Translation		1
Cc_miR-162b	XR_002239881.1:848-1195	3.5	-1	1	21	207	227	AUAUUGAAAAAAAUCCAAGUC	AUCUUUGAUUGUUUUUAAUGU	Translation		1
Cc_miR-162b	XM_020354418.1:1019-1193	3.5	-1	1	21	138	158	AUAUUGAAAAAAAUCCAAGUC	AUUUUAGGUUUUUCUCAAUAU	Cleavage		1
Cc_miR-162b	XM_020370097.1:3698-4210	3.5	-1	1	21	287	307	AUAUUGAAAAAAAUCCAAGUC	GUGUAGUAUUUUUUUUAAUAU	Cleavage		1
Cc_miR-162b	XM_020370096.1:3701-4213	3.5	-1	1	21	287	307	AUAUUGAAAAAAAUCCAAGUC	GUGUAGUAUUUUUUUUAAUAU	Cleavage		1
Cc_miR-162b	XM_020372449.1:1682-1965	3.5	-1	1	21	213	233	AUAUUGAAAAAAAUCCAAGUC	UUAUUUUAUUUUUUUCAAUGU	Cleavage		1
Cc_miR-162b	XM_020372450.1:1540-1823	3.5	-1	1	21	213	233	AUAUUGAAAAAAAUCCAAGUC	UUAUUUUAUUUUUUUCAAUGU	Cleavage		1
Cc_miR-162b	XM_020363808.1:1156-1490	3.5	-1	1	21	178	198	AUAUUGAAAAAAAUCCAAGUC	CUUUUGUCUUUUUUUUAGUAU	Cleavage		1
Cc_miR-162b	XM_020377006.1:1090-1344	3.5	-1	1	21	105	125	AUAUUGAAAAAAAUCCAAGUC	CUCUCGAAUUUGUUUCAAUAU	Translation		1
Cc_miR-162h	XM_020365152.1:732-921	3.5	-1	1	21	114	134	AUAAUAGAUCAUUAAAGUAUU	GAUGCUUUGAUUAUUUAUUGU	Translation		1
Cc_miR-162h	XM_020365151.1:794-983	3.5	-1	1	21	114	134	AUAAUAGAUCAUUAAAGUAUU	GAUGCUUUGAUUAUUUAUUGU	Translation		1
Cc_miR-162h	XM_020349323.1:881-3565	3.5	-1	1	21	1967	1987	AUAAUAGAUCAUUAAAGUAUU	UUCACUUUAAUGGUUUAUAAU	Cleavage		1
Cc_miR-162h	XM_020375388.1:985-1276	3.5	-1	1	21	30	49	AUAAUAGAUCAUUAAAGUAUU	AAUA-UUUGAUGGUUUAUUAU	Cleavage		1
Cc_miR-162h	XM_020375438.1:1866-2236	3.5	-1	1	21	327	347	AUAAUAGAUCAUUAAAGUAUU	UACAUUUUAAUGAGUUAUUAU	Cleavage		1
Cc_miR-162h	XM_020375437.1:1866-2236	3.5	-1	1	21	327	347	AUAAUAGAUCAUUAAAGUAUU	UACAUUUUAAUGAGUUAUUAU	Cleavage		1
Cc_miR-162h	XM_020380081.1:2871-3376	3.5	-1	1	21	315	335	AUAAUAGAUCAUUAAAGUAUU	UUUACUUUAAUGAGUUAUUGC	Cleavage		1
Cc_miR-162h	XM_020377600.1:557-713	3.5	-1	1	21	52	72	AUAAUAGAUCAUUAAAGUAUU	GCACUUUUAAUGAUUUAUUGU	Cleavage		1
Cc_miR-162h	XM_020373294.1:1146-1286	3.5	-1	1	21	69	89	AUAAUAGAUCAUUAAAGUAUU	GUGUCUUUAAUAAUCUAUUAU	Translation		1
Cc_miR-162h	XM_020359978.1:987-1089	3.5	-1	1	21	77	97	AUAAUAGAUCAUUAAAGUAUU	UAUAUUUAAAUUAUUUAUUAU	Translation		1
Cc_miR-162h	XM_020364648.1:1752-2235	3.5	-1	1	21	419	439	AUAAUAGAUCAUUAAAGUAUU	GUUAUUUUAAUAAUCGAUUAU	Translation		1
Cc_miR-162h	XR_002240539.1:2591-5859	3.5	-1	1	21	1726	1746	AUAAUAGAUCAUUAAAGUAUU	UUUAUGUUGAUGAUUUAUUAC	Cleavage		1
Cc_miR-162h	XR_002240540.1:2591-5859	3.5	-1	1	21	1726	1746	AUAAUAGAUCAUUAAAGUAUU	UUUAUGUUGAUGAUUUAUUAC	Cleavage		1
Cc_miR-162h	XM_020362642.1:1061-1414	3.5	-1	1	21	308	328	AUAAUAGAUCAUUAAAGUAUU	CAUGAAUUAGUGAUUUAUUAU	Cleavage		1
Cc_miR-162h	XM_020374601.1:476-990	3.5	-1	1	21	104	124	AUAAUAGAUCAUUAAAGUAUU	CUUUUUUUAAUGAUUUAUUGG	Cleavage		1
Cc_miR-162h	XM_020348091.1:2902-3158	3.5	-1	1	21	29	49	AUAAUAGAUCAUUAAAGUAUU	UUUAUUUCAAUGGUCUAUUGC	Cleavage		1
Cc_miR-162h	XM_020373287.1:1253-1636	3.5	-1	1	21	43	63	AUAAUAGAUCAUUAAAGUAUU	CUUUCUUUAAUUGUCUAUUGU	Translation		1
Cc_miR-164a	XM_020384434.1:1482-1910	3.5	-1	1	21	143	163	AUAAUUUUGGAAAAGUGGUUU	AAACCAAUUUUCUGUAAUUAU	Cleavage		1
Cc_miR-164a	XM_020384436.1:1438-1866	3.5	-1	1	21	143	163	AUAAUUUUGGAAAAGUGGUUU	AAACCAAUUUUCUGUAAUUAU	Cleavage		1
Cc_miR-164a	XM_020347439.1:1397-1716	3.5	-1	1	21	167	187	AUAAUUUUGGAAAAGUGGUUU	AAUUUAUUUUUUUAAAAUUAU	Cleavage		1
Cc_miR-164a	XM_020379677.1:1206-1296	3.5	-1	1	21	65	85	AUAAUUUUGGAAAAGUGGUUU	AAGUCAUAUUUUCAAAGUUAU	Cleavage		1
Cc_miR-164a	XM_020361393.1:1164-1446	3.5	-1	1	21	192	212	AUAAUUUUGGAAAAGUGGUUU	GACUCAUUUUUUCAAAAUUAC	Cleavage		1
Cc_miR-164a	XM_020361392.1:1411-1691	3.5	-1	1	21	192	212	AUAAUUUUGGAAAAGUGGUUU	GACUCAUUUUUUCAAAAUUAC	Cleavage		1
Cc_miR-164a	XM_020368584.1:1018-2043	3.5	-1	1	21	192	212	AUAAUUUUGGAAAAGUGGUUU	GGUUUACUUUUUCAAAAUUAA	Cleavage		1
Cc_miR-164a	XM_020382261.1:1929-2193	3.5	-1	1	21	4	24	AUAAUUUUGGAAAAGUGGUUU	UGACCAUUUUCCCAAAAUUUU	Translation		1
Cc_miR-164a	XM_020382260.1:2021-2285	3.5	-1	1	21	4	24	AUAAUUUUGGAAAAGUGGUUU	UGACCAUUUUCCCAAAAUUUU	Translation		1
Cc_miR-164a	XM_020366717.1:2887-3094	3.5	-1	1	21	52	72	AUAAUUUUGGAAAAGUGGUUU	AUUUUAUUUUUCUAGAAUUAU	Cleavage		1
Cc_miR-164a	XM_020380336.1:2074-2380	3.5	-1	1	21	270	290	AUAAUUUUGGAAAAGUGGUUU	UUAUCACUUUUCCAACACUAU	Cleavage		1
Cc_miR-164c	XM_020378645.1:1812-2153	3.5	-1	1	22	4	25	AUAUCUUUGAAAACUCAAGUGA	CUACUUAAGUUAUUAAGGAUAU	Translation		1
Cc_miR-164c	XM_020347193.1:948-1224	3.5	-1	1	22	41	62	AUAUCUUUGAAAACUCAAGUGA	UUUUUUGAGGUUUCAAAGAUCU	Cleavage		1
Cc_miR-164c	XM_020365679.1:694-1065	3.5	-1	1	22	195	216	AUAUCUUUGAAAACUCAAGUGA	AUACUUAGAUUUUUAAGGAUAU	Cleavage		1
Cc_miR-164d	XM_020353481.1:1337-1898	3.5	-1	1	24	418	441	AUAUUGAGGCAAGUUAAUCCAUCC	UGGUUGUUUAACUUGCUUUGAUAC	Cleavage		1
Cc_miR-164d	XM_020358506.1:3436-4816	3.5	-1	1	24	45	68	AUAUUGAGGCAAGUUAAUCCAUCC	UACUCGAUCAGCUUGCCACAAUGU	Cleavage		1
Cc_miR-164i	XR_002240455.1:4607-4749	3.5	-1	1	25	4	28	AUCCAAAGGGAUCGCAUUGAUCCUA	GCUGAACAAUGUGGCUCUUUUGGAU	Translation		1
Cc_miR-164i	XM_020381428.1:1334-1823	3.5	-1	1	25	285	309	AUCCAAAGGGAUCGCAUUGAUCCUA	UAUAACCAAUGUUGUCCUUUUGGGU	Cleavage		1
Cc_miR-164i	XR_002238782.1:1908-3072	3.5	-1	1	25	279	305	AUCCAAAGGGAUCGCAUUGA--UCCUA	AAGGGCUUUGCUACGAUUCCUUUGGAU	Cleavage		1
Cc_miR-164i	XR_002238780.1:1908-3152	3.5	-1	1	25	359	385	AUCCAAAGGGAUCGCAUUGA--UCCUA	AAGGGCUUUGCUACGAUUCCUUUGGAU	Cleavage		1
Cc_miR-164i	XR_002238779.1:1908-3187	3.5	-1	1	25	562	588	AUCCAAAGGGAUCGCAUUGA--UCCUA	AAGGGCUUUGCUACGAUUCCUUUGGAU	Cleavage		1
Cc_miR-164i	XR_002238781.1:1908-3255	3.5	-1	1	25	562	588	AUCCAAAGGGAUCGCAUUGA--UCCUA	AAGGGCUUUGCUACGAUUCCUUUGGAU	Cleavage		1
Cc_miR-164i	XM_020347758.1:2072-3519	3.5	-1	1	25	562	588	AUCCAAAGGGAUCGCAUUGA--UCCUA	AAGGGCUUUGCUACGAUUCCUUUGGAU	Cleavage		1
Cc_miR-164i	XM_020347757.1:2139-3586	3.5	-1	1	25	562	588	AUCCAAAGGGAUCGCAUUGA--UCCUA	AAGGGCUUUGCUACGAUUCCUUUGGAU	Cleavage		1
Cc_miR-164m	XM_020353570.1:1147-1575	3.5	-1	1	24	7	30	AUCUCAGAGGAGUGAAUCUGAGAA	UUUUUAGUUUCACUUGUCUGAGGU	Cleavage		1
Cc_miR-164m	XM_020353572.1:1303-1735	3.5	-1	1	24	7	30	AUCUCAGAGGAGUGAAUCUGAGAA	UUUUUAGUUUCACUUGUCUGAGGU	Cleavage		1
Cc_miR-164m	XM_020353571.1:1324-1756	3.5	-1	1	24	7	30	AUCUCAGAGGAGUGAAUCUGAGAA	UUUUUAGUUUCACUUGUCUGAGGU	Cleavage		1
Cc_miR-164m	XM_020353573.1:1201-1634	3.5	-1	1	24	7	30	AUCUCAGAGGAGUGAAUCUGAGAA	UUUUUAGUUUCACUUGUCUGAGGU	Cleavage		1
Cc_miR-164m	XM_020353574.1:1155-1588	3.5	-1	1	24	7	30	AUCUCAGAGGAGUGAAUCUGAGAA	UUUUUAGUUUCACUUGUCUGAGGU	Cleavage		1
Cc_miR-164m	XM_020376675.1:1078-1666	3.5	-1	1	24	468	491	AUCUCAGAGGAGUGAAUCUGAGAA	UGUAUAGAUUCAGUUGUCUGAGAU	Cleavage		1
Cc_miR-164m	XM_020376674.1:1139-1727	3.5	-1	1	24	468	491	AUCUCAGAGGAGUGAAUCUGAGAA	UGUAUAGAUUCAGUUGUCUGAGAU	Cleavage		1
Cc_miR-164m	XM_020373446.1:972-1104	3.5	-1	1	24	16	39	AUCUCAGAGGAGUGAAUCUGAGAA	AAAUGAGAUGCAUUUUUCUGAGAG	Cleavage		1
Cc_miR-164m	XM_020361999.1:1478-2103	3.5	-1	1	24	590	613	AUCUCAGAGGAGUGAAUCUGAGAA	AAAUGAAGUUUGCUCUUUUGAGAU	Cleavage		1
Cc_miR-164o	XM_020381406.1:565-2790	3.5	-1	1	20	1850	1869	AUGAGAUGAUGCAGCAAGUU	AAUUUGUUCCAUCAUCUCAG	Cleavage		1
Cc_miR-164o	XM_020374332.1:2155-2415	3.5	-1	1	20	20	39	AUGAGAUGAUGCAGCAAGUU	AAUGUGCUGCAUCAUUGCAU	Cleavage		1
Cc_miR-164o	XM_020365881.1:1709-1979	3.5	-1	1	20	208	227	AUGAGAUGAUGCAGCAAGUU	UGUUUGGUGUAUUAUCUUAU	Cleavage		1
Cc_miR-164o	XM_020380915.1:1723-1865	3.5	-1	1	20	68	87	AUGAGAUGAUGCAGCAAGUU	UAUUUACUGUAACAUCUCAU	Cleavage		1
Cc_miR-164q	XM_020354083.1:1357-1695	3.5	-1	1	24	103	126	AUGCAGCCAAGGAUGACUUGCCGG	GCGGCAAAUCAUUCUUGGCUGUUU	Cleavage		1
Cc_miR-164q	XM_020362663.1:1137-1529	3.5	-1	1	24	145	168	AUGCAGCCAAGGAUGACUUGCCGG	AUGUAGAGUUAUCCUUGGCUUUGU	Cleavage		1
Cc_miR-164q	XM_020373532.1:1251-1357	3.5	-1	1	24	18	41	AUGCAGCCAAGGAUGACUUGCCGG	UAAAUAAAUUAUAUUUGGCUGCAU	Cleavage		1
Cc_miR-164q	XM_020359294.1:1925-2189	3.5	-1	1	24	9	32	AUGCAGCCAAGGAUGACUUGCCGG	UGCUAAUGUUACUCUUGGCUGCAU	Cleavage		1
Cc_miR-164q	XM_020371630.1:273-501	3.5	-1	1	24	64	87	AUGCAGCCAAGGAUGACUUGCCGG	AAAUUAAGACCUCUUUGGCUGUGU	Cleavage		1
Cc_miR-166a	XR_002240923.1:1226-1640	3.5	-1	1	22	242	263	AUUCAGUUGUGGAUGGCUCAAA	CAAGGGCCUUUCACAAAUGAAU	Cleavage		1
Cc_miR-166aa	XR_002238860.1:162-584	3.5	-1	1	22	311	332	CCACCUCCAUUAAAUUUGUUGU	GUUAUAAAUUUAAAGGAGUUGG	Cleavage		1
Cc_miR-166aa	XM_020380450.1:1936-2244	3.5	-1	1	22	253	274	CCACCUCCAUUAAAUUUGUUGU	UCUAGAAUUUUGAUGGAGGUGA	Cleavage		1
Cc_miR-166ab	XM_020358984.1:1363-1685	3.5	-1	1	24	120	143	CCAGGGUCGUCCUGAGAAUACAUA	AGAUUGUUUUCGGGAUGAUUUUGG	Cleavage		1
Cc_miR-166ab	XM_020362914.1:2300-3675	3.5	-1	1	24	797	820	CCAGGGUCGUCCUGAGAAUACAUA	UCUGGACUCUCAGGAUGAUCUUGA	Cleavage		1
Cc_miR-166ab	XM_020368014.1:1813-3644	3.5	-1	1	24	242	265	CCAGGGUCGUCCUGAGAAUACAUA	GGCCAGUUCUCAGGGUGAUCUUGA	Cleavage		1
Cc_miR-166an	XM_020371514.1:1076-1267	3.5	-1	1	22	62	83	CUCUCUCUCACACAUGGGUCUC	UUAUCUUGUGUGUGAGAGAGAU	Cleavage		1
Cc_miR-166an	XR_002240968.1:128-1382	3.5	-1	1	22	873	894	CUCUCUCUCACACAUGGGUCUC	CUACACCAUGUGUGAGACAGAG	Cleavage		1
Cc_miR-166an	XR_002240966.1:130-1888	3.5	-1	1	22	1377	1398	CUCUCUCUCACACAUGGGUCUC	CUACACCAUGUGUGAGACAGAG	Cleavage		1
Cc_miR-166an	XM_020369370.1:557-704	3.5	-1	1	22	64	85	CUCUCUCUCACACAUGGGUCUC	UUAUCCAAUGUAUGAGAGAGAG	Translation		1
Cc_miR-166an	XM_020349981.1:557-704	3.5	-1	1	22	64	85	CUCUCUCUCACACAUGGGUCUC	UUAUCCAAUGUAUGAGAGAGAG	Translation		1
Cc_miR-166c	XM_020374357.1:1-526	3.5	-1	1	23	319	341	AUUCUAUUAUAUAUCUUUGAAAA	GAUUAGAAGAUAUAUAACAGAGU	Cleavage		1
Cc_miR-166c	XM_020356313.1:2314-2804	3.5	-1	1	23	187	209	AUUCUAUUAUAUAUCUUUGAAAA	UGCUCAAAGAUAUAUAAGGAAAU	Cleavage		1
Cc_miR-166c	XM_020362774.1:745-811	3.5	-1	1	23	42	64	AUUCUAUUAUAUAUCUUUGAAAA	UUUGCAUAAAUAUAUAAUAGUAU	Cleavage		1
Cc_miR-166c	XM_020382878.1:3255-3529	3.5	-1	1	23	87	109	AUUCUAUUAUAUAUCUUUGAAAA	GUUACAUAGAUAUAAAAUAGAAA	Cleavage		1
Cc_miR-166c	XM_020379618.1:350-2202	3.5	-1	1	23	1658	1680	AUUCUAUUAUAUAUCUUUGAAAA	UAGUCAAAAGUAUAAGAUAGAAU	Cleavage		1
Cc_miR-166c	XM_020366965.1:1028-1281	3.5	-1	1	23	29	51	AUUCUAUUAUAUAUCUUUGAAAA	UUAUUUAUUAUAUAUAAUAGAAU	Cleavage		1
Cc_miR-166c	XM_020366964.1:1031-1284	3.5	-1	1	23	29	51	AUUCUAUUAUAUAUCUUUGAAAA	UUAUUUAUUAUAUAUAAUAGAAU	Cleavage		1
Cc_miR-166c	XM_020347597.1:1266-1819	3.5	-1	1	23	430	452	AUUCUAUUAUAUAUCUUUGAAAA	AAGGUGGAGGUAUAGAAUAGAAU	Cleavage		1
Cc_miR-166c	XM_020347598.1:1222-1768	3.5	-1	1	23	430	452	AUUCUAUUAUAUAUCUUUGAAAA	AAGGUGGAGGUAUAGAAUAGAAU	Cleavage		1
Cc_miR-166c	XM_020362566.1:929-1368	3.5	-1	1	23	394	415	AUUCUAUUAUAUAUCUUUGAAAA	CUUGCAAA-AUAUAUGAUAGAAA	Cleavage		1
Cc_miR-166c	XM_020358208.1:1743-2047	3.5	-1	1	23	183	205	AUUCUAUUAUAUAUCUUUGAAAA	GUAGUAAGGGUGUGUGAUAGAGU	Cleavage		1
Cc_miR-166c	XM_020381371.1:1144-1426	3.5	-1	1	23	34	56	AUUCUAUUAUAUAUCUUUGAAAA	ACAGUAGAGAUAUGUAAAGGAAU	Cleavage		1
Cc_miR-166c	XM_020362567.1:929-1201	3.5	-1	1	23	227	248	AUUCUAUUAUAUAUCUUUGAAAA	CUUGCAAA-AUAUAUGAUAGAAA	Cleavage		1
Cc_miR-166c	XM_020375615.1:2038-2254	3.5	-1	1	23	146	167	AUUCUAUUAUAUAUCUUUGAAAA	AUUGUAGA-AUAUAUAAUGGAAU	Cleavage		1
Cc_miR-166c	XM_020360026.1:1954-2081	3.5	-1	1	23	87	109	AUUCUAUUAUAUAUCUUUGAAAA	UAUGCAAAAAUAUAUAGUAGUGU	Cleavage		1
Cc_miR-166e	XM_020359657.1:959-1256	3.5	-1	1	25	57	81	AUUUAAUGUCACAUAAUGGUAGCUA	GUUAUAUUCUUAUGUGAUGUUAGAU	Cleavage		1
Cc_miR-166e	XM_020359656.1:959-1256	3.5	-1	1	25	57	81	AUUUAAUGUCACAUAAUGGUAGCUA	GUUAUAUUCUUAUGUGAUGUUAGAU	Cleavage		1
Cc_miR-166e	XM_020351616.1:1404-1833	3.5	-1	1	25	363	387	AUUUAAUGUCACAUAAUGGUAGCUA	AUUGUCCCAUUGUAUGACAUAAAAU	Cleavage		1
Cc_miR-166h	XM_020361343.1:1300-1605	3.5	-1	1	20	287	305	CAAAUUUUUCUAAACUUGUA	GACGAGUU-AGAAAAAUUUG	Cleavage		2
Cc_miR-166h	XM_020347616.1:1302-1696	3.5	-1	1	20	35	54	CAAAUUUUUCUAAACUUGUA	UACAAGUUUAGAAGAGUUGU	Cleavage		1
Cc_miR-166h	XM_020362408.1:1047-1225	3.5	-1	1	20	60	79	CAAAUUUUUCUAAACUUGUA	UAUAAGUUUAGAAGUAUUUU	Cleavage		1
Cc_miR-166h	XM_020367478.1:1236-1756	3.5	-1	1	20	88	107	CAAAUUUUUCUAAACUUGUA	UAUAAGUUUAGAAAUGUUUU	Cleavage		1
Cc_miR-166h	XM_020362112.1:2075-2646	3.5	-1	1	20	349	368	CAAAUUUUUCUAAACUUGUA	UACAAGUUUAGAAGAGGUUU	Cleavage		1
Cc_miR-166h	XM_020362113.1:1846-2418	3.5	-1	1	20	349	368	CAAAUUUUUCUAAACUUGUA	UACAAGUUUAGAAGAGGUUU	Cleavage		1
Cc_miR-166h	XM_020362111.1:2150-2722	3.5	-1	1	20	349	368	CAAAUUUUUCUAAACUUGUA	UACAAGUUUAGAAGAGGUUU	Cleavage		1
Cc_miR-166h	XM_020376144.1:688-843	3.5	-1	1	20	75	94	CAAAUUUUUCUAAACUUGUA	GACGAGUUUGGAGGAGUUUC	Cleavage		1
Cc_miR-166h	XM_020347869.1:1985-2301	3.5	-1	1	20	49	68	CAAAUUUUUCUAAACUUGUA	CAUAAGUUUAGAAGAAUGUU	Cleavage		1
Cc_miR-166h	XM_020376540.1:2044-4655	3.5	-1	1	20	1965	1984	CAAAUUUUUCUAAACUUGUA	AACAAGUUUGGGUGAGUUUG	Cleavage		1
Cc_miR-166h	XM_020375225.1:1723-2176	3.5	-1	1	20	85	104	CAAAUUUUUCUAAACUUGUA	CACAAAUUUAGAUAAAUUUC	Cleavage		1
Cc_miR-166h	XM_020367499.1:2808-2883	3.5	-1	1	20	1	20	CAAAUUUUUCUAAACUUGUA	GACAGUUUUGGAAAAACUUG	Cleavage		1
Cc_miR-166h	XM_020354449.1:1885-2068	3.5	-1	1	20	2	21	CAAAUUUUUCUAAACUUGUA	CGCAAGGUUGCAAAAAUUUG	Translation		1
Cc_miR-166h	XM_020359396.1:439-873	3.5	-1	1	20	26	45	CAAAUUUUUCUAAACUUGUA	GAUUAGUUGAGGAAAAUUUG	Cleavage		1
Cc_miR-166h	XM_020377452.1:848-1009	3.5	-1	1	20	98	117	CAAAUUUUUCUAAACUUGUA	CAUGUGAUUAGGAAAAUUUG	Cleavage		1
Cc_miR-166n	XM_020379269.1:2019-3071	3.5	-1	1	20	1011	1030	CAGCAUCAUCAAGAUUCUCA	UGAGGAUGUUGGUGGUGUUG	Cleavage		1
Cc_miR-166o	XM_020371189.1:1300-1948	3.5	-1	1	21	101	121	CAGCCAAGGAUGACUUGCCGG	UAGGCAAUCCAUCCUUGGCUC	Cleavage		3
Cc_miR-166o	XM_020371189.1:1300-1948	3.5	-1	1	21	127	147	CAGCCAAGGAUGACUUGCCGG	UAGGCAAUCCAUCCUUGGCUC	Cleavage		3
Cc_miR-166o	XM_020371190.1:1189-1838	3.5	-1	1	21	101	121	CAGCCAAGGAUGACUUGCCGG	UAGGCAAUCCAUCCUUGGCUC	Cleavage		3
Cc_miR-166o	XM_020371190.1:1189-1838	3.5	-1	1	21	127	147	CAGCCAAGGAUGACUUGCCGG	UAGGCAAUCCAUCCUUGGCUC	Cleavage		3
Cc_miR-166p	XM_020366968.1:1503-1723	3.5	-1	1	21	40	60	CAGCUGCACUUUGCUUGGUUU	GAACCAAGCAGAGUGUAGAUA	Cleavage		1
Cc_miR-166p	XM_020372447.1:1381-1956	3.5	-1	1	21	322	342	CAGCUGCACUUUGCUUGGUUU	CCAACAAGCAGAGUGCGGUUC	Cleavage		1
Cc_miR-166p	XM_020372364.1:968-1297	3.5	-1	1	21	131	151	CAGCUGCACUUUGCUUGGUUU	UCACUAUGUACAGUGCAGCUG	Translation		1
Cc_miR-166p	XM_020370040.1:449-723	3.5	-1	1	21	129	148	CAGCUGCACUUUGCUUGGUUU	AUAUCAA-UAAAGUGUAGCUG	Cleavage		1
Cc_miR-166q	XM_020354527.1:1467-1880	3.5	-1	1	22	71	92	CAGGGCAAUUCUCCUUUGGCAG	UUUUCAGAGGAGUGUUGCUCUG	Translation		1
Cc_miR-167g	XM_020367167.1:2018-2173	3.5	-1	1	20	80	99	CUCCUCAUAAGCCUUCUGAC	CUUAGAAAGCUUAUGAGCAG	Cleavage		1
Cc_miR-167h	XM_020352587.1:1118-1390	3.5	-1	1	19	244	262	CUGAUGGAGCAUCAUCAAG	AUUGAUGAUGCUUUGUCAU	Cleavage		1
Cc_miR-167h	XR_002240984.1:2949-3300	3.5	-1	1	19	265	283	CUGAUGGAGCAUCAUCAAG	UUUGAUAGUGCUCCAUCAA	Cleavage		1
Cc_miR-167o	XR_002239412.1:1109-2569	3.5	-1	1	23	1087	1109	GAAAAGGUGUUGUUGAGAUGGGU	GCUCAUCUAGGCAACGUCUUUUU	Cleavage		1
Cc_miR-167o	XR_002240747.1:3085-3783	3.5	-1	1	23	292	314	GAAAAGGUGUUGUUGAGAUGGGU	UGCCAUUUCAAUAAGGCUUUUUC	Cleavage		1
Cc_miR-167o	XM_020348131.1:1209-1575	3.5	-1	1	23	270	292	GAAAAGGUGUUGUUGAGAUGGGU	UGUUAUUUUAACAAGAUCUUUUU	Cleavage		1
Cc_miR-167o	XM_020370479.1:3510-3781	3.5	-1	1	23	21	43	GAAAAGGUGUUGUUGAGAUGGGU	AUAUAUCUCUGUAGCAUCUUUUU	Cleavage		1
Cc_miR-167o	XM_020372776.1:1209-1373	3.5	-1	1	23	5	27	GAAAAGGUGUUGUUGAGAUGGGU	UUCAAACUCAAUGAUAUCUUUUU	Cleavage		1
Cc_miR-167o	XM_020354421.1:1369-1719	3.5	-1	1	23	29	51	GAAAAGGUGUUGUUGAGAUGGGU	UCUGAUGUCAACAACAUGUUUUU	Cleavage		1
Cc_miR-167o	XR_002240540.1:2591-5859	3.5	-1	1	23	1470	1492	GAAAAGGUGUUGUUGAGAUGGGU	AUGGAUGUUAAUAAUGCCUUUUU	Cleavage		1
Cc_miR-167o	XR_002240539.1:2591-5859	3.5	-1	1	23	1470	1492	GAAAAGGUGUUGUUGAGAUGGGU	AUGGAUGUUAAUAAUGCCUUUUU	Cleavage		1
Cc_miR-167r	XM_020384524.1:749-1027	3.5	-1	1	22	38	59	GAAGGAGCUUCCCUCAGCCCAU	UGAGUUUGAGGGAAGUGCCUUC	Cleavage		1
Cc_miR-168a	XM_020382983.1:1479-1797	3.5	-1	1	24	222	245	GACACUAAUUUAAAUUAAGUUUAG	AUGAACGUCAUUUGAGUUAGUGUU	Cleavage		1
Cc_miR-168a	XM_020359448.1:630-937	3.5	-1	1	24	44	67	GACACUAAUUUAAAUUAAGUUUAG	GUGUAUUUGGUUUAAAUUAGUUUU	Cleavage		1
Cc_miR-168a	XM_020347291.1:1366-1699	3.5	-1	1	24	263	286	GACACUAAUUUAAAUUAAGUUUAG	UUCUAUUUGUUUUAAAUUAAUGUC	Cleavage		1
Cc_miR-168a	XM_020375394.1:1-499	3.5	-1	1	24	178	201	GACACUAAUUUAAAUUAAGUUUAG	UUUCGUUUGAAUUAAAUAAGUGUC	Cleavage		1
Cc_miR-168c	XM_020376988.1:1-529	3.5	-1	1	23	194	216	GAGAGGGAGAGCGGUUUUUGGUA	UUUCAAAGACCCCUUUUCCUCUU	Cleavage		1
Cc_miR-168c	XM_020354791.1:1143-2897	3.5	-1	1	23	975	997	GAGAGGGAGAGCGGUUUUUGGUA	ACCUAACAAUCUCUCUCUCUCUC	Cleavage		1
Cc_miR-168c	XR_002239546.1:1135-3027	3.5	-1	1	23	1113	1135	GAGAGGGAGAGCGGUUUUUGGUA	ACCUAACAAUCUCUCUCUCUCUC	Cleavage		1
Cc_miR-168c	XM_020354792.1:1135-3185	3.5	-1	1	23	1271	1293	GAGAGGGAGAGCGGUUUUUGGUA	ACCUAACAAUCUCUCUCUCUCUC	Cleavage		1
Cc_miR-168c	XM_020355849.1:2309-2536	3.5	-1	1	23	30	52	GAGAGGGAGAGCGGUUUUUGGUA	AAAAAGAGACUGUUCUCUCUCUG	Cleavage		1
Cc_miR-168c	XM_020364780.1:2234-3097	3.5	-1	1	23	561	583	GAGAGGGAGAGCGGUUUUUGGUA	AAUGAAAGAAUGUUUUUCCUCUC	Cleavage		1
Cc_miR-168c	XR_002239541.1:1-2142	3.5	-1	1	23	1568	1590	GAGAGGGAGAGCGGUUUUUGGUA	AUAAAAAAAUCAUUCUCCUUUUC	Cleavage		1
Cc_miR-168j	XM_020362326.1:703-894	3.5	-1	1	19	165	183	GAUAUUGGUACGGUUCAAU	AUUGAAAUGUAUCAAUGUU	Cleavage		1
Cc_miR-168j	XM_020366660.1:1-475	3.5	-1	1	19	76	94	GAUAUUGGUACGGUUCAAU	GCUUAACCGUAUCAAUAUC	Cleavage		1
Cc_miR-168j	XM_020357171.1:1-1071	3.5	-1	1	19	673	691	GAUAUUGGUACGGUUCAAU	ACUGAACCCUAUCGAUAUC	Translation		1
Cc_miR-168k	XM_020347277.1:1451-1714	3.5	-1	1	21	152	172	GAUCUAAGAAUGAAUAGAUGG	CUAUUGAUUUAUUUUUAGAUG	Cleavage		1
Cc_miR-168k	XR_002239841.1:609-1744	3.5	-1	1	21	1096	1116	GAUCUAAGAAUGAAUAGAUGG	UUAUUUAUUUAUUUUUAAAUU	Cleavage		1
Cc_miR-168k	XR_002239840.1:1121-1919	3.5	-1	1	21	759	779	GAUCUAAGAAUGAAUAGAUGG	UUAUUUAUUUAUUUUUAAAUU	Cleavage		1
Cc_miR-168k	XR_002239842.1:1121-1890	3.5	-1	1	21	730	750	GAUCUAAGAAUGAAUAGAUGG	UUAUUUAUUUAUUUUUAAAUU	Cleavage		1
Cc_miR-168k	XM_020358559.1:2286-2856	3.5	-1	1	21	236	256	GAUCUAAGAAUGAAUAGAUGG	UUAUUUAUUUAUUUUUGGUUC	Cleavage		1
Cc_miR-168k	XM_020358561.1:1840-2410	3.5	-1	1	21	236	256	GAUCUAAGAAUGAAUAGAUGG	UUAUUUAUUUAUUUUUGGUUC	Cleavage		1
Cc_miR-168k	XM_020366026.1:1920-2257	3.5	-1	1	21	152	172	GAUCUAAGAAUGAAUAGAUGG	UCAUUUCUUUAUUCUUGGGUU	Cleavage		1
Cc_miR-168k	XM_020370226.1:1255-1389	3.5	-1	1	21	70	90	GAUCUAAGAAUGAAUAGAUGG	UUGUUUAUUUAUUGUUAGAUU	Cleavage		1
Cc_miR-168k	XM_020353054.1:1-1867	3.5	-1	1	21	1001	1021	GAUCUAAGAAUGAAUAGAUGG	CUUCCUAUUCAUUUUUGGGUC	Cleavage		1
Cc_miR-168k	XM_020348456.1:616-2905	3.5	-1	1	21	282	302	GAUCUAAGAAUGAAUAGAUGG	CAUUUUAUUUAUUUUUGGGUC	Cleavage		1
Cc_miR-168k	XM_020348458.1:616-2905	3.5	-1	1	21	282	302	GAUCUAAGAAUGAAUAGAUGG	CAUUUUAUUUAUUUUUGGGUC	Cleavage		1
Cc_miR-168k	XM_020348459.1:611-2900	3.5	-1	1	21	282	302	GAUCUAAGAAUGAAUAGAUGG	CAUUUUAUUUAUUUUUGGGUC	Cleavage		1
Cc_miR-168k	XM_020348457.1:611-2900	3.5	-1	1	21	282	302	GAUCUAAGAAUGAAUAGAUGG	CAUUUUAUUUAUUUUUGGGUC	Cleavage		1
Cc_miR-168k	XM_020372208.1:1004-1240	3.5	-1	1	21	91	111	GAUCUAAGAAUGAAUAGAUGG	UGUGCUAUUUAUUUUUAGGUC	Cleavage		1
Cc_miR-168k	XM_020372207.1:1002-1238	3.5	-1	1	21	91	111	GAUCUAAGAAUGAAUAGAUGG	UGUGCUAUUUAUUUUUAGGUC	Cleavage		1
Cc_miR-168k	XM_020367759.1:1353-1554	3.5	-1	1	21	110	130	GAUCUAAGAAUGAAUAGAUGG	UUAUAUAUUGAUUCUUAGAUA	Cleavage		1
Cc_miR-168k	XM_020367761.1:1358-1559	3.5	-1	1	21	110	130	GAUCUAAGAAUGAAUAGAUGG	UUAUAUAUUGAUUCUUAGAUA	Cleavage		1
Cc_miR-168k	XM_020367762.1:1350-1551	3.5	-1	1	21	110	130	GAUCUAAGAAUGAAUAGAUGG	UUAUAUAUUGAUUCUUAGAUA	Cleavage		1
Cc_miR-168k	XM_020351456.1:3023-3295	3.5	-1	1	20	1	20	GAUCUAAGAAUGAAUAGAUG	AAUUUAUUUAUUUUUAUAUU	Cleavage		1
Cc_miR-168k	XM_020384101.1:895-1211	3.5	-1	1	21	194	214	GAUCUAAGAAUGAAUAGAUGG	AUAUCCGUUCAUUUGUAGAUC	Cleavage		1
Cc_miR-168k	XM_020373323.1:769-1074	3.5	-1	1	21	108	128	GAUCUAAGAAUGAAUAGAUGG	UGAUUGAUUCAUUCUUUGAUU	Cleavage		1
Cc_miR-168k	XM_020354073.1:1169-1368	3.5	-1	1	21	108	128	GAUCUAAGAAUGAAUAGAUGG	UGAUUGAUUCAUUCUUUGAUU	Cleavage		1
Cc_miR-168k	XM_020371520.1:1239-1379	3.5	-1	1	21	108	128	GAUCUAAGAAUGAAUAGAUGG	UGAUUGAUUCAUUCUUUGAUU	Cleavage		1
Cc_miR-168k	XM_020349283.1:1971-2636	3.5	-1	1	21	398	418	GAUCUAAGAAUGAAUAGAUGG	AUAUAUAAUCAUUUUUGGAUU	Cleavage		1
Cc_miR-168m	XM_020352726.1:515-808	3.5	-1	1	22	56	77	GAUGCAGCAUCAUCAAGAUUCU	UUAAUCCUGAUGAUGCUAUAUU	Cleavage		1
Cc_miR-168m	XM_020370911.1:1859-2230	3.5	-1	1	22	15	36	GAUGCAGCAUCAUCAAGAUUCU	UCCCACUUGGUGAUGCUGUGUC	Cleavage		1
Cc_miR-168m	XR_002241291.1:1815-3967	3.5	-1	1	22	498	519	GAUGCAGCAUCAUCAAGAUUCU	AGCUUUUUGAUGAUGUUGCACC	Cleavage		1
Cc_miR-168m	XR_002241288.1:1815-4017	3.5	-1	1	22	548	569	GAUGCAGCAUCAUCAAGAUUCU	AGCUUUUUGAUGAUGUUGCACC	Cleavage		1
Cc_miR-168m	XR_002241292.1:1815-4030	3.5	-1	1	22	561	582	GAUGCAGCAUCAUCAAGAUUCU	AGCUUUUUGAUGAUGUUGCACC	Cleavage		1
Cc_miR-168m	XM_020371227.1:939-1599	3.5	-1	1	22	610	631	GAUGCAGCAUCAUCAAGAUUCU	AAUAUCUUGAUAAUGUUGUAUA	Translation		1
Cc_miR-168m	XM_020366632.1:1912-2062	3.5	-1	1	22	3	24	GAUGCAGCAUCAUCAAGAUUCU	UUCUUCUCGGUGAUGCUGUGUC	Cleavage		1
Cc_miR-169b	XM_020350484.1:1732-1975	3.5	-1	1	22	10	31	GAUGUAGCAUCAUCAAGAUUCA	CAAAUUUUGAUGGUGUUAUAGC	Cleavage		1
Cc_miR-169b	XM_020359913.1:1253-1773	3.5	-1	1	22	232	253	GAUGUAGCAUCAUCAAGAUUCA	AUGAUGAUGAUGAUGCUGCAUA	Cleavage		1
Cc_miR-169b	XM_020359912.1:1248-1768	3.5	-1	1	22	232	253	GAUGUAGCAUCAUCAAGAUUCA	AUGAUGAUGAUGAUGCUGCAUA	Cleavage		1
Cc_miR-169b	XM_020359914.1:1629-2149	3.5	-1	1	22	232	253	GAUGUAGCAUCAUCAAGAUUCA	AUGAUGAUGAUGAUGCUGCAUA	Cleavage		1
Cc_miR-171c	XM_020369291.1:970-1208	3.5	-1	1	24	30	53	GCAGCCAAGGAUGACUUGCCGGAG	GUCUGGCAAAUCAUCCUUGGCUUA	Cleavage		1
Cc_miR-171c	XM_020369292.1:979-1217	3.5	-1	1	24	30	53	GCAGCCAAGGAUGACUUGCCGGAG	GUCUGGCAAAUCAUCCUUGGCUUA	Cleavage		1
Cc_miR-171c	XM_020369293.1:957-1195	3.5	-1	1	24	30	53	GCAGCCAAGGAUGACUUGCCGGAG	GUCUGGCAAAUCAUCCUUGGCUUA	Cleavage		1
Cc_miR-171c	XM_020351079.1:1238-1669	3.5	-1	1	24	171	194	GCAGCCAAGGAUGACUUGCCGGAG	CUUAGGCAACUCAUCCUUGGCUCA	Cleavage		2
Cc_miR-171c	XM_020351080.1:1231-1662	3.5	-1	1	24	171	194	GCAGCCAAGGAUGACUUGCCGGAG	CUUAGGCAACUCAUCCUUGGCUCA	Cleavage		2
Cc_miR-171c	XM_020351076.1:1287-1718	3.5	-1	1	24	171	194	GCAGCCAAGGAUGACUUGCCGGAG	CUUAGGCAACUCAUCCUUGGCUCA	Cleavage		2
Cc_miR-171c	XM_020351078.1:1235-1666	3.5	-1	1	24	171	194	GCAGCCAAGGAUGACUUGCCGGAG	CUUAGGCAACUCAUCCUUGGCUCA	Cleavage		2
Cc_miR-171c	XM_020351075.1:1283-1714	3.5	-1	1	24	171	194	GCAGCCAAGGAUGACUUGCCGGAG	CUUAGGCAACUCAUCCUUGGCUCA	Cleavage		2
Cc_miR-171c	XM_020351077.1:1242-1673	3.5	-1	1	24	171	194	GCAGCCAAGGAUGACUUGCCGGAG	CUUAGGCAACUCAUCCUUGGCUCA	Cleavage		2
Cc_miR-171c	XM_020366428.1:916-1274	3.5	-1	1	24	31	54	GCAGCCAAGGAUGACUUGCCGGAG	GUCAGGCAAAUCAUCCUUGGCUUA	Cleavage		1
Cc_miR-171c	XM_020363618.1:1400-1720	3.5	-1	1	24	67	90	GCAGCCAAGGAUGACUUGCCGGAG	CAUGGGGAAGUCAUCCUUGGCUCA	Cleavage		1
Cc_miR-171c	XM_020371189.1:1300-1948	3.5	-1	1	24	159	182	GCAGCCAAGGAUGACUUGCCGGAG	UGUAGGCAACUCAUCCUUGGCUCA	Cleavage		3
Cc_miR-171c	XM_020371190.1:1189-1838	3.5	-1	1	24	159	182	GCAGCCAAGGAUGACUUGCCGGAG	UGUAGGCAACUCAUCCUUGGCUCA	Cleavage		3
Cc_miR-171c	XM_020350323.1:1366-1843	3.5	-1	1	24	408	431	GCAGCCAAGGAUGACUUGCCGGAG	UAUAACGAGGUUGUCCUUGGCUGC	Cleavage		1
Cc_miR-171j	XM_020377137.1:1552-1790	3.5	-1	1	25	72	96	GCUAGCUAGCUUUUUUAAAAGGGUC	UGGGAUUUUGAAGUGGUUAGCUAGC	Cleavage		1
Cc_miR-172ac	XM_020357372.1:482-919	3.5	-1	1	24	408	431	UAGUAUGUUUUUAUUUUUAGCUUA	UUAGUUGGGAAUAAAAAUAUAUUC	Cleavage		1
Cc_miR-172ac	XM_020384130.1:1856-2502	3.5	-1	1	24	530	553	UAGUAUGUUUUUAUUUUUAGCUUA	GUGGCAGAAAAUUAAAGCAUACUA	Cleavage		3
Cc_miR-172ac	XM_020346906.1:235-1187	3.5	-1	1	24	800	822	UAGUAUGUUUUUAUUUUUAGCUUA	UAAG-UGAAAGUGAGAAUAUAUUG	Cleavage		1
Cc_miR-172ac	XM_020362145.1:6721-7206	3.5	-1	1	24	448	471	UAGUAUGUUUUUAUUUUUAGCUUA	CAAGGGAAUGAUAAAAAUAUGCUA	Cleavage		1
Cc_miR-172ac	XM_020363792.1:526-896	3.5	-1	1	24	333	356	UAGUAUGUUUUUAUUUUUAGCUUA	UAACAAGAAAGUGAAAAUAUACUG	Cleavage		1
Cc_miR-172ac	XM_020363793.1:481-851	3.5	-1	1	24	333	356	UAGUAUGUUUUUAUUUUUAGCUUA	UAACAAGAAAGUGAAAAUAUACUG	Cleavage		1
Cc_miR-172ac	XM_020365127.1:1079-1649	3.5	-1	1	24	377	400	UAGUAUGUUUUUAUUUUUAGCUUA	GAAAGUAAAAAUAUGAACAUAUUU	Translation		2
Cc_miR-172ac	XM_020354877.1:1390-1814	3.5	-1	1	24	186	209	UAGUAUGUUUUUAUUUUUAGCUUA	GUUUUUAAAAAUAUAAGCAUGUUG	Translation		1
Cc_miR-172ac	XM_020348036.1:616-911	3.5	-1	1	24	105	128	UAGUAUGUUUUUAUUUUUAGCUUA	CUUAUUGGAAAAAAAGACAUGCUA	Cleavage		1
Cc_miR-172ae	XM_020357056.1:3105-3314	3.5	-1	1	24	8	31	UAUAUUGAAAAAAAUCCAAGUCCC	GUGGCUUCCAUUUUUUACAAUAUA	Cleavage		1
Cc_miR-172ae	XM_020349210.1:1045-1241	3.5	-1	1	24	102	125	UAUAUUGAAAAAAAUCCAAGUCCC	AAGUUGUGGAUUUUUAUUAAUGUA	Cleavage		1
Cc_miR-172ae	XM_020379567.1:1287-1553	3.5	-1	1	24	141	164	UAUAUUGAAAAAAAUCCAAGUCCC	ACAUCUUGAAAUUUUUUUAGUGUA	Cleavage		1
Cc_miR-172ae	XM_020379562.1:1658-1924	3.5	-1	1	24	141	164	UAUAUUGAAAAAAAUCCAAGUCCC	ACAUCUUGAAAUUUUUUUAGUGUA	Cleavage		1
Cc_miR-172ae	XM_020379563.1:1296-1562	3.5	-1	1	24	141	164	UAUAUUGAAAAAAAUCCAAGUCCC	ACAUCUUGAAAUUUUUUUAGUGUA	Cleavage		1
Cc_miR-172ae	XM_020379564.1:1448-1714	3.5	-1	1	24	141	164	UAUAUUGAAAAAAAUCCAAGUCCC	ACAUCUUGAAAUUUUUUUAGUGUA	Cleavage		1
Cc_miR-172ae	XM_020379568.1:1315-1581	3.5	-1	1	24	141	164	UAUAUUGAAAAAAAUCCAAGUCCC	ACAUCUUGAAAUUUUUUUAGUGUA	Cleavage		1
Cc_miR-172ae	XM_020379566.1:1270-1536	3.5	-1	1	24	141	164	UAUAUUGAAAAAAAUCCAAGUCCC	ACAUCUUGAAAUUUUUUUAGUGUA	Cleavage		1
Cc_miR-172ae	XM_020379561.1:1332-1598	3.5	-1	1	24	141	164	UAUAUUGAAAAAAAUCCAAGUCCC	ACAUCUUGAAAUUUUUUUAGUGUA	Cleavage		1
Cc_miR-172ae	XM_020379565.1:1508-1774	3.5	-1	1	24	141	164	UAUAUUGAAAAAAAUCCAAGUCCC	ACAUCUUGAAAUUUUUUUAGUGUA	Cleavage		1
Cc_miR-172ae	XM_020376173.1:3215-3508	3.5	-1	1	24	42	65	UAUAUUGAAAAAAAUCCAAGUCCC	UUAUAUUUGAUUUUUUUCAAUUUU	Cleavage		1
Cc_miR-172ae	XM_020376172.1:3206-3499	3.5	-1	1	24	42	65	UAUAUUGAAAAAAAUCCAAGUCCC	UUAUAUUUGAUUUUUUUCAAUUUU	Cleavage		1
Cc_miR-172ae	XM_020347099.1:3138-4150	3.5	-1	1	24	113	136	UAUAUUGAAAAAAAUCCAAGUCCC	GUUUGUUGGUUUUUUUUUAAUGAA	Cleavage		1
Cc_miR-172ae	XM_020366878.1:2012-2474	3.5	-1	1	24	291	314	UAUAUUGAAAAAAAUCCAAGUCCC	AAUCAUUUGAUUUUUUUGGGUAUA	Cleavage		1
Cc_miR-172ag	XM_020347496.1:2348-3468	3.5	-1	1	19	148	166	UAUUCAAACAUGUAUAUAA	CUAUAUAUAUGGUUGAGUA	Cleavage		1
Cc_miR-172ag	XM_020347495.1:2348-3377	3.5	-1	1	19	148	166	UAUUCAAACAUGUAUAUAA	CUAUAUAUAUGGUUGAGUA	Cleavage		1
Cc_miR-172ag	XM_020347498.1:2348-3372	3.5	-1	1	19	143	161	UAUUCAAACAUGUAUAUAA	CUAUAUAUAUGGUUGAGUA	Cleavage		1
Cc_miR-172ag	XM_020347500.1:2348-3281	3.5	-1	1	19	52	70	UAUUCAAACAUGUAUAUAA	CUAUAUAUAUGGUUGAGUA	Cleavage		1
Cc_miR-172ag	XM_020347497.1:2348-3245	3.5	-1	1	19	148	166	UAUUCAAACAUGUAUAUAA	CUAUAUAUAUGGUUGAGUA	Cleavage		1
Cc_miR-172ag	XM_020347499.1:2348-3018	3.5	-1	1	19	148	166	UAUUCAAACAUGUAUAUAA	CUAUAUAUAUGGUUGAGUA	Cleavage		1
Cc_miR-172ag	XM_020372006.1:1840-2223	3.5	-1	1	19	293	311	UAUUCAAACAUGUAUAUAA	UUAUAUACAUGGUUGUAUG	Cleavage		1
Cc_miR-172ag	XM_020358436.1:722-1101	3.5	-1	1	19	337	355	UAUUCAAACAUGUAUAUAA	UUAUAUAUAUGUUGGAAGA	Cleavage		1
Cc_miR-172ag	XR_002240479.1:425-534	3.5	-1	1	19	24	42	UAUUCAAACAUGUAUAUAA	UUGUAUAAAUGUUUGACUA	Cleavage		1
Cc_miR-172ag	XM_020377610.1:3084-4668	3.5	-1	1	19	132	150	UAUUCAAACAUGUAUAUAA	UUAUUUACUUGUUUGGGUA	Translation		1
Cc_miR-172ag	XM_020357964.1:3299-3642	3.5	-1	1	19	237	255	UAUUCAAACAUGUAUAUAA	UUAUAGGUAUGUGUGAAUA	Cleavage		1
Cc_miR-172ag	XM_020348447.1:1497-2076	3.5	-1	1	19	249	267	UAUUCAAACAUGUAUAUAA	UUAAGGACAUGUUUGGAUG	Cleavage		1
Cc_miR-172ag	XM_020362609.1:1084-1401	3.5	-1	1	19	128	146	UAUUCAAACAUGUAUAUAA	UUAUUAAUAUGUUUGGAUG	Cleavage		1
Cc_miR-172ag	XM_020352019.1:1333-1877	3.5	-1	1	19	431	448	UAUUCAAACAUGUAUAUAA	UUAUA-ACAUAUUUGAAUA	Cleavage		1
Cc_miR-172ah	XM_020360044.1:2419-2614	3.5	-1	1	22	62	83	UAUUUUAGUUCUAUAUGAUUUA	UAGAUCGUAUAAAAAUAAAAUA	Translation		1
Cc_miR-172ah	XM_020359976.1:1938-2248	3.5	-1	1	22	10	32	UAUUUUAGUUCUAUA-UGAUUUA	UAAAUAGCUAUAGAACUAAAAUA	Cleavage		1
Cc_miR-172ah	XM_020368294.1:1355-1655	3.5	-1	1	22	122	143	UAUUUUAGUUCUAUAUGAUUUA	AGGGUCAUAUAGAAUUUGGAUA	Cleavage		1
Cc_miR-172ah	XM_020375813.1:875-1115	3.5	-1	1	22	153	174	UAUUUUAGUUCUAUAUGAUUUA	AAAAAAAUAUAGAAGUAAAAUA	Cleavage		1
Cc_miR-172ah	XM_020352962.1:1160-1485	3.5	-1	1	22	48	69	UAUUUUAGUUCUAUAUGAUUUA	UAUCUUAUAUAGAACUAUGAUA	Cleavage		1
Cc_miR-172ah	XM_020381277.1:1575-1810	3.5	-1	1	22	51	72	UAUUUUAGUUCUAUAUGAUUUA	UAUAGCAUAUAGGAAUAGAAUA	Cleavage		1
Cc_miR-172ah	XM_020373910.1:690-1286	3.5	-1	1	22	377	398	UAUUUUAGUUCUAUAUGAUUUA	UUCCUCGUAUAGGACUAAAACA	Cleavage		1
Cc_miR-172ah	XM_020367092.1:921-1327	3.5	-1	1	22	103	124	UAUUUUAGUUCUAUAUGAUUUA	CAUAUCAUAUAGAGUUGCAGUA	Cleavage		1
Cc_miR-172ah	XM_020382149.1:1058-1403	3.5	-1	1	22	201	222	UAUUUUAGUUCUAUAUGAUUUA	UUUAUUAUAUGGAAUUGGAAUU	Cleavage		1
Cc_miR-172ah	XM_020382150.1:1198-1355	3.5	-1	1	22	13	34	UAUUUUAGUUCUAUAUGAUUUA	UUUAUUAUAUGGAAUUGGAAUU	Cleavage		1
Cc_miR-172ah	XM_020375723.1:1604-2002	3.5	-1	1	22	124	145	UAUUUUAGUUCUAUAUGAUUUA	UGUACCAUAUAGAACGAAAGUG	Cleavage		1
Cc_miR-172ah	XM_020379695.1:1020-1415	3.5	-1	1	22	219	240	UAUUUUAGUUCUAUAUGAUUUA	UUAGUUAAUUAGGACUAAAAUA	Cleavage		2
Cc_miR-172ah	XM_020379695.1:1020-1415	3.5	-1	1	22	268	289	UAUUUUAGUUCUAUAUGAUUUA	UUAGUUAAUUAGGACUAAAAUA	Cleavage		2
Cc_miR-172ah	XM_020375720.1:1849-2165	3.5	-1	1	22	42	63	UAUUUUAGUUCUAUAUGAUUUA	UGUACCAUAUAGAACGAAAGUG	Cleavage		1
Cc_miR-172ah	XM_020375722.1:1655-1971	3.5	-1	1	22	42	63	UAUUUUAGUUCUAUAUGAUUUA	UGUACCAUAUAGAACGAAAGUG	Cleavage		1
Cc_miR-172ah	XM_020375721.1:1679-1995	3.5	-1	1	22	42	63	UAUUUUAGUUCUAUAUGAUUUA	UGUACCAUAUAGAACGAAAGUG	Cleavage		1
Cc_miR-172ah	XM_020375719.1:1877-2193	3.5	-1	1	22	42	63	UAUUUUAGUUCUAUAUGAUUUA	UGUACCAUAUAGAACGAAAGUG	Cleavage		1
Cc_miR-172ai	XM_020360818.1:1527-2049	3.5	-1	1	25	153	177	UAUUUUCCUUUUUUUCACUUCUUAU	UUAAGAGUUGGAAAGAGGGAAAGUA	Cleavage		1
Cc_miR-172ai	XM_020381309.1:1974-5047	3.5	-1	1	25	1076	1100	UAUUUUCCUUUUUUUCACUUCUUAU	AUAGGGAGGGAGAAAAAGGAGAAGA	Cleavage		1
Cc_miR-172ai	XM_020383842.1:3351-3624	3.5	-1	1	25	156	180	UAUUUUCCUUUUUUUCACUUCUUAU	UCAAGGGGUGGGAAAAAGGAAUGUA	Cleavage		1
Cc_miR-172ai	XM_020383841.1:3555-3828	3.5	-1	1	25	156	180	UAUUUUCCUUUUUUUCACUUCUUAU	UCAAGGGGUGGGAAAAAGGAAUGUA	Cleavage		1
Cc_miR-172ai	XM_020362214.1:871-1294	3.5	-1	1	25	64	88	UAUUUUCCUUUUUUUCACUUCUUAU	UCAAGAAAUGAAGAAAGGCAAAAUA	Cleavage		1
Cc_miR-172ai	XM_020382005.1:1197-1859	3.5	-1	1	25	467	491	UAUUUUCCUUUUUUUCACUUCUUAU	GAAAGAAAUGGAAGAAAUGAAAAUA	Cleavage		2
Cc_miR-172ai	XM_020381156.1:1576-2288	3.5	-1	1	25	586	610	UAUUUUCCUUUUUUUCACUUCUUAU	CCAAGAAGAGGAGAAAAGGGGAAUG	Cleavage		1
Cc_miR-172ai	XM_020349917.1:1374-1662	3.5	-1	1	25	6	30	UAUUUUCCUUUUUUUCACUUCUUAU	CAAAGGGAUGAGAAAAAGAAAAAUA	Cleavage		1
Cc_miR-172ai	XM_020357421.1:1006-1323	3.5	-1	1	25	194	218	UAUUUUCCUUUUUUUCACUUCUUAU	GAAGGGAGUGAGGAAAAUGGAAGUA	Cleavage		1
Cc_miR-172ai	XM_020376862.1:1-227	3.5	-1	1	25	50	74	UAUUUUCCUUUUUUUCACUUCUUAU	GUGUGGAGUGAAAAGAAAGAAAAGA	Cleavage		1
Cc_miR-172ai	XM_020356710.1:1-423	3.5	-1	1	25	222	246	UAUUUUCCUUUUUUUCACUUCUUAU	GAGGGAAGAGGGAAGAAGGAGAAUG	Cleavage		1
Cc_miR-172ai	XM_020365992.1:1775-2654	3.5	-1	1	25	67	90	UAUUUUCCUUUUUUUCACUUCUUAU	AUAA-AAGUGAAAGGCAGGGGAAUA	Translation		1
Cc_miR-172ai	XM_020380122.1:3490-3670	3.5	-1	1	25	91	115	UAUUUUCCUUUUUUUCACUUCUUAU	CAUAGAACUAACAAAAAGGAAAAUG	Cleavage		1
Cc_miR-172ai	XM_020380121.1:3493-3673	3.5	-1	1	25	91	115	UAUUUUCCUUUUUUUCACUUCUUAU	CAUAGAACUAACAAAAAGGAAAAUG	Cleavage		1
Cc_miR-172ai	XM_020370539.1:1341-1760	3.5	-1	1	25	311	335	UAUUUUCCUUUUUUUCACUUCUUAU	AGAGAAAAUGAAAUAAAGGAAAAUU	Cleavage		1
Cc_miR-172d	XM_020357280.1:2025-2376	3.5	-1	1	21	74	94	GGAGUUCCUUGCAGCCCAAAG	AUUUGGCCUGUGGGGAGCUUC	Cleavage		1
Cc_miR-172d	XR_002239538.1:246-862	3.5	-1	1	21	76	96	GGAGUUCCUUGCAGCCCAAAG	GCUUGGACUGAAGGGAGCUCC	Translation		1
Cc_miR-172f	XM_020353054.1:1-1867	3.5	-1	1	22	1001	1022	GGAUCUAAGAAUGAAUAGAUGG	CUUCCUAUUCAUUUUUGGGUCG	Cleavage		1
Cc_miR-172f	XM_020348456.1:616-2905	3.5	-1	1	22	282	303	GGAUCUAAGAAUGAAUAGAUGG	CAUUUUAUUUAUUUUUGGGUCA	Cleavage		1
Cc_miR-172f	XM_020348458.1:616-2905	3.5	-1	1	22	282	303	GGAUCUAAGAAUGAAUAGAUGG	CAUUUUAUUUAUUUUUGGGUCA	Cleavage		1
Cc_miR-172f	XM_020348459.1:611-2900	3.5	-1	1	22	282	303	GGAUCUAAGAAUGAAUAGAUGG	CAUUUUAUUUAUUUUUGGGUCA	Cleavage		1
Cc_miR-172f	XM_020348457.1:611-2900	3.5	-1	1	22	282	303	GGAUCUAAGAAUGAAUAGAUGG	CAUUUUAUUUAUUUUUGGGUCA	Cleavage		1
Cc_miR-172f	XM_020372207.1:1002-1238	3.5	-1	1	22	91	112	GGAUCUAAGAAUGAAUAGAUGG	UGUGCUAUUUAUUUUUAGGUCG	Cleavage		1
Cc_miR-172f	XM_020372208.1:1004-1240	3.5	-1	1	22	91	112	GGAUCUAAGAAUGAAUAGAUGG	UGUGCUAUUUAUUUUUAGGUCG	Cleavage		1
Cc_miR-172f	XM_020349283.1:1971-2636	3.5	-1	1	22	398	419	GGAUCUAAGAAUGAAUAGAUGG	AUAUAUAAUCAUUUUUGGAUUC	Cleavage		1
Cc_miR-172f	XM_020353522.1:93-508	3.5	-1	1	22	58	79	GGAUCUAAGAAUGAAUAGAUGG	CCCCUUCUUCAUUCUUGGAUCU	Cleavage		1
Cc_miR-172g	XM_020356902.1:2112-2277	3.5	-1	1	25	58	82	GGGGUAAUCUGCAUCCUGAGACUUA	GCUUGUUCAGUCUGUAGAUUACUUC	Cleavage		1
Cc_miR-172i	XM_020357971.1:1237-1672	3.5	-1	1	19	259	277	GGUCGGAGGUGAUGACAGA	UCUGUCAUCACAUCUGGUU	Cleavage		1
Cc_miR-172i	XM_020357970.1:1230-1832	3.5	-1	1	19	426	444	GGUCGGAGGUGAUGACAGA	UCUGUCAUCACAUCUGGUU	Cleavage		1
Cc_miR-172i	XM_020365090.1:1615-3035	3.5	-1	1	19	864	882	GGUCGGAGGUGAUGACAGA	UCUUUCAUCACCUCUAAUC	Cleavage		1
Cc_miR-172l	XM_020374238.1:2859-3520	3.5	-1	1	22	497	518	GUGAGAAUGAGAGGAGGGAGAG	CUCUUCCUUUUCUCUUUCUCAU	Cleavage		1
Cc_miR-172l	XM_020349873.1:1-843	3.5	-1	1	22	129	150	GUGAGAAUGAGAGGAGGGAGAG	UUCUUCUUCCUCCUAUUCUUAC	Translation		2
Cc_miR-172l	XM_020359532.1:1-212	3.5	-1	1	22	69	90	GUGAGAAUGAGAGGAGGGAGAG	UUCUCCUUCUUCUCACUCUUGC	Cleavage		1
Cc_miR-172l	XM_020359515.1:1-212	3.5	-1	1	22	69	90	GUGAGAAUGAGAGGAGGGAGAG	UUCUCCUUCUUCUCACUCUUGC	Cleavage		1
Cc_miR-172l	XR_002238694.1:1-798	3.5	-1	1	22	189	210	GUGAGAAUGAGAGGAGGGAGAG	GACUCUCUUCUCUCAUUUCCAU	Cleavage		2
Cc_miR-172l	XR_002238694.1:1-798	3.5	-1	1	22	272	293	GUGAGAAUGAGAGGAGGGAGAG	AAGAGUCUUCUCUCAUUUUCAC	Cleavage		2
Cc_miR-172l	XR_002238695.1:1-791	3.5	-1	1	22	189	210	GUGAGAAUGAGAGGAGGGAGAG	GACUCUCUUCUCUCAUUUCCAU	Cleavage		2
Cc_miR-172l	XR_002238695.1:1-791	3.5	-1	1	22	272	293	GUGAGAAUGAGAGGAGGGAGAG	AAGAGUCUUCUCUCAUUUUCAC	Cleavage		2
Cc_miR-172l	XR_002238696.1:1-743	3.5	-1	1	22	189	210	GUGAGAAUGAGAGGAGGGAGAG	GACUCUCUUCUCUCAUUUCCAU	Cleavage		2
Cc_miR-172l	XR_002238696.1:1-743	3.5	-1	1	22	272	293	GUGAGAAUGAGAGGAGGGAGAG	AAGAGUCUUCUCUCAUUUUCAC	Cleavage		2
Cc_miR-172l	XR_002238698.1:1-676	3.5	-1	1	22	189	210	GUGAGAAUGAGAGGAGGGAGAG	GACUCUCUUCUCUCAUUUCCAU	Cleavage		2
Cc_miR-172l	XR_002238698.1:1-676	3.5	-1	1	22	272	293	GUGAGAAUGAGAGGAGGGAGAG	AAGAGUCUUCUCUCAUUUUCAC	Cleavage		2
Cc_miR-172l	XM_020371894.1:1888-2513	3.5	-1	1	22	220	241	GUGAGAAUGAGAGGAGGGAGAG	UUUUCCUUUUUUUUGUUUUCAC	Cleavage		1
Cc_miR-172l	XR_002238697.1:1-373	3.5	-1	1	22	189	210	GUGAGAAUGAGAGGAGGGAGAG	GACUCUCUUCUCUCAUUUCCAU	Cleavage		2
Cc_miR-172l	XR_002238697.1:1-373	3.5	-1	1	22	272	293	GUGAGAAUGAGAGGAGGGAGAG	AAGAGUCUUCUCUCAUUUUCAC	Cleavage		2
Cc_miR-172l	XM_020351630.1:1623-1884	3.5	-1	1	22	234	255	GUGAGAAUGAGAGGAGGGAGAG	UUCCUUCUUCUCUUAUUCUCAU	Cleavage		1
Cc_miR-172l	XR_002239450.1:129-710	3.5	-1	1	22	207	228	GUGAGAAUGAGAGGAGGGAGAG	UUAUCCCUCUUCUCGUUCUCCU	Cleavage		1
Cc_miR-172l	XM_020367396.1:742-1150	3.5	-1	1	22	24	45	GUGAGAAUGAGAGGAGGGAGAG	UGCUUUCUCUUUUCAUUUUUAU	Cleavage		1
Cc_miR-172l	XM_020367399.1:935-1343	3.5	-1	1	22	24	45	GUGAGAAUGAGAGGAGGGAGAG	UGCUUUCUCUUUUCAUUUUUAU	Cleavage		1
Cc_miR-172l	XM_020367398.1:753-1161	3.5	-1	1	22	24	45	GUGAGAAUGAGAGGAGGGAGAG	UGCUUUCUCUUUUCAUUUUUAU	Cleavage		1
Cc_miR-172l	XM_020367397.1:718-1126	3.5	-1	1	22	24	45	GUGAGAAUGAGAGGAGGGAGAG	UGCUUUCUCUUUUCAUUUUUAU	Cleavage		1
Cc_miR-172l	XM_020367394.1:1022-1430	3.5	-1	1	22	24	45	GUGAGAAUGAGAGGAGGGAGAG	UGCUUUCUCUUUUCAUUUUUAU	Cleavage		1
Cc_miR-172l	XM_020375459.1:4111-4583	3.5	-1	1	22	151	172	GUGAGAAUGAGAGGAGGGAGAG	AUUUCACUUCUUUCAUUUUUAU	Cleavage		1
Cc_miR-172l	XM_020357142.1:2872-3394	3.5	-1	1	22	479	500	GUGAGAAUGAGAGGAGGGAGAG	UUAUCUUUCCUUUCUUUUUCAC	Cleavage		1
Cc_miR-172l	XM_020351712.1:1-232	3.5	-1	1	22	32	53	GUGAGAAUGAGAGGAGGGAGAG	CCCUCCUUGCUCUUGUUUUCAU	Cleavage		1
Cc_miR-172l	XM_020351838.1:1-191	3.5	-1	1	22	157	178	GUGAGAAUGAGAGGAGGGAGAG	UUGUUCUUCCUCUCAUUUCCGC	Cleavage		1
Cc_miR-172l	XM_020348475.1:2776-3737	3.5	-1	1	22	451	472	GUGAGAAUGAGAGGAGGGAGAG	UUGCCCCUUCUCUUUUUCUCAC	Cleavage		1
Cc_miR-172l	XM_020348474.1:3245-4206	3.5	-1	1	22	451	472	GUGAGAAUGAGAGGAGGGAGAG	UUGCCCCUUCUCUUUUUCUCAC	Cleavage		1
Cc_miR-172l	XM_020374030.1:2865-3501	3.5	-1	1	22	3	24	GUGAGAAUGAGAGGAGGGAGAG	AUAGUCCUCUUUUCAUUUUCAU	Cleavage		1
Cc_miR-172l	XM_020374031.1:2834-3464	3.5	-1	1	22	3	24	GUGAGAAUGAGAGGAGGGAGAG	AUAGUCCUCUUUUCAUUUUCAU	Cleavage		1
Cc_miR-172l	XR_002239149.1:1333-3135	3.5	-1	1	22	1443	1464	GUGAGAAUGAGAGGAGGGAGAG	UGGUUUCUUUUCUCACUCUCAC	Cleavage		1
Cc_miR-172n	XM_020376580.1:2259-2668	3.5	-1	1	21	1	21	GUUUAGGUCUAUUACCACAAU	UUUAUUGUAAUGGAUCUAAAU	Cleavage		1
Cc_miR-172n	XM_020349355.1:1269-1466	3.5	-1	1	25	141	165	GUUUAGGUCUAUUACCACAAUAAUA	CUAAGAUGUAGUAAUAGACAUGAAU	Cleavage		1
Cc_miR-172r	XM_020371472.1:1910-2313	3.5	-1	1	24	322	345	GUCAGGAUUGGGUAAUUUGCGCGC	AGGAGUAAAGUGUUCAGUCCUGAC	Cleavage		1
Cc_miR-172r	XM_020371471.1:1910-2316	3.5	-1	1	24	325	348	GUCAGGAUUGGGUAAUUUGCGCGC	AGGAGUAAAGUGUUCAGUCCUGAC	Cleavage		1
Cc_miR-172r	XM_020371470.1:1910-2389	3.5	-1	1	24	398	421	GUCAGGAUUGGGUAAUUUGCGCGC	AGGAGUAAAGUGUUCAGUCCUGAC	Cleavage		1
Cc_miR-172r	XM_020374047.1:975-1271	3.5	-1	1	24	47	70	GUCAGGAUUGGGUAAUUUGCGCGC	ACUUUCAAAUUUUCCAGUUCUGAU	Cleavage		1
Cc_miR-172r	XM_020374006.1:889-1185	3.5	-1	1	24	47	70	GUCAGGAUUGGGUAAUUUGCGCGC	ACUUUCAAAUUUUCCAGUUCUGAU	Cleavage		1
Cc_miR-172r	XM_020382491.1:1113-1421	3.5	-1	1	24	269	292	GUCAGGAUUGGGUAAUUUGCGCGC	UUAAACAAAUUACUUAAUUUUCAC	Cleavage		1
Cc_miR-172r	XM_020363082.1:390-700	3.5	-1	1	24	5	28	GUCAGGAUUGGGUAAUUUGCGCGC	ACUAUAAAAGAACCUAAUCCUGAC	Cleavage		1
Cc_miR-172s	XM_020361932.1:2012-2305	3.5	-1	1	19	61	79	GUCCAGAUGCCUGGGAUGA	UCAGACCAGGCAUUUGGAA	Cleavage		1
Cc_miR-172s	XM_020361933.1:2009-2302	3.5	-1	1	19	61	79	GUCCAGAUGCCUGGGAUGA	UCAGACCAGGCAUUUGGAA	Cleavage		1
Cc_miR-172v	XM_020365139.1:3269-4132	3.5	-1	1	21	475	495	GUGUGGAAGAAUCUGUAAAGC	GGCGUACAGGUUCUUUUACAC	Cleavage		1
Cc_miR-172v	XM_020365140.1:3242-4105	3.5	-1	1	21	475	495	GUGUGGAAGAAUCUGUAAAGC	GGCGUACAGGUUCUUUUACAC	Cleavage		1
Cc_miR-172v	XM_020377292.1:789-1285	3.5	-1	1	21	289	309	GUGUGGAAGAAUCUGUAAAGC	AACUUACAGAUUCUUUUAUAG	Cleavage		1
Cc_miR-172v	XR_002239648.1:459-1605	3.5	-1	1	21	841	861	GUGUGGAAGAAUCUGUAAAGC	AAUUUGUAAAUUCUUCCACAA	Cleavage		1
Cc_miR-172v	XM_020365133.1:3295-3678	3.5	-1	1	21	338	358	GUGUGGAAGAAUCUGUAAAGC	AAUUUAUAGGUUCUUCCAAAG	Cleavage		1
Cc_miR-172v	XM_020356544.1:2356-2541	3.5	-1	1	21	127	147	GUGUGGAAGAAUCUGUAAAGC	UUAUUGUAGAUUUUUCCAUAU	Cleavage		1
Cc_miR-172v	XM_020364975.1:951-1218	3.5	-1	1	21	73	93	GUGUGGAAGAAUCUGUAAAGC	UAUUUUUAGGUUCCUCCACAC	Cleavage		1
Cc_miR-172v	XM_020357254.1:2479-2889	3.5	-1	1	21	281	301	GUGUGGAAGAAUCUGUAAAGC	UGUAUAAAGAUUUUUUCAUAC	Cleavage		1
Cc_miR-172w	XM_020358269.1:1-340	3.5	-1	1	21	120	140	GUGUUUGUGUGGAGGGUGAAA	AUUCACCCUCAACUCAAGCAC	Translation		1
Cc_miR-172w	XM_020352715.1:514-761	3.5	-1	1	21	206	226	GUGUUUGUGUGGAGGGUGAAA	AUUUAUGCUUCACAUAAAUAC	Cleavage		1
Cc_miR-172w	XM_020363660.1:1276-1934	3.5	-1	1	21	231	251	GUGUUUGUGUGGAGGGUGAAA	AUUCAAACUUUACACAAGCAC	Cleavage		1
Cc_miR-172w	XM_020363658.1:1368-2026	3.5	-1	1	21	231	251	GUGUUUGUGUGGAGGGUGAAA	AUUCAAACUUUACACAAGCAC	Cleavage		1
Cc_miR-172w	XM_020363659.1:1112-1770	3.5	-1	1	21	231	251	GUGUUUGUGUGGAGGGUGAAA	AUUCAAACUUUACACAAGCAC	Cleavage		1
Cc_miR-172w	XM_020363661.1:1277-1935	3.5	-1	1	21	231	251	GUGUUUGUGUGGAGGGUGAAA	AUUCAAACUUUACACAAGCAC	Cleavage		1
Cc_miR-172w	XM_020362092.1:1-1745	3.5	-1	1	21	419	439	GUGUUUGUGUGGAGGGUGAAA	CCUCACGCUCCACACCGACGC	Cleavage		1
Cc_miR-172z	XM_020361809.1:559-1134	3.5	-1	1	24	288	311	GUUUGUAGCAGAGAAAAGUGUGAU	UUUGAAUUUUUUUUUGCUACGAGA	Cleavage		1
Cc_miR-172z	XM_020361810.1:559-1021	3.5	-1	1	24	175	198	GUUUGUAGCAGAGAAAAGUGUGAU	UUUGAAUUUUUUUUUGCUACGAGA	Cleavage		1
Cc_miR-172z	XM_020349639.1:2456-2970	3.5	-1	1	24	299	322	GUUUGUAGCAGAGAAAAGUGUGAU	CACGGACUUUUCUUUGUUACUAGU	Cleavage		1
Cc_miR-172z	XM_020358581.1:2468-3606	3.5	-1	1	24	684	707	GUUUGUAGCAGAGAAAAGUGUGAU	UUGAAACUUUUUUCUGUUACUGGC	Cleavage		1
Cc_miR-172z	XM_020375178.1:2107-2804	3.5	-1	1	24	292	315	GUUUGUAGCAGAGAAAAGUGUGAU	GUAUUGUUUCUUUCUGUUACAAAU	Cleavage		1
Cc_miR-319a	XM_020347476.1:1444-1910	3.5	-1	1	25	349	373	UCUCUCUCUCUCACACAUGGGUCUC	AGAGUGAGUGAGUGAGAGAGAGAGC	Cleavage		2
Cc_miR-319a	XM_020364802.1:605-1112	3.5	-1	1	25	5	29	UCUCUCUCUCUCACACAUGGGUCUC	UUGAAUAAUGAGAGAGAGAGAGAGA	Cleavage		1
Cc_miR-319a	XM_020359183.1:1-506	3.5	-1	1	25	43	67	UCUCUCUCUCUCACACAUGGGUCUC	UUCCUCCUUUUGAGAGAGAGAGAGA	Cleavage		1
Cc_miR-319a	XM_020370789.1:6676-6977	3.5	-1	1	25	17	41	UCUCUCUCUCUCACACAUGGGUCUC	UGCACGCACGAGAGAGAGAGAGAGA	Cleavage		1
Cc_miR-319a	XM_020370790.1:6661-6962	3.5	-1	1	25	17	41	UCUCUCUCUCUCACACAUGGGUCUC	UGCACGCACGAGAGAGAGAGAGAGA	Cleavage		1
Cc_miR-319a	XM_020353738.1:693-949	3.5	-1	1	25	106	130	UCUCUCUCUCUCACACAUGGGUCUC	UCACAUAAUGAGAGAGAGAGAGAGA	Cleavage		1
Cc_miR-319a	XM_020383036.1:1045-1262	3.5	-1	1	25	8	32	UCUCUCUCUCUCACACAUGGGUCUC	AAGCAGCAAUUGUGGGAGAGGGAGG	Cleavage		1
Cc_miR-319a	XM_020383038.1:993-1283	3.5	-1	1	25	57	81	UCUCUCUCUCUCACACAUGGGUCUC	AAGCAGCAAUUGUGGGAGAGGGAGG	Cleavage		1
Cc_miR-319a	XM_020383034.1:1108-1398	3.5	-1	1	25	57	81	UCUCUCUCUCUCACACAUGGGUCUC	AAGCAGCAAUUGUGGGAGAGGGAGG	Cleavage		1
Cc_miR-319a	XM_020383037.1:1029-1398	3.5	-1	1	25	167	191	UCUCUCUCUCUCACACAUGGGUCUC	AAGCAGCAAUUGUGGGAGAGGGAGG	Cleavage		1
Cc_miR-319a	XR_002241367.1:1029-1537	3.5	-1	1	25	88	112	UCUCUCUCUCUCACACAUGGGUCUC	AAGCAGCAAUUGUGGGAGAGGGAGG	Cleavage		1
Cc_miR-319ad	XR_002241005.1:1-1234	3.5	-1	1	20	178	197	UAUCAGCUCAGCAGUUUUGU	AUGUGAUUGCUGAGUUGAUA	Cleavage		1
Cc_miR-319ad	XR_002241001.1:1-1345	3.5	-1	1	20	178	197	UAUCAGCUCAGCAGUUUUGU	AUGUGAUUGCUGAGUUGAUA	Cleavage		1
Cc_miR-319ad	XM_020364781.1:2042-2458	3.5	-1	1	20	110	130	UAUCAGCUCAGCAGU-UUUGU	GCAAAUGUUGCUGAGUUGAUA	Cleavage		1
Cc_miR-319ad	XM_020365925.1:1502-1760	3.5	-1	1	20	77	96	UAUCAGCUCAGCAGUUUUGU	ACUGGAGUGCUGAGUUGAUA	Cleavage		1
Cc_miR-319ad	XM_020365924.1:1497-1755	3.5	-1	1	20	77	96	UAUCAGCUCAGCAGUUUUGU	ACUGGAGUGCUGAGUUGAUA	Cleavage		1
Cc_miR-319ad	XM_020365922.1:1459-1717	3.5	-1	1	20	77	96	UAUCAGCUCAGCAGUUUUGU	ACUGGAGUGCUGAGUUGAUA	Cleavage		1
Cc_miR-319af	XR_002239449.1:783-1173	3.5	-1	1	19	159	177	UAUCUUGAAGUUCCUCUGA	UUAGAAGAACUUCAAGGAA	Cleavage		1
Cc_miR-319af	XM_020382516.1:2571-3073	3.5	-1	1	19	376	394	UAUCUUGAAGUUCCUCUGA	UGAGGGGAACUUCAGAAUA	Cleavage		1
Cc_miR-319af	XM_020364696.1:1-1651	3.5	-1	1	19	1577	1595	UAUCUUGAAGUUCCUCUGA	UCAGUGGGACUUUGAGAUU	Cleavage		1
Cc_miR-319af	XR_002240368.1:191-1200	3.5	-1	1	19	927	945	UAUCUUGAAGUUCCUCUGA	UUGGAAGAACCUCAAGAUA	Cleavage		2
Cc_miR-319af	XM_020377593.1:2004-2329	3.5	-1	1	19	275	293	UAUCUUGAAGUUCCUCUGA	UUAUAUGAAUUUUAAGAUA	Cleavage		1
Cc_miR-319af	XM_020377590.1:2023-2348	3.5	-1	1	19	275	293	UAUCUUGAAGUUCCUCUGA	UUAUAUGAAUUUUAAGAUA	Cleavage		1
Cc_miR-319af	XM_020377589.1:2022-2347	3.5	-1	1	19	275	293	UAUCUUGAAGUUCCUCUGA	UUAUAUGAAUUUUAAGAUA	Cleavage		1
Cc_miR-319af	XM_020377591.1:2024-2349	3.5	-1	1	19	275	293	UAUCUUGAAGUUCCUCUGA	UUAUAUGAAUUUUAAGAUA	Cleavage		1
Cc_miR-319ai	XM_020382310.1:688-897	3.5	-1	1	19	17	35	UAUGGAAUGAGAGAGACAA	AUGUCUUUCUCGUUUCAUU	Cleavage		1
Cc_miR-319ai	XM_020358756.1:1511-1897	3.5	-1	1	19	286	304	UAUGGAAUGAGAGAGACAA	GUGUUUUUCUCAUGCCAUA	Cleavage		1
Cc_miR-319ai	XM_020357973.1:1923-2132	3.5	-1	1	19	70	88	UAUGGAAUGAGAGAGACAA	UUGUUUCUUGCAUUUCAUG	Translation		1
Cc_miR-319ai	XM_020374044.1:508-713	3.5	-1	1	19	53	71	UAUGGAAUGAGAGAGACAA	UUGUUUCUCUUGUUUGAUA	Cleavage		1
Cc_miR-319ai	XM_020383653.1:1100-1272	3.5	-1	1	19	102	120	UAUGGAAUGAGAGAGACAA	UUGUUUCUUUCUUUUCAUG	Cleavage		1
Cc_miR-319ai	XM_020378393.1:1754-1861	3.5	-1	1	19	21	39	UAUGGAAUGAGAGAGACAA	UUGUUUUUUUUGUUUUAUA	Cleavage		1
Cc_miR-319ai	XM_020378394.1:1748-1855	3.5	-1	1	19	21	39	UAUGGAAUGAGAGAGACAA	UUGUUUUUUUUGUUUUAUA	Cleavage		1
Cc_miR-319ai	XM_020370956.1:3400-3707	3.5	-1	1	19	77	95	UAUGGAAUGAGAGAGACAA	UUGUUGCUCUUAUUCUAUU	Cleavage		1
Cc_miR-319ai	XM_020379647.1:596-923	3.5	-1	1	19	49	67	UAUGGAAUGAGAGAGACAA	UUCUUUCUUUCUUUCCAUA	Cleavage		1
Cc_miR-319ai	XM_020374391.1:340-657	3.5	-1	1	19	220	238	UAUGGAAUGAGAGAGACAA	UUUUCUUUUUUAUUCCGUG	Cleavage		1
Cc_miR-319ai	XM_020350325.1:1357-1674	3.5	-1	1	19	220	238	UAUGGAAUGAGAGAGACAA	UUUUCUUUUUUAUUCCGUG	Cleavage		1
Cc_miR-319ai	XM_020384334.1:837-1140	3.5	-1	1	19	222	240	UAUGGAAUGAGAGAGACAA	UUAUCUCUGUCAUUUUAUA	Translation		1
Cc_miR-319ai	XM_020384335.1:811-1114	3.5	-1	1	19	222	240	UAUGGAAUGAGAGAGACAA	UUAUCUCUGUCAUUUUAUA	Translation		1
Cc_miR-319ai	XM_020347753.1:1432-1621	3.5	-1	1	19	139	157	UAUGGAAUGAGAGAGACAA	UUUUCUCUUGUAUUCCAUA	Translation		1
Cc_miR-319ai	XM_020377579.1:1788-1974	3.5	-1	1	19	14	32	UAUGGAAUGAGAGAGACAA	UUUUCUUUUUUAUUUCAUG	Cleavage		1
Cc_miR-319ai	XM_020384384.1:1686-1832	3.5	-1	1	19	93	111	UAUGGAAUGAGAGAGACAA	UUUUUUCUCUUGUUUUAUA	Cleavage		1
Cc_miR-319ai	XM_020353121.1:3001-3147	3.5	-1	1	19	93	111	UAUGGAAUGAGAGAGACAA	UUUUUUCUCUUGUUUUAUA	Cleavage		1
Cc_miR-319ai	XM_020362756.1:1208-1324	3.5	-1	1	19	52	70	UAUGGAAUGAGAGAGACAA	UUGUUCCUUUUAUUCCGUG	Cleavage		1
Cc_miR-319aj	XM_020382310.1:688-897	3.5	-1	1	19	17	35	UAUGGAAUGAGAGAGACAA	AUGUCUUUCUCGUUUCAUU	Cleavage		1
Cc_miR-319aj	XM_020358756.1:1511-1897	3.5	-1	1	19	286	304	UAUGGAAUGAGAGAGACAA	GUGUUUUUCUCAUGCCAUA	Cleavage		1
Cc_miR-319aj	XM_020357973.1:1923-2132	3.5	-1	1	19	70	88	UAUGGAAUGAGAGAGACAA	UUGUUUCUUGCAUUUCAUG	Translation		1
Cc_miR-319aj	XM_020374044.1:508-713	3.5	-1	1	19	53	71	UAUGGAAUGAGAGAGACAA	UUGUUUCUCUUGUUUGAUA	Cleavage		1
Cc_miR-319aj	XM_020383653.1:1100-1272	3.5	-1	1	19	102	120	UAUGGAAUGAGAGAGACAA	UUGUUUCUUUCUUUUCAUG	Cleavage		1
Cc_miR-319aj	XM_020378393.1:1754-1861	3.5	-1	1	19	21	39	UAUGGAAUGAGAGAGACAA	UUGUUUUUUUUGUUUUAUA	Cleavage		1
Cc_miR-319aj	XM_020378394.1:1748-1855	3.5	-1	1	19	21	39	UAUGGAAUGAGAGAGACAA	UUGUUUUUUUUGUUUUAUA	Cleavage		1
Cc_miR-319aj	XM_020370956.1:3400-3707	3.5	-1	1	19	77	95	UAUGGAAUGAGAGAGACAA	UUGUUGCUCUUAUUCUAUU	Cleavage		1
Cc_miR-319aj	XM_020379647.1:596-923	3.5	-1	1	19	49	67	UAUGGAAUGAGAGAGACAA	UUCUUUCUUUCUUUCCAUA	Cleavage		1
Cc_miR-319aj	XM_020374391.1:340-657	3.5	-1	1	19	220	238	UAUGGAAUGAGAGAGACAA	UUUUCUUUUUUAUUCCGUG	Cleavage		1
Cc_miR-319aj	XM_020350325.1:1357-1674	3.5	-1	1	19	220	238	UAUGGAAUGAGAGAGACAA	UUUUCUUUUUUAUUCCGUG	Cleavage		1
Cc_miR-319aj	XM_020384334.1:837-1140	3.5	-1	1	19	222	240	UAUGGAAUGAGAGAGACAA	UUAUCUCUGUCAUUUUAUA	Translation		1
Cc_miR-319aj	XM_020384335.1:811-1114	3.5	-1	1	19	222	240	UAUGGAAUGAGAGAGACAA	UUAUCUCUGUCAUUUUAUA	Translation		1
Cc_miR-319aj	XM_020347753.1:1432-1621	3.5	-1	1	19	139	157	UAUGGAAUGAGAGAGACAA	UUUUCUCUUGUAUUCCAUA	Translation		1
Cc_miR-319aj	XM_020377579.1:1788-1974	3.5	-1	1	19	14	32	UAUGGAAUGAGAGAGACAA	UUUUCUUUUUUAUUUCAUG	Cleavage		1
Cc_miR-319aj	XM_020384384.1:1686-1832	3.5	-1	1	19	93	111	UAUGGAAUGAGAGAGACAA	UUUUUUCUCUUGUUUUAUA	Cleavage		1
Cc_miR-319aj	XM_020353121.1:3001-3147	3.5	-1	1	19	93	111	UAUGGAAUGAGAGAGACAA	UUUUUUCUCUUGUUUUAUA	Cleavage		1
Cc_miR-319aj	XM_020362756.1:1208-1324	3.5	-1	1	19	52	70	UAUGGAAUGAGAGAGACAA	UUGUUCCUUUUAUUCCGUG	Cleavage		1
Cc_miR-319g	XM_020381309.1:1974-5047	3.5	-1	1	25	1077	1101	UUAUUUUCCUUUUUUUCACUUCUUA	UAGGGAGGGAGAAAAAGGAGAAGAA	Cleavage		1
Cc_miR-319g	XM_020367967.1:2924-3703	3.5	-1	1	25	465	489	UUAUUUUCCUUUUUUUCACUUCUUA	GCAGGAGUGAGGAGAGGGAAAGUAU	Cleavage		2
Cc_miR-319g	XM_020369029.1:2601-2830	3.5	-1	1	25	17	41	UUAUUUUCCUUUUUUUCACUUCUUA	AAAGAGGAGAAUAAAUGGAAAAUAA	Translation		1
Cc_miR-319g	XM_020369028.1:2722-2951	3.5	-1	1	25	17	41	UUAUUUUCCUUUUUUUCACUUCUUA	AAAGAGGAGAAUAAAUGGAAAAUAA	Translation		1
Cc_miR-319g	XM_020369030.1:2365-2594	3.5	-1	1	25	17	41	UUAUUUUCCUUUUUUUCACUUCUUA	AAAGAGGAGAAUAAAUGGAAAAUAA	Translation		1
Cc_miR-319g	XM_020376862.1:1-227	3.5	-1	1	25	51	75	UUAUUUUCCUUUUUUUCACUUCUUA	UGUGGAGUGAAAAGAAAGAAAAGAA	Cleavage		1
Cc_miR-319g	XM_020363210.1:517-676	3.5	-1	1	25	4	28	UUAUUUUCCUUUUUUUCACUUCUUA	GCUGGAGGGAGAAAGAGGGAGAUAG	Cleavage		1
Cc_miR-319g	XM_020373014.1:2218-2401	3.5	-1	1	25	146	170	UUAUUUUCCUUUUUUUCACUUCUUA	UUAGACUUGAGAAAAAGAAAAAUAG	Cleavage		1
Cc_miR-319g	XR_002241287.1:2490-4043	3.5	-1	1	25	607	631	UUAUUUUCCUUUUUUUCACUUCUUA	UUAUAAGUGAAGAAAAGGAAAUAAA	Cleavage		1
Cc_miR-319g	XR_002241289.1:2490-4059	3.5	-1	1	25	607	631	UUAUUUUCCUUUUUUUCACUUCUUA	UUAUAAGUGAAGAAAAGGAAAUAAA	Cleavage		1
Cc_miR-319g	XR_002241291.1:1815-3967	3.5	-1	1	25	1206	1230	UUAUUUUCCUUUUUUUCACUUCUUA	UUAUAAGUGAAGAAAAGGAAAUAAA	Cleavage		1
Cc_miR-319g	XR_002241288.1:1815-4017	3.5	-1	1	25	1256	1280	UUAUUUUCCUUUUUUUCACUUCUUA	UUAUAAGUGAAGAAAAGGAAAUAAA	Cleavage		1
Cc_miR-319g	XR_002241292.1:1815-4030	3.5	-1	1	25	1269	1293	UUAUUUUCCUUUUUUUCACUUCUUA	UUAUAAGUGAAGAAAAGGAAAUAAA	Cleavage		1
Cc_miR-319g	XM_020382623.1:2019-2279	3.5	-1	1	25	182	206	UUAUUUUCCUUUUUUUCACUUCUUA	UUUAAGGUGAAAAAUUGGAAAAUGA	Translation		1
Cc_miR-319h	XR_002238816.1:241-465	3.5	-1	1	25	166	190	UUCAUGUUGUGCAUGUUGGUCAAGG	CUUUUCACAACAUGUAGAAUAUGAA	Cleavage		1
Cc_miR-319h	XM_020365935.1:1427-1775	3.5	-1	1	25	225	249	UUCAUGUUGUGCAUGUUGGUCAAGG	UUUCUGUCAACAUGCUCAACAUGCA	Translation		1
Cc_miR-319h	XM_020365934.1:1427-1775	3.5	-1	1	25	225	249	UUCAUGUUGUGCAUGUUGGUCAAGG	UUUCUGUCAACAUGCUCAACAUGCA	Translation		1
Cc_miR-319h	XM_020348454.1:1-1016	3.5	-1	1	25	77	101	UUCAUGUUGUGCAUGUUGGUCAAGG	ACGCAACCUACGUGCACAGCACGAA	Cleavage		1
Cc_miR-319i	XM_020356460.1:1751-2014	3.5	-1	1	20	103	122	UUCCUUUUUUUCACUUCUUA	UGAGGAGUAGAAGAAAGGAA	Cleavage		1
Cc_miR-319i	XM_020356459.1:1777-2040	3.5	-1	1	20	103	122	UUCCUUUUUUUCACUUCUUA	UGAGGAGUAGAAGAAAGGAA	Cleavage		1
Cc_miR-319i	XM_020356458.1:1871-2134	3.5	-1	1	20	103	122	UUCCUUUUUUUCACUUCUUA	UGAGGAGUAGAAGAAAGGAA	Cleavage		1
Cc_miR-319i	XM_020380740.1:2007-2166	3.5	-1	1	20	92	111	UUCCUUUUUUUCACUUCUUA	ACAGAAGUUAGGAAAAGGAA	Cleavage		1
Cc_miR-319i	XM_020362439.1:1921-2254	3.5	-1	1	20	43	62	UUCCUUUUUUUCACUUCUUA	UAAUAAGAGAAAGAAAGGAG	Cleavage		1
Cc_miR-319i	XM_020381309.1:1974-5047	3.5	-1	1	20	1077	1096	UUCCUUUUUUUCACUUCUUA	UAGGGAGGGAGAAAAAGGAG	Cleavage		1
Cc_miR-319i	XM_020373871.1:1161-1569	3.5	-1	1	20	103	122	UUCCUUUUUUUCACUUCUUA	UUAGGAGGGAAAAAGAGGAA	Cleavage		1
Cc_miR-319i	XM_020380829.1:1518-2685	3.5	-1	1	20	570	590	UUCCUUUUUUUCACUU-CUUA	UAAGCAAGUGUAAAAAAGGAA	Translation		1
Cc_miR-319i	XM_020380828.1:1518-2697	3.5	-1	1	20	582	602	UUCCUUUUUUUCACUU-CUUA	UAAGCAAGUGUAAAAAAGGAA	Translation		1
Cc_miR-319i	XM_020385062.1:1873-2438	3.5	-1	1	20	176	195	UUCCUUUUUUUCACUUCUUA	UAUGAGGAGAAAAAAAGGAG	Cleavage		1
Cc_miR-319i	XM_020385063.1:1956-2521	3.5	-1	1	20	176	195	UUCCUUUUUUUCACUUCUUA	UAUGAGGAGAAAAAAAGGAG	Cleavage		1
Cc_miR-319i	XM_020380827.1:1518-2746	3.5	-1	1	20	631	651	UUCCUUUUUUUCACUU-CUUA	UAAGCAAGUGUAAAAAAGGAA	Translation		1
Cc_miR-319i	XM_020347701.1:2304-2745	3.5	-1	1	20	297	316	UUCCUUUUUUUCACUUCUUA	AAGGGGGUGAAAAAAGGGGC	Cleavage		1
Cc_miR-319i	XM_020372547.1:1293-1525	3.5	-1	1	20	127	146	UUCCUUUUUUUCACUUCUUA	AGAGGAGUGAAAAUGGGGAA	Cleavage		1
Cc_miR-319i	XM_020372545.1:1283-1515	3.5	-1	1	20	127	146	UUCCUUUUUUUCACUUCUUA	AGAGGAGUGAAAAUGGGGAA	Cleavage		1
Cc_miR-319i	XM_020372544.1:1286-1518	3.5	-1	1	20	127	146	UUCCUUUUUUUCACUUCUUA	AGAGGAGUGAAAAUGGGGAA	Cleavage		1
Cc_miR-319i	XM_020372546.1:1395-1627	3.5	-1	1	20	127	146	UUCCUUUUUUUCACUUCUUA	AGAGGAGUGAAAAUGGGGAA	Cleavage		1
Cc_miR-319i	XM_020348889.1:1269-1587	3.5	-1	1	20	52	71	UUCCUUUUUUUCACUUCUUA	AGAGAGGUGAAAGAAGUGAA	Cleavage		1
Cc_miR-319i	XM_020348890.1:1227-1545	3.5	-1	1	20	52	71	UUCCUUUUUUUCACUUCUUA	AGAGAGGUGAAAGAAGUGAA	Cleavage		1
Cc_miR-319i	XM_020348802.1:1-748	3.5	-1	1	20	6	25	UUCCUUUUUUUCACUUCUUA	GUGGAGGUGAAAGAGAGGAG	Cleavage		1
Cc_miR-319i	XM_020367967.1:2924-3703	3.5	-1	1	20	465	484	UUCCUUUUUUUCACUUCUUA	GCAGGAGUGAGGAGAGGGAA	Cleavage		2
Cc_miR-319i	XM_020364552.1:764-2437	3.5	-1	1	20	977	996	UUCCUUUUUUUCACUUCUUA	UAAAGAGUGAAGGGAAGGGA	Cleavage		1
Cc_miR-319i	XM_020374218.1:1582-1999	3.5	-1	1	20	248	267	UUCCUUUUUUUCACUUCUUA	AAAGAUAUGAGAGAAAGGGA	Cleavage		2
Cc_miR-319i	XM_020370252.1:3176-3617	3.5	-1	1	20	259	278	UUCCUUUUUUUCACUUCUUA	AGAGAAGGGAAAAAAUGGAA	Cleavage		1
Cc_miR-319i	XM_020357833.1:1229-1688	3.5	-1	1	20	386	405	UUCCUUUUUUUCACUUCUUA	AGGGAAGUGAAGGAAAGAAA	Cleavage		1
Cc_miR-319i	XM_020384542.1:1169-1247	3.5	-1	1	20	26	45	UUCCUUUUUUUCACUUCUUA	CAGGAAUUGCGAAAAAGGAA	Translation		1
Cc_miR-319i	XM_020384541.1:1141-1219	3.5	-1	1	20	26	45	UUCCUUUUUUUCACUUCUUA	CAGGAAUUGCGAAAAAGGAA	Translation		1
Cc_miR-319i	XM_020381156.1:1576-2288	3.5	-1	1	20	587	606	UUCCUUUUUUUCACUUCUUA	CAAGAAGAGGAGAAAAGGGG	Cleavage		1
Cc_miR-319i	XM_020353344.1:1-924	3.5	-1	1	20	302	321	UUCCUUUUUUUCACUUCUUA	AAAGAAGUGAGAGAGGAGAA	Cleavage		1
Cc_miR-319i	XM_020353348.1:1-929	3.5	-1	1	20	303	322	UUCCUUUUUUUCACUUCUUA	AAAGAAGUGAGAGAGGAGAA	Cleavage		1
Cc_miR-319i	XM_020377300.1:986-1314	3.5	-1	1	20	53	72	UUCCUUUUUUUCACUUCUUA	AAAGAAUUGAAGAGAGGGAU	Cleavage		1
Cc_miR-319i	XM_020360503.1:2327-2522	3.5	-1	1	20	167	186	UUCCUUUUUUUCACUUCUUA	GAAGGACAGGAAAAAAGGAA	Cleavage		1
Cc_miR-319i	XM_020360502.1:2439-2634	3.5	-1	1	20	167	186	UUCCUUUUUUUCACUUCUUA	GAAGGACAGGAAAAAAGGAA	Cleavage		1
Cc_miR-319i	XM_020368969.1:1840-2082	3.5	-1	1	20	30	49	UUCCUUUUUUUCACUUCUUA	AGAGAAAUGGAGAAAAGGGG	Cleavage		1
Cc_miR-319i	XM_020381788.1:2440-2706	3.5	-1	1	20	152	171	UUCCUUUUUUUCACUUCUUA	GAUGAGGUGGAAAAGAGGGG	Cleavage		1
Cc_miR-319i	XM_020378345.1:1139-1411	3.5	-1	1	20	5	24	UUCCUUUUUUUCACUUCUUA	GAAGCAGUGAAAAAAUGGGG	Cleavage		1
Cc_miR-319i	XM_020368970.1:2024-2329	3.5	-1	1	20	30	49	UUCCUUUUUUUCACUUCUUA	AGAGAAAUGGAGAAAAGGGG	Cleavage		1
Cc_miR-319i	XR_002240819.1:1309-4470	3.5	-1	1	20	1888	1907	UUCCUUUUUUUCACUUCUUA	AAAGAAGAGAAGAAAAAGAA	Cleavage		3
Cc_miR-319i	XM_020347644.1:1676-2022	3.5	-1	1	20	178	197	UUCCUUUUUUUCACUUCUUA	AAAGAAAUGAGGGAAGGGGA	Cleavage		1
Cc_miR-319i	XM_020346745.1:1557-1916	3.5	-1	1	20	63	82	UUCCUUUUUUUCACUUCUUA	CAAAAAGUGAAAGGAAGCAA	Cleavage		1
Cc_miR-319i	XM_020377605.1:2653-3062	3.5	-1	1	20	154	173	UUCCUUUUUUUCACUUCUUA	GAAAAAGAGAAGGAAAGGAA	Cleavage		1
Cc_miR-319i	XM_020368218.1:2336-2752	3.5	-1	1	20	380	399	UUCCUUUUUUUCACUUCUUA	AAAGCAGUGGAAAAGAUGAA	Cleavage		1
Cc_miR-319i	XM_020368215.1:2677-3093	3.5	-1	1	20	380	399	UUCCUUUUUUUCACUUCUUA	AAAGCAGUGGAAAAGAUGAA	Cleavage		1
Cc_miR-319i	XM_020368216.1:2516-2932	3.5	-1	1	20	380	399	UUCCUUUUUUUCACUUCUUA	AAAGCAGUGGAAAAGAUGAA	Cleavage		1
Cc_miR-319i	XM_020368217.1:2497-2913	3.5	-1	1	20	380	399	UUCCUUUUUUUCACUUCUUA	AAAGCAGUGGAAAAGAUGAA	Cleavage		1
Cc_miR-319i	XM_020362214.1:871-1294	3.5	-1	1	20	65	84	UUCCUUUUUUUCACUUCUUA	CAAGAAAUGAAGAAAGGCAA	Cleavage		1
Cc_miR-319i	XM_020379602.1:1496-1955	3.5	-1	1	20	318	337	UUCCUUUUUUUCACUUCUUA	GAGGUAGUGAAAGAGGGGGA	Cleavage		1
Cc_miR-319i	XM_020351982.1:1359-1845	3.5	-1	1	20	263	282	UUCCUUUUUUUCACUUCUUA	CAACAAGGGGAAAGAAGGAA	Cleavage		1
Cc_miR-319i	XM_020367912.1:1734-2237	3.5	-1	1	20	173	192	UUCCUUUUUUUCACUUCUUA	GAAAAAGUGAAAAGAAUGGA	Cleavage		1
Cc_miR-319i	XM_020367907.1:1734-2247	3.5	-1	1	20	183	202	UUCCUUUUUUUCACUUCUUA	GAAAAAGUGAAAAGAAUGGA	Cleavage		1
Cc_miR-319i	XM_020366779.1:3174-3422	3.5	-1	1	20	75	94	UUCCUUUUUUUCACUUCUUA	UCAAAAUUGGAAAAAAGGAA	Cleavage		1
Cc_miR-319i	XM_020367902.1:1734-2312	3.5	-1	1	20	248	267	UUCCUUUUUUUCACUUCUUA	GAAAAAGUGAAAAGAAUGGA	Cleavage		1
Cc_miR-319i	XR_002238817.1:281-879	3.5	-1	1	20	249	268	UUCCUUUUUUUCACUUCUUA	GGAUAAGUCAAAAAAGGGAA	Cleavage		1
Cc_miR-319i	XM_020382005.1:1197-1859	3.5	-1	1	20	468	487	UUCCUUUUUUUCACUUCUUA	AAAGAAAUGGAAGAAAUGAA	Cleavage		1
Cc_miR-319i	XM_020367443.1:2143-3056	3.5	-1	1	20	431	450	UUCCUUUUUUUCACUUCUUA	GAGAAAGUGAAUGAAAGGAA	Cleavage		2
Cc_miR-319i	XM_020380938.1:1164-2152	3.5	-1	1	20	279	298	UUCCUUUUUUUCACUUCUUA	AAGUAAAUGAGAGAAAGGAA	Cleavage		2
Cc_miR-319i	XM_020381332.1:1730-2821	3.5	-1	1	20	164	183	UUCCUUUUUUUCACUUCUUA	GAAAAAGUGAAAAGAAUGGA	Cleavage		1
Cc_miR-319i	XM_020350298.1:1-1125	3.5	-1	1	20	647	666	UUCCUUUUUUUCACUUCUUA	GAAGAAAUGGAGAAAAAGAA	Cleavage		1
Cc_miR-319i	XM_020367022.1:2025-3223	3.5	-1	1	20	318	337	UUCCUUUUUUUCACUUCUUA	GAAGAAAUGGAGAGGGGGAA	Cleavage		1
Cc_miR-319i	XR_002239989.1:1-1248	3.5	-1	1	20	844	863	UUCCUUUUUUUCACUUCUUA	GAAGAAAUGGAAAGAAGGCA	Cleavage		1
Cc_miR-319i	XM_020367888.1:1734-3071	3.5	-1	1	20	1007	1026	UUCCUUUUUUUCACUUCUUA	GAAAAAGUGAAAAGAAUGGA	Cleavage		1
Cc_miR-319i	XM_020367884.1:1734-3081	3.5	-1	1	20	1017	1036	UUCCUUUUUUUCACUUCUUA	GAAAAAGUGAAAAGAAUGGA	Cleavage		1
Cc_miR-319i	XM_020367895.1:1734-3161	3.5	-1	1	20	1103	1122	UUCCUUUUUUUCACUUCUUA	GAAAAAGUGAAAAGAAUGGA	Cleavage		1
Cc_miR-319i	XM_020367878.1:1734-3167	3.5	-1	1	20	1103	1122	UUCCUUUUUUUCACUUCUUA	GAAAAAGUGAAAAGAAUGGA	Cleavage		1
Cc_miR-319i	XR_002241409.1:606-2112	3.5	-1	1	20	1481	1500	UUCCUUUUUUUCACUUCUUA	GAAGAAUUGAAGAAGAGGUA	Cleavage		1
Cc_miR-319i	XM_020381333.1:1730-3321	3.5	-1	1	20	1085	1104	UUCCUUUUUUUCACUUCUUA	GAAAAAGUGAAAAGAAUGGA	Cleavage		1
Cc_miR-319i	XR_002239988.1:1-1608	3.5	-1	1	20	1204	1223	UUCCUUUUUUUCACUUCUUA	GAAGAAAUGGAAAGAAGGCA	Cleavage		1
Cc_miR-319k	XM_020368254.1:1259-1529	3.5	-1	1	23	173	195	UUGCUGGGGAAGAAUAAGGCCAA	AAACCUUUAUUUUUCCCCAGCCU	Cleavage		1
Cc_miR-319k	XM_020384572.1:2575-2993	3.5	-1	1	23	384	406	UUGCUGGGGAAGAAUAAGGCCAA	CCAAUUUUAUUUUUUCCCACCAA	Cleavage		1
Cc_miR-319k	XM_020384574.1:1953-2371	3.5	-1	1	23	384	406	UUGCUGGGGAAGAAUAAGGCCAA	CCAAUUUUAUUUUUUCCCACCAA	Cleavage		1
Cc_miR-319k	XM_020384576.1:2363-2781	3.5	-1	1	23	384	406	UUGCUGGGGAAGAAUAAGGCCAA	CCAAUUUUAUUUUUUCCCACCAA	Cleavage		1
Cc_miR-319k	XM_020384573.1:2490-2908	3.5	-1	1	23	384	406	UUGCUGGGGAAGAAUAAGGCCAA	CCAAUUUUAUUUUUUCCCACCAA	Cleavage		1
Cc_miR-319k	XM_020384575.1:1984-2402	3.5	-1	1	23	384	406	UUGCUGGGGAAGAAUAAGGCCAA	CCAAUUUUAUUUUUUCCCACCAA	Cleavage		1
Cc_miR-319k	XM_020370421.1:2609-3308	3.5	-1	1	23	235	257	UUGCUGGGGAAGAAUAAGGCCAA	GUCAUCUUAUUUUUCUCUAGUGG	Cleavage		1
Cc_miR-319l	XM_020362549.1:1714-2337	3.5	-1	1	22	182	203	UUUCCUUUUUUUCACUUCUUAU	GUGAGGAGUAAGAGAAAGGAGA	Cleavage		1
Cc_miR-319l	XM_020362548.1:1701-2324	3.5	-1	1	22	182	203	UUUCCUUUUUUUCACUUCUUAU	GUGAGGAGUAAGAGAAAGGAGA	Cleavage		1
Cc_miR-319l	XM_020362551.1:1632-2255	3.5	-1	1	22	182	203	UUUCCUUUUUUUCACUUCUUAU	GUGAGGAGUAAGAGAAAGGAGA	Cleavage		1
Cc_miR-319l	XM_020362547.1:1623-2246	3.5	-1	1	22	182	203	UUUCCUUUUUUUCACUUCUUAU	GUGAGGAGUAAGAGAAAGGAGA	Cleavage		1
Cc_miR-319l	XM_020362546.1:1815-2438	3.5	-1	1	22	182	203	UUUCCUUUUUUUCACUUCUUAU	GUGAGGAGUAAGAGAAAGGAGA	Cleavage		1
Cc_miR-319l	XM_020362550.1:1566-2189	3.5	-1	1	22	182	203	UUUCCUUUUUUUCACUUCUUAU	GUGAGGAGUAAGAGAAAGGAGA	Cleavage		1
Cc_miR-319l	XM_020364552.1:764-2437	3.5	-1	1	22	976	997	UUUCCUUUUUUUCACUUCUUAU	GUAAAGAGUGAAGGGAAGGGAA	Cleavage		1
Cc_miR-319l	XM_020376862.1:1-227	3.5	-1	1	22	50	71	UUUCCUUUUUUUCACUUCUUAU	GUGUGGAGUGAAAAGAAAGAAA	Cleavage		1
Cc_miR-319l	XM_020353814.1:1623-2244	3.5	-1	1	22	21	42	UUUCCUUUUUUUCACUUCUUAU	AAAAGAGGUGAAAGGAAGGUAG	Cleavage		1
Cc_miR-319l	XM_020378068.1:1623-2244	3.5	-1	1	22	21	42	UUUCCUUUUUUUCACUUCUUAU	AAAAGAGGUGAAAGGAAGGUAG	Cleavage		1
Cc_miR-319l	XM_020362552.1:1-292	3.5	-1	1	22	126	148	UUUCCUUUUUUUCAC-UUCUUAU	GUGUGAAUGUGAAAAAAAGGGAA	Cleavage		1
Cc_miR-319l	XM_020365314.1:670-1007	3.5	-1	1	22	52	73	UUUCCUUUUUUUCACUUCUUAU	UUAUGAAGAGAGAAAAGGGGAA	Cleavage		1
Cc_miR-319l	XM_020384721.1:2853-3027	3.5	-1	1	22	95	116	UUUCCUUUUUUUCACUUCUUAU	GAAGGGAGGGAAGGAAAGGGAA	Cleavage		1
Cc_miR-319l	XM_020384737.1:2850-3024	3.5	-1	1	22	95	116	UUUCCUUUUUUUCACUUCUUAU	GAAGGGAGGGAAGGAAAGGGAA	Cleavage		1
Cc_miR-319l	XM_020384746.1:2850-3024	3.5	-1	1	22	95	116	UUUCCUUUUUUUCACUUCUUAU	GAAGGGAGGGAAGGAAAGGGAA	Cleavage		1
Cc_miR-319l	XM_020384762.1:2844-3037	3.5	-1	1	22	95	116	UUUCCUUUUUUUCACUUCUUAU	GAAGGGAGGGAAGGAAAGGGAA	Cleavage		1
Cc_miR-319l	XM_020384753.1:2847-3040	3.5	-1	1	22	95	116	UUUCCUUUUUUUCACUUCUUAU	GAAGGGAGGGAAGGAAAGGGAA	Cleavage		1
Cc_miR-319l	XM_020384730.1:2850-3043	3.5	-1	1	22	95	116	UUUCCUUUUUUUCACUUCUUAU	GAAGGGAGGGAAGGAAAGGGAA	Cleavage		1
Cc_miR-319l	XM_020368215.1:2677-3093	3.5	-1	1	22	379	400	UUUCCUUUUUUUCACUUCUUAU	AAAAGCAGUGGAAAAGAUGAAA	Cleavage		1
Cc_miR-319l	XM_020368216.1:2516-2932	3.5	-1	1	22	379	400	UUUCCUUUUUUUCACUUCUUAU	AAAAGCAGUGGAAAAGAUGAAA	Cleavage		1
Cc_miR-319l	XM_020368218.1:2336-2752	3.5	-1	1	22	379	400	UUUCCUUUUUUUCACUUCUUAU	AAAAGCAGUGGAAAAGAUGAAA	Cleavage		1
Cc_miR-319l	XM_020368217.1:2497-2913	3.5	-1	1	22	379	400	UUUCCUUUUUUUCACUUCUUAU	AAAAGCAGUGGAAAAGAUGAAA	Cleavage		1
Cc_miR-319l	XM_020379602.1:1496-1955	3.5	-1	1	22	317	338	UUUCCUUUUUUUCACUUCUUAU	AGAGGUAGUGAAAGAGGGGGAA	Cleavage		1
Cc_miR-319l	XM_020367912.1:1734-2237	3.5	-1	1	22	172	193	UUUCCUUUUUUUCACUUCUUAU	AGAAAAAGUGAAAAGAAUGGAA	Cleavage		1
Cc_miR-319l	XM_020367907.1:1734-2247	3.5	-1	1	22	182	203	UUUCCUUUUUUUCACUUCUUAU	AGAAAAAGUGAAAAGAAUGGAA	Cleavage		1
Cc_miR-319l	XM_020367902.1:1734-2312	3.5	-1	1	22	247	268	UUUCCUUUUUUUCACUUCUUAU	AGAAAAAGUGAAAAGAAUGGAA	Cleavage		1
Cc_miR-319l	XM_020362214.1:871-1294	3.5	-1	1	22	64	85	UUUCCUUUUUUUCACUUCUUAU	UCAAGAAAUGAAGAAAGGCAAA	Cleavage		1
Cc_miR-319l	XM_020381332.1:1730-2821	3.5	-1	1	22	163	184	UUUCCUUUUUUUCACUUCUUAU	AGAAAAAGUGAAAAGAAUGGAA	Cleavage		1
Cc_miR-319l	XM_020367022.1:2025-3223	3.5	-1	1	22	317	338	UUUCCUUUUUUUCACUUCUUAU	AGAAGAAAUGGAGAGGGGGAAA	Cleavage		1
Cc_miR-319l	XM_020367888.1:1734-3071	3.5	-1	1	22	1006	1027	UUUCCUUUUUUUCACUUCUUAU	AGAAAAAGUGAAAAGAAUGGAA	Cleavage		1
Cc_miR-319l	XM_020367884.1:1734-3081	3.5	-1	1	22	1016	1037	UUUCCUUUUUUUCACUUCUUAU	AGAAAAAGUGAAAAGAAUGGAA	Cleavage		1
Cc_miR-319l	XM_020382005.1:1197-1859	3.5	-1	1	22	467	488	UUUCCUUUUUUUCACUUCUUAU	GAAAGAAAUGGAAGAAAUGAAA	Cleavage		2
Cc_miR-319l	XM_020367895.1:1734-3161	3.5	-1	1	22	1102	1123	UUUCCUUUUUUUCACUUCUUAU	AGAAAAAGUGAAAAGAAUGGAA	Cleavage		1
Cc_miR-319l	XM_020367878.1:1734-3167	3.5	-1	1	22	1102	1123	UUUCCUUUUUUUCACUUCUUAU	AGAAAAAGUGAAAAGAAUGGAA	Cleavage		1
Cc_miR-319l	XM_020381333.1:1730-3321	3.5	-1	1	22	1084	1105	UUUCCUUUUUUUCACUUCUUAU	AGAAAAAGUGAAAAGAAUGGAA	Cleavage		1
Cc_miR-319l	XM_020346986.1:1-903	3.5	-1	1	22	294	315	UUUCCUUUUUUUCACUUCUUAU	UGAAGAAGGCAAAAGAAGGAGA	Cleavage		1
Cc_miR-319l	XM_020381331.1:1730-3742	3.5	-1	1	22	1084	1105	UUUCCUUUUUUUCACUUCUUAU	AGAAAAAGUGAAAAGAAUGGAA	Cleavage		1
Cc_miR-319l	XM_020374979.1:1553-1765	3.5	-1	1	22	68	89	UUUCCUUUUUUUCACUUCUUAU	AAAUGAAAUGAAGGAAAGGAGA	Cleavage		1
Cc_miR-319l	XM_020379942.1:1647-1860	3.5	-1	1	22	149	170	UUUCCUUUUUUUCACUUCUUAU	ACAAGAAAGGGAAAAGAGGAGA	Cleavage		1
Cc_miR-319l	XM_020363405.1:1536-1757	3.5	-1	1	22	35	56	UUUCCUUUUUUUCACUUCUUAU	AAAUGGAGGGGAAGAAAGGAAA	Cleavage		1
Cc_miR-319l	XM_020380938.1:1164-2152	3.5	-1	1	22	21	42	UUUCCUUUUUUUCACUUCUUAU	UAAAGAAGGGAAGAAAAAGAGA	Cleavage		2
Cc_miR-319l	XM_020380938.1:1164-2152	3.5	-1	1	22	282	303	UUUCCUUUUUUUCACUUCUUAU	UAAAUGAGAGAAAGGAAGGAAA	Cleavage		2
Cc_miR-319l	XM_020350298.1:1-1125	3.5	-1	1	22	646	667	UUUCCUUUUUUUCACUUCUUAU	GGAAGAAAUGGAGAAAAAGAAA	Cleavage		1
Cc_miR-319l	XR_002239989.1:1-1248	3.5	-1	1	22	843	864	UUUCCUUUUUUUCACUUCUUAU	GGAAGAAAUGGAAAGAAGGCAA	Cleavage		1
Cc_miR-319l	XR_002241409.1:606-2112	3.5	-1	1	22	1480	1501	UUUCCUUUUUUUCACUUCUUAU	GGAAGAAUUGAAGAAGAGGUAA	Cleavage		1
Cc_miR-319l	XR_002239988.1:1-1608	3.5	-1	1	22	1203	1224	UUUCCUUUUUUUCACUUCUUAU	GGAAGAAAUGGAAAGAAGGCAA	Cleavage		1
Cc_miR-319m	XM_020347041.1:539-998	3.5	-1	1	23	86	108	UAACAUGAGAUAGACAUGUAGCC	AGAUGCAUGUUUGUUUCAUUUUA	Cleavage		1
Cc_miR-319m	XM_020350772.1:738-929	3.5	-1	1	23	51	73	UAACAUGAGAUAGACAUGUAGCC	UAUUACUUGUCUGUCUUAAGUUA	Cleavage		1
Cc_miR-319m	XM_020356938.1:3108-3368	3.5	-1	1	23	141	162	UAACAUGAGAUAGACAUGUAGCC	GGC-ACAUGCCUAUCUCAUGUAG	Cleavage		1
Cc_miR-319m	XM_020366255.1:1342-1650	3.5	-1	1	23	175	197	UAACAUGAGAUAGACAUGUAGCC	UAGUAUCUGUCUGUCUCAUGUGA	Cleavage		1
Cc_miR-319m	XM_020366227.1:1342-1650	3.5	-1	1	23	175	197	UAACAUGAGAUAGACAUGUAGCC	UAGUAUCUGUCUGUCUCAUGUGA	Cleavage		1
Cc_miR-319m	XM_020348083.1:3203-3477	3.5	-1	1	23	184	206	UAACAUGAGAUAGACAUGUAGCC	UUUCAUGUGUUAAUCUUAUGUUA	Cleavage		1
Cc_miR-319m	XM_020359254.1:5920-6318	3.5	-1	1	23	367	389	UAACAUGAGAUAGACAUGUAGCC	UUCGAUUUAUUUAUUUCAUGUUA	Cleavage		1
Cc_miR-319p	XM_020371307.1:2108-2698	3.5	-1	1	20	348	367	UAAGGUAUUGGCGUGCCUCA	AGAGGCACAUCAAUACUUUU	Cleavage		1
Cc_miR-319x	XM_020365978.1:4599-4919	3.5	-1	1	24	142	165	UAGCAUAUGGAAGGGAAAGUGAUA	UUUCACUUUCUUUUUUGUAUGCUU	Cleavage		1
Cc_miR-319x	XM_020365977.1:4693-5013	3.5	-1	1	24	142	165	UAGCAUAUGGAAGGGAAAGUGAUA	UUUCACUUUCUUUUUUGUAUGCUU	Cleavage		1
Cc_miR-319x	XM_020372657.1:901-1077	3.5	-1	1	24	101	124	UAGCAUAUGGAAGGGAAAGUGAUA	CUUAGUUUUUCCUUUCAUAUCUUA	Cleavage		1
Cc_miR-319x	XM_020348515.1:1415-1909	3.5	-1	1	24	22	45	UAGCAUAUGGAAGGGAAAGUGAUA	AACCCCUUUCCUUCUCGUAUGUUA	Translation		1
Cc_miR-319x	XM_020359649.1:1053-1309	3.5	-1	1	24	110	133	UAGCAUAUGGAAGGGAAAGUGAUA	UUGCUCUUUCCUUUCCAUAUAUUU	Cleavage		1
Cc_miR-319x	XM_020378869.1:1711-2153	3.5	-1	1	24	252	275	UAGCAUAUGGAAGGGAAAGUGAUA	CUUUUUUUUACCUUUCAUAUGUUU	Cleavage		1
Cc_miR-319y	XM_020357919.1:851-1116	3.5	-1	1	24	51	74	UAGCAUCAUCAAGAUUCACAUGCA	AGGGUGUGAAAUUAGAUGAUGCUG	Translation		1
Cc_miR-319y	XM_020355913.1:850-1115	3.5	-1	1	24	51	74	UAGCAUCAUCAAGAUUCACAUGCA	AGGGUGUGAAAUUAGAUGAUGCUG	Translation		1
Cc_miR-319y	XM_020357920.1:879-1144	3.5	-1	1	24	51	74	UAGCAUCAUCAAGAUUCACAUGCA	AGGGUGUGAAAUUAGAUGAUGCUG	Translation		1
Cc_miR-319y	XM_020355914.1:879-1144	3.5	-1	1	24	51	74	UAGCAUCAUCAAGAUUCACAUGCA	AGGGUGUGAAAUUAGAUGAUGCUG	Translation		1
Cc_miR-319y	XM_020368093.1:3318-3879	3.5	-1	1	24	150	173	UAGCAUCAUCAAGAUUCACAUGCA	CUUACCUGAACCUUGGUGAUGCUC	Cleavage		1
Cc_miR-319y	XM_020368094.1:3309-3870	3.5	-1	1	24	150	173	UAGCAUCAUCAAGAUUCACAUGCA	CUUACCUGAACCUUGGUGAUGCUC	Cleavage		1
Cc_miR-319z	XM_020384677.1:1591-1943	3.5	-1	1	25	145	169	UAGCGAAAUCUCACCUGUGGGUUUG	CGACUGCACAGGUGAAGUUUCUCUA	Translation		1
Cc_miR-390a	XM_020366071.1:1850-1985	3.5	-1	1	24	82	105	UAUUUAUGGUAGAGAAUUCCAUGU	AAAUGUAUUUCUCUGCCAUAAAUU	Cleavage		1
Cc_miR-390a	XM_020374541.1:1742-1981	3.5	-1	1	24	112	135	UAUUUAUGGUAGAGAAUUCCAUGU	AUGCGGCAUUUUUUACCAUGAAUU	Cleavage		1
Cc_miR-390a	XM_020374539.1:1833-2072	3.5	-1	1	24	112	135	UAUUUAUGGUAGAGAAUUCCAUGU	AUGCGGCAUUUUUUACCAUGAAUU	Cleavage		1
Cc_miR-390a	XM_020374538.1:2024-2263	3.5	-1	1	24	112	135	UAUUUAUGGUAGAGAAUUCCAUGU	AUGCGGCAUUUUUUACCAUGAAUU	Cleavage		1
Cc_miR-390a	XM_020374540.1:1933-2172	3.5	-1	1	24	112	135	UAUUUAUGGUAGAGAAUUCCAUGU	AUGCGGCAUUUUUUACCAUGAAUU	Cleavage		1
Cc_miR-390a	XM_020379051.1:2403-3022	3.5	-1	1	24	557	580	UAUUUAUGGUAGAGAAUUCCAUGU	CCGGGCAAUUCUCUAUCAAAAAUG	Cleavage		1
Cc_miR-390a	XM_020368678.1:798-2760	3.5	-1	1	24	1705	1728	UAUUUAUGGUAGAGAAUUCCAUGU	UGAAGGAAUCCUCUGCCAUGAAGA	Cleavage		1
Cc_miR-390a	XR_002240247.1:1213-1697	3.5	-1	1	24	305	328	UAUUUAUGGUAGAGAAUUCCAUGU	AGGAGUAAUUCUCUAUCAUGAAAA	Cleavage		1
Cc_miR-390a	XM_020366563.1:1285-1666	3.5	-1	1	24	202	225	UAUUUAUGGUAGAGAAUUCCAUGU	AGGAGUAAUUCUCUAUCAUGAAAA	Cleavage		1
Cc_miR-390a	XM_020355422.1:711-935	3.5	-1	1	24	179	202	UAUUUAUGGUAGAGAAUUCCAUGU	UUUAACAAUUUUCUAUUGUAAGUA	Cleavage		1
Cc_miR-390f	XM_020348317.1:2747-3434	3.5	-1	1	24	165	188	UCAGGAUAGAUAGCGCCAAAUACA	CUCAUUUUGUGGUAUCUAUCUUGA	Cleavage		1
Cc_miR-390f	XM_020348318.1:2538-3225	3.5	-1	1	24	165	188	UCAGGAUAGAUAGCGCCAAAUACA	CUCAUUUUGUGGUAUCUAUCUUGA	Cleavage		1
Cc_miR-390f	XM_020348320.1:2772-3459	3.5	-1	1	24	165	188	UCAGGAUAGAUAGCGCCAAAUACA	CUCAUUUUGUGGUAUCUAUCUUGA	Cleavage		1
Cc_miR-390f	XM_020377588.1:561-978	3.5	-1	1	24	280	303	UCAGGAUAGAUAGCGCCAAAUACA	UAUAGUUGUCGCUGUUUAUGCUGA	Cleavage		1
Cc_miR-390l	XM_020354535.1:15532-15674	3.5	-1	1	25	84	108	UCAUUGGCUUUGUAUAUUGGAAUUU	UCUUUCGAAUGUAUGAAGCUAAUGG	Cleavage		1
Cc_miR-390n	XR_002238829.1:628-908	3.5	-1	1	20	34	53	UCCACAGCUUUCUUGAACUG	GAGUUCAGGAAAGUUUUGGU	Cleavage		1
Cc_miR-390n	XR_002239215.1:1-390	3.5	-1	1	20	61	80	UCCACAGCUUUCUUGAACUG	GAGUUCAGGAAAGUUUUGGU	Cleavage		1
Cc_miR-390n	XR_002239216.1:1-390	3.5	-1	1	20	61	80	UCCACAGCUUUCUUGAACUG	GAGUUCAGGAAAGUUUUGGU	Cleavage		1
Cc_miR-390n	XR_002239236.1:1-390	3.5	-1	1	20	61	80	UCCACAGCUUUCUUGAACUG	GAGUUCAGGAAAGUUUUGGU	Cleavage		1
Cc_miR-390n	XR_002239223.1:1-390	3.5	-1	1	20	61	80	UCCACAGCUUUCUUGAACUG	GAGUUCAGGAAAGUUUUGGU	Cleavage		1
Cc_miR-390n	XR_002239235.1:1-391	3.5	-1	1	20	62	81	UCCACAGCUUUCUUGAACUG	GAGUUCAGGAAAGUUUUGGU	Cleavage		1
Cc_miR-390n	XR_002239233.1:1-391	3.5	-1	1	20	62	81	UCCACAGCUUUCUUGAACUG	GAGUUCAGGAAAGUUUUGGU	Cleavage		1
Cc_miR-390n	XR_002239218.1:1-391	3.5	-1	1	20	62	81	UCCACAGCUUUCUUGAACUG	GAGUUCAGGAAAGUUUUGGU	Cleavage		1
Cc_miR-390n	XR_002239222.1:1-391	3.5	-1	1	20	62	81	UCCACAGCUUUCUUGAACUG	GAGUUCAGGAAAGUUUUGGU	Cleavage		1
Cc_miR-390n	XR_002239226.1:1-391	3.5	-1	1	20	62	81	UCCACAGCUUUCUUGAACUG	GAGUUCAGGAAAGUUUUGGU	Cleavage		1
Cc_miR-390n	XR_002239231.1:1-391	3.5	-1	1	20	62	81	UCCACAGCUUUCUUGAACUG	GAGUUCAGGAAAGUUUUGGU	Cleavage		1
Cc_miR-390n	XR_002239225.1:1-391	3.5	-1	1	20	62	81	UCCACAGCUUUCUUGAACUG	GAGUUCAGGAAAGUUUUGGU	Cleavage		1
Cc_miR-390n	XR_002239229.1:1-391	3.5	-1	1	20	62	81	UCCACAGCUUUCUUGAACUG	GAGUUCAGGAAAGUUUUGGU	Cleavage		1
Cc_miR-390n	XR_002239227.1:1-391	3.5	-1	1	20	62	81	UCCACAGCUUUCUUGAACUG	GAGUUCAGGAAAGUUUUGGU	Cleavage		1
Cc_miR-390n	XR_002239230.1:1-391	3.5	-1	1	20	62	81	UCCACAGCUUUCUUGAACUG	GAGUUCAGGAAAGUUUUGGU	Cleavage		1
Cc_miR-390n	XR_002239211.1:1-391	3.5	-1	1	20	62	81	UCCACAGCUUUCUUGAACUG	GAGUUCAGGAAAGUUUUGGU	Cleavage		1
Cc_miR-390n	XR_002239220.1:1-391	3.5	-1	1	20	62	81	UCCACAGCUUUCUUGAACUG	GAGUUCAGGAAAGUUUUGGU	Cleavage		1
Cc_miR-390n	XR_002239221.1:1-391	3.5	-1	1	20	62	81	UCCACAGCUUUCUUGAACUG	GAGUUCAGGAAAGUUUUGGU	Cleavage		1
Cc_miR-390n	XR_002239239.1:1-391	3.5	-1	1	20	62	81	UCCACAGCUUUCUUGAACUG	GAGUUCAGGAAAGUUUUGGU	Cleavage		1
Cc_miR-390n	XR_002239217.1:1-391	3.5	-1	1	20	62	81	UCCACAGCUUUCUUGAACUG	GAGUUCAGGAAAGUUUUGGU	Cleavage		1
Cc_miR-390n	XM_020356428.1:1012-1129	3.5	-1	1	20	94	113	UCCACAGCUUUCUUGAACUG	GAGUUAAAGAAGCUUGUGGA	Cleavage		1
Cc_miR-390n	XM_020370572.1:828-1095	3.5	-1	1	20	65	84	UCCACAGCUUUCUUGAACUG	AAGUUAAGGAAAGCUGAGGG	Cleavage		1
Cc_miR-390n	XM_020360193.1:1136-1476	3.5	-1	1	20	111	130	UCCACAGCUUUCUUGAACUG	GACUUCAAGGGUGCUGUGGA	Cleavage		1
Cc_miR-390n	XR_002239601.1:3345-8445	3.5	-1	1	20	2768	2787	UCCACAGCUUUCUUGAACUG	GGGUUCAAGCAAGCUAUGGA	Translation		1
Cc_miR-390n	XR_002239602.1:3246-8508	3.5	-1	1	20	2930	2949	UCCACAGCUUUCUUGAACUG	GGGUUCAAGCAAGCUAUGGA	Translation		1
Cc_miR-390n	XR_002239604.1:2502-7764	3.5	-1	1	20	2930	2949	UCCACAGCUUUCUUGAACUG	GGGUUCAAGCAAGCUAUGGA	Translation		1
Cc_miR-390n	XR_002239600.1:3345-8607	3.5	-1	1	20	2930	2949	UCCACAGCUUUCUUGAACUG	GGGUUCAAGCAAGCUAUGGA	Translation		1
Cc_miR-390n	XR_002239603.1:3240-8502	3.5	-1	1	20	2930	2949	UCCACAGCUUUCUUGAACUG	GGGUUCAAGCAAGCUAUGGA	Translation		1
Cc_miR-390o	XM_020358237.1:2437-4525	3.5	-1	1	20	1875	1894	UCCCAAAUAAAUAUUGGUGA	UUUUCAGUGUUUGUUUGGGA	Cleavage		1
Cc_miR-390o	XM_020348436.1:2408-2841	3.5	-1	1	20	127	146	UCCCAAAUAAAUAUUGGUGA	UCAUUACUGUUUGUUUGGGG	Cleavage		1
Cc_miR-390o	XM_020355774.1:1928-2884	3.5	-1	1	20	188	207	UCCCAAAUAAAUAUUGGUGA	AUGUUAAUAUUUUUUUGGGA	Cleavage		1
Cc_miR-390o	XM_020353038.1:5093-5998	3.5	-1	1	20	297	316	UCCCAAAUAAAUAUUGGUGA	AUACUAGUACUUAUUUGGGG	Translation		1
Cc_miR-390o	XM_020353045.1:5090-5994	3.5	-1	1	20	297	316	UCCCAAAUAAAUAUUGGUGA	AUACUAGUACUUAUUUGGGG	Translation		1
Cc_miR-390o	XR_002239640.1:1928-2766	3.5	-1	1	20	188	207	UCCCAAAUAAAUAUUGGUGA	AUGUUAAUAUUUUUUUGGGA	Cleavage		1
Cc_miR-390o	XM_020368842.1:2005-2161	3.5	-1	1	20	83	102	UCCCAAAUAAAUAUUGGUGA	CCACCGAUGUUUAUUUAGGU	Cleavage		1
Cc_miR-390o	XM_020368838.1:2030-2186	3.5	-1	1	20	83	102	UCCCAAAUAAAUAUUGGUGA	CCACCGAUGUUUAUUUAGGU	Cleavage		1
Cc_miR-390o	XM_020368843.1:1744-1898	3.5	-1	1	20	83	102	UCCCAAAUAAAUAUUGGUGA	CCACCGAUGUUUAUUUAGGU	Cleavage		1
Cc_miR-390o	XM_020368845.1:1607-1761	3.5	-1	1	20	83	102	UCCCAAAUAAAUAUUGGUGA	CCACCGAUGUUUAUUUAGGU	Cleavage		1
Cc_miR-390o	XM_020368844.1:1759-1913	3.5	-1	1	20	83	102	UCCCAAAUAAAUAUUGGUGA	CCACCGAUGUUUAUUUAGGU	Cleavage		1
Cc_miR-390o	XM_020381374.1:846-1091	3.5	-1	1	20	124	143	UCCCAAAUAAAUAUUGGUGA	GCUUCAAUGUUUUUUUGGGA	Cleavage		1
Cc_miR-390o	XM_020357866.1:1640-1805	3.5	-1	1	20	41	60	UCCCAAAUAAAUAUUGGUGA	AUAUAAUUGUUUAUUUGGGA	Cleavage		1
Cc_miR-390p	XM_020378897.1:1937-2191	3.5	-1	1	22	129	150	UCCGGCAAGUCGUCUCUGGCUA	UCCGCAAGGGUGACUUGCCGGA	Cleavage		1
Cc_miR-390p	XM_020378898.1:1934-2188	3.5	-1	1	22	129	150	UCCGGCAAGUCGUCUCUGGCUA	UCCGCAAGGGUGACUUGCCGGA	Cleavage		1
Cc_miR-390p	XM_020378899.1:1874-2128	3.5	-1	1	22	129	150	UCCGGCAAGUCGUCUCUGGCUA	UCCGCAAGGGUGACUUGCCGGA	Cleavage		1
Cc_miR-390p	XM_020382297.1:1-1006	3.5	-1	1	22	783	804	UCCGGCAAGUCGUCUCUGGCUA	AAACCGAGGACGACUUGCCCGA	Cleavage		1
Cc_miR-390p	XR_002241099.1:249-629	3.5	-1	1	22	119	140	UCCGGCAAGUCGUCUCUGGCUA	GAACAAUAGAUGACUUGUUGGA	Cleavage		1
Cc_miR-390q	XR_002240933.1:2048-2348	3.5	-1	1	19	235	253	UCCUCAUAAGCCUUCUGAC	GUCCUGAGGCUUAUGAGGU	Cleavage		1
Cc_miR-390q	XM_020356422.1:1433-1632	3.5	-1	1	19	42	60	UCCUCAUAAGCCUUCUGAC	GUAAAAAGGCUUGUGGGGG	Cleavage		1
Cc_miR-390q	XR_002240931.1:2084-2681	3.5	-1	1	19	454	472	UCCUCAUAAGCCUUCUGAC	GUCCUGAGGCUUAUGAGGU	Cleavage		1
Cc_miR-390q	XR_002240930.1:2084-2779	3.5	-1	1	19	552	570	UCCUCAUAAGCCUUCUGAC	GUCCUGAGGCUUAUGAGGU	Cleavage		1
Cc_miR-393m	XM_020364469.1:1941-2215	3.5	-1	1	19	184	202	UGAAACUGCCACAUGAUCU	AGAUUCUGUGGUGGUUUCU	Cleavage		1
Cc_miR-393m	XM_020364468.1:1944-2218	3.5	-1	1	19	184	202	UGAAACUGCCACAUGAUCU	AGAUUCUGUGGUGGUUUCU	Cleavage		1
Cc_miR-393m	XM_020381311.1:1974-4199	3.5	-1	1	19	788	806	UGAAACUGCCACAUGAUCU	GGAGUAUGUGGCAGUUUUC	Cleavage		1
Cc_miR-393m	XM_020381310.1:1974-4216	3.5	-1	1	19	805	823	UGAAACUGCCACAUGAUCU	GGAGUAUGUGGCAGUUUUC	Cleavage		1
Cc_miR-393m	XM_020381309.1:1974-5047	3.5	-1	1	19	1636	1654	UGAAACUGCCACAUGAUCU	GGAGUAUGUGGCAGUUUUC	Cleavage		1
Cc_miR-393o	XM_020379209.1:856-1345	3.5	-1	1	21	117	137	UGAAAUUGAGACUGAGAUUGU	CCAAUUUUAGUUUCAUUUUUA	Cleavage		1
Cc_miR-393o	XM_020381331.1:1730-3742	3.5	-1	1	21	1820	1840	UGAAAUUGAGACUGAGAUUGU	CAUAUUUCAUUCUCAAUUUUA	Cleavage		1
Cc_miR-393o	XM_020347201.1:1721-2018	3.5	-1	1	21	114	134	UGAAAUUGAGACUGAGAUUGU	AGAAUCUUGGUUUUAAUUUUU	Cleavage		1
Cc_miR-393o	XM_020381332.1:1730-2821	3.5	-1	1	21	899	919	UGAAAUUGAGACUGAGAUUGU	CAUAUUUCAUUCUCAAUUUUA	Cleavage		1
Cc_miR-393o	XM_020365088.1:1680-2362	3.5	-1	1	21	103	123	UGAAAUUGAGACUGAGAUUGU	GUUAUCUCAGUUCCAGUUUCA	Cleavage		1
Cc_miR-393o	XM_020353216.1:2233-2863	3.5	-1	1	21	498	518	UGAAAUUGAGACUGAGAUUGU	CAUAUUUCAUUCUCAAUUUUA	Cleavage		1
Cc_miR-393o	XM_020381183.1:1996-3034	3.5	-1	1	21	434	454	UGAAAUUGAGACUGAGAUUGU	CAAAUUUCAGUCUUUAUUUUG	Cleavage		1
Cc_miR-393o	XM_020381186.1:1953-2991	3.5	-1	1	21	434	454	UGAAAUUGAGACUGAGAUUGU	CAAAUUUCAGUCUUUAUUUUG	Cleavage		1
Cc_miR-393o	XM_020379682.1:2841-3541	3.5	-1	1	21	317	337	UGAAAUUGAGACUGAGAUUGU	UAAAUUUUAGUCAUGAUUUCA	Cleavage		1
Cc_miR-393o	XM_020381185.1:1996-2655	3.5	-1	1	21	55	75	UGAAAUUGAGACUGAGAUUGU	CAAAUUUCAGUCUUUAUUUUG	Cleavage		1
Cc_miR-393o	XM_020379328.1:2906-3391	3.5	-1	1	21	94	114	UGAAAUUGAGACUGAGAUUGU	UUAACUUCGGUGUCAAUUUCA	Translation		1
Cc_miR-393o	XM_020379375.1:3101-3626	3.5	-1	1	21	467	487	UGAAAUUGAGACUGAGAUUGU	GUAAUAGCAGUUUUGAUUUCA	Cleavage		1
Cc_miR-393o	XM_020369872.1:1141-1458	3.5	-1	1	21	13	33	UGAAAUUGAGACUGAGAUUGU	GAAAUCACAGUCACAAUUUUG	Cleavage		1
Cc_miR-393o	XM_020373224.1:541-774	3.5	-1	1	21	52	72	UGAAAUUGAGACUGAGAUUGU	AGAGUAUGAGUUUCAGUUUCA	Cleavage		1
Cc_miR-394a	XM_020362849.1:3011-3202	3.5	-1	1	20	1	20	UGAAGCUGCCAGCAUGAUCU	CUUUCAUGUUGGCAGUUUUA	Cleavage		1
Cc_miR-394a	XM_020349586.1:1617-1875	3.5	-1	1	20	33	52	UGAAGCUGCCAGCAUGAUCU	UGAUUAUCUUGGUGGCUUCA	Cleavage		1
Cc_miR-394b	XM_020362849.1:3011-3202	3.5	-1	1	20	1	20	UGAAGCUGCCAGCAUGAUCU	CUUUCAUGUUGGCAGUUUUA	Cleavage		1
Cc_miR-394b	XM_020349586.1:1617-1875	3.5	-1	1	21	32	52	UGAAGCUGCCAGCAUGAUCUA	UUGAUUAUCUUGGUGGCUUCA	Cleavage		1
Cc_miR-394e	XM_020346608.1:3418-3924	3.5	-1	1	20	292	311	UGAAUGAUGCAGGAGGUAAA	UUCAUCUCCUGCAUUGUUCU	Cleavage		1
Cc_miR-394e	XM_020373801.1:956-1240	3.5	-1	1	20	17	36	UGAAUGAUGCAGGAGGUAAA	UUUGCAUCCUGUAACAUUCA	Cleavage		1
Cc_miR-394e	XM_020379664.1:1528-1737	3.5	-1	1	20	72	91	UGAAUGAUGCAGGAGGUAAA	CUCGUCUCAUGCAUCAUUCA	Cleavage		1
Cc_miR-394g	XR_002241512.1:1-415	3.5	-1	1	21	348	368	UGACAGAAGUAUAGAGAGCAC	GUGCUCUCUGUUCUUCUGCCA	Translation		1
Cc_miR-394g	XM_020370077.1:1780-2663	3.5	-1	1	21	651	671	UGACAGAAGUAUAGAGAGCAC	CACCUUUUUAUAUUUUUGUUA	Cleavage		1
Cc_miR-394g	XM_020348701.1:2092-2416	3.5	-1	1	21	275	295	UGACAGAAGUAUAGAGAGCAC	ACGUUCUCUAUUUUUCUGUUG	Translation		1
Cc_miR-394g	XM_020383165.1:835-1278	3.5	-1	1	21	39	59	UGACAGAAGUAUAGAGAGCAC	GAGUUCUGUAUAUUUUUGUUG	Cleavage		1
Cc_miR-395b	XM_020369250.1:2626-3232	3.5	-1	1	22	217	238	UGAGGAAUGAUAGGGCAAAUCU	AUAUUUGCUUUAUUAUUUUUCU	Cleavage		1
Cc_miR-395b	XM_020369249.1:2626-3232	3.5	-1	1	22	217	238	UGAGGAAUGAUAGGGCAAAUCU	AUAUUUGCUUUAUUAUUUUUCU	Cleavage		1
Cc_miR-395b	XM_020349261.1:1507-2222	3.5	-1	1	22	599	620	UGAGGAAUGAUAGGGCAAAUCU	UGCUUUGUCUUAUCGUUUUUCU	Cleavage		1
Cc_miR-395b	XM_020379278.1:1494-1911	3.5	-1	1	22	1	22	UGAGGAAUGAUAGGGCAAAUCU	GUAUUUUUCUUAUCAUUCUUUG	Cleavage		1
Cc_miR-395b	XM_020379283.1:1165-1582	3.5	-1	1	22	1	22	UGAGGAAUGAUAGGGCAAAUCU	GUAUUUUUCUUAUCAUUCUUUG	Cleavage		1
Cc_miR-395b	XM_020379585.1:1439-1718	3.5	-1	1	22	117	138	UGAGGAAUGAUAGGGCAAAUCU	UAGUUUGCCUUGUCGUUCAUUA	Cleavage		1
Cc_miR-395b	XM_020350544.1:1639-1788	3.5	-1	1	22	83	104	UGAGGAAUGAUAGGGCAAAUCU	UCUUUUGCCUUAUUGUUCUUUC	Cleavage		1
Cc_miR-395b	XM_020372430.1:1091-1292	3.5	-1	1	22	140	161	UGAGGAAUGAUAGGGCAAAUCU	UGCUUUUUUUUAUCAUUUUUCA	Cleavage		1
Cc_miR-395b	XM_020359558.1:1669-1995	3.5	-1	1	22	113	134	UGAGGAAUGAUAGGGCAAAUCU	UUUUUUGUGCUAUUAUUUUUUA	Cleavage		1
Cc_miR-395b	XM_020371983.1:799-1001	3.5	-1	1	22	49	70	UGAGGAAUGAUAGGGCAAAUCU	AAUUUUUCUCUAUAAUUCUUCA	Cleavage		1
Cc_miR-395b	XM_020372206.1:2614-2862	3.5	-1	1	22	214	235	UGAGGAAUGAUAGGGCAAAUCU	UCGUGUGUACUAUUAUUUCUCA	Cleavage		1
Cc_miR-395b	XM_020368098.1:854-1169	3.5	-1	1	22	83	104	UGAGGAAUGAUAGGGCAAAUCU	CAUUUUACGCUGUCAUUCUUUA	Cleavage		1
Cc_miR-395c	XM_020377223.1:1310-1599	3.5	-1	1	21	166	186	UGAGGACUCUGCAUCAUGAGG	AUUCAUGAUGUAUAGUUUUUA	Cleavage		1
Cc_miR-396a	XM_020366386.1:1372-1635	3.5	-1	1	20	58	77	UGAGGGGAAUGAAGCCUGGU	ACCAGGCUUCUUUCCACUUA	Translation		1
Cc_miR-396a	XM_020362431.1:780-973	3.5	-1	1	20	167	186	UGAGGGGAAUGAAGCCUGGU	AUCAGCUUUCGUUUCCCUUA	Cleavage		1
Cc_miR-396a	XM_020382122.1:829-1231	3.5	-1	1	20	176	195	UGAGGGGAAUGAAGCCUGGU	CACAGGCUUCAUUUCCUUUC	Cleavage		1
Cc_miR-396a	XM_020377951.1:1-603	3.5	-1	1	20	253	272	UGAGGGGAAUGAAGCCUGGU	CCCAGGGUUCGUUCCACUCG	Cleavage		1
Cc_miR-396a	XM_020369774.1:2519-3461	3.5	-1	1	20	529	547	UGAGGGGAAUGAAGCCUGGU	GCCAG-CUCCAUUCCCCUCA	Cleavage		1
Cc_miR-396a	XM_020369771.1:2625-3475	3.5	-1	1	20	437	455	UGAGGGGAAUGAAGCCUGGU	GCCAG-CUCCAUUCCCCUCA	Cleavage		1
Cc_miR-396a	XM_020369772.1:2622-3472	3.5	-1	1	20	437	455	UGAGGGGAAUGAAGCCUGGU	GCCAG-CUCCAUUCCCCUCA	Cleavage		1
Cc_miR-396a	XM_020369773.1:2622-3472	3.5	-1	1	20	437	455	UGAGGGGAAUGAAGCCUGGU	GCCAG-CUCCAUUCCCCUCA	Cleavage		1
Cc_miR-396a	XM_020359886.1:816-1013	3.5	-1	1	20	91	110	UGAGGGGAAUGAAGCCUGGU	UCCAAGGUUCAUUUUUCUCA	Cleavage		1
Cc_miR-396ab	XM_020359884.1:1991-2374	3.5	-1	1	19	289	307	UGGGCCUGAGCCUGCAGGA	UUCUGUAGGCUCAGUUCUA	Cleavage		1
Cc_miR-396ab	XM_020359885.1:1919-2302	3.5	-1	1	19	289	307	UGGGCCUGAGCCUGCAGGA	UUCUGUAGGCUCAGUUCUA	Cleavage		1
Cc_miR-396ab	XM_020350868.1:714-1714	3.5	-1	1	19	108	126	UGGGCCUGAGCCUGCAGGA	UUUUGCAGGCUCAAGUUCA	Cleavage		1
Cc_miR-396ab	XM_020358056.1:1324-1748	3.5	-1	1	19	152	170	UGGGCCUGAGCCUGCAGGA	CCGUGCGGGCUUGGGCCCA	Cleavage		1
Cc_miR-396ab	XM_020349644.1:895-2082	3.5	-1	1	19	593	611	UGGGCCUGAGCCUGCAGGA	CCGUGCGGGCUUGGGCCCA	Cleavage		1
Cc_miR-396ab	XM_020379981.1:1-1339	3.5	-1	1	19	828	846	UGGGCCUGAGCCUGCAGGA	CCCUAGAGGCUCAGGCUCA	Cleavage		1
Cc_miR-396b	XM_020377951.1:1-603	3.5	-1	1	22	255	276	UGAGUGAGGGGAAUGAAGCCUG	CAGGGUUCGUUCCACUCGCUCA	Cleavage		1
Cc_miR-396b	XM_020368264.1:1-1060	3.5	-1	1	22	156	177	UGAGUGAGGGGAAUGAAGCCUG	ACCGCUUCAUUAACUUCACUCA	Translation		1
Cc_miR-396b	XM_020368263.1:1-1055	3.5	-1	1	22	151	172	UGAGUGAGGGGAAUGAAGCCUG	ACCGCUUCAUUAACUUCACUCA	Translation		1
Cc_miR-396b	XM_020378469.1:1858-2574	3.5	-1	1	22	536	557	UGAGUGAGGGGAAUGAAGCCUG	UAUGAUUUAUUUCUUUUACUCA	Cleavage		1
Cc_miR-396b	XM_020379344.1:2117-2974	3.5	-1	1	22	6	27	UGAGUGAGGGGAAUGAAGCCUG	UGUGCUGCAUUUCCUUCAUUCU	Cleavage		1
Cc_miR-396b	XM_020368219.1:1-453	3.5	-1	1	22	44	65	UGAGUGAGGGGAAUGAAGCCUG	CUUCUUCCAUUCCUCUCACUUA	Cleavage		1
Cc_miR-396c	XM_020352726.1:515-808	3.5	-1	1	22	57	78	UGAUGCAGCAUCAUCAAGAUUC	UAAUCCUGAUGAUGCUAUAUUA	Cleavage		1
Cc_miR-396c	XM_020370911.1:1859-2230	3.5	-1	1	22	16	37	UGAUGCAGCAUCAUCAAGAUUC	CCCACUUGGUGAUGCUGUGUCU	Cleavage		1
Cc_miR-396c	XM_020374206.1:2181-2552	3.5	-1	1	22	235	256	UGAUGCAGCAUCAUCAAGAUUC	CAUUCUUGAUGUUGAUGCAUUA	Translation		1
Cc_miR-396c	XM_020374207.1:2029-2400	3.5	-1	1	22	235	256	UGAUGCAGCAUCAUCAAGAUUC	CAUUCUUGAUGUUGAUGCAUUA	Translation		1
Cc_miR-396c	XM_020349621.1:494-631	3.5	-1	1	20	1	21	UGAUGCAGCAUCAU-CAAGAU	CUUUUGUAUGAUGCUGCAUUG	Cleavage		1
Cc_miR-396c	XM_020352587.1:1118-1390	3.5	-1	1	22	240	261	UGAUGCAGCAUCAUCAAGAUUC	UAUUAUUGAUGAUGCUUUGUCA	Cleavage		1
Cc_miR-396d	XM_020369270.1:1453-1758	3.5	-1	1	21	197	217	UGAUGGGAAUGUUGUUUGGCU	AGCCAAAUAACAUUUAUAUUA	Cleavage		1
Cc_miR-396d	XM_020369267.1:1550-1855	3.5	-1	1	21	197	217	UGAUGGGAAUGUUGUUUGGCU	AGCCAAAUAACAUUUAUAUUA	Cleavage		1
Cc_miR-396d	XM_020369271.1:1532-1837	3.5	-1	1	21	197	217	UGAUGGGAAUGUUGUUUGGCU	AGCCAAAUAACAUUUAUAUUA	Cleavage		1
Cc_miR-396d	XM_020369266.1:1556-1861	3.5	-1	1	21	197	217	UGAUGGGAAUGUUGUUUGGCU	AGCCAAAUAACAUUUAUAUUA	Cleavage		1
Cc_miR-396d	XM_020369269.1:1531-1836	3.5	-1	1	21	197	217	UGAUGGGAAUGUUGUUUGGCU	AGCCAAAUAACAUUUAUAUUA	Cleavage		1
Cc_miR-396d	XM_020351500.1:2596-3323	3.5	-1	1	21	491	511	UGAUGGGAAUGUUGUUUGGCU	UCCUCAACACCAUUCUCAUCA	Cleavage		1
Cc_miR-396g	XM_020360032.1:1074-1312	3.5	-1	1	24	166	189	UGAUUCUUCAACAUCAGUCGGUUC	ACAUCGGCUGAUGUUGAAAAUUCA	Cleavage		1
Cc_miR-396g	XM_020360033.1:1029-1348	3.5	-1	1	24	247	270	UGAUUCUUCAACAUCAGUCGGUUC	ACAUCGGCUGAUGUUGAAAAUUCA	Cleavage		1
Cc_miR-396g	XM_020376616.1:1458-1610	3.5	-1	1	24	17	40	UGAUUCUUCAACAUCAGUCGGUUC	GAUUCCAUUUAUGUUGAGGAAUUA	Cleavage		1
Cc_miR-396g	XM_020357410.1:1635-1847	3.5	-1	1	24	104	127	UGAUUCUUCAACAUCAGUCGGUUC	CAGUGGGUUGAUGUUUAGGAAUUA	Cleavage		1
Cc_miR-396g	XM_020355795.1:2447-2884	3.5	-1	1	24	335	358	UGAUUCUUCAACAUCAGUCGGUUC	GGGAUGGGUGAUUUUGAGGAAUCA	Cleavage		1
Cc_miR-396g	XM_020354874.1:1106-2172	3.5	-1	1	24	969	992	UGAUUCUUCAACAUCAGUCGGUUC	UAUCUGGAUGAUGUUGGAGAAUAA	Cleavage		1
Cc_miR-396g	XR_002239641.1:2447-2961	3.5	-1	1	24	412	435	UGAUUCUUCAACAUCAGUCGGUUC	GGGAUGGGUGAUUUUGAGGAAUCA	Cleavage		1
Cc_miR-396g	XM_020384318.1:941-1203	3.5	-1	1	24	47	70	UGAUUCUUCAACAUCAGUCGGUUC	UUGGUUGUUGAUGUUGGAGAAUUG	Cleavage		1
Cc_miR-396g	XM_020363388.1:1-665	3.5	-1	1	24	298	321	UGAUUCUUCAACAUCAGUCGGUUC	GACGAGAGAGAUGUUGAAGAGUCC	Cleavage		1
Cc_miR-396h	XM_020380913.1:1-1378	3.5	-1	1	20	748	767	UGAUUGAGUGCAGCAUUGAU	AUCAACGCUGCACUCAAUGC	Cleavage		1
Cc_miR-396h	XM_020375405.1:623-850	3.5	-1	1	20	4	23	UGAUUGAGUGCAGCAUUGAU	AUCGAUGUUGCACUUGAUUU	Cleavage		1
Cc_miR-396h	XM_020355738.1:3017-3237	3.5	-1	1	20	55	74	UGAUUGAGUGCAGCAUUGAU	AUUAUUGUUGUAUUCAAUUA	Cleavage		1
Cc_miR-396h	XM_020347083.1:1077-1311	3.5	-1	1	20	35	54	UGAUUGAGUGCAGCAUUGAU	UUUAAUGCUGAAGUCAAUCA	Translation		1
Cc_miR-396h	XM_020369569.1:1052-2233	3.5	-1	1	20	1097	1117	UGAUUGAGUGCAGCA-UUGAU	GUCAACUGUUGUACUUAAUCA	Cleavage		1
Cc_miR-396h	XM_020370405.1:1904-2680	3.5	-1	1	20	575	594	UGAUUGAGUGCAGCAUUGAU	UUUGCUGCUGCACUUGGUCA	Cleavage		1
Cc_miR-396h	XM_020370404.1:1907-2683	3.5	-1	1	20	575	594	UGAUUGAGUGCAGCAUUGAU	UUUGCUGCUGCACUUGGUCA	Cleavage		1
Cc_miR-396h	XM_020370403.1:1910-2686	3.5	-1	1	20	575	594	UGAUUGAGUGCAGCAUUGAU	UUUGCUGCUGCACUUGGUCA	Cleavage		1
Cc_miR-396h	XM_020366860.1:3957-4325	3.5	-1	1	20	305	324	UGAUUGAGUGCAGCAUUGAU	CUAAAUUUUGUAUUCAAUCA	Cleavage		1
Cc_miR-396j	XM_020374598.1:1266-1556	3.5	-1	1	22	140	161	UGCAGCAACUUGACUAUAGUUU	UCAUUAAGGUCGAGUUGUUGUA	Cleavage		1
Cc_miR-396j	XM_020384469.1:2244-2854	3.5	-1	1	22	61	82	UGCAGCAACUUGACUAUAGUUU	CAGAGAUAGUCAAGUUGAUGCA	Cleavage		1
Cc_miR-396j	XM_020384470.1:2244-2854	3.5	-1	1	22	61	82	UGCAGCAACUUGACUAUAGUUU	CAGAGAUAGUCAAGUUGAUGCA	Cleavage		1
Cc_miR-396j	XM_020380124.1:2016-2218	3.5	-1	1	22	12	33	UGCAGCAACUUGACUAUAGUUU	AGCCUAUGAUUAAAUUGCUGCA	Cleavage		1
Cc_miR-396k	XM_020367966.1:1603-3216	3.5	-1	1	24	891	915	UGCAUUGCAUACAU-ACAUACAUAC	AUAUUUAUCUGAUGUAUGUAAUGCA	Cleavage		1
Cc_miR-396k	XR_002240348.1:1603-3097	3.5	-1	1	24	772	796	UGCAUUGCAUACAU-ACAUACAUAC	AUAUUUAUCUGAUGUAUGUAAUGCA	Cleavage		1
Cc_miR-396k	XR_002240349.1:1603-3037	3.5	-1	1	24	712	736	UGCAUUGCAUACAU-ACAUACAUAC	AUAUUUAUCUGAUGUAUGUAAUGCA	Cleavage		1
Cc_miR-396k	XM_020368051.1:1952-2187	3.5	-1	1	24	42	65	UGCAUUGCAUACAUACAUACAUAC	UUUUGUAUAUAUAUAUGUAAUGCG	Cleavage		1
Cc_miR-396k	XM_020368050.1:1955-2190	3.5	-1	1	24	42	65	UGCAUUGCAUACAUACAUACAUAC	UUUUGUAUAUAUAUAUGUAAUGCG	Cleavage		1
Cc_miR-396k	XM_020352602.1:1149-1952	3.5	-1	1	24	178	201	UGCAUUGCAUACAUACAUACAUAC	UGCAUCAUGUUUGUAUGCUAUGCA	Cleavage		1
Cc_miR-396m	XM_020376515.1:1264-1518	3.5	-1	1	19	178	196	UGGAGAAGCAGGGCACGUG	CAUGUGUCCUGUUUUUUCU	Cleavage		1
Cc_miR-396m	XM_020358531.1:613-872	3.5	-1	1	19	100	117	UGGAGAAGCAGGGCACGUG	UAUGU-CCCUGCUUCUCUA	Cleavage		1
Cc_miR-396m	XM_020358532.1:571-844	3.5	-1	1	19	100	117	UGGAGAAGCAGGGCACGUG	UAUGU-CCCUGCUUCUCUA	Cleavage		1
Cc_miR-396n	XM_020372994.1:1-480	3.5	-1	1	23	358	380	UGGAGGUAGCGGUUCAUCGAUCU	UCAUGGAUGUACCGUUACUUCCG	Cleavage		1
Cc_miR-396p	XM_020353522.1:93-508	3.5	-1	1	23	58	80	UGGAUCUAAGAAUGAAUAGAUGG	CCCCUUCUUCAUUCUUGGAUCUC	Cleavage		1
Cc_miR-396r	XM_020356066.1:1548-1959	3.5	-1	1	19	270	288	UGGCAGAAGAACAGAGAGC	UCUUUCUGUUUUUCUCCCA	Cleavage		1
Cc_miR-396r	XM_020370892.1:2908-3531	3.5	-1	1	19	458	476	UGGCAGAAGAACAGAGAGC	GUUCUUUUUUCUUCUGUUA	Cleavage		1
Cc_miR-396r	XM_020370893.1:2631-3128	3.5	-1	1	19	332	350	UGGCAGAAGAACAGAGAGC	GUUCUUUUUUCUUCUGUUA	Cleavage		1
Cc_miR-396r	XM_020347418.1:520-757	3.5	-1	1	19	109	126	UGGCAGAAGAACAGAGAGC	GCUCUCU-UUCUUCUGUCA	Cleavage		1
Cc_miR-396r	XM_020362092.1:1-1745	3.5	-1	1	19	1301	1319	UGGCAGAAGAACAGAGAGC	GUCUUCUGUGCUUCUGCCA	Translation		1
Cc_miR-396r	XM_020346717.1:826-889	3.5	-1	1	19	37	55	UGGCAGAAGAACAGAGAGC	GUUUACUGUUUUUUUGUCA	Cleavage		1
Cc_miR-396r	XM_020365918.1:2113-2405	3.5	-1	1	19	29	47	UGGCAGAAGAACAGAGAGC	GUUAUAUGUUCUUUUGCUA	Cleavage		1
Cc_miR-396r	XM_020365920.1:1951-2243	3.5	-1	1	19	29	47	UGGCAGAAGAACAGAGAGC	GUUAUAUGUUCUUUUGCUA	Cleavage		1
Cc_miR-396r	XM_020365919.1:1957-2249	3.5	-1	1	19	29	47	UGGCAGAAGAACAGAGAGC	GUUAUAUGUUCUUUUGCUA	Cleavage		1
Cc_miR-396s	XM_020347418.1:520-757	3.5	-1	1	22	106	126	UGGCAGAAGAACAGAGAGCACA	GGUGCUCUCU-UUCUUCUGUCA	Cleavage		1
Cc_miR-396s	XM_020370892.1:2908-3531	3.5	-1	1	22	455	476	UGGCAGAAGAACAGAGAGCACA	CAUGUUCUUUUUUCUUCUGUUA	Cleavage		1
Cc_miR-396s	XM_020370893.1:2631-3128	3.5	-1	1	22	329	350	UGGCAGAAGAACAGAGAGCACA	CAUGUUCUUUUUUCUUCUGUUA	Cleavage		1
Cc_miR-396s	XM_020356066.1:1548-1959	3.5	-1	1	22	267	288	UGGCAGAAGAACAGAGAGCACA	UUCUCUUUCUGUUUUUCUCCCA	Cleavage		1
Cc_miR-396s	XM_020365918.1:2113-2405	3.5	-1	1	22	26	47	UGGCAGAAGAACAGAGAGCACA	UAUGUUAUAUGUUCUUUUGCUA	Cleavage		1
Cc_miR-396s	XM_020365920.1:1951-2243	3.5	-1	1	22	26	47	UGGCAGAAGAACAGAGAGCACA	UAUGUUAUAUGUUCUUUUGCUA	Cleavage		1
Cc_miR-396s	XM_020365919.1:1957-2249	3.5	-1	1	22	26	47	UGGCAGAAGAACAGAGAGCACA	UAUGUUAUAUGUUCUUUUGCUA	Cleavage		1
[truncated: 11,466 more rows]

## Sheet: 5UTR-miRNA_interaction
Interaction of miRNAs and 5'UTR of Cajanus cajan mRNAs
miRNA_Acc.	Target_Acc.	Expectation	UPE$	miRNA_start	miRNA_end	Target_start	Target_end	miRNA_aligned_fragment	Target_aligned_fragment	Inhibition	Target_Desc.	Multiplicity
Cc_miR-156ar	XR_002241283.1:478-3002	0	-1	1	19	219	237	AGCAUCAUCAAGAUUCUCA	UGAGAAUCUUGAUGAUGCU	Cleavage		1
Cc_miR-166n	XR_002241283.1:478-3002	0	-1	1	20	219	238	CAGCAUCAUCAAGAUUCUCA	UGAGAAUCUUGAUGAUGCUG	Cleavage		1
Cc_miR-408c	XR_002239698.1:1-354	0	-1	1	24	10	33	UGUUUAGGUUCGUGCUUAUUUCUU	AAGAAAUAAGCACGAACCUAAACA	Cleavage		1
Cc_miR-156e	XR_002241139.1:1-2803	1	-1	1	21	204	224	AAUGAAAAGUUUAGGGUUUAG	UGAGACCCUAAAUUUUUCAUU	Cleavage		2
Cc_miR-168c	XM_020365017.1:1-218	1	-1	1	23	91	113	GAGAGGGAGAGCGGUUUUUGGUA	UCGGAAAAACCGUUUUCCCUCUC	Cleavage		1
Cc_miR-319a	XM_020376857.1:1-368	1	-1	1	25	80	104	UCUCUCUCUCUCACACAUGGGUCUC	UGUGUGUGUGUGUGAGAGAGAGAGA	Cleavage		1
Cc_miR-393o	XM_020371173.1:1-226	1	-1	1	21	29	49	UGAAAUUGAGACUGAGAUUGU	UGGAUCUCAGUUUCAAUUUCA	Cleavage		1
Cc_miR-156g	XM_020354036.1:1-119	1.5	-1	1	19	85	103	AAUGGAGGAAUUUGAAUUA	UAAUUCUAAUUCCUCCAUU	Cleavage		1
Cc_miR-156g	XM_020354037.1:1-189	1.5	-1	1	19	85	103	AAUGGAGGAAUUUGAAUUA	UAAUUCUAAUUCCUCCAUU	Cleavage		1
Cc_miR-156g	XM_020370491.1:1-210	1.5	-1	1	19	176	194	AAUGGAGGAAUUUGAAUUA	UAAUUCUAAUUCCUCCAUU	Cleavage		1
Cc_miR-156v	XM_020373902.1:1-146	1.5	-1	1	23	95	117	ACCUGCACUUUACUCAGUUUCUC	GAAAAACUGAGUAAAGUGAAGGU	Cleavage		1
Cc_miR-157a	XR_002240653.1:1-1246	1.5	-1	1	23	110	132	AGCCAAGGAUGACUUGCCGGAGC	UUUCCGGCAAGUUGUCUUUGGCU	Cleavage		1
Cc_miR-157a	XR_002240654.1:1-1285	1.5	-1	1	23	110	132	AGCCAAGGAUGACUUGCCGGAGC	UUUCCGGCAAGUUGUCUUUGGCU	Cleavage		1
Cc_miR-164a	XR_002239337.1:1-705	1.5	-1	1	21	208	228	AUAAUUUUGGAAAAGUGGUUU	CAACCACUUUCCCAAAAUUAU	Translation		1
Cc_miR-164a	XR_002241398.1:1-731	1.5	-1	1	21	438	458	AUAAUUUUGGAAAAGUGGUUU	CAACCACUUUCCCAAAAUUAU	Translation		1
Cc_miR-166h	XM_020371109.1:1-897	1.5	-1	1	20	676	695	CAAAUUUUUCUAAACUUGUA	UGUAAGUUUAGAAAAGUUUG	Cleavage		1
Cc_miR-168m	XR_002241283.1:478-3002	1.5	-1	1	22	221	242	GAUGCAGCAUCAUCAAGAUUCU	AGAAUCUUGAUGAUGCUGCAGC	Cleavage		1
Cc_miR-171j	XM_020383004.1:1-426	1.5	-1	1	25	298	322	GCUAGCUAGCUUUUUUAAAAGGGUC	AAUAACUUUGAGAAAGCUAGCUAGU	Cleavage		1
Cc_miR-172l	XM_020373400.1:1-235	1.5	-1	1	22	34	55	GUGAGAAUGAGAGGAGGGAGAG	UUCUUUCUCUUCUCAUUCUCAC	Cleavage		1
Cc_miR-172l	XM_020373401.1:1-291	1.5	-1	1	22	34	55	GUGAGAAUGAGAGGAGGGAGAG	UUCUUUCUCUUCUCAUUCUCAC	Cleavage		1
Cc_miR-172l	XR_002240926.1:1-315	1.5	-1	1	22	111	132	GUGAGAAUGAGAGGAGGGAGAG	UUCUUUCUCUUCUCAUUCUCAC	Cleavage		1
Cc_miR-172l	XM_020379220.1:1-92	1.5	-1	1	22	65	86	GUGAGAAUGAGAGGAGGGAGAG	CCUUCCCUCCUCUCAUUCUCUC	Cleavage		1
Cc_miR-319a	XM_020346622.1:1-130	1.5	-1	1	25	9	33	UCUCUCUCUCUCACACAUGGGUCUC	UAUAUGCAUGUGAGAGAGAGAGAGA	Cleavage		1
Cc_miR-319a	XM_020346621.1:1-130	1.5	-1	1	25	9	33	UCUCUCUCUCUCACACAUGGGUCUC	UAUAUGCAUGUGAGAGAGAGAGAGA	Cleavage		1
Cc_miR-319a	XR_002240995.1:1-735	1.5	-1	1	25	463	487	UCUCUCUCUCUCACACAUGGGUCUC	UGUGAGUGUGUGUGAGAGGGAGAGA	Cleavage		2
Cc_miR-319a	XM_020360458.1:1-242	1.5	-1	1	25	113	137	UCUCUCUCUCUCACACAUGGGUCUC	AGUGUGAGUGUGUGAGAGAGAGAGA	Cleavage		1
Cc_miR-319a	XM_020360466.1:1-240	1.5	-1	1	25	111	135	UCUCUCUCUCUCACACAUGGGUCUC	AGUGUGAGUGUGUGAGAGAGAGAGA	Cleavage		1
Cc_miR-319a	XM_020351452.1:1-281	1.5	-1	1	23	1	23	UCUCUCUCUCUCACACAUGGGUC	AAAGUGUGUGUGAGAGAGAGAGG	Cleavage		1
Cc_miR-319a	XM_020362922.1:1-245	1.5	-1	1	25	26	50	UCUCUCUCUCUCACACAUGGGUCUC	UUGAAACGUGCGUGAGAGAGAGAGA	Cleavage		1
Cc_miR-319ai	XM_020373969.1:1-531	1.5	-1	1	19	231	249	UAUGGAAUGAGAGAGACAA	UUGUCUCUCUUAUUCUAUG	Cleavage		1
Cc_miR-319ai	XM_020373970.1:1-836	1.5	-1	1	19	229	247	UAUGGAAUGAGAGAGACAA	UUGUCUCUCUUAUUCUAUG	Cleavage		1
Cc_miR-319aj	XM_020373969.1:1-531	1.5	-1	1	19	231	249	UAUGGAAUGAGAGAGACAA	UUGUCUCUCUUAUUCUAUG	Cleavage		1
Cc_miR-319aj	XM_020373970.1:1-836	1.5	-1	1	19	229	247	UAUGGAAUGAGAGAGACAA	UUGUCUCUCUUAUUCUAUG	Cleavage		1
Cc_miR-319i	XM_020374505.1:1-522	1.5	-1	1	20	131	150	UUCCUUUUUUUCACUUCUUA	AAGGAAGUGAAAGAAGGGAA	Cleavage		1
Cc_miR-319i	XM_020375787.1:1-114	1.5	-1	1	20	71	90	UUCCUUUUUUUCACUUCUUA	GAAGAAGUGGGAAGAAGGAA	Cleavage		1
Cc_miR-319i	XM_020375786.1:1-114	1.5	-1	1	20	71	90	UUCCUUUUUUUCACUUCUUA	GAAGAAGUGGGAAGAAGGAA	Cleavage		1
Cc_miR-319i	XM_020375788.1:1-114	1.5	-1	1	20	71	90	UUCCUUUUUUUCACUUCUUA	GAAGAAGUGGGAAGAAGGAA	Cleavage		1
Cc_miR-319i	XM_020375789.1:1-114	1.5	-1	1	20	71	90	UUCCUUUUUUUCACUUCUUA	GAAGAAGUGGGAAGAAGGAA	Cleavage		1
Cc_miR-319y	XR_002241283.1:478-3002	1.5	-1	1	24	215	238	UAGCAUCAUCAAGAUUCACAUGCA	GCUAUGAGAAUCUUGAUGAUGCUG	Cleavage		1
Cc_miR-393o	XM_020374925.1:1-522	1.5	-1	1	21	106	126	UGAAAUUGAGACUGAGAUUGU	CAAAUCGCAGUUUCAAUUUCA	Cleavage		1
Cc_miR-393o	XM_020374929.1:1-522	1.5	-1	1	21	106	126	UGAAAUUGAGACUGAGAUUGU	CAAAUCGCAGUUUCAAUUUCA	Cleavage		1
Cc_miR-393o	XM_020374926.1:1-522	1.5	-1	1	21	106	126	UGAAAUUGAGACUGAGAUUGU	CAAAUCGCAGUUUCAAUUUCA	Cleavage		1
Cc_miR-393o	XM_020374928.1:1-522	1.5	-1	1	21	106	126	UGAAAUUGAGACUGAGAUUGU	CAAAUCGCAGUUUCAAUUUCA	Cleavage		1
Cc_miR-396c	XR_002241283.1:478-3002	1.5	-1	1	22	222	243	UGAUGCAGCAUCAUCAAGAUUC	GAAUCUUGAUGAUGCUGCAGCA	Cleavage		1
Cc_miR-396d	XM_020371723.1:1-256	1.5	-1	1	21	184	204	UGAUGGGAAUGUUGUUUGGCU	CUUCAAACAACAUUUCCAUUA	Cleavage		1
Cc_miR-396d	XM_020371724.1:1-256	1.5	-1	1	21	184	204	UGAUGGGAAUGUUGUUUGGCU	CUUCAAACAACAUUUCCAUUA	Cleavage		1
Cc_miR-4995b	XM_020383905.1:367-1435	1.5	-1	1	19	834	852	UUAUAUAAGAGAGAAUAUG	UAUAUUCUUUUUUAUAUAA	Cleavage		1
Cc_miR-530a	XM_020383905.1:367-1435	1.5	-1	1	20	833	852	UUAUAUAAGAGAGAAUAUGA	UUAUAUUCUUUUUUAUAUAA	Cleavage		1
Cc_miR-1507a	XM_020368655.1:1-300	2	-1	1	23	210	232	AAAUUCAAGUAAGAAGAUUAAAA	AUAUUAUCUUUUUAUUUGAAUUU	Cleavage		1
Cc_miR-1512a	XM_020349186.1:1-319	2	-1	1	25	274	298	AACAGGAAAAGGUGUUGUUGAGAUG	AACAAAAACAACACCUUUUUCUGCU	Cleavage		1
Cc_miR-156d	XM_020375307.1:1-476	2	-1	1	22	300	321	AAUAUUGUCGUUAUUGUAAUUC	AAAUUACAAUGACGAUGAUGUU	Cleavage		1
Cc_miR-156d	XM_020375305.1:1-492	2	-1	1	22	316	337	AAUAUUGUCGUUAUUGUAAUUC	AAAUUACAAUGACGAUGAUGUU	Cleavage		1
Cc_miR-156d	XM_020375306.1:1-543	2	-1	1	22	316	337	AAUAUUGUCGUUAUUGUAAUUC	AAAUUACAAUGACGAUGAUGUU	Cleavage		1
Cc_miR-156y	XM_020351292.1:1-122	2	-1	1	24	93	116	ACUUCUUUUCACAAAUCUCAAAUU	GAGGUGAGAUUUGUGGAGAGAAGA	Cleavage		1
Cc_miR-160o	XM_020374684.1:1-110	2	-1	1	22	37	58	AGUGUUGAGAGGCGUGUGUUGA	GUCACAUACGCCUCUCAGCGUU	Cleavage		1
Cc_miR-160o	XR_002240811.1:1-110	2	-1	1	22	37	58	AGUGUUGAGAGGCGUGUGUUGA	GUCACAUACGCCUCUCAGCGUU	Cleavage		1
Cc_miR-166h	XM_020353140.1:818-1163	2	-1	1	20	18	37	CAAAUUUUUCUAAACUUGUA	UACAAGUUUAGAAGAGUUUU	Cleavage		1
Cc_miR-167h	XM_020354664.1:1-918	2	-1	1	19	741	759	CUGAUGGAGCAUCAUCAAG	CUUGAUGAUGUUCCAGCAG	Cleavage		1
Cc_miR-167o	XM_020352398.1:1-459	2	-1	1	23	112	134	GAAAAGGUGUUGUUGAGAUGGGU	UGGAACCUCAACAACACCUUUUG	Cleavage		1
Cc_miR-167o	XM_020352401.1:1-459	2	-1	1	23	112	134	GAAAAGGUGUUGUUGAGAUGGGU	UGGAACCUCAACAACACCUUUUG	Cleavage		1
Cc_miR-167o	XM_020352399.1:1-506	2	-1	1	23	112	134	GAAAAGGUGUUGUUGAGAUGGGU	UGGAACCUCAACAACACCUUUUG	Cleavage		1
Cc_miR-168c	XM_020376578.1:1-164	2	-1	1	23	117	139	GAGAGGGAGAGCGGUUUUUGGUA	CAUCAAAAACCUCUCUCUCUCUC	Cleavage		1
Cc_miR-169b	XR_002241283.1:478-3002	2	-1	1	22	221	242	GAUGUAGCAUCAUCAAGAUUCA	AGAAUCUUGAUGAUGCUGCAGC	Cleavage		1
Cc_miR-172ac	XM_020383075.1:1-504	2	-1	1	24	93	116	UAGUAUGUUUUUAUUUUUAGCUUA	CUCGCUAUAAAUGGAAACAUACUA	Cleavage		1
Cc_miR-172ac	XM_020348495.1:1-186	2	-1	1	24	116	139	UAGUAUGUUUUUAUUUUUAGCUUA	UCUAAAAAGAAUAAGAACAUACUA	Cleavage		1
Cc_miR-172ac	XM_020348497.1:1-142	2	-1	1	24	72	95	UAGUAUGUUUUUAUUUUUAGCUUA	UCUAAAAAGAAUAAGAACAUACUA	Cleavage		1
Cc_miR-172ac	XM_020348496.1:1-116	2	-1	1	24	46	69	UAGUAUGUUUUUAUUUUUAGCUUA	UCUAAAAAGAAUAAGAACAUACUA	Cleavage		1
Cc_miR-172ac	XM_020348489.1:1-101	2	-1	1	24	31	54	UAGUAUGUUUUUAUUUUUAGCUUA	UCUAAAAAGAAUAAGAACAUACUA	Cleavage		1
Cc_miR-172ag	XM_020367939.1:1-272	2	-1	1	19	147	165	UAUUCAAACAUGUAUAUAA	UUAUAUAUAUAUUUGAAUA	Cleavage		1
Cc_miR-172ag	XR_002241426.1:1-191	2	-1	1	19	54	72	UAUUCAAACAUGUAUAUAA	CUAAAUACAUGUUUGAAUA	Cleavage		1
Cc_miR-172ag	XR_002241428.1:1-191	2	-1	1	19	54	72	UAUUCAAACAUGUAUAUAA	CUAAAUACAUGUUUGAAUA	Cleavage		1
Cc_miR-172ag	XR_002241423.1:1-191	2	-1	1	19	54	72	UAUUCAAACAUGUAUAUAA	CUAAAUACAUGUUUGAAUA	Cleavage		1
Cc_miR-172ag	XR_002241427.1:1-191	2	-1	1	19	54	72	UAUUCAAACAUGUAUAUAA	CUAAAUACAUGUUUGAAUA	Cleavage		1
Cc_miR-172ag	XR_002241425.1:1-191	2	-1	1	19	54	72	UAUUCAAACAUGUAUAUAA	CUAAAUACAUGUUUGAAUA	Cleavage		1
Cc_miR-172ag	XR_002241422.1:1-191	2	-1	1	19	54	72	UAUUCAAACAUGUAUAUAA	CUAAAUACAUGUUUGAAUA	Cleavage		1
Cc_miR-172ag	XM_020383735.1:1-191	2	-1	1	19	54	72	UAUUCAAACAUGUAUAUAA	CUAAAUACAUGUUUGAAUA	Cleavage		1
Cc_miR-172ag	XR_002241424.1:1-191	2	-1	1	19	54	72	UAUUCAAACAUGUAUAUAA	CUAAAUACAUGUUUGAAUA	Cleavage		1
Cc_miR-172ah	XM_020364425.1:1-165	2	-1	1	22	38	59	UAUUUUAGUUCUAUAUGAUUUA	UACCUCAUGUGGAACUAAAAUA	Cleavage		1
Cc_miR-172l	XM_020366603.1:1-523	2	-1	1	22	417	438	GUGAGAAUGAGAGGAGGGAGAG	UUCUCCCUCUUCUCACUCUCAC	Cleavage		1
Cc_miR-172l	XM_020364586.1:1-90	2	-1	1	22	31	52	GUGAGAAUGAGAGGAGGGAGAG	CACUUUCUCUUCUCAUUUUCAC	Cleavage		1
Cc_miR-172l	XM_020375091.1:1-681	2	-1	1	22	407	428	GUGAGAAUGAGAGGAGGGAGAG	GAUUCUUUUCUCUCGUUCUCAC	Cleavage		1
Cc_miR-172l	XM_020372077.1:1-177	2	-1	1	22	35	56	GUGAGAAUGAGAGGAGGGAGAG	AAUUUCCACCUCUCGUUCUCAC	Cleavage		1
Cc_miR-172l	XM_020372076.1:1-178	2	-1	1	22	36	57	GUGAGAAUGAGAGGAGGGAGAG	AAUUUCCACCUCUCGUUCUCAC	Cleavage		1
Cc_miR-172w	XM_020376826.1:1-197	2	-1	1	21	120	140	GUGUUUGUGUGGAGGGUGAAA	CUUCACCCUUCACACACACAC	Cleavage		1
Cc_miR-319a	XM_020367203.1:1-553	2	-1	1	25	37	61	UCUCUCUCUCUCACACAUGGGUCUC	UUGGUUCGUGUGUGAGAGAAAGAGA	Cleavage		1
Cc_miR-319a	XM_020367186.1:1-410	2	-1	1	25	37	61	UCUCUCUCUCUCACACAUGGGUCUC	UUGGUUCGUGUGUGAGAGAAAGAGA	Cleavage		1
Cc_miR-319a	XM_020367194.1:1-405	2	-1	1	25	37	61	UCUCUCUCUCUCACACAUGGGUCUC	UUGGUUCGUGUGUGAGAGAAAGAGA	Cleavage		1
Cc_miR-319a	XM_020357413.1:1-575	2	-1	1	25	194	218	UCUCUCUCUCUCACACAUGGGUCUC	UGAGUUUAUGUGUAAGAGAGAGAGA	Cleavage		1
Cc_miR-319a	XM_020365033.1:1-296	2	-1	1	25	236	260	UCUCUCUCUCUCACACAUGGGUCUC	UUGAGUUGUGUUUGAGAGAGAGAGA	Cleavage		2
Cc_miR-319a	XM_020365032.1:1-296	2	-1	1	25	236	260	UCUCUCUCUCUCACACAUGGGUCUC	UUGAGUUGUGUUUGAGAGAGAGAGA	Cleavage		2
Cc_miR-319a	XM_020362725.1:1-589	2	-1	1	25	471	495	UCUCUCUCUCUCACACAUGGGUCUC	ACAGGGUGUGUGUGAGAGAGGGGGA	Cleavage		1
Cc_miR-319a	XM_020362724.1:1-589	2	-1	1	25	471	495	UCUCUCUCUCUCACACAUGGGUCUC	ACAGGGUGUGUGUGAGAGAGGGGGA	Cleavage		1
Cc_miR-319a	XM_020348814.1:1-62	2	-1	1	25	9	33	UCUCUCUCUCUCACACAUGGGUCUC	CUUCAUAGUGUGUGGGAGAGAGAGA	Cleavage		2
Cc_miR-319ai	XM_020376546.1:1-85	2	-1	1	19	25	43	UAUGGAAUGAGAGAGACAA	UUCUCUCUCUCAUUCCGUG	Cleavage		1
Cc_miR-319aj	XM_020376546.1:1-85	2	-1	1	19	25	43	UAUGGAAUGAGAGAGACAA	UUCUCUCUCUCAUUCCGUG	Cleavage		1
Cc_miR-319i	XM_020346639.1:1-344	2	-1	1	20	87	106	UUCCUUUUUUUCACUUCUUA	GAAGAAAUGAAAAAGGGGAA	Cleavage		1
Cc_miR-319l	XM_020348278.1:1-780	2	-1	1	22	325	346	UUUCCUUUUUUUCACUUCUUAU	GUGAGAAGGGAAAAGAAGGGAA	Cleavage		1
Cc_miR-319l	XM_020348277.1:1-778	2	-1	1	22	323	344	UUUCCUUUUUUUCACUUCUUAU	GUGAGAAGGGAAAAGAAGGGAA	Cleavage		1
Cc_miR-319l	XM_020374505.1:1-522	2	-1	1	22	130	151	UUUCCUUUUUUUCACUUCUUAU	AAAGGAAGUGAAAGAAGGGAAG	Cleavage		1
Cc_miR-319l	XM_020375786.1:1-114	2	-1	1	22	70	91	UUUCCUUUUUUUCACUUCUUAU	CGAAGAAGUGGGAAGAAGGAAG	Cleavage		1
Cc_miR-319l	XM_020375788.1:1-114	2	-1	1	22	70	91	UUUCCUUUUUUUCACUUCUUAU	CGAAGAAGUGGGAAGAAGGAAG	Cleavage		1
Cc_miR-319l	XM_020375787.1:1-114	2	-1	1	22	70	91	UUUCCUUUUUUUCACUUCUUAU	CGAAGAAGUGGGAAGAAGGAAG	Cleavage		1
Cc_miR-319l	XM_020375789.1:1-114	2	-1	1	22	70	91	UUUCCUUUUUUUCACUUCUUAU	CGAAGAAGUGGGAAGAAGGAAG	Cleavage		1
Cc_miR-319l	XM_020348410.1:1-189	2	-1	1	22	43	64	UUUCCUUUUUUUCACUUCUUAU	AUUGGAAGAGAAAAAAAGGAAG	Cleavage		1
Cc_miR-319l	XM_020346639.1:1-344	2	-1	1	22	86	107	UUUCCUUUUUUUCACUUCUUAU	GGAAGAAAUGAAAAAGGGGAAA	Cleavage		1
Cc_miR-319l	XM_020356771.1:1-498	2	-1	1	22	475	496	UUUCCUUUUUUUCACUUCUUAU	UUUGGAAGUGAGGAAAAGGAGA	Cleavage		1
Cc_miR-319l	XM_020356767.1:1-439	2	-1	1	22	416	437	UUUCCUUUUUUUCACUUCUUAU	UUUGGAAGUGAGGAAAAGGAGA	Cleavage		1
Cc_miR-319l	XM_020356769.1:1-411	2	-1	1	22	388	409	UUUCCUUUUUUUCACUUCUUAU	UUUGGAAGUGAGGAAAAGGAGA	Cleavage		1
Cc_miR-319l	XM_020356768.1:1-395	2	-1	1	22	372	393	UUUCCUUUUUUUCACUUCUUAU	UUUGGAAGUGAGGAAAAGGAGA	Cleavage		1
Cc_miR-319l	XM_020356770.1:1-381	2	-1	1	22	358	379	UUUCCUUUUUUUCACUUCUUAU	UUUGGAAGUGAGGAAAAGGAGA	Cleavage		1
Cc_miR-319l	XM_020367023.1:1-222	2	-1	1	22	155	176	UUUCCUUUUUUUCACUUCUUAU	UGGAGGAGGGAAGAAAAGGAAA	Cleavage		1
Cc_miR-319m	XM_020383777.1:1-230	2	-1	1	23	80	101	UAACAUGAGAUAGACAUGUAGCC	CUACACAUG-CUAUCUCAUGUUA	Cleavage		1
Cc_miR-390p	XR_002240653.1:1-1246	2	-1	1	22	61	82	UCCGGCAAGUCGUCUCUGGCUA	CAGCCAAGGAUGACUUGCCGGA	Cleavage		1
Cc_miR-390p	XR_002240654.1:1-1285	2	-1	1	22	61	82	UCCGGCAAGUCGUCUCUGGCUA	CAGCCAAGGAUGACUUGCCGGA	Cleavage		1
Cc_miR-393o	XM_020363288.1:1-244	2	-1	1	21	147	167	UGAAAUUGAGACUGAGAUUGU	CCAAUCUCAAUUUCAAUUUCA	Cleavage		1
Cc_miR-393o	XM_020379922.1:1-386	2	-1	1	21	193	213	UGAAAUUGAGACUGAGAUUGU	UCAGUUUCAGUUUCAGUUUCA	Cleavage		1
Cc_miR-393o	XM_020374931.1:1-440	2	-1	1	21	60	80	UGAAAUUGAGACUGAGAUUGU	CAAAUCGCAGUUUCAAUUUCG	Cleavage		1
Cc_miR-393o	XM_020374930.1:1-440	2	-1	1	21	60	80	UGAAAUUGAGACUGAGAUUGU	CAAAUCGCAGUUUCAAUUUCG	Cleavage		1
Cc_miR-393o	XM_020374932.1:1-441	2	-1	1	21	61	81	UGAAAUUGAGACUGAGAUUGU	CAAAUCGCAGUUUCAAUUUCG	Cleavage		1
Cc_miR-396b	XM_020347685.1:1-104	2	-1	1	22	56	77	UGAGUGAGGGGAAUGAAGCCUG	CUUUCUUCAUUCUUCUCACUCA	Cleavage		1
Cc_miR-396m	XR_002239874.1:1-1276	2	-1	1	19	1058	1076	UGGAGAAGCAGGGCACGUG	AAUGUGCUCUGCUUCUCCA	Cleavage		1
Cc_miR-8175c	XR_002239874.1:1-1276	2	-1	1	20	1058	1077	UUGGAGAAGCAGGGCACGUG	AAUGUGCUCUGCUUCUCCAU	Cleavage		1
Cc_miR-156ae	XR_002239816.1:1-300	2.5	-1	1	25	135	159	AGAGAAGGAAUCUAAGAGCUAGUGA	UCCCUCACUCUCAGAUUCUUUCUCU	Cleavage		1
Cc_miR-156ae	XR_002239814.1:1-300	2.5	-1	1	25	135	159	AGAGAAGGAAUCUAAGAGCUAGUGA	UCCCUCACUCUCAGAUUCUUUCUCU	Cleavage		1
Cc_miR-156ae	XR_002239819.1:1-300	2.5	-1	1	25	135	159	AGAGAAGGAAUCUAAGAGCUAGUGA	UCCCUCACUCUCAGAUUCUUUCUCU	Cleavage		1
Cc_miR-156ae	XM_020359232.1:1-300	2.5	-1	1	25	135	159	AGAGAAGGAAUCUAAGAGCUAGUGA	UCCCUCACUCUCAGAUUCUUUCUCU	Cleavage		1
Cc_miR-156ae	XR_002239817.1:1-300	2.5	-1	1	25	135	159	AGAGAAGGAAUCUAAGAGCUAGUGA	UCCCUCACUCUCAGAUUCUUUCUCU	Cleavage		1
Cc_miR-156ae	XR_002239815.1:1-300	2.5	-1	1	25	135	159	AGAGAAGGAAUCUAAGAGCUAGUGA	UCCCUCACUCUCAGAUUCUUUCUCU	Cleavage		1
Cc_miR-156aj	XM_020362364.1:1-281	2.5	-1	1	19	208	226	AGAGGCUGACAGAAGAGAG	UUUUCUUCUAUCAGCCUCU	Translation		1
Cc_miR-156aj	XM_020362365.1:1-393	2.5	-1	1	19	208	226	AGAGGCUGACAGAAGAGAG	UUUUCUUCUAUCAGCCUCU	Translation		1
Cc_miR-156am	XM_020378491.1:1-805	2.5	-1	1	25	153	177	AGAUGAAGAUUACAAGAAGCUACGG	AUCAAACUUUUUGUGAUCUACAUCU	Cleavage		1
Cc_miR-156am	XM_020378494.1:1-805	2.5	-1	1	25	153	177	AGAUGAAGAUUACAAGAAGCUACGG	AUCAAACUUUUUGUGAUCUACAUCU	Cleavage		1
Cc_miR-156am	XM_020378493.1:1-845	2.5	-1	1	25	153	177	AGAUGAAGAUUACAAGAAGCUACGG	AUCAAACUUUUUGUGAUCUACAUCU	Cleavage		1
Cc_miR-156ao	XM_020365861.1:1-238	2.5	-1	1	21	183	203	AGAUGGGAAGGAAGGUGGUGA	CCACAAUCUUCCUUUUCAUCU	Cleavage		1
Cc_miR-156ap	XM_020351520.1:1-101	2.5	-1	1	19	60	78	AGCAUAAGCCAUAUAUAUU	CAUAUAUAUAGCUUAUGCU	Translation		1
Cc_miR-156d	XM_020375304.1:1-541	2.5	-1	1	22	366	387	AAUAUUGUCGUUAUUGUAAUUC	AAAUUACAAUGACGAUGGUGUU	Cleavage		1
Cc_miR-156d	XM_020375301.1:1-592	2.5	-1	1	22	366	387	AAUAUUGUCGUUAUUGUAAUUC	AAAUUACAAUGACGAUGGUGUU	Cleavage		1
Cc_miR-156d	XM_020375303.1:1-661	2.5	-1	1	22	435	456	AAUAUUGUCGUUAUUGUAAUUC	AAAUUACAAUGACGAUGGUGUU	Cleavage		1
Cc_miR-156d	XM_020375302.1:1-732	2.5	-1	1	22	506	527	AAUAUUGUCGUUAUUGUAAUUC	AAAUUACAAUGACGAUGGUGUU	Cleavage		1
Cc_miR-156d	XM_020351575.1:874-1593	2.5	-1	1	22	283	304	AAUAUUGUCGUUAUUGUAAUUC	CGUUUAUGAUAACGGCGAUGUU	Cleavage		1
Cc_miR-156e	XM_020376855.1:1-279	2.5	-1	1	21	145	165	AAUGAAAAGUUUAGGGUUUAG	UUAAGUCUUAAACUUUUUGUU	Cleavage		1
Cc_miR-156g	XM_020378973.1:1-1022	2.5	-1	1	19	616	634	AAUGGAGGAAUUUGAAUUA	UGAUUCAGAUUGCUCCAUU	Cleavage		2
Cc_miR-156p	XM_020360567.1:1-273	2.5	-1	1	20	189	208	ACACUUCUAGGAGAGAAAAU	UUUUUUUCACUUAGAAGUGU	Cleavage		1
Cc_miR-160l	XM_020374222.1:1-121	2.5	-1	1	24	55	78	AGUUUAGGUGAGUUGAGUCAGGAU	AAAUGAACUCAACUCAACUAAACU	Cleavage		2
Cc_miR-160l	XM_020374223.1:1-184	2.5	-1	1	23	1	23	AGUUUAGGUGAGUUGAGUCAGGA	AAUGAACUCAACUCAACUAAACU	Cleavage		1
Cc_miR-160l	XM_020376964.1:1-319	2.5	-1	1	24	263	286	AGUUUAGGUGAGUUGAGUCAGGAU	ACUCACACUCAUCUCACCUAAACU	Cleavage		1
Cc_miR-160o	XM_020365428.1:1-1874	2.5	-1	1	22	2	23	AGUGUUGAGAGGCGUGUGUUGA	GCAAUACACGCCGCUUAACACU	Translation		1
Cc_miR-162a	XM_020351155.1:247-1153	2.5	-1	1	22	700	721	AUAAAUAGGAAAUGAGAAAUGG	UUGUUUUUUAUUUUUUGUUUAU	Cleavage		1
Cc_miR-162a	XM_020371402.1:1-685	2.5	-1	1	22	445	466	AUAAAUAGGAAAUGAGAAAUGG	AUCUUUCUCUUUUUCUAUUUGU	Cleavage		2
Cc_miR-162h	XM_020383645.1:858-2363	2.5	-1	1	21	1408	1428	AUAAUAGAUCAUUAAAGUAUU	UGUAUUUUAAUGAUUUUUUAU	Cleavage		1
Cc_miR-164a	XM_020366113.1:1-260	2.5	-1	1	21	178	198	AUAAUUUUGGAAAAGUGGUUU	AGUUCUCUUUUCCAAAAUUAU	Cleavage		2
Cc_miR-164a	XM_020366112.1:1-358	2.5	-1	1	21	236	256	AUAAUUUUGGAAAAGUGGUUU	AGUUCUCUUUUCCAAAAUUAU	Cleavage		1
Cc_miR-164o	XM_020351345.1:1-511	2.5	-1	1	20	99	118	AUGAGAUGAUGCAGCAAGUU	UGCUUGCUGCAUUGUCUUGU	Cleavage		1
Cc_miR-164o	XM_020351327.1:1-518	2.5	-1	1	20	99	118	AUGAGAUGAUGCAGCAAGUU	UGCUUGCUGCAUUGUCUUGU	Cleavage		1
Cc_miR-164o	XM_020351341.1:1-518	2.5	-1	1	20	99	118	AUGAGAUGAUGCAGCAAGUU	UGCUUGCUGCAUUGUCUUGU	Cleavage		1
Cc_miR-164o	XM_020351333.1:1-698	2.5	-1	1	20	279	298	AUGAGAUGAUGCAGCAAGUU	UGCUUGCUGCAUUGUCUUGU	Cleavage		1
Cc_miR-166al	XM_020384626.1:577-840	2.5	-1	1	24	185	207	CGUUGGAUCUUACAGCGUUUAGAG	CUC-AGGCGCUGUGAGAUUCAGCG	Cleavage		1
Cc_miR-166c	XM_020350727.1:1-263	2.5	-1	1	23	202	224	AUUCUAUUAUAUAUCUUUGAAAA	UGAUCAAGGAUAUAUAAUAGUGU	Cleavage		1
Cc_miR-166c	XM_020347663.1:1-272	2.5	-1	1	23	200	222	AUUCUAUUAUAUAUCUUUGAAAA	UGUGCAAAUAUGUAUGAUGGAAU	Cleavage		1
Cc_miR-166l	XM_020373902.1:1-146	2.5	-1	1	24	95	118	CACCUGCACUUUACUCAGUUUCUC	GAAAAACUGAGUAAAGUGAAGGUU	Cleavage		1
Cc_miR-166o	XR_002240653.1:1-1246	2.5	-1	1	21	113	133	CAGCCAAGGAUGACUUGCCGG	CCGGCAAGUUGUCUUUGGCUA	Cleavage		1
Cc_miR-166o	XR_002240654.1:1-1285	2.5	-1	1	21	113	133	CAGCCAAGGAUGACUUGCCGG	CCGGCAAGUUGUCUUUGGCUA	Cleavage		1
Cc_miR-167o	XM_020357725.1:1-217	2.5	-1	1	23	53	75	GAAAAGGUGUUGUUGAGAUGGGU	CAACAUUUUAACAACGCCUUUUA	Cleavage		1
Cc_miR-168c	XM_020355827.1:1-395	2.5	-1	1	23	49	71	GAGAGGGAGAGCGGUUUUUGGUA	UUUCAGAAACCUCUCUCUCUCUC	Cleavage		1
Cc_miR-168c	XM_020352150.1:1-107	2.5	-1	1	23	7	29	GAGAGGGAGAGCGGUUUUUGGUA	AAUUCAAAACCCCUCUCCCUCUC	Cleavage		1
Cc_miR-168c	XM_020366878.1:1-262	2.5	-1	1	23	220	242	GAGAGGGAGAGCGGUUUUUGGUA	UAAAAAAAACUGUUCUUCCUCUG	Cleavage		1
Cc_miR-168c	XM_020370548.1:1-683	2.5	-1	1	23	248	270	GAGAGGGAGAGCGGUUUUUGGUA	AACACAGAACUGCUCUCUCUCUC	Cleavage		1
Cc_miR-168c	XM_020370549.1:1-702	2.5	-1	1	23	253	275	GAGAGGGAGAGCGGUUUUUGGUA	AACACAGAACUGCUCUCUCUCUC	Cleavage		1
Cc_miR-168c	XM_020371016.1:1-583	2.5	-1	1	23	195	217	GAGAGGGAGAGCGGUUUUUGGUA	GGUAAGAAUCUGCUCUCUCUCUC	Cleavage		1
Cc_miR-171c	XM_020368246.1:1-148	2.5	-1	1	24	86	109	GCAGCCAAGGAUGACUUGCCGGAG	UUUCCUCAAUUCAUUCUUGGCUGC	Cleavage		1
Cc_miR-172ac	XM_020384640.1:1-389	2.5	-1	1	24	71	94	UAGUAUGUUUUUAUUUUUAGCUUA	GAAAAUAAAAAUAAAAAUAUGCAA	Cleavage		1
Cc_miR-172ac	XM_020384639.1:1-185	2.5	-1	1	24	70	93	UAGUAUGUUUUUAUUUUUAGCUUA	GAAAAUAAAAAUAAAAAUAUGCAA	Cleavage		1
Cc_miR-172ag	XM_020360498.1:1-600	2.5	-1	1	19	511	529	UAUUCAAACAUGUAUAUAA	UUAUAUGUGUGUUUGAGUG	Cleavage		1
Cc_miR-172ag	XM_020360497.1:1-600	2.5	-1	1	19	511	529	UAUUCAAACAUGUAUAUAA	UUAUAUGUGUGUUUGAGUG	Cleavage		1
Cc_miR-172ai	XM_020379091.1:1-373	2.5	-1	1	25	80	104	UAUUUUCCUUUUUUUCACUUCUUAU	AUAAAAAGAAAAAAGAAGGAAAAUA	Cleavage		1
Cc_miR-172ai	XM_020379096.1:1-344	2.5	-1	1	25	80	104	UAUUUUCCUUUUUUUCACUUCUUAU	AUAAAAAGAAAAAAGAAGGAAAAUA	Cleavage		1
Cc_miR-172ai	XM_020367023.1:1-222	2.5	-1	1	25	155	179	UAUUUUCCUUUUUUUCACUUCUUAU	UGGAGGAGGGAAGAAAAGGAAAGUG	Cleavage		1
Cc_miR-172ai	XM_020385058.1:1-1038	2.5	-1	1	25	382	406	UAUUUUCCUUUUUUUCACUUCUUAU	CGUUGAAGUUGAAAGAAGGAAAAUG	Cleavage		1
Cc_miR-172ai	XM_020348665.1:1-447	2.5	-1	1	25	347	371	UAUUUUCCUUUUUUUCACUUCUUAU	CUGCUAAGUGGAAAAAAGGAGAAAA	Cleavage		1
Cc_miR-172ai	XM_020376884.1:1-174	2.5	-1	1	25	17	41	UAUUUUCCUUUUUUUCACUUCUUAU	AGAAAGAGAGAGAAAAAGGGAAAUG	Cleavage		1
Cc_miR-172ai	XM_020385061.1:1-75	2.5	-1	1	25	36	60	UAUUUUCCUUUUUUUCACUUCUUAU	GAAAGUAAAGGAAAAAAGGAAAAUA	Cleavage		1
Cc_miR-172ai	XM_020351068.1:1-177	2.5	-1	1	25	56	80	UAUUUUCCUUUUUUUCACUUCUUAU	UCUGGGAAUCAAAAAAAGGGAAAUA	Cleavage		1
Cc_miR-172d	XM_020357545.1:1-398	2.5	-1	1	21	361	381	GGAGUUCCUUGCAGCCCAAAG	GAUUGGGCUGCAAGGGGUUUU	Cleavage		1
Cc_miR-172f	XM_020382587.1:1-336	2.5	-1	1	22	149	170	GGAUCUAAGAAUGAAUAGAUGG	AUCCCUCUUCAUUCUUGGAUCC	Cleavage		1
Cc_miR-172f	XM_020382588.1:1-336	2.5	-1	1	22	149	170	GGAUCUAAGAAUGAAUAGAUGG	AUCCCUCUUCAUUCUUGGAUCC	Cleavage		1
Cc_miR-172f	XM_020359236.1:1-196	2.5	-1	1	22	122	143	GGAUCUAAGAAUGAAUAGAUGG	CUCUCAACUCAUUCUUAGAUCU	Cleavage		1
Cc_miR-172f	XM_020359237.1:1-196	2.5	-1	1	22	122	143	GGAUCUAAGAAUGAAUAGAUGG	CUCUCAACUCAUUCUUAGAUCU	Cleavage		1
Cc_miR-172f	XM_020376099.1:1-400	2.5	-1	1	22	43	64	GGAUCUAAGAAUGAAUAGAUGG	GUUUCUCUUUAUUCUUAGGUCU	Cleavage		1
Cc_miR-172i	XR_002239713.1:1-513	2.5	-1	1	19	321	339	GGUCGGAGGUGAUGACAGA	UUUGUCAUCACUUCUGAUU	Cleavage		1
Cc_miR-172l	XM_020369005.1:1-192	2.5	-1	1	22	116	137	GUGAGAAUGAGAGGAGGGAGAG	CUCUCUUUCUUUUUAUUCUCAC	Cleavage		1
Cc_miR-172l	XM_020383709.1:1-304	2.5	-1	1	22	172	193	GUGAGAAUGAGAGGAGGGAGAG	CUUUCCCUCCUUUCAAUUUCAC	Cleavage		2
Cc_miR-172l	XM_020351986.1:1-378	2.5	-1	1	22	135	156	GUGAGAAUGAGAGGAGGGAGAG	UUCCUCUUCCUCUCAUUCUCGC	Cleavage		1
Cc_miR-172l	XM_020369200.1:1-150	2.5	-1	1	22	70	91	GUGAGAAUGAGAGGAGGGAGAG	ACCUUCCUCUUCUCAUUCUCCC	Cleavage		1
Cc_miR-172w	XM_020358802.1:1-174	2.5	-1	1	21	147	167	GUGUUUGUGUGGAGGGUGAAA	CUUCUUCCUUCAUACAAACAC	Cleavage		1
Cc_miR-172w	XM_020349035.1:1-95	2.5	-1	1	21	41	61	GUGUUUGUGUGGAGGGUGAAA	ACUCCCCCUUCACACAAACAA	Cleavage		1
Cc_miR-172w	XM_020361067.1:540-1571	2.5	-1	1	21	900	920	GUGUUUGUGUGGAGGGUGAAA	CCUCUCCUUUCACACAGACAC	Cleavage		2
Cc_miR-319a	XM_020351339.1:1-249	2.5	-1	1	25	211	236	UCUCUCUCUCUCACACA-UGGGUCUC	AAUAUUUACUGUGUGAGAGAGAGAGA	Cleavage		1
Cc_miR-319a	XM_020351338.1:1-246	2.5	-1	1	25	208	233	UCUCUCUCUCUCACACA-UGGGUCUC	AAUAUUUACUGUGUGAGAGAGAGAGA	Cleavage		1
Cc_miR-319a	XM_020351340.1:1-243	2.5	-1	1	25	205	230	UCUCUCUCUCUCACACA-UGGGUCUC	AAUAUUUACUGUGUGAGAGAGAGAGA	Cleavage		1
Cc_miR-319a	XM_020362254.1:1-325	2.5	-1	1	25	193	217	UCUCUCUCUCUCACACAUGGGUCUC	UGGGUGUGUGUGUGACAGAGAGAGA	Translation		1
Cc_miR-319a	XM_020378492.1:1-324	2.5	-1	1	25	192	216	UCUCUCUCUCUCACACAUGGGUCUC	UGGGUGUGUGUGUGACAGAGAGAGA	Translation		1
Cc_miR-319a	XM_020378421.1:1-322	2.5	-1	1	25	190	214	UCUCUCUCUCUCACACAUGGGUCUC	UGGGUGUGUGUGUGACAGAGAGAGA	Translation		1
Cc_miR-319a	XM_020381999.1:1-814	2.5	-1	1	25	138	162	UCUCUCUCUCUCACACAUGGGUCUC	UUUGUUUGUGUGUGAGAAAGAGAGA	Cleavage		1
Cc_miR-319a	XM_020372502.1:1-102	2.5	-1	1	25	61	85	UCUCUCUCUCUCACACAUGGGUCUC	GAUUUUUGUGUGUGUGAGAGAGAGA	Translation		1
Cc_miR-319a	XM_020372503.1:1-102	2.5	-1	1	25	61	85	UCUCUCUCUCUCACACAUGGGUCUC	GAUUUUUGUGUGUGUGAGAGAGAGA	Translation		1
Cc_miR-319a	XM_020358987.1:1-323	2.5	-1	1	25	163	187	UCUCUCUCUCUCACACAUGGGUCUC	GUUUUCUAUGUUUGGGGGAGAGAGA	Cleavage		1
Cc_miR-319a	XM_020350461.1:1-269	2.5	-1	1	25	1	25	UCUCUCUCUCUCACACAUGGGUCUC	UCCCUUUGUGUGUGCGAGAGAGAGA	Translation		1
Cc_miR-319a	XM_020384572.1:1-1026	2.5	-1	1	25	438	462	UCUCUCUCUCUCACACAUGGGUCUC	UGUGUGACUGUGUGAGAGGGAGAGA	Cleavage		1
Cc_miR-319a	XM_020366476.1:1-121	2.5	-1	1	25	62	86	UCUCUCUCUCUCACACAUGGGUCUC	UAGUUGUGUGUGUUAGAGAGAGAGA	Cleavage		1
Cc_miR-319a	XM_020384573.1:1-941	2.5	-1	1	25	438	462	UCUCUCUCUCUCACACAUGGGUCUC	UGUGUGACUGUGUGAGAGGGAGAGA	Cleavage		1
Cc_miR-319a	XM_020384576.1:1-814	2.5	-1	1	25	438	462	UCUCUCUCUCUCACACAUGGGUCUC	UGUGUGACUGUGUGAGAGGGAGAGA	Cleavage		1
Cc_miR-319a	XM_020368297.1:1-131	2.5	-1	1	25	98	122	UCUCUCUCUCUCACACAUGGGUCUC	CGAACACAGGUGAGAGAGAGAGAGA	Cleavage		1
Cc_miR-319a	XM_020378703.1:1-335	2.5	-1	1	25	45	69	UCUCUCUCUCUCACACAUGGGUCUC	GGUUUUAUUGUGUGAGAGAGAGGGA	Cleavage		1
Cc_miR-319a	XM_020378705.1:1-335	2.5	-1	1	25	45	69	UCUCUCUCUCUCACACAUGGGUCUC	GGUUUUAUUGUGUGAGAGAGAGGGA	Cleavage		1
Cc_miR-319a	XM_020378704.1:1-335	2.5	-1	1	25	45	69	UCUCUCUCUCUCACACAUGGGUCUC	GGUUUUAUUGUGUGAGAGAGAGGGA	Cleavage		1
Cc_miR-319a	XM_020381965.1:1-389	2.5	-1	1	25	30	54	UCUCUCUCUCUCACACAUGGGUCUC	AAGAAAAGAGUGUGAGAGAGAGAGA	Cleavage		1
Cc_miR-319a	XM_020381055.1:1-376	2.5	-1	1	25	342	366	UCUCUCUCUCUCACACAUGGGUCUC	UGUGUGUGUGUGUGAGAGAGAGUGA	Cleavage		1
Cc_miR-319a	XM_020377206.1:1-354	2.5	-1	1	25	165	189	UCUCUCUCUCUCACACAUGGGUCUC	CGAGUGUGUGUGUGAGAGAGAGUGA	Cleavage		1
Cc_miR-319a	XM_020377207.1:1-354	2.5	-1	1	25	165	189	UCUCUCUCUCUCACACAUGGGUCUC	CGAGUGUGUGUGUGAGAGAGAGUGA	Cleavage		1
Cc_miR-319a	XM_020380525.1:1-501	2.5	-1	1	25	465	489	UCUCUCUCUCUCACACAUGGGUCUC	CAAUGCAGUGAGUGAGAGAGAGAGA	Cleavage		1
Cc_miR-319a	XM_020371951.1:1-167	2.5	-1	1	25	141	165	UCUCUCUCUCUCACACAUGGGUCUC	UUUGUGUGUGUGUGAGAAAGAGAGA	Cleavage		1
Cc_miR-319a	XM_020372171.1:1-222	2.5	-1	1	25	149	173	UCUCUCUCUCUCACACAUGGGUCUC	GCCAAAAGUGAGUGAGAGAGAGAGA	Cleavage		2
Cc_miR-319a	XM_020379022.1:1-580	2.5	-1	1	25	67	91	UCUCUCUCUCUCACACAUGGGUCUC	GGGUGGCAUGAGAGAGAGAGAGAGA	Cleavage		1
Cc_miR-319a	XM_020370458.1:1-562	2.5	-1	1	25	98	122	UCUCUCUCUCUCACACAUGGGUCUC	AGAAAACAUGAGAGAGAGAGAGAGA	Cleavage		1
Cc_miR-319a	XM_020370459.1:1-562	2.5	-1	1	25	98	122	UCUCUCUCUCUCACACAUGGGUCUC	AGAAAACAUGAGAGAGAGAGAGAGA	Cleavage		1
Cc_miR-319ab	XM_020362081.1:355-927	2.5	-1	1	21	55	75	UAGCUGGUUCCCUCCGAAGUU	AAGUACGGAGGGAACCAGCUG	Cleavage		1
Cc_miR-319ai	XM_020384438.1:1-236	2.5	-1	1	19	19	37	UAUGGAAUGAGAGAGACAA	GUUUCUCUCUCGUUCCAUA	Cleavage		1
Cc_miR-319aj	XM_020384438.1:1-236	2.5	-1	1	19	19	37	UAUGGAAUGAGAGAGACAA	GUUUCUCUCUCGUUCCAUA	Cleavage		1
Cc_miR-319g	XM_020348665.1:1-447	2.5	-1	1	25	348	372	UUAUUUUCCUUUUUUUCACUUCUUA	UGCUAAGUGGAAAAAAGGAGAAAAA	Cleavage		1
Cc_miR-319g	XM_020376884.1:1-174	2.5	-1	1	25	18	42	UUAUUUUCCUUUUUUUCACUUCUUA	GAAAGAGAGAGAAAAAGGGAAAUGA	Cleavage		1
Cc_miR-319g	XM_020379685.1:1-243	2.5	-1	1	25	98	122	UUAUUUUCCUUUUUUUCACUUCUUA	UAAAACCUGAAAAAAAGGAAAAAAA	Cleavage		1
Cc_miR-319g	XM_020351068.1:1-177	2.5	-1	1	25	57	81	UUAUUUUCCUUUUUUUCACUUCUUA	CUGGGAAUCAAAAAAAGGGAAAUAA	Cleavage		1
Cc_miR-319g	XM_020363472.1:1-851	2.5	-1	1	25	510	534	UUAUUUUCCUUUUUUUCACUUCUUA	GGGCAUGUGGGAAGGAGGAAGAUAA	Cleavage		1
Cc_miR-319g	XM_020363468.1:1-848	2.5	-1	1	25	507	531	UUAUUUUCCUUUUUUUCACUUCUUA	GGGCAUGUGGGAAGGAGGAAGAUAA	Cleavage		1
Cc_miR-319g	XM_020363469.1:1-808	2.5	-1	1	25	467	491	UUAUUUUCCUUUUUUUCACUUCUUA	GGGCAUGUGGGAAGGAGGAAGAUAA	Cleavage		1
Cc_miR-319g	XM_020363467.1:1-739	2.5	-1	1	25	398	422	UUAUUUUCCUUUUUUUCACUUCUUA	GGGCAUGUGGGAAGGAGGAAGAUAA	Cleavage		1
Cc_miR-319i	XM_020378846.1:1-571	2.5	-1	1	20	119	138	UUCCUUUUUUUCACUUCUUA	UAAGAAGUUAGAGAAAGGAA	Cleavage		2
Cc_miR-319i	XM_020378848.1:1-565	2.5	-1	1	20	119	138	UUCCUUUUUUUCACUUCUUA	UAAGAAGUUAGAGAAAGGAA	Cleavage		2
Cc_miR-319i	XM_020378847.1:1-361	2.5	-1	1	20	119	138	UUCCUUUUUUUCACUUCUUA	UAAGAAGUUAGAGAAAGGAA	Cleavage		2
Cc_miR-319i	XM_020378851.1:1-355	2.5	-1	1	20	119	138	UUCCUUUUUUUCACUUCUUA	UAAGAAGUUAGAGAAAGGAA	Cleavage		2
Cc_miR-319i	XR_002238700.1:1-2791	2.5	-1	1	20	471	490	UUCCUUUUUUUCACUUCUUA	AAAGAGGUGAGAAAAAGAAA	Cleavage		1
Cc_miR-319i	XR_002238701.1:1-2169	2.5	-1	1	20	471	490	UUCCUUUUUUUCACUUCUUA	AAAGAGGUGAGAAAAAGAAA	Cleavage		1
Cc_miR-319i	XR_002238702.1:1-1889	2.5	-1	1	20	471	490	UUCCUUUUUUUCACUUCUUA	AAAGAGGUGAGAAAAAGAAA	Cleavage		1
Cc_miR-319i	XM_020363278.1:1-207	2.5	-1	1	20	39	58	UUCCUUUUUUUCACUUCUUA	GAAGAAGUCAAGAAAGGGAA	Cleavage		1
Cc_miR-319i	XM_020363277.1:1-206	2.5	-1	1	20	38	57	UUCCUUUUUUUCACUUCUUA	GAAGAAGUCAAGAAAGGGAA	Cleavage		1
Cc_miR-319i	XR_002239948.1:1-126	2.5	-1	1	20	91	110	UUCCUUUUUUUCACUUCUUA	CAAGUGCUGAAAAAAAGGAA	Cleavage		1
Cc_miR-319l	XM_020378846.1:1-571	2.5	-1	1	22	118	139	UUUCCUUUUUUUCACUUCUUAU	UUAAGAAGUUAGAGAAAGGAAA	Cleavage		2
Cc_miR-319l	XM_020378848.1:1-565	2.5	-1	1	22	118	139	UUUCCUUUUUUUCACUUCUUAU	UUAAGAAGUUAGAGAAAGGAAA	Cleavage		2
Cc_miR-319l	XM_020378847.1:1-361	2.5	-1	1	22	118	139	UUUCCUUUUUUUCACUUCUUAU	UUAAGAAGUUAGAGAAAGGAAA	Cleavage		2
Cc_miR-319l	XM_020378851.1:1-355	2.5	-1	1	22	118	139	UUUCCUUUUUUUCACUUCUUAU	UUAAGAAGUUAGAGAAAGGAAA	Cleavage		2
Cc_miR-319l	XM_020358434.1:1-399	2.5	-1	1	22	14	35	UUUCCUUUUUUUCACUUCUUAU	GUGAGUGGUGAAGGAAAGGAAA	Cleavage		1
Cc_miR-319l	XM_020358433.1:1-314	2.5	-1	1	22	32	53	UUUCCUUUUUUUCACUUCUUAU	GUGAGUGGUGAAGGAAAGGAAA	Cleavage		1
Cc_miR-319l	XM_020361541.1:1-808	2.5	-1	1	22	739	760	UUUCCUUUUUUUCACUUCUUAU	GUUCUAAGUGGAAAAAAGGAAA	Cleavage		2
Cc_miR-319l	XM_020361458.1:1-808	2.5	-1	1	22	739	760	UUUCCUUUUUUUCACUUCUUAU	GUUCUAAGUGGAAAAAAGGAAA	Cleavage		2
Cc_miR-319l	XM_020358782.1:1-996	2.5	-1	1	22	393	414	UUUCCUUUUUUUCACUUCUUAU	AACAGAAGUAAAAGAAGGGAAA	Cleavage		1
Cc_miR-319l	XM_020358781.1:1-731	2.5	-1	1	22	393	414	UUUCCUUUUUUUCACUUCUUAU	AACAGAAGUAAAAGAAGGGAAA	Cleavage		1
Cc_miR-319l	XR_002238866.1:1-173	2.5	-1	1	22	5	26	UUUCCUUUUUUUCACUUCUUAU	UGUGGAGGUGAAAGAGAGGAGA	Cleavage		2
Cc_miR-319l	XM_020370846.1:1-147	2.5	-1	1	22	61	82	UUUCCUUUUUUUCACUUCUUAU	AAGAGAAGAGAAGAGAAGGAAG	Cleavage		1
Cc_miR-319l	XR_002239948.1:1-126	2.5	-1	1	22	90	111	UUUCCUUUUUUUCACUUCUUAU	UCAAGUGCUGAAAAAAAGGAAA	Cleavage		2
Cc_miR-319l	XM_020380958.1:1-386	2.5	-1	1	22	88	109	UUUCCUUUUUUUCACUUCUUAU	ACCAAAAGUGGGAAAAGGGAAA	Cleavage		1
Cc_miR-319z	XM_020376928.1:1-218	2.5	-1	1	25	97	121	UAGCGAAAUCUCACCUGUGGGUUUG	UUCUCAUACAGGUGAUAUUUUGCUA	Translation		1
Cc_miR-390a	XM_020346557.1:1-425	2.5	-1	1	24	4	27	UAUUUAUGGUAGAGAAUUCCAUGU	AAAAAGUAUUCUCCACCAUAAAUA	Translation		1
Cc_miR-390a	XM_020346556.1:1-514	2.5	-1	1	24	4	27	UAUUUAUGGUAGAGAAUUCCAUGU	AAAAAGUAUUCUCCACCAUAAAUA	Translation		1
Cc_miR-393o	XM_020366642.1:1-474	2.5	-1	1	21	379	399	UGAAAUUGAGACUGAGAUUGU	UCGGUUUCAGUUUCAGUUUCA	Cleavage		1
Cc_miR-393o	XM_020366641.1:1-474	2.5	-1	1	21	379	399	UGAAAUUGAGACUGAGAUUGU	UCGGUUUCAGUUUCAGUUUCA	Cleavage		1
Cc_miR-393o	XM_020355802.1:1-119	2.5	-1	1	21	51	71	UGAAAUUGAGACUGAGAUUGU	UUAAAUACAGUCUCAAUUUCA	Cleavage		1
Cc_miR-393o	XM_020355801.1:1-119	2.5	-1	1	21	51	71	UGAAAUUGAGACUGAGAUUGU	UUAAAUACAGUCUCAAUUUCA	Cleavage		1
Cc_miR-393p	XR_002238961.1:1-951	2.5	-1	1	25	88	112	UGAACGCUUCACAGGUGGGGCUAGU	UUCUUGUCCACGUGUGGAGUGUUCA	Cleavage		1
Cc_miR-393p	XM_020382892.1:1-2604	2.5	-1	1	25	550	574	UGAACGCUUCACAGGUGGGGCUAGU	UUCUUGUCCACGUGUGGAGUGUUCA	Cleavage		1
Cc_miR-393p	XM_020382883.1:1-2658	2.5	-1	1	25	861	885	UGAACGCUUCACAGGUGGGGCUAGU	UUCUUGUCCACGUGUGGAGUGUUCA	Cleavage		1
Cc_miR-393p	XM_020382890.1:1-2738	2.5	-1	1	25	684	708	UGAACGCUUCACAGGUGGGGCUAGU	UUCUUGUCCACGUGUGGAGUGUUCA	Cleavage		1
Cc_miR-393p	XM_020382891.1:1-2746	2.5	-1	1	25	692	716	UGAACGCUUCACAGGUGGGGCUAGU	UUCUUGUCCACGUGUGGAGUGUUCA	Cleavage		1
Cc_miR-393p	XM_020382886.1:1-2781	2.5	-1	1	25	727	751	UGAACGCUUCACAGGUGGGGCUAGU	UUCUUGUCCACGUGUGGAGUGUUCA	Cleavage		1
Cc_miR-393p	XM_020382885.1:1-2789	2.5	-1	1	25	735	759	UGAACGCUUCACAGGUGGGGCUAGU	UUCUUGUCCACGUGUGGAGUGUUCA	Cleavage		1
Cc_miR-393p	XM_020382888.1:1-2799	2.5	-1	1	25	745	769	UGAACGCUUCACAGGUGGGGCUAGU	UUCUUGUCCACGUGUGGAGUGUUCA	Cleavage		1
Cc_miR-393p	XM_020382882.1:1-2886	2.5	-1	1	25	832	856	UGAACGCUUCACAGGUGGGGCUAGU	UUCUUGUCCACGUGUGGAGUGUUCA	Cleavage		1
Cc_miR-393p	XM_020382889.1:1-2887	2.5	-1	1	25	833	857	UGAACGCUUCACAGGUGGGGCUAGU	UUCUUGUCCACGUGUGGAGUGUUCA	Cleavage		1
Cc_miR-393p	XM_020382893.1:1-2914	2.5	-1	1	25	860	884	UGAACGCUUCACAGGUGGGGCUAGU	UUCUUGUCCACGUGUGGAGUGUUCA	Cleavage		1
Cc_miR-393p	XM_020382881.1:1-2915	2.5	-1	1	25	861	885	UGAACGCUUCACAGGUGGGGCUAGU	UUCUUGUCCACGUGUGGAGUGUUCA	Cleavage		1
Cc_miR-393p	XM_020382884.1:1-2923	2.5	-1	1	25	869	893	UGAACGCUUCACAGGUGGGGCUAGU	UUCUUGUCCACGUGUGGAGUGUUCA	Cleavage		1
Cc_miR-393p	XM_020382894.1:1-3164	2.5	-1	1	25	860	884	UGAACGCUUCACAGGUGGGGCUAGU	UUCUUGUCCACGUGUGGAGUGUUCA	Cleavage		1
Cc_miR-395b	XM_020369158.1:1-99	2.5	-1	1	22	33	54	UGAGGAAUGAUAGGGCAAAUCU	ACAUUUUCCUUGUCAUUCCUCG	Cleavage		1
Cc_miR-396a	XM_020347975.1:1-385	2.5	-1	1	20	87	106	UGAGGGGAAUGAAGCCUGGU	CCUAGGUUUUAUUCCUCUCG	Cleavage		1
Cc_miR-396a	XM_020363337.1:1-253	2.5	-1	1	20	87	106	UGAGGGGAAUGAAGCCUGGU	GCAAGGUUUCGUUUCCCUCA	Cleavage		1
Cc_miR-396a	XM_020363336.1:1-253	2.5	-1	1	20	87	106	UGAGGGGAAUGAAGCCUGGU	GCAAGGUUUCGUUUCCCUCA	Cleavage		1
Cc_miR-396b	XM_020380936.1:1-327	2.5	-1	1	22	116	137	UGAGUGAGGGGAAUGAAGCCUG	GUGCUUUCAUUCCCUUCACUCG	Cleavage		1
Cc_miR-396b	XM_020380937.1:1-337	2.5	-1	1	22	116	137	UGAGUGAGGGGAAUGAAGCCUG	GUGCUUUCAUUCCCUUCACUCG	Cleavage		1
Cc_miR-396b	XM_020380939.1:1-371	2.5	-1	1	22	116	137	UGAGUGAGGGGAAUGAAGCCUG	GUGCUUUCAUUCCCUUCACUCG	Cleavage		1
Cc_miR-396b	XM_020380940.1:1-381	2.5	-1	1	22	116	137	UGAGUGAGGGGAAUGAAGCCUG	GUGCUUUCAUUCCCUUCACUCG	Cleavage		1
Cc_miR-396d	XM_020352131.1:1-651	2.5	-1	1	21	163	183	UGAUGGGAAUGUUGUUUGGCU	AGCCACACAGCAUUCCCAUUG	Cleavage		1
Cc_miR-396d	XM_020352130.1:1-839	2.5	-1	1	21	351	371	UGAUGGGAAUGUUGUUUGGCU	AGCCACACAGCAUUCCCAUUG	Cleavage		1
Cc_miR-396h	XM_020353545.1:1-2019	2.5	-1	1	20	2	21	UGAUUGAGUGCAGCAUUGAU	AUCAAUGAUGUAUUCAAUCA	Cleavage		1
Cc_miR-396h	XM_020356344.1:1-104	2.5	-1	1	20	47	66	UGAUUGAGUGCAGCAUUGAU	CUGAAUGCUGCACUCAUUCA	Cleavage		1
Cc_miR-396m	XR_002239736.1:137-1061	2.5	-1	1	19	57	75	UGGAGAAGCAGGGCACGUG	CACGUGCUCUCCUUUUCCA	Cleavage		1
Cc_miR-396m	XR_002239737.1:137-1108	2.5	-1	1	19	57	75	UGGAGAAGCAGGGCACGUG	CACGUGCUCUCCUUUUCCA	Cleavage		1
Cc_miR-396p	XM_020376570.1:1-93	2.5	-1	1	23	39	61	UGGAUCUAAGAAUGAAUAGAUGG	CUCACUACUCAUUCUCAGAUCCA	Cleavage		1
Cc_miR-396p	XM_020382588.1:1-336	2.5	-1	1	23	149	171	UGGAUCUAAGAAUGAAUAGAUGG	AUCCCUCUUCAUUCUUGGAUCCC	Cleavage		1
Cc_miR-396p	XM_020382587.1:1-336	2.5	-1	1	23	149	171	UGGAUCUAAGAAUGAAUAGAUGG	AUCCCUCUUCAUUCUUGGAUCCC	Cleavage		1
Cc_miR-4995b	XM_020346477.1:1-422	2.5	-1	1	19	104	122	UUAUAUAAGAGAGAAUAUG	AAUAUUCUCUCUUAUAUCA	Cleavage		1
Cc_miR-4995b	XM_020346476.1:1-424	2.5	-1	1	19	103	121	UUAUAUAAGAGAGAAUAUG	AAUAUUCUCUCUUAUAUCA	Cleavage		1
Cc_miR-4995b	XM_020346475.1:1-490	2.5	-1	1	19	103	121	UUAUAUAAGAGAGAAUAUG	AAUAUUCUCUCUUAUAUCA	Cleavage		1
Cc_miR-4995b	XM_020346474.1:1-493	2.5	-1	1	19	103	121	UUAUAUAAGAGAGAAUAUG	AAUAUUCUCUCUUAUAUCA	Cleavage		1
Cc_miR-530a	XM_020346477.1:1-422	2.5	-1	1	20	103	122	UUAUAUAAGAGAGAAUAUGA	UAAUAUUCUCUCUUAUAUCA	Cleavage		1
Cc_miR-530a	XM_020346476.1:1-424	2.5	-1	1	20	102	121	UUAUAUAAGAGAGAAUAUGA	UAAUAUUCUCUCUUAUAUCA	Cleavage		1
Cc_miR-530a	XM_020346475.1:1-490	2.5	-1	1	20	102	121	UUAUAUAAGAGAGAAUAUGA	UAAUAUUCUCUCUUAUAUCA	Cleavage		1
Cc_miR-530a	XM_020346474.1:1-493	2.5	-1	1	20	102	121	UUAUAUAAGAGAGAAUAUGA	UAAUAUUCUCUCUUAUAUCA	Cleavage		1
Cc_miR-8175a	XM_020347975.1:1-385	2.5	-1	1	21	87	107	UUGAGGGGAAUGAAGCCUGGU	CCUAGGUUUUAUUCCUCUCGA	Cleavage		1
Cc_miR-9756c	XR_002240230.1:1-407	2.5	-1	1	22	202	223	UUUGAGCUGAGUAUUUAUUGUG	UUUAAUAAAUAUUCAGUUCCAA	Cleavage		1
Cc_miR-9756c	XM_020378809.1:1-616	2.5	-1	1	22	515	536	UUUGAGCUGAGUAUUUAUUGUG	UCAAGAGAAUGCUCAGCUCAAA	Cleavage		1
Cc_miR-053a	XM_020362879.1:1-1034	3	-1	1	20	851	870	AAAAACAUGAUUGAGUGCAG	CGUCGUUCAAUCAUGUUUUU	Cleavage		1
Cc_miR-053a	XM_020362880.1:1-1251	3	-1	1	20	851	870	AAAAACAUGAUUGAGUGCAG	CGUCGUUCAAUCAUGUUUUU	Cleavage		1
Cc_miR-10921a	XM_020363337.1:1-253	3	-1	1	23	87	109	UUUUGAGGGGAAUGAAGCCUGGU	GCAAGGUUUCGUUUCCCUCAUAA	Cleavage		1
Cc_miR-10921a	XM_020363336.1:1-253	3	-1	1	23	87	109	UUUUGAGGGGAAUGAAGCCUGGU	GCAAGGUUUCGUUUCCCUCAUAA	Cleavage		1
Cc_miR-10921a	XM_020383466.1:1-480	3	-1	1	23	235	257	UUUUGAGGGGAAUGAAGCCUGGU	AUUGAAUUUCAUUCCCCUCAAGA	Cleavage		1
Cc_miR-10921a	XM_020357412.1:1-52	3	-1	1	21	1	21	UUUUGAGGGGAAUGAAGCCUG	AGGUCUUCAUUCCUUUCAAGG	Cleavage		1
Cc_miR-1310b	XM_020379845.1:1-541	3	-1	1	21	224	244	AAAAAUAGCUUCUCAGAUGAU	UACAUUUGGGAAGUUAUUCUU	Cleavage		1
Cc_miR-1310b	XR_002239630.1:961-2822	3	-1	1	21	242	262	AAAAAUAGCUUCUCAGAUGAU	UGCAUUUGGGAAUUUAUUUUU	Cleavage		1
Cc_miR-1310b	XR_002239627.1:961-2933	3	-1	1	21	242	262	AAAAAUAGCUUCUCAGAUGAU	UGCAUUUGGGAAUUUAUUUUU	Cleavage		1
Cc_miR-1310b	XR_002239624.1:961-3066	3	-1	1	21	242	262	AAAAAUAGCUUCUCAGAUGAU	UGCAUUUGGGAAUUUAUUUUU	Cleavage		1
Cc_miR-1310b	XR_002239626.1:962-3068	3	-1	1	21	242	262	AAAAAUAGCUUCUCAGAUGAU	UGCAUUUGGGAAUUUAUUUUU	Cleavage		1
Cc_miR-1310b	XR_002239616.1:961-3115	3	-1	1	21	242	262	AAAAAUAGCUUCUCAGAUGAU	UGCAUUUGGGAAUUUAUUUUU	Cleavage		1
Cc_miR-1310b	XR_002239623.1:963-3150	3	-1	1	21	242	262	AAAAAUAGCUUCUCAGAUGAU	UGCAUUUGGGAAUUUAUUUUU	Cleavage		1
Cc_miR-1310b	XR_002239619.1:962-3151	3	-1	1	21	242	262	AAAAAUAGCUUCUCAGAUGAU	UGCAUUUGGGAAUUUAUUUUU	Cleavage		1
Cc_miR-1310b	XR_002239620.1:962-3178	3	-1	1	21	242	262	AAAAAUAGCUUCUCAGAUGAU	UGCAUUUGGGAAUUUAUUUUU	Cleavage		1
Cc_miR-1310b	XR_002239622.1:962-3186	3	-1	1	21	242	262	AAAAAUAGCUUCUCAGAUGAU	UGCAUUUGGGAAUUUAUUUUU	Cleavage		1
Cc_miR-1310b	XR_002239611.1:962-3249	3	-1	1	21	242	262	AAAAAUAGCUUCUCAGAUGAU	UGCAUUUGGGAAUUUAUUUUU	Cleavage		1
Cc_miR-1310b	XR_002239614.1:962-3250	3	-1	1	21	242	262	AAAAAUAGCUUCUCAGAUGAU	UGCAUUUGGGAAUUUAUUUUU	Cleavage		1
Cc_miR-1310b	XR_002239615.1:962-3262	3	-1	1	21	242	262	AAAAAUAGCUUCUCAGAUGAU	UGCAUUUGGGAAUUUAUUUUU	Cleavage		1
Cc_miR-1310b	XR_002239621.1:962-3326	3	-1	1	21	242	262	AAAAAUAGCUUCUCAGAUGAU	UGCAUUUGGGAAUUUAUUUUU	Cleavage		1
Cc_miR-1310b	XR_002239625.1:962-3343	3	-1	1	21	242	262	AAAAAUAGCUUCUCAGAUGAU	UGCAUUUGGGAAUUUAUUUUU	Cleavage		1
Cc_miR-1310b	XR_002239610.1:962-3361	3	-1	1	21	242	262	AAAAAUAGCUUCUCAGAUGAU	UGCAUUUGGGAAUUUAUUUUU	Cleavage		1
Cc_miR-1310b	XR_002239613.1:973-3372	3	-1	1	21	242	262	AAAAAUAGCUUCUCAGAUGAU	UGCAUUUGGGAAUUUAUUUUU	Cleavage		1
Cc_miR-1310b	XR_002239618.1:880-3279	3	-1	1	21	242	262	AAAAAUAGCUUCUCAGAUGAU	UGCAUUUGGGAAUUUAUUUUU	Cleavage		1
Cc_miR-1310b	XR_002239628.1:570-2970	3	-1	1	21	242	262	AAAAAUAGCUUCUCAGAUGAU	UGCAUUUGGGAAUUUAUUUUU	Cleavage		1
Cc_miR-1310c	XM_020376560.1:1-262	3	-1	1	19	209	227	AAAAUAUUUGUACAUGAUU	AGUCAUGUAUGAGUAUUUC	Cleavage		1
Cc_miR-1310c	XR_002239130.1:1-1364	3	-1	1	19	1008	1026	AAAAUAUUUGUACAUGAUU	AAUUGUGUAUGAGUGUUUU	Cleavage		2
Cc_miR-1310c	XR_002239131.1:1-1373	3	-1	1	19	1017	1035	AAAAUAUUUGUACAUGAUU	AAUUGUGUAUGAGUGUUUU	Cleavage		2
Cc_miR-1310c	XR_002239128.1:1-1379	3	-1	1	19	1023	1041	AAAAUAUUUGUACAUGAUU	AAUUGUGUAUGAGUGUUUU	Cleavage		2
Cc_miR-1310c	XR_002239129.1:1-1388	3	-1	1	19	1032	1050	AAAAUAUUUGUACAUGAUU	AAUUGUGUAUGAGUGUUUU	Cleavage		2
Cc_miR-1310c	XR_002239127.1:1-1394	3	-1	1	19	1038	1056	AAAAUAUUUGUACAUGAUU	AAUUGUGUAUGAGUGUUUU	Cleavage		2
Cc_miR-1310c	XR_002239124.1:1-1398	3	-1	1	19	1042	1060	AAAAUAUUUGUACAUGAUU	AAUUGUGUAUGAGUGUUUU	Cleavage		2
Cc_miR-1310c	XR_002239125.1:1-1402	3	-1	1	19	1046	1064	AAAAUAUUUGUACAUGAUU	AAUUGUGUAUGAGUGUUUU	Cleavage		2
Cc_miR-1310c	XR_002239126.1:1-1403	3	-1	1	19	1047	1065	AAAAUAUUUGUACAUGAUU	AAUUGUGUAUGAGUGUUUU	Cleavage		2
Cc_miR-1310c	XR_002239123.1:1-1477	3	-1	1	19	1121	1139	AAAAUAUUUGUACAUGAUU	AAUUGUGUAUGAGUGUUUU	Cleavage		2
Cc_miR-1310d	XM_020365242.1:1-262	3	-1	1	25	48	72	AAAGAUUCUAAGACGUGCGUCUUGC	AAGAAACGCACCUAUUAGAAUUUUU	Cleavage		1
Cc_miR-1507a	XM_020347987.1:1-325	3	-1	1	23	167	189	AAAUUCAAGUAAGAAGAUUAAAA	GGUGAAUUUUCUUGCUUGGUUUU	Cleavage		1
Cc_miR-1507a	XM_020356353.1:1-200	3	-1	1	23	127	149	AAAUUCAAGUAAGAAGAUUAAAA	CGGAAAUCUUUUUGCUUUGAUUU	Cleavage		1
Cc_miR-1507a	XM_020357612.1:1-266	3	-1	1	23	221	243	AAAUUCAAGUAAGAAGAUUAAAA	GAAGAAGCUUCUGACUUGAGUUU	Translation		1
Cc_miR-1507a	XM_020357610.1:1-266	3	-1	1	23	221	243	AAAUUCAAGUAAGAAGAUUAAAA	GAAGAAGCUUCUGACUUGAGUUU	Translation		1
Cc_miR-1512a	XM_020379447.1:1-371	3	-1	1	25	225	249	AACAGGAAAAGGUGUUGUUGAGAUG	GUGUUCAACCACGCCUUUCCCUGUU	Cleavage		1
Cc_miR-1512a	XM_020379455.1:1-371	3	-1	1	25	225	249	AACAGGAAAAGGUGUUGUUGAGAUG	GUGUUCAACCACGCCUUUCCCUGUU	Cleavage		1
Cc_miR-156ac	XM_020377169.1:1-108	3	-1	1	22	46	67	AGAAUGAAGGAGCUUCCCUCAG	CUCAUAGAAGUUUCUUCAUUCU	Cleavage		1
Cc_miR-156ac	XM_020384698.1:1-153	3	-1	1	22	26	47	AGAAUGAAGGAGCUUCCCUCAG	CAGUGUGAAGCUCCUUUGUUCU	Cleavage		1
Cc_miR-156ac	XM_020384696.1:1-171	3	-1	1	22	40	61	AGAAUGAAGGAGCUUCCCUCAG	CAGUGUGAAGCUCCUUUGUUCU	Cleavage		1
Cc_miR-156ac	XM_020384697.1:1-416	3	-1	1	22	44	65	AGAAUGAAGGAGCUUCCCUCAG	CAGUGUGAAGCUCCUUUGUUCU	Cleavage		1
Cc_miR-156ac	XM_020359966.1:1-2369	3	-1	1	22	815	836	AGAAUGAAGGAGCUUCCCUCAG	UGCAUGGAAGCUUUUUCGUUUU	Cleavage		1
Cc_miR-156ae	XM_020378866.1:1-151	3	-1	1	25	42	66	AGAGAAGGAAUCUAAGAGCUAGUGA	UCUCUUGCUCUUAUAUUCCUUUUCC	Cleavage		1
Cc_miR-156ae	XM_020383045.1:2011-2333	3	-1	1	25	46	70	AGAGAAGGAAUCUAAGAGCUAGUGA	UCUCCAUUUCCUAGAUUCCUUUUCU	Cleavage		1
Cc_miR-156ae	XM_020354950.1:1-720	3	-1	1	25	82	106	AGAGAAGGAAUCUAAGAGCUAGUGA	AUUAUGGUUUUUGGGUUCCUUUUUU	Cleavage		1
Cc_miR-156ae	XM_020353889.1:1-239	3	-1	1	25	53	77	AGAGAAGGAAUCUAAGAGCUAGUGA	UCUAAAUUUCUCAGAUUCUUUCUCU	Cleavage		1
Cc_miR-156ae	XM_020378929.1:1-124	3	-1	1	25	17	41	AGAGAAGGAAUCUAAGAGCUAGUGA	UGUGUUGUUAUUGGGUUCCUUCUUU	Cleavage		1
Cc_miR-156ag	XM_020362654.1:1-705	3	-1	1	24	190	213	AGAGAUUAGACAAUUGAAUAGUAU	CUGGCAUUCAAUUCUCUAAUUUCA	Translation		1
Cc_miR-156ag	XR_002240025.1:1-707	3	-1	1	24	192	215	AGAGAUUAGACAAUUGAAUAGUAU	CUGGCAUUCAAUUCUCUAAUUUCA	Translation		1
Cc_miR-156ag	XM_020351896.1:1-466	3	-1	1	24	411	434	AGAGAUUAGACAAUUGAAUAGUAU	UAGGAAUGCAGUUGUCUUAUCUCU	Cleavage		1
Cc_miR-156aj	XM_020367468.1:1-145	3	-1	1	19	103	121	AGAGGCUGACAGAAGAGAG	CUCUCUUCUCUUGGCUUCU	Translation		1
Cc_miR-156aj	XM_020367477.1:1-145	3	-1	1	19	103	121	AGAGGCUGACAGAAGAGAG	CUCUCUUCUCUUGGCUUCU	Translation		1
Cc_miR-156aj	XM_020361864.1:1-441	3	-1	1	19	241	259	AGAGGCUGACAGAAGAGAG	UUCUCCUCUCUCAGCCUCU	Translation		1
Cc_miR-156am	XM_020375292.1:1-363	3	-1	1	25	106	130	AGAUGAAGAUUACAAGAAGCUACGG	AUUUUUCUUCUUCUAAUCUUCUUCU	Cleavage		1
Cc_miR-156am	XM_020375291.1:1-372	3	-1	1	25	106	130	AGAUGAAGAUUACAAGAAGCUACGG	AUUUUUCUUCUUCUAAUCUUCUUCU	Cleavage		1
Cc_miR-156ao	XM_020348130.1:1-244	3	-1	1	21	65	85	AGAUGGGAAGGAAGGUGGUGA	UCAUCGCCUUGCUUUCCAUCU	Translation		1
Cc_miR-156ao	XM_020348128.1:1-248	3	-1	1	21	65	85	AGAUGGGAAGGAAGGUGGUGA	UCAUCGCCUUGCUUUCCAUCU	Translation		1
Cc_miR-156ao	XM_020349444.1:1-211	3	-1	1	21	19	39	AGAUGGGAAGGAAGGUGGUGA	UUAUUACUUUUUUUCUCAUCU	Cleavage		1
Cc_miR-156ao	XM_020355807.1:1-534	3	-1	1	21	249	269	AGAUGGGAAGGAAGGUGGUGA	GCACCGUCUUUCUUUCUAUUU	Cleavage		1
Cc_miR-156ao	XM_020355806.1:1-571	3	-1	1	21	249	269	AGAUGGGAAGGAAGGUGGUGA	GCACCGUCUUUCUUUCUAUUU	Cleavage		1
Cc_miR-156ao	XM_020350462.1:1-388	3	-1	1	21	204	224	AGAUGGGAAGGAAGGUGGUGA	UUAACACUUUCUUUUUCAUCU	Cleavage		1
Cc_miR-156ao	XM_020350463.1:1-389	3	-1	1	21	205	225	AGAUGGGAAGGAAGGUGGUGA	UUAACACUUUCUUUUUCAUCU	Cleavage		1
Cc_miR-156ao	XM_020346590.1:647-1190	3	-1	1	21	127	147	AGAUGGGAAGGAAGGUGGUGA	UCAACCUCUUCCUUUCCAUCU	Cleavage		1
Cc_miR-156ao	XM_020348491.1:1-545	3	-1	1	21	249	269	AGAUGGGAAGGAAGGUGGUGA	UUACUUUCUUUCUUCCUAUCU	Cleavage		1
Cc_miR-156ao	XM_020348501.1:1-594	3	-1	1	21	249	269	AGAUGGGAAGGAAGGUGGUGA	UUACUUUCUUUCUUCCUAUCU	Cleavage		1
Cc_miR-156ao	XM_020348441.1:1-189	3	-1	1	21	50	70	AGAUGGGAAGGAAGGUGGUGA	CUACCACUUUCCUUUCCUUUU	Cleavage		1
Cc_miR-156ao	XM_020346902.1:1-255	3	-1	1	21	173	193	AGAUGGGAAGGAAGGUGGUGA	CCAUAACUUUUCUUCUCAUCU	Cleavage		1
Cc_miR-156ao	XM_020363598.1:1-315	3	-1	1	21	185	205	AGAUGGGAAGGAAGGUGGUGA	CUACCACUUUCUUUCCUAUAU	Cleavage		1
Cc_miR-156ao	XM_020348002.1:1-465	3	-1	1	21	33	53	AGAUGGGAAGGAAGGUGGUGA	CCAGCACCUUCCUUCUCUUCU	Cleavage		1
Cc_miR-156ao	XM_020361342.1:182-829	3	-1	1	21	211	231	AGAUGGGAAGGAAGGUGGUGA	AUGUCAUCUUCUUUUUCAUCU	Cleavage		1
Cc_miR-156ao	XM_020362138.1:182-1163	3	-1	1	21	211	231	AGAUGGGAAGGAAGGUGGUGA	AUGUCAUCUUCUUUUUCAUCU	Cleavage		1
Cc_miR-156ao	XM_020375779.1:1-91	3	-1	1	21	66	86	AGAUGGGAAGGAAGGUGGUGA	GAACCACUUUCUUUCCUCUCU	Cleavage		1
Cc_miR-156ao	XM_020374922.1:1-710	3	-1	1	21	134	155	AGAUGGGAAGGAAGGUG-GUGA	ACACACACGUUCCUUCCCAUCU	Cleavage		1
Cc_miR-156ao	XM_020356710.1:721-2058	3	-1	1	21	95	115	AGAUGGGAAGGAAGGUGGUGA	GGACCAUCUUCCUCCUCGUCU	Cleavage		1
Cc_miR-156ao	XM_020384228.1:1-144	3	-1	1	21	31	51	AGAUGGGAAGGAAGGUGGUGA	CUCCUUCCUUCUUUCCCAUCU	Cleavage		1
Cc_miR-156ao	XM_020351023.1:1-651	3	-1	1	21	120	140	AGAUGGGAAGGAAGGUGGUGA	GUAGCAAUUUCUUUCCCAUCU	Cleavage		1
Cc_miR-156ap	XR_002239174.1:1-1335	3	-1	1	19	849	867	AGCAUAAGCCAUAUAUAUU	AGAAUAUGUGGCUUAUGCG	Cleavage		1
Cc_miR-156ar	XM_020363004.1:1-747	3	-1	1	19	512	530	AGCAUCAUCAAGAUUCUCA	UGAUAGUCUUGGUGAUGCA	Cleavage		1
Cc_miR-156ar	XM_020363003.1:1-853	3	-1	1	19	512	530	AGCAUCAUCAAGAUUCUCA	UGAUAGUCUUGGUGAUGCA	Cleavage		1
Cc_miR-156d	XM_020349036.1:389-2001	3	-1	1	22	23	44	AAUAUUGUCGUUAUUGUAAUUC	GUGUUACAAUAUUGACAAUAUC	Translation		1
Cc_miR-156e	XM_020358070.1:1-269	3	-1	1	21	172	192	AAUGAAAAGUUUAGGGUUUAG	GGAAACUCUAGAUUUUUCUUU	Cleavage		1
Cc_miR-156e	XM_020358074.1:1-322	3	-1	1	21	171	191	AAUGAAAAGUUUAGGGUUUAG	GGAAACUCUAGAUUUUUCUUU	Cleavage		1
Cc_miR-156e	XR_002241136.1:1-2825	3	-1	1	21	708	728	AAUGAAAAGUUUAGGGUUUAG	UGAAGCCUUAAAUUUUUCUUU	Cleavage		2
Cc_miR-156e	XR_002241138.1:1-2890	3	-1	1	21	708	728	AAUGAAAAGUUUAGGGUUUAG	UGAAGCCUUAAAUUUUUCUUU	Cleavage		2
Cc_miR-156e	XR_002241135.1:1-2908	3	-1	1	21	708	728	AAUGAAAAGUUUAGGGUUUAG	UGAAGCCUUAAAUUUUUCUUU	Cleavage		2
Cc_miR-156e	XR_002241133.1:1-2928	3	-1	1	21	708	728	AAUGAAAAGUUUAGGGUUUAG	UGAAGCCUUAAAUUUUUCUUU	Cleavage		2
Cc_miR-156e	XR_002241134.1:1-2935	3	-1	1	21	708	728	AAUGAAAAGUUUAGGGUUUAG	UGAAGCCUUAAAUUUUUCUUU	Cleavage		2
Cc_miR-156e	XR_002241137.1:1-2945	3	-1	1	21	708	728	AAUGAAAAGUUUAGGGUUUAG	UGAAGCCUUAAAUUUUUCUUU	Cleavage		2
Cc_miR-156e	XR_002241132.1:1-3018	3	-1	1	21	708	728	AAUGAAAAGUUUAGGGUUUAG	UGAAGCCUUAAAUUUUUCUUU	Cleavage		2
Cc_miR-156e	XM_020355033.1:1-625	3	-1	1	21	164	184	AAUGAAAAGUUUAGGGUUUAG	UAAAAAUCUGAAUUUUUUAUU	Cleavage		1
Cc_miR-156e	XM_020355018.1:1-643	3	-1	1	21	164	184	AAUGAAAAGUUUAGGGUUUAG	UAAAAAUCUGAAUUUUUUAUU	Cleavage		1
Cc_miR-156e	XM_020355041.1:1-688	3	-1	1	21	164	184	AAUGAAAAGUUUAGGGUUUAG	UAAAAAUCUGAAUUUUUUAUU	Cleavage		1
Cc_miR-156e	XM_020355026.1:1-758	3	-1	1	21	164	184	AAUGAAAAGUUUAGGGUUUAG	UAAAAAUCUGAAUUUUUUAUU	Cleavage		1
Cc_miR-156e	XM_020355010.1:1-786	3	-1	1	21	164	184	AAUGAAAAGUUUAGGGUUUAG	UAAAAAUCUGAAUUUUUUAUU	Cleavage		1
Cc_miR-156g	XM_020362438.1:1-202	3	-1	1	19	1	19	AAUGGAGGAAUUUGAAUUA	CAAUUCAAUUUCCUUCAUU	Translation		1
Cc_miR-156g	XM_020359818.1:1-424	3	-1	1	19	74	92	AAUGGAGGAAUUUGAAUUA	UACUUCAAAGUCCUCUAUU	Translation		1
Cc_miR-156p	XR_002240233.1:1-1098	3	-1	1	20	818	837	ACACUUCUAGGAGAGAAAAU	AUUUUCUCUCUUAGAACUGC	Cleavage		1
Cc_miR-156p	XR_002240234.1:1-1312	3	-1	1	20	807	826	ACACUUCUAGGAGAGAAAAU	AUUUUCUCUCUUAGAACUGC	Cleavage		1
Cc_miR-156p	XR_002240232.1:1-1321	3	-1	1	20	822	841	ACACUUCUAGGAGAGAAAAU	AUUUUCUCUCUUAGAACUGC	Cleavage		1
Cc_miR-156p	XR_002240231.1:1-1327	3	-1	1	20	822	841	ACACUUCUAGGAGAGAAAAU	AUUUUCUCUCUUAGAACUGC	Cleavage		1
Cc_miR-156p	XM_020363898.1:200-1173	3	-1	1	20	906	925	ACACUUCUAGGAGAGAAAAU	UUUUUUUCUCUUACGAGUGU	Cleavage		1
Cc_miR-156p	XM_020361025.1:1-414	3	-1	1	20	12	31	ACACUUCUAGGAGAGAAAAU	AAUUGUUUUCCUAGAAGUGU	Cleavage		1
Cc_miR-156r	XM_020380278.1:1-704	3	-1	1	25	192	216	ACAUAAUGCAGUAGUAGUGUUGAGA	UAACCACACUGUUACUGCUUUGUGU	Cleavage		1
Cc_miR-156r	XM_020369229.1:503-2314	3	-1	1	25	1633	1657	ACAUAAUGCAGUAGUAGUGUUGAGA	AUACUAUAUUACUGUUGUGUUAUGU	Cleavage		1
Cc_miR-156t	XM_020377940.1:1-1754	3	-1	1	19	1541	1559	ACCAGUAAUUUUUUCGGUU	GGCCAAGAAGAUUACUGGU	Cleavage		1
Cc_miR-156w	XM_020371105.1:1-269	3	-1	1	23	145	167	ACGGGCUUGGCGGAAUCAGCGGG	AGAUCUCACUCCGCCAAGCCCGA	Cleavage		1
Cc_miR-156w	XM_020371104.1:1-279	3	-1	1	23	145	167	ACGGGCUUGGCGGAAUCAGCGGG	AGAUCUCACUCCGCCAAGCCCGA	Cleavage		1
Cc_miR-156y	XM_020381564.1:1-151	3	-1	1	24	61	84	ACUUCUUUUCACAAAUCUCAAAUU	GUGGUGAGGUUUGUGGAGAGGAGA	Cleavage		1
Cc_miR-156y	XM_020351289.1:1-236	3	-1	1	24	207	230	ACUUCUUUUCACAAAUCUCAAAUU	AAAUCCAGAUUUGUGGAGAGAAGA	Cleavage		1
Cc_miR-156y	XM_020351290.1:1-220	3	-1	1	24	191	214	ACUUCUUUUCACAAAUCUCAAAUU	AAAUCCAGAUUUGUGGAGAGAAGA	Cleavage		1
Cc_miR-156y	XR_002241295.1:1-115	3	-1	1	24	86	109	ACUUCUUUUCACAAAUCUCAAAUU	AAAUCCAGAUUUGUGGAGAGAAGA	Cleavage		1
Cc_miR-156y	XR_002241296.1:1-115	3	-1	1	24	86	109	ACUUCUUUUCACAAAUCUCAAAUU	AAAUCCAGAUUUGUGGAGAGAAGA	Cleavage		1
Cc_miR-156y	XM_020381890.1:1-115	3	-1	1	24	86	109	ACUUCUUUUCACAAAUCUCAAAUU	AAAUCCAGAUUUGUGGAGAGAAGA	Cleavage		1
Cc_miR-156y	XM_020359966.1:1-2369	3	-1	1	24	1695	1718	ACUUCUUUUCACAAAUCUCAAAUU	AACAAAAUAUUUGUGAGAAGAGGU	Cleavage		1
Cc_miR-160b	XM_020346590.1:647-1190	3	-1	1	25	413	437	AGCUUUAUUUGCAAUUUGGUAAAAG	GCACUGCCAAAUUGCAUGUGGAGCU	Cleavage		1
Cc_miR-160l	XM_020359003.1:1-207	3	-1	1	24	89	112	AGUUUAGGUGAGUUGAGUCAGGAU	CUCAUAACUCAACUCACUUAGACA	Cleavage		1
Cc_miR-160m	XM_020360455.1:1-487	3	-1	1	22	425	446	AGUAUAUGAGAAAGAAUUAAUG	UCUUUGUUCUUUCUUGUAUAUU	Cleavage		1
Cc_miR-160n	XM_020366059.1:1-138	3	-1	1	20	6	25	AGUCGUUUAUGGCUGAUGCA	UGUAUUGGUUAUGAACGACU	Cleavage		1
Cc_miR-160n	XM_020366056.1:1-237	3	-1	1	20	6	25	AGUCGUUUAUGGCUGAUGCA	UGUAUUGGUUAUGAACGACU	Cleavage		1
Cc_miR-160n	XM_020366051.1:1-325	3	-1	1	20	6	25	AGUCGUUUAUGGCUGAUGCA	UGUAUUGGUUAUGAACGACU	Cleavage		1
Cc_miR-160n	XM_020366054.1:1-330	3	-1	1	20	6	25	AGUCGUUUAUGGCUGAUGCA	UGUAUUGGUUAUGAACGACU	Cleavage		1
Cc_miR-160n	XM_020366057.1:1-362	3	-1	1	20	6	25	AGUCGUUUAUGGCUGAUGCA	UGUAUUGGUUAUGAACGACU	Cleavage		1
Cc_miR-160n	XM_020366058.1:1-376	3	-1	1	20	6	25	AGUCGUUUAUGGCUGAUGCA	UGUAUUGGUUAUGAACGACU	Cleavage		1
Cc_miR-160n	XM_020366052.1:1-457	3	-1	1	20	6	25	AGUCGUUUAUGGCUGAUGCA	UGUAUUGGUUAUGAACGACU	Cleavage		1
Cc_miR-160n	XM_020366053.1:1-462	3	-1	1	20	6	25	AGUCGUUUAUGGCUGAUGCA	UGUAUUGGUUAUGAACGACU	Cleavage		1
Cc_miR-160o	XM_020363194.1:258-1338	3	-1	1	22	249	270	AGUGUUGAGAGGCGUGUGUUGA	GCAAUACAUGCCGCUUAACACU	Translation		1
Cc_miR-160o	XM_020377905.1:1-233	3	-1	1	22	141	162	AGUGUUGAGAGGCGUGUGUUGA	CCCAUGCACGCUUUUUGACACU	Cleavage		1
Cc_miR-160o	XM_020377904.1:1-233	3	-1	1	22	141	162	AGUGUUGAGAGGCGUGUGUUGA	CCCAUGCACGCUUUUUGACACU	Cleavage		1
Cc_miR-160s	XM_020368906.1:1-296	3	-1	1	21	211	231	AGUUUCAGAAUAAUUAGGCAA	UGGCUGAUUUAUUCUGAAGCU	Cleavage		1
Cc_miR-160s	XM_020368905.1:1-306	3	-1	1	21	221	241	AGUUUCAGAAUAAUUAGGCAA	UGGCUGAUUUAUUCUGAAGCU	Cleavage		1
Cc_miR-160s	XM_020368904.1:1-538	3	-1	1	21	453	473	AGUUUCAGAAUAAUUAGGCAA	UGGCUGAUUUAUUCUGAAGCU	Cleavage		1
Cc_miR-162a	XM_020357696.1:1-475	3	-1	1	22	124	145	AUAAAUAGGAAAUGAGAAAUGG	CCUUUUUUCUUUUUUUAUUUAU	Cleavage		1
Cc_miR-162a	XM_020372963.1:1-203	3	-1	1	22	142	163	AUAAAUAGGAAAUGAGAAAUGG	UUUAUUUUCAUUGCCUAUUUAU	Translation		1
Cc_miR-162a	XM_020372962.1:1-203	3	-1	1	22	142	163	AUAAAUAGGAAAUGAGAAAUGG	UUUAUUUUCAUUGCCUAUUUAU	Translation		1
Cc_miR-162a	XM_020367825.1:1-170	3	-1	1	22	44	65	AUAAAUAGGAAAUGAGAAAUGG	CUUUUCCUCAUUUCUCAUUUAU	Cleavage		1
Cc_miR-162a	XM_020379869.1:1-404	3	-1	1	22	132	153	AUAAAUAGGAAAUGAGAAAUGG	AUUUUUCUCAUUUUCUUUUUAC	Cleavage		1
Cc_miR-162a	XM_020358615.1:1-327	3	-1	1	22	46	67	AUAAAUAGGAAAUGAGAAAUGG	UUCUUUUUUAUUUUCUAUUUUU	Cleavage		1
Cc_miR-162a	XM_020361849.1:1-503	3	-1	1	22	226	247	AUAAAUAGGAAAUGAGAAAUGG	UUUUUUUUUAUUUUCUAUUUUU	Cleavage		1
Cc_miR-162a	XM_020361851.1:1-503	3	-1	1	22	226	247	AUAAAUAGGAAAUGAGAAAUGG	UUUUUUUUUAUUUUCUAUUUUU	Cleavage		1
Cc_miR-162a	XM_020361850.1:1-503	3	-1	1	22	226	247	AUAAAUAGGAAAUGAGAAAUGG	UUUUUUUUUAUUUUCUAUUUUU	Cleavage		1
Cc_miR-162a	XM_020353545.1:1-2019	3	-1	1	22	1117	1138	AUAAAUAGGAAAUGAGAAAUGG	GGGUCUCUCAUUUUCUAUUUUU	Cleavage		1
Cc_miR-162b	XM_020374923.1:1-667	3	-1	1	21	319	339	AUAUUGAAAAAAAUCCAAGUC	AAUUUUCAUUUUUUUUAAUAU	Cleavage		1
Cc_miR-162b	XM_020373731.1:1-571	3	-1	1	21	371	391	AUAUUGAAAAAAAUCCAAGUC	AUUUUGGUUUUUUUUCGGUGU	Cleavage		1
Cc_miR-162b	XM_020373729.1:1-571	3	-1	1	21	371	391	AUAUUGAAAAAAAUCCAAGUC	AUUUUGGUUUUUUUUCGGUGU	Cleavage		1
Cc_miR-162b	XM_020373728.1:1-571	3	-1	1	21	371	391	AUAUUGAAAAAAAUCCAAGUC	AUUUUGGUUUUUUUUCGGUGU	Cleavage		1
Cc_miR-162b	XM_020373727.1:1-571	3	-1	1	21	371	391	AUAUUGAAAAAAAUCCAAGUC	AUUUUGGUUUUUUUUCGGUGU	Cleavage		1
Cc_miR-162b	XM_020381722.1:1-265	3	-1	1	21	187	207	AUAUUGAAAAAAAUCCAAGUC	AUUUUCCAUUUUUUUUAAUAU	Cleavage		1
Cc_miR-162h	XM_020361344.1:1-1336	3	-1	1	21	30	50	AUAAUAGAUCAUUAAAGUAUU	AGUUAUUUAAUGAUUUAUUGU	Cleavage		1
Cc_miR-164a	XM_020356735.1:1-411	3	-1	1	21	207	227	AUAAUUUUGGAAAAGUGGUUU	UGGUUAUUUUUUUAAAAUUAU	Cleavage		1
Cc_miR-164a	XM_020373071.1:1-268	3	-1	1	21	78	98	AUAAUUUUGGAAAAGUGGUUU	CAACCGAGUUUUCAAAAUUAU	Cleavage		1
Cc_miR-164m	XM_020362346.1:1-922	3	-1	1	24	445	468	AUCUCAGAGGAGUGAAUCUGAGAA	AGAUAAAAUUUAUUCUUUUGAGAU	Cleavage		1
Cc_miR-164q	XM_020372312.1:1-93	3	-1	1	24	36	59	AUGCAGCCAAGGAUGACUUGCCGG	GAUUUAAGUUAUUCUUAGUUGCAU	Cleavage		1
Cc_miR-164q	XM_020368246.1:1-148	3	-1	1	24	88	111	AUGCAGCCAAGGAUGACUUGCCGG	UCCUCAAUUCAUUCUUGGCUGCCU	Cleavage		1
Cc_miR-164q	XM_020378171.1:1-171	3	-1	1	24	102	125	AUGCAGCCAAGGAUGACUUGCCGG	CUCCAAAGUCUUUCUUGGGUGCAU	Cleavage		1
Cc_miR-166ab	XM_020352300.1:1-963	3	-1	1	24	858	881	CCAGGGUCGUCCUGAGAAUACAUA	CUAGCAGUCUCAUGGCGACCCUGG	Cleavage		1
Cc_miR-166af	XM_020359853.1:1-408	3	-1	1	24	367	390	CCGCAUCAUUCACUCAUUUGCUAA	GUGAGGAUUAAGUGAGUGAUGCGG	Cleavage		1
Cc_miR-166an	XM_020360313.1:1-119	3	-1	1	22	97	118	CUCUCUCUCACACAUGGGUCUC	GGGGUGCAAGUGUGAGAGAGAG	Cleavage		1
Cc_miR-166an	XM_020365351.1:1-189	3	-1	1	22	2	23	CUCUCUCUCACACAUGGGUCUC	GCCACUCGUGUGGGGGAGAGAG	Translation		1
Cc_miR-166an	XM_020357322.1:1-327	3	-1	1	22	71	92	CUCUCUCUCACACAUGGGUCUC	ACAAUCCGAGUGUGAGAGAGAA	Cleavage		1
Cc_miR-166an	XM_020346621.1:1-130	3	-1	1	22	9	30	CUCUCUCUCACACAUGGGUCUC	UAUAUGCAUGUGAGAGAGAGAG	Translation		1
Cc_miR-166an	XM_020346622.1:1-130	3	-1	1	22	9	30	CUCUCUCUCACACAUGGGUCUC	UAUAUGCAUGUGAGAGAGAGAG	Translation		1
Cc_miR-166an	XM_020357795.1:1-367	3	-1	1	22	71	92	CUCUCUCUCACACAUGGGUCUC	UUAAGCCAUGUUUGAGAGGGAG	Translation		1
Cc_miR-166c	XM_020376970.1:1-158	3	-1	1	23	11	33	AUUCUAUUAUAUAUCUUUGAAAA	CCUUCAGAGUAAUAUAAUAGAAU	Cleavage		1
Cc_miR-166e	XM_020357141.1:1-626	3	-1	1	25	379	403	AUUUAAUGUCACAUAAUGGUAGCUA	CAGGUGCUGUUUUGUGACAUUGGAU	Cleavage		2
Cc_miR-166e	XM_020357138.1:1-409	3	-1	1	25	157	181	AUUUAAUGUCACAUAAUGGUAGCUA	UAUGUGCUGUUUUGUGACAUUGGAU	Cleavage		2
Cc_miR-166e	XM_020357140.1:1-383	3	-1	1	25	131	155	AUUUAAUGUCACAUAAUGGUAGCUA	CCGGUGCUGUUUUGUGACAUUGGAU	Cleavage		2
Cc_miR-166e	XM_020357139.1:1-312	3	-1	1	25	60	84	AUUUAAUGUCACAUAAUGGUAGCUA	ACAGUGCUGUUUUGUGACAUUGGAU	Cleavage		1
Cc_miR-166e	XM_020357137.1:1-335	3	-1	1	25	83	107	AUUUAAUGUCACAUAAUGGUAGCUA	GCUGUGCUGUUUUGUGACAUUGGAU	Cleavage		1
Cc_miR-166h	XM_020380383.1:1-625	3	-1	1	20	380	399	CAAAUUUUUCUAAACUUGUA	UACAAGUUUAAAAGAAUUUU	Translation		1
Cc_miR-166h	XM_020370136.1:1-1149	3	-1	1	20	487	506	CAAAUUUUUCUAAACUUGUA	UACAAGCUUAGAAGAGUUUU	Cleavage		1
Cc_miR-166h	XM_020370135.1:1-1152	3	-1	1	20	490	509	CAAAUUUUUCUAAACUUGUA	UACAAGCUUAGAAGAGUUUU	Cleavage		1
Cc_miR-166h	XM_020354401.1:1-341	3	-1	1	20	234	253	CAAAUUUUUCUAAACUUGUA	UGAAAGUUUGGAAGAGUUUG	Cleavage		1
Cc_miR-166h	XM_020346640.1:1-966	3	-1	1	20	196	215	CAAAUUUUUCUAAACUUGUA	AAGGGGUUUGGAGAAAUUUG	Cleavage		1
Cc_miR-167g	XM_020379461.1:1-77	3	-1	1	20	19	38	CUCCUCAUAAGCCUUCUGAC	GUCAGAGGGUUUAUGGUGAG	Cleavage		1
Cc_miR-167h	XM_020368796.1:190-751	3	-1	1	19	181	199	CUGAUGGAGCAUCAUCAAG	CUUGAUGAUCCUCGAUCAG	Translation		1
Cc_miR-167h	XR_002239250.1:1-589	3	-1	1	19	500	518	CUGAUGGAGCAUCAUCAAG	CUUGAUGAUCCUUUGUCAG	Translation		1
Cc_miR-167h	XR_002241283.1:478-3002	3	-1	1	19	226	244	CUGAUGGAGCAUCAUCAAG	CUUGAUGAUGCUGCAGCAG	Cleavage		1
Cc_miR-167l	XM_020372510.1:1-269	3	-1	1	23	18	40	CUUCCACAGCUUUCUUGAACUGC	AUAGUUUGAGAAGGCUCUGGAAG	Cleavage		1
Cc_miR-167o	XM_020364316.1:1-526	3	-1	1	23	287	309	GAAAAGGUGUUGUUGAGAUGGGU	AUUUUUCUCUAUAACACUUUUUC	Cleavage		1
Cc_miR-168c	XM_020383955.1:1-291	3	-1	1	23	197	219	GAGAGGGAGAGCGGUUUUUGGUA	AACCAAGGACCUCUCUCUCUCUC	Cleavage		1
Cc_miR-168c	XM_020356790.1:1-723	3	-1	1	23	211	233	GAGAGGGAGAGCGGUUUUUGGUA	UCCCAAAAAUCUCUCUCUUUCUC	Cleavage		1
Cc_miR-168c	XM_020356789.1:1-751	3	-1	1	23	211	233	GAGAGGGAGAGCGGUUUUUGGUA	UCCCAAAAAUCUCUCUCUUUCUC	Cleavage		1
Cc_miR-168c	XM_020363239.1:1-333	3	-1	1	23	68	90	GAGAGGGAGAGCGGUUUUUGGUA	ACCCAAAAAUUUCUCUCUCUCUC	Cleavage		1
Cc_miR-168c	XM_020363240.1:1-333	3	-1	1	23	68	90	GAGAGGGAGAGCGGUUUUUGGUA	ACCCAAAAAUUUCUCUCUCUCUC	Cleavage		1
Cc_miR-168c	XM_020353126.1:1-234	3	-1	1	23	107	129	GAGAGGGAGAGCGGUUUUUGGUA	AGCCAAAACCCUCUCUCUCUCUC	Cleavage		1
Cc_miR-168c	XM_020365342.1:1-169	3	-1	1	23	82	104	GAGAGGGAGAGCGGUUUUUGGUA	UCCCAAACACCUCUCUCUCUCUC	Cleavage		1
Cc_miR-168c	XM_020357695.1:1-212	3	-1	1	23	70	92	GAGAGGGAGAGCGGUUUUUGGUA	UCCCAAGAUCUGCUUUCCCUCUU	Cleavage		1
Cc_miR-168c	XM_020351606.1:1-576	3	-1	1	23	376	398	GAGAGGGAGAGCGGUUUUUGGUA	UGCAAGAAACCGUUUUUCUUUUC	Cleavage		1
Cc_miR-168c	XM_020371538.1:1-92	3	-1	1	23	59	81	GAGAGGGAGAGCGGUUUUUGGUA	AUCCUAAAACCACUCUCUCUCUC	Cleavage		1
Cc_miR-168c	XM_020363125.1:1-476	3	-1	1	23	178	200	GAGAGGGAGAGCGGUUUUUGGUA	UCGCAAAAACCGUUCUUCGUCUU	Cleavage		1
Cc_miR-168c	XM_020363499.1:1-466	3	-1	1	23	129	151	GAGAGGGAGAGCGGUUUUUGGUA	CAAAGAAAACCCCUUUCUCUCUC	Cleavage		1
Cc_miR-168c	XM_020363498.1:1-467	3	-1	1	23	130	152	GAGAGGGAGAGCGGUUUUUGGUA	CAAAGAAAACCCCUUUCUCUCUC	Cleavage		1
Cc_miR-168c	XM_020368098.1:1-205	3	-1	1	23	25	47	GAGAGGGAGAGCGGUUUUUGGUA	AACAACAAACCUCUCUCUCUCUC	Cleavage		2
Cc_miR-168c	XM_020367025.1:1-93	3	-1	1	23	17	39	GAGAGGGAGAGCGGUUUUUGGUA	UUAUAAGAAUCUCUCUCUCUCUC	Cleavage		1
Cc_miR-168c	XM_020367018.1:1-94	3	-1	1	23	23	45	GAGAGGGAGAGCGGUUUUUGGUA	UUAUAAGAAUCUCUCUCUCUCUC	Cleavage		1
Cc_miR-168c	XM_020372115.1:1-138	3	-1	1	23	44	66	GAGAGGGAGAGCGGUUUUUGGUA	GAAGUCAAACCGCUUUCUCUCUC	Cleavage		1
Cc_miR-168c	XM_020374098.1:1-140	3	-1	1	23	41	63	GAGAGGGAGAGCGGUUUUUGGUA	AUAUGAGAACCUCUCUCUCUCUC	Cleavage		1
Cc_miR-168c	XM_020377577.1:1-372	3	-1	1	23	127	149	GAGAGGGAGAGCGGUUUUUGGUA	UCACAAAACCCUCUCUCUCUCUC	Cleavage		1
Cc_miR-168c	XM_020377576.1:1-372	3	-1	1	23	127	149	GAGAGGGAGAGCGGUUUUUGGUA	UCACAAAACCCUCUCUCUCUCUC	Cleavage		1
Cc_miR-168c	XM_020375852.1:1-192	3	-1	1	23	105	127	GAGAGGGAGAGCGGUUUUUGGUA	CUCGAAAAACCUAUCUCCCUCUC	Translation		1
Cc_miR-168c	XM_020372285.1:1-242	3	-1	1	23	85	107	GAGAGGGAGAGCGGUUUUUGGUA	UUCACAAAACCUCUCUCCUUCUC	Cleavage		1
Cc_miR-168c	XM_020363321.1:1-223	3	-1	1	23	27	49	GAGAGGGAGAGCGGUUUUUGGUA	AAGGAGGGAUCGCUCUCUCUCUU	Cleavage		1
Cc_miR-168c	XM_020356269.1:1-392	3	-1	1	23	123	145	GAGAGGGAGAGCGGUUUUUGGUA	ACAGGAAAGUCUCUCUCCCUCUC	Cleavage		1
Cc_miR-168c	XM_020360751.1:1-538	3	-1	1	23	225	247	GAGAGGGAGAGCGGUUUUUGGUA	AUUGGAAAAUUGCUCUUUCUCUU	Cleavage		1
Cc_miR-168c	XM_020355812.1:1-115	3	-1	1	23	39	61	GAGAGGGAGAGCGGUUUUUGGUA	UCUUCAACACCGCUUUCUCUCUC	Cleavage		1
Cc_miR-168k	XM_020363982.1:1-341	3	-1	1	21	163	183	GAUCUAAGAAUGAAUAGAUGG	UUAUCUUUUCAUUUUCAGAUC	Cleavage		1
Cc_miR-168k	XM_020363981.1:1-345	3	-1	1	21	163	183	GAUCUAAGAAUGAAUAGAUGG	UUAUCUUUUCAUUUUCAGAUC	Cleavage		1
Cc_miR-168k	XM_020363980.1:1-356	3	-1	1	21	161	181	GAUCUAAGAAUGAAUAGAUGG	UUAUCUUUUCAUUUUCAGAUC	Cleavage		1
Cc_miR-168k	XR_002240110.1:1-357	3	-1	1	21	162	182	GAUCUAAGAAUGAAUAGAUGG	UUAUCUUUUCAUUUUCAGAUC	Cleavage		1
Cc_miR-168k	XM_020359237.1:1-196	3	-1	1	21	122	142	GAUCUAAGAAUGAAUAGAUGG	CUCUCAACUCAUUCUUAGAUC	Cleavage		1
Cc_miR-168k	XM_020359236.1:1-196	3	-1	1	21	122	142	GAUCUAAGAAUGAAUAGAUGG	CUCUCAACUCAUUCUUAGAUC	Cleavage		1
Cc_miR-168k	XM_020376099.1:1-400	3	-1	1	21	43	63	GAUCUAAGAAUGAAUAGAUGG	GUUUCUCUUUAUUCUUAGGUC	Cleavage		1
Cc_miR-168m	XM_020353984.1:1-627	3	-1	1	22	218	239	GAUGCAGCAUCAUCAAGAUUCU	AAAAGCCUGAUGGUGCUGCGUC	Cleavage		1
Cc_miR-171c	XM_020352485.1:1-481	3	-1	1	24	185	208	GCAGCCAAGGAUGACUUGCCGGAG	UAAGUUCAAGUCAUUUUUGGUUGU	Cleavage		1
Cc_miR-171c	XM_020352480.1:1-481	3	-1	1	24	185	208	GCAGCCAAGGAUGACUUGCCGGAG	UAAGUUCAAGUCAUUUUUGGUUGU	Cleavage		1
Cc_miR-171j	XM_020378304.1:559-1303	3	-1	1	25	584	608	GCUAGCUAGCUUUUUUAAAAGGGUC	AUCAGAUAUAAUGGAGCUAGCUAGC	Cleavage		1
Cc_miR-172ac	XR_002239458.1:1-964	3	-1	1	24	814	837	UAGUAUGUUUUUAUUUUUAGCUUA	UAUGCUUGAAAUAGAAACAUAUUG	Cleavage		1
Cc_miR-172ac	XR_002239457.1:1-953	3	-1	1	24	803	826	UAGUAUGUUUUUAUUUUUAGCUUA	UAUGCUUGAAAUAGAAACAUAUUG	Cleavage		1
Cc_miR-172ac	XR_002239455.1:1-924	3	-1	1	24	774	797	UAGUAUGUUUUUAUUUUUAGCUUA	UAUGCUUGAAAUAGAAACAUAUUG	Cleavage		1
Cc_miR-172ac	XM_020359038.1:1-109	3	-1	1	24	13	37	UAGUAUGUUUUUAUUUU-UAGCUUA	UGGUUUAGAAAAUAGAAACGUACUA	Cleavage		1
Cc_miR-172ac	XM_020366407.1:560-1329	3	-1	1	24	737	760	UAGUAUGUUUUUAUUUUUAGCUUA	UCAAUUGAAAAUAAAAACAGAUUG	Cleavage		1
Cc_miR-172ac	XM_020352036.1:1-72	3	-1	1	24	42	65	UAGUAUGUUUUUAUUUUUAGCUUA	UAACAUAAUAAUAAAGACAUAAUA	Cleavage		1
Cc_miR-172ac	XM_020352035.1:1-71	3	-1	1	24	41	64	UAGUAUGUUUUUAUUUUUAGCUUA	UAACAUAAUAAUAAAGACAUAAUA	Cleavage		1
Cc_miR-172ac	XM_020352041.1:1-132	3	-1	1	24	3	26	UAGUAUGUUUUUAUUUUUAGCUUA	AAAAAUAAAAAUGAAAGUAAACUA	Cleavage		1
Cc_miR-172ac	XM_020368872.1:1-463	3	-1	1	24	181	204	UAGUAUGUUUUUAUUUUUAGCUUA	AAUAAAAAAAAUAAAAAUAUAAUA	Cleavage		1
Cc_miR-172ac	XM_020383719.1:1-422	3	-1	1	24	88	111	UAGUAUGUUUUUAUUUUUAGCUUA	AGGAAUGUAAAUAAAAAUAUACUC	Cleavage		1
Cc_miR-172ac	XM_020383717.1:1-422	3	-1	1	24	88	111	UAGUAUGUUUUUAUUUUUAGCUUA	AGGAAUGUAAAUAAAAAUAUACUC	Cleavage		1
Cc_miR-172ac	XR_002241420.1:1-421	3	-1	1	24	87	110	UAGUAUGUUUUUAUUUUUAGCUUA	AGGAAUGUAAAUAAAAAUAUACUC	Cleavage		1
Cc_miR-172ae	XM_020369670.1:1-512	3	-1	1	24	264	287	UAUAUUGAAAAAAAUCCAAGUCCC	AUUUUGUGUAUUUUUUUUAAUGUA	Cleavage		1
Cc_miR-172ae	XM_020369678.1:1-512	3	-1	1	24	264	287	UAUAUUGAAAAAAAUCCAAGUCCC	AUUUUGUGUAUUUUUUUUAAUGUA	Cleavage		1
Cc_miR-172ae	XM_020369674.1:1-512	3	-1	1	24	264	287	UAUAUUGAAAAAAAUCCAAGUCCC	AUUUUGUGUAUUUUUUUUAAUGUA	Cleavage		1
Cc_miR-172ag	XM_020352099.1:1-729	3	-1	1	19	529	547	UAUUCAAACAUGUAUAUAA	UUAUAUACAUAUUUGAAAA	Cleavage		1
Cc_miR-172ag	XM_020352098.1:1-729	3	-1	1	19	529	547	UAUUCAAACAUGUAUAUAA	UUAUAUACAUAUUUGAAAA	Cleavage		1
Cc_miR-172ag	XM_020366611.1:1-438	3	-1	1	19	201	219	UAUUCAAACAUGUAUAUAA	UUAUGAACAUGUUUGUAUA	Cleavage		1
Cc_miR-172ai	XM_020358434.1:1-399	3	-1	1	25	14	38	UAUUUUCCUUUUUUUCACUUCUUAU	GUGAGUGGUGAAGGAAAGGAAAAGA	Cleavage		1
Cc_miR-172ai	XM_020358433.1:1-314	3	-1	1	25	32	56	UAUUUUCCUUUUUUUCACUUCUUAU	GUGAGUGGUGAAGGAAAGGAAAAGA	Cleavage		1
Cc_miR-172ai	XM_020381667.1:1-215	3	-1	1	25	1	25	UAUUUUCCUUUUUUUCACUUCUUAU	AUAGAAAAUGAAAAAAAGGGAUAUA	Cleavage		1
Cc_miR-172ai	XM_020348410.1:1-189	3	-1	1	25	43	67	UAUUUUCCUUUUUUUCACUUCUUAU	AUUGGAAGAGAAAAAAAGGAAGAAA	Cleavage		1
Cc_miR-172ai	XM_020353088.1:1-459	3	-1	1	25	202	226	UAUUUUCCUUUUUUUCACUUCUUAU	UUAACAAGUGACAAGAAGGAAAAAA	Cleavage		1
Cc_miR-172ai	XM_020357531.1:1-491	3	-1	1	25	73	97	UAUUUUCCUUUUUUUCACUUCUUAU	UCAAGAAUAAAAAAAAAGGAAAAUA	Cleavage		1
Cc_miR-172ai	XM_020361541.1:1-808	3	-1	1	25	739	763	UAUUUUCCUUUUUUUCACUUCUUAU	GUUCUAAGUGGAAAAAAGGAAAAAC	Cleavage		1
Cc_miR-172ai	XM_020361458.1:1-808	3	-1	1	25	739	763	UAUUUUCCUUUUUUUCACUUCUUAU	GUUCUAAGUGGAAAAAAGGAAAAAC	Cleavage		1
Cc_miR-172ai	XM_020356296.1:1-428	3	-1	1	25	141	165	UAUUUUCCUUUUUUUCACUUCUUAU	CGAAGCAGUGAGAAGAAGAAGAAUA	Cleavage		1
Cc_miR-172ai	XR_002238616.1:388-2372	3	-1	1	25	118	143	UAUUUUCCUUUUUUUCACUU-CUUAU	AUGAGCAAGUUCAAAAAAGGGAGAUA	Cleavage		2
Cc_miR-172ai	XR_002238617.1:388-2262	3	-1	1	25	118	143	UAUUUUCCUUUUUUUCACUU-CUUAU	AUGAGCAAGUUCAAAAAAGGGAGAUA	Cleavage		2
Cc_miR-172ai	XM_020372642.1:1-606	3	-1	1	25	525	549	UAUUUUCCUUUUUUUCACUUCUUAU	GAUUGGAGUGAGAGAGAGGAAAAAA	Cleavage		1
Cc_miR-172ai	XM_020372643.1:1-605	3	-1	1	25	524	548	UAUUUUCCUUUUUUUCACUUCUUAU	GAUUGGAGUGAGAGAGAGGAAAAAA	Cleavage		1
Cc_miR-172ai	XM_020372644.1:1-589	3	-1	1	25	508	532	UAUUUUCCUUUUUUUCACUUCUUAU	GAUUGGAGUGAGAGAGAGGAAAAAA	Cleavage		1
Cc_miR-172ai	XM_020379110.1:1-730	3	-1	1	25	592	616	UAUUUUCCUUUUUUUCACUUCUUAU	GUUUGGAUUGAGAAAAGGGGAAAUG	Cleavage		1
Cc_miR-172ai	XM_020379111.1:1-719	3	-1	1	25	581	605	UAUUUUCCUUUUUUUCACUUCUUAU	GUUUGGAUUGAGAAAAGGGGAAAUG	Cleavage		1
Cc_miR-172ai	XM_020381345.1:1-819	3	-1	1	25	90	114	UAUUUUCCUUUUUUUCACUUCUUAU	GCAAAGAGAAAAGAAAAGGAAAAUG	Cleavage		1
Cc_miR-172l	XM_020374098.1:1-140	3	-1	1	22	102	123	GUGAGAAUGAGAGGAGGGAGAG	UUCUCCCUCUUCUCAUUCUCCU	Cleavage		1
Cc_miR-172l	XM_020353268.1:1-305	3	-1	1	22	65	86	GUGAGAAUGAGAGGAGGGAGAG	CUCUCUCUCUUCUUGUUUUUAC	Cleavage		1
Cc_miR-172l	XM_020353251.1:1-386	3	-1	1	22	65	86	GUGAGAAUGAGAGGAGGGAGAG	CUCUCUCUCUUCUUGUUUUUAC	Cleavage		1
Cc_miR-172l	XM_020375772.1:1-437	3	-1	1	22	45	66	GUGAGAAUGAGAGGAGGGAGAG	CUCUCUCUCUCCUCAUUCUCAU	Cleavage		1
Cc_miR-172l	XM_020353365.1:1-91	3	-1	1	22	55	76	GUGAGAAUGAGAGGAGGGAGAG	CUCUUCAUCCUUUCAUUCUCAA	Cleavage		1
Cc_miR-172l	XM_020354450.1:1-91	3	-1	1	22	55	76	GUGAGAAUGAGAGGAGGGAGAG	CUCUUCAUCCUUUCAUUCUCAA	Cleavage		1
Cc_miR-172l	XM_020377154.1:1-491	3	-1	1	22	263	284	GUGAGAAUGAGAGGAGGGAGAG	CUUUCUCUUCUCUAAUUCUCAU	Cleavage		1
Cc_miR-172l	XM_020356913.1:1-444	3	-1	1	22	22	43	GUGAGAAUGAGAGGAGGGAGAG	AUCUUCUUCCAUUCAUUCUCAC	Cleavage		1
Cc_miR-172l	XM_020371303.1:1-450	3	-1	1	22	385	406	GUGAGAAUGAGAGGAGGGAGAG	GUCUUCUUCCUUUCUUUCUCAC	Cleavage		1
Cc_miR-172l	XM_020363214.1:1-542	3	-1	1	22	394	415	GUGAGAAUGAGAGGAGGGAGAG	UUUUUUUUCCUUUCAUUUUCAU	Cleavage		1
Cc_miR-172l	XM_020363215.1:1-551	3	-1	1	22	394	415	GUGAGAAUGAGAGGAGGGAGAG	UUUUUUUUCCUUUCAUUUUCAU	Cleavage		1
Cc_miR-172l	XM_020376932.1:1-172	3	-1	1	22	61	82	GUGAGAAUGAGAGGAGGGAGAG	AUUUCCCUCCUCUCUUUCUCUC	Cleavage		1
Cc_miR-172l	XM_020376933.1:1-172	3	-1	1	22	61	82	GUGAGAAUGAGAGGAGGGAGAG	AUUUCCCUCCUCUCUUUCUCUC	Cleavage		1
Cc_miR-172l	XM_020363149.1:1-362	3	-1	1	22	159	180	GUGAGAAUGAGAGGAGGGAGAG	AUUUUCUUCUUCUCGUUUUCGC	Cleavage		1
Cc_miR-172l	XM_020363150.1:1-462	3	-1	1	22	159	180	GUGAGAAUGAGAGGAGGGAGAG	AUUUUCUUCUUCUCGUUUUCGC	Cleavage		1
Cc_miR-172l	XM_020380570.1:1-126	3	-1	1	22	95	116	GUGAGAAUGAGAGGAGGGAGAG	CCCUCUCUUUUCUCAUUCUCCC	Cleavage		1
Cc_miR-172l	XM_020347581.1:1-164	3	-1	1	22	104	125	GUGAGAAUGAGAGGAGGGAGAG	UCCUCUCUUUUUUCAUUUUCGC	Cleavage		1
Cc_miR-172l	XM_020347583.1:1-164	3	-1	1	22	104	125	GUGAGAAUGAGAGGAGGGAGAG	UCCUCUCUUUUUUCAUUUUCGC	Cleavage		1
Cc_miR-172l	XM_020370614.1:1-185	3	-1	1	22	145	166	GUGAGAAUGAGAGGAGGGAGAG	UCCUUUCUCCUCUCACUCUCAU	Cleavage		1
Cc_miR-172l	XM_020361570.1:1-189	3	-1	1	22	90	111	GUGAGAAUGAGAGGAGGGAGAG	UCCUCCUUUCUCUUCUUCUCAC	Cleavage		1
Cc_miR-172l	XM_020357168.1:1-442	3	-1	1	22	391	412	GUGAGAAUGAGAGGAGGGAGAG	ACCUCCUUUCUCUUAUUCUCUC	Cleavage		1
Cc_miR-172l	XM_020357169.1:1-442	3	-1	1	22	391	412	GUGAGAAUGAGAGGAGGGAGAG	ACCUCCUUUCUCUUAUUCUCUC	Cleavage		1
Cc_miR-172n	XM_020358001.1:1-643	3	-1	1	25	253	277	GUUUAGGUCUAUUACCACAAUAAUA	CAUUAAUAUGGUGAUAGACCUAAUC	Cleavage		1
Cc_miR-172n	XM_020358000.1:1-643	3	-1	1	25	253	277	GUUUAGGUCUAUUACCACAAUAAUA	CAUUAAUAUGGUGAUAGACCUAAUC	Cleavage		1
Cc_miR-172r	XM_020355892.1:1-339	3	-1	1	24	248	270	GUCAGGAUUGGGUAAUUUGCGCGC	CACUGCAAAUU-CCCAAUCCUGAC	Cleavage		1
Cc_miR-172r	XM_020355891.1:1-342	3	-1	1	24	251	273	GUCAGGAUUGGGUAAUUUGCGCGC	CACUGCAAAUU-CCCAAUCCUGAC	Cleavage		1
Cc_miR-172v	XM_020348742.1:1-503	3	-1	1	21	415	435	GUGUGGAAGAAUCUGUAAAGC	GAUUUCUGGGUUCUUCCACAU	Cleavage		1
Cc_miR-172v	XM_020348741.1:1-516	3	-1	1	21	428	448	GUGUGGAAGAAUCUGUAAAGC	GAUUUCUGGGUUCUUCCACAU	Cleavage		1
Cc_miR-172w	XM_020349840.1:1-289	3	-1	1	21	87	107	GUGUUUGUGUGGAGGGUGAAA	UUUCAUCUUUCUCACAAACAC	Translation		1
Cc_miR-172w	XM_020383747.1:1-188	3	-1	1	21	130	150	GUGUUUGUGUGGAGGGUGAAA	UUUCACUUUCCAUUCAAACAC	Cleavage		1
Cc_miR-172w	XM_020383745.1:1-188	3	-1	1	21	130	150	GUGUUUGUGUGGAGGGUGAAA	UUUCACUUUCCAUUCAAACAC	Cleavage		1
Cc_miR-172w	XR_002241430.1:1-188	3	-1	1	21	130	150	GUGUUUGUGUGGAGGGUGAAA	UUUCACUUUCCAUUCAAACAC	Cleavage		1
Cc_miR-172w	XM_020365858.1:1-70	3	-1	1	21	4	24	GUGUUUGUGUGGAGGGUGAAA	UUUCUCCCUCCACCCAAACAU	Cleavage		1
Cc_miR-172w	XM_020360094.1:1-1413	3	-1	1	21	70	90	GUGUUUGUGUGGAGGGUGAAA	CUUCAUCUUUCACACACACAC	Cleavage		1
Cc_miR-172w	XM_020356330.1:1-177	3	-1	1	21	109	129	GUGUUUGUGUGGAGGGUGAAA	CUUUAUUCCCCACACAAACAC	Cleavage		1
Cc_miR-172w	XM_020365031.1:1-351	3	-1	1	21	133	153	GUGUUUGUGUGGAGGGUGAAA	GUUCAACCUUCCCACAAACAC	Translation		1
Cc_miR-172w	XM_020365312.1:1-139	3	-1	1	21	82	102	GUGUUUGUGUGGAGGGUGAAA	CUUUCCUCUUCACACAAACAU	Cleavage		1
Cc_miR-172w	XM_020362896.1:1-248	3	-1	1	21	47	67	GUGUUUGUGUGGAGGGUGAAA	GAGCACCCGUCACACAAACAC	Cleavage		1
Cc_miR-172w	XM_020351207.1:1-228	3	-1	1	21	161	181	GUGUUUGUGUGGAGGGUGAAA	UAUUACCCUUUACCCAAACAC	Cleavage		1
Cc_miR-172w	XM_020379601.1:1-215	3	-1	1	21	72	92	GUGUUUGUGUGGAGGGUGAAA	CCUCGUUCUUCACAUAAACAU	Cleavage		1
Cc_miR-172w	XM_020346849.1:1-210	3	-1	1	21	67	87	GUGUUUGUGUGGAGGGUGAAA	CCUCGUUCUUCACAUAAACAU	Cleavage		1
Cc_miR-172w	XM_020367881.1:1-437	3	-1	1	21	351	371	GUGUUUGUGUGGAGGGUGAAA	CCACCUCCUUCACACAAACAC	Cleavage		1
Cc_miR-172w	XM_020383243.1:1-391	3	-1	1	21	107	127	GUGUUUGUGUGGAGGGUGAAA	CAUCUCCCUUCACACACACAC	Cleavage		1
Cc_miR-172w	XM_020383244.1:1-391	3	-1	1	21	107	127	GUGUUUGUGUGGAGGGUGAAA	CAUCUCCCUUCACACACACAC	Cleavage		1
Cc_miR-172w	XM_020383242.1:1-391	3	-1	1	21	107	127	GUGUUUGUGUGGAGGGUGAAA	CAUCUCCCUUCACACACACAC	Cleavage		1
Cc_miR-172w	XM_020383241.1:1-391	3	-1	1	21	107	127	GUGUUUGUGUGGAGGGUGAAA	CAUCUCCCUUCACACACACAC	Cleavage		1
Cc_miR-172z	XM_020350802.1:1-623	3	-1	1	24	252	275	GUUUGUAGCAGAGAAAAGUGUGAU	GAGCCAUUUUUCUUUGUCACAAAC	Cleavage		1
Cc_miR-172z	XM_020350800.1:1-623	3	-1	1	24	252	275	GUUUGUAGCAGAGAAAAGUGUGAU	GAGCCAUUUUUCUUUGUCACAAAC	Cleavage		1
Cc_miR-172z	XM_020350801.1:1-623	3	-1	1	24	252	275	GUUUGUAGCAGAGAAAAGUGUGAU	GAGCCAUUUUUCUUUGUCACAAAC	Cleavage		1
Cc_miR-172z	XM_020379173.1:1-273	3	-1	1	24	240	262	GUUUGUAGCAGAGAAAAGUGUGAU	AUUA-GUUUUUUUUUGCUACGAAU	Cleavage		1
Cc_miR-172z	XM_020379167.1:1-360	3	-1	1	24	327	349	GUUUGUAGCAGAGAAAAGUGUGAU	AUUA-GUUUUUUUUUGCUACGAAU	Cleavage		1
Cc_miR-172z	XM_020379182.1:1-360	3	-1	1	24	327	349	GUUUGUAGCAGAGAAAAGUGUGAU	AUUA-GUUUUUUUUUGCUACGAAU	Cleavage		1
Cc_miR-172z	XM_020384126.1:1-254	3	-1	1	24	197	220	GUUUGUAGCAGAGAAAAGUGUGAU	CAACUUCUUUCUUCUGCUGCAAAC	Cleavage		1
Cc_miR-319a	XM_020376433.1:1-615	3	-1	1	25	389	413	UCUCUCUCUCUCACACAUGGGUCUC	AAAAUCAAAGUUUGAGAGAGAGAGA	Cleavage		1
Cc_miR-319a	XM_020352290.1:1-587	3	-1	1	25	92	116	UCUCUCUCUCUCACACAUGGGUCUC	GAAACAGAUAGGUGAGAGAGAGAGA	Cleavage		1
Cc_miR-319a	XM_020376059.1:1-536	3	-1	1	25	192	216	UCUCUCUCUCUCACACAUGGGUCUC	UGUGUGUGAGUGUGAGAGAGAGAGA	Cleavage		1
Cc_miR-319a	XM_020376057.1:1-536	3	-1	1	25	192	216	UCUCUCUCUCUCACACAUGGGUCUC	UGUGUGUGAGUGUGAGAGAGAGAGA	Cleavage		1
Cc_miR-319a	XM_020376058.1:1-496	3	-1	1	25	192	216	UCUCUCUCUCUCACACAUGGGUCUC	UGUGUGUGAGUGUGAGAGAGAGAGA	Cleavage		1
Cc_miR-319a	XM_020352296.1:1-483	3	-1	1	25	93	117	UCUCUCUCUCUCACACAUGGGUCUC	GAAACAGAUAGGUGAGAGAGAGAGA	Cleavage		1
Cc_miR-319a	XM_020352287.1:1-482	3	-1	1	25	92	116	UCUCUCUCUCUCACACAUGGGUCUC	GAAACAGAUAGGUGAGAGAGAGAGA	Cleavage		1
Cc_miR-319a	XM_020376360.1:1-214	3	-1	1	25	61	85	UCUCUCUCUCUCACACAUGGGUCUC	AGAGAGAGAGUGUGAGAGAGAGAGA	Cleavage		1
Cc_miR-319a	XM_020352789.1:1-188	3	-1	1	25	151	175	UCUCUCUCUCUCACACAUGGGUCUC	UAUUGUGUUGUGUGAGAGAGAGAGC	Cleavage		1
Cc_miR-319a	XM_020383931.1:1-127	3	-1	1	25	97	121	UCUCUCUCUCUCACACAUGGGUCUC	UGAAGCAGAGUGUGAGAGAGAGAGA	Cleavage		1
Cc_miR-319a	XM_020358653.1:1-908	3	-1	1	25	438	462	UCUCUCUCUCUCACACAUGGGUCUC	UGAGUGAGUGAGUGGGAGAGAGAGA	Cleavage		2
Cc_miR-319a	XM_020358657.1:1-907	3	-1	1	25	437	461	UCUCUCUCUCUCACACAUGGGUCUC	UGAGUGAGUGAGUGGGAGAGAGAGA	Cleavage		2
Cc_miR-319a	XM_020358655.1:1-891	3	-1	1	25	438	462	UCUCUCUCUCUCACACAUGGGUCUC	UGAGUGAGUGAGUGGGAGAGAGAGA	Cleavage		2
Cc_miR-319a	XM_020373970.1:1-836	3	-1	1	25	21	45	UCUCUCUCUCUCACACAUGGGUCUC	GUGCAGGGUGUGUGAGAGAUAGAGA	Cleavage		1
Cc_miR-319a	XM_020373969.1:1-531	3	-1	1	25	23	47	UCUCUCUCUCUCACACAUGGGUCUC	GUGCAGGGUGUGUGAGAGAUAGAGA	Cleavage		1
Cc_miR-319a	XM_020367980.1:1-308	3	-1	1	25	30	54	UCUCUCUCUCUCACACAUGGGUCUC	UUUGGAAGUGUGCGAGAGAGAGAGA	Cleavage		1
Cc_miR-319a	XM_020380855.1:1-825	3	-1	1	25	101	125	UCUCUCUCUCUCACACAUGGGUCUC	UGUGUGUGUGUGUGAGAUAGGGAGA	Cleavage		1
Cc_miR-319a	XM_020378707.1:1-823	3	-1	1	25	217	241	UCUCUCUCUCUCACACAUGGGUCUC	UGUGCGUGUGUUUGAGGGAGGGAGA	Cleavage		2
Cc_miR-319a	XM_020378698.1:1-614	3	-1	1	25	217	241	UCUCUCUCUCUCACACAUGGGUCUC	UGUGCGUGUGUUUGAGGGAGGGAGA	Cleavage		2
Cc_miR-319a	XM_020380856.1:1-543	3	-1	1	25	101	125	UCUCUCUCUCUCACACAUGGGUCUC	UGUGUGUGUGUGUGAGAUAGGGAGA	Cleavage		1
Cc_miR-319a	XM_020378712.1:1-498	3	-1	1	25	217	241	UCUCUCUCUCUCACACAUGGGUCUC	UGUGCGUGUGUUUGAGGGAGGGAGA	Cleavage		1
Cc_miR-319a	XM_020378721.1:1-455	3	-1	1	25	217	241	UCUCUCUCUCUCACACAUGGGUCUC	UGUGCGUGUGUUUGAGGGAGGGAGA	Cleavage		1
Cc_miR-319a	XM_020380857.1:1-322	3	-1	1	25	100	124	UCUCUCUCUCUCACACAUGGGUCUC	UGUGUGUGUGUGUGAGAUAGGGAGA	Cleavage		1
Cc_miR-319a	XM_020354761.1:1-133	3	-1	1	25	99	123	UCUCUCUCUCUCACACAUGGGUCUC	UUUCGUCGUUUGAGAGAGAGAGAGA	Cleavage		1
Cc_miR-319a	XM_020371367.1:1-250	3	-1	1	25	99	123	UCUCUCUCUCUCACACAUGGGUCUC	UGCGUGAGUGAGUGAGAGAGGGAGA	Cleavage		1
Cc_miR-319a	XM_020371368.1:1-250	3	-1	1	25	99	123	UCUCUCUCUCUCACACAUGGGUCUC	UGCGUGAGUGAGUGAGAGAGGGAGA	Cleavage		1
Cc_miR-319a	XM_020375946.1:1-67	3	-1	1	25	39	62	UCUCUCUCUCUCACACAUGGGUCUC	CUCAUUCAUCU-UGAGAGAGAGAGA	Cleavage		1
Cc_miR-319ai	XM_020380339.1:1-253	3	-1	1	19	224	242	UAUGGAAUGAGAGAGACAA	UUGUUUUUUUCAUUCCAGA	Cleavage		1
Cc_miR-319ai	XM_020361514.1:530-1430	3	-1	1	19	276	294	UAUGGAAUGAGAGAGACAA	UUGUCUCUCUUUUUUUAUA	Cleavage		1
Cc_miR-319ai	XM_020373353.1:1-168	3	-1	1	19	128	146	UAUGGAAUGAGAGAGACAA	UUGCCUCUUUCAUUUCAUU	Cleavage		1
Cc_miR-319ai	XM_020376718.1:1-105	3	-1	1	19	23	41	UAUGGAAUGAGAGAGACAA	UUUUCUCCCUCAUUUCAUA	Cleavage		1
Cc_miR-319ai	XM_020373087.1:1-255	3	-1	1	19	83	101	UAUGGAAUGAGAGAGACAA	UUCUCUCUCUCAUAUCAUA	Cleavage		1
Cc_miR-319ai	XM_020381091.1:1-267	3	-1	1	19	142	160	UAUGGAAUGAGAGAGACAA	UUCUCUCUCUCCUUCCAUG	Cleavage		1
Cc_miR-319ai	XM_020351505.1:1-276	3	-1	1	19	136	154	UAUGGAAUGAGAGAGACAA	UUUUCUUUCUCAUUCCUUA	Cleavage		1
Cc_miR-319ai	XM_020351506.1:1-276	3	-1	1	19	136	154	UAUGGAAUGAGAGAGACAA	UUUUCUUUCUCAUUCCUUA	Cleavage		1
Cc_miR-319ai	XM_020351504.1:1-276	3	-1	1	19	136	154	UAUGGAAUGAGAGAGACAA	UUUUCUUUCUCAUUCCUUA	Cleavage		1
Cc_miR-319ai	XM_020351507.1:1-276	3	-1	1	19	136	154	UAUGGAAUGAGAGAGACAA	UUUUCUUUCUCAUUCCUUA	Cleavage		1
Cc_miR-319ai	XM_020359059.1:1-1909	3	-1	1	19	493	511	UAUGGAAUGAGAGAGACAA	UUUUCUCUUUCAUUUUGUA	Cleavage		2
Cc_miR-319ai	XM_020359059.1:1-1909	3	-1	1	19	634	652	UAUGGAAUGAGAGAGACAA	UUUUCUCUUUCAUUUUGUA	Cleavage		2
Cc_miR-319ai	XM_020380226.1:1-339	3	-1	1	19	180	198	UAUGGAAUGAGAGAGACAA	UUGUGGCUCUCAUUCCAUC	Cleavage		1
Cc_miR-319ai	XM_020380223.1:1-339	3	-1	1	19	180	198	UAUGGAAUGAGAGAGACAA	UUGUGGCUCUCAUUCCAUC	Cleavage		1
Cc_miR-319aj	XM_020380339.1:1-253	3	-1	1	19	224	242	UAUGGAAUGAGAGAGACAA	UUGUUUUUUUCAUUCCAGA	Cleavage		1
Cc_miR-319aj	XM_020361514.1:530-1430	3	-1	1	19	276	294	UAUGGAAUGAGAGAGACAA	UUGUCUCUCUUUUUUUAUA	Cleavage		1
Cc_miR-319aj	XM_020373353.1:1-168	3	-1	1	19	128	146	UAUGGAAUGAGAGAGACAA	UUGCCUCUUUCAUUUCAUU	Cleavage		1
Cc_miR-319aj	XM_020376718.1:1-105	3	-1	1	19	23	41	UAUGGAAUGAGAGAGACAA	UUUUCUCCCUCAUUUCAUA	Cleavage		1
Cc_miR-319aj	XM_020373087.1:1-255	3	-1	1	19	83	101	UAUGGAAUGAGAGAGACAA	UUCUCUCUCUCAUAUCAUA	Cleavage		1
Cc_miR-319aj	XM_020381091.1:1-267	3	-1	1	19	142	160	UAUGGAAUGAGAGAGACAA	UUCUCUCUCUCCUUCCAUG	Cleavage		1
Cc_miR-319aj	XM_020351505.1:1-276	3	-1	1	19	136	154	UAUGGAAUGAGAGAGACAA	UUUUCUUUCUCAUUCCUUA	Cleavage		1
Cc_miR-319aj	XM_020351506.1:1-276	3	-1	1	19	136	154	UAUGGAAUGAGAGAGACAA	UUUUCUUUCUCAUUCCUUA	Cleavage		1
Cc_miR-319aj	XM_020351504.1:1-276	3	-1	1	19	136	154	UAUGGAAUGAGAGAGACAA	UUUUCUUUCUCAUUCCUUA	Cleavage		1
Cc_miR-319aj	XM_020351507.1:1-276	3	-1	1	19	136	154	UAUGGAAUGAGAGAGACAA	UUUUCUUUCUCAUUCCUUA	Cleavage		1
Cc_miR-319aj	XM_020359059.1:1-1909	3	-1	1	19	493	511	UAUGGAAUGAGAGAGACAA	UUUUCUCUUUCAUUUUGUA	Cleavage		2
Cc_miR-319aj	XM_020359059.1:1-1909	3	-1	1	19	634	652	UAUGGAAUGAGAGAGACAA	UUUUCUCUUUCAUUUUGUA	Cleavage		2
Cc_miR-319aj	XM_020380226.1:1-339	3	-1	1	19	180	198	UAUGGAAUGAGAGAGACAA	UUGUGGCUCUCAUUCCAUC	Cleavage		1
Cc_miR-319aj	XM_020380223.1:1-339	3	-1	1	19	180	198	UAUGGAAUGAGAGAGACAA	UUGUGGCUCUCAUUCCAUC	Cleavage		1
Cc_miR-319g	XM_020358434.1:1-399	3	-1	1	25	15	39	UUAUUUUCCUUUUUUUCACUUCUUA	UGAGUGGUGAAGGAAAGGAAAAGAG	Cleavage		1
Cc_miR-319g	XM_020367023.1:1-222	3	-1	1	25	156	180	UUAUUUUCCUUUUUUUCACUUCUUA	GGAGGAGGGAAGAAAAGGAAAGUGG	Cleavage		1
Cc_miR-319g	XM_020379091.1:1-373	3	-1	1	25	81	105	UUAUUUUCCUUUUUUUCACUUCUUA	UAAAAAGAAAAAAGAAGGAAAAUAG	Cleavage		1
Cc_miR-319g	XM_020379096.1:1-344	3	-1	1	25	81	105	UUAUUUUCCUUUUUUUCACUUCUUA	UAAAAAGAAAAAAGAAGGAAAAUAG	Cleavage		1
Cc_miR-319g	XM_020358433.1:1-314	3	-1	1	25	33	57	UUAUUUUCCUUUUUUUCACUUCUUA	UGAGUGGUGAAGGAAAGGAAAAGAG	Cleavage		1
Cc_miR-319g	XM_020381667.1:1-215	3	-1	1	25	2	26	UUAUUUUCCUUUUUUUCACUUCUUA	UAGAAAAUGAAAAAAAGGGAUAUAA	Cleavage		1
Cc_miR-319g	XM_020385058.1:1-1038	3	-1	1	25	383	407	UUAUUUUCCUUUUUUUCACUUCUUA	GUUGAAGUUGAAAGAAGGAAAAUGG	Cleavage		1
Cc_miR-319g	XM_020372642.1:1-606	3	-1	1	25	526	550	UUAUUUUCCUUUUUUUCACUUCUUA	AUUGGAGUGAGAGAGAGGAAAAAAA	Cleavage		1
Cc_miR-319g	XM_020372643.1:1-605	3	-1	1	25	525	549	UUAUUUUCCUUUUUUUCACUUCUUA	AUUGGAGUGAGAGAGAGGAAAAAAA	Cleavage		1
Cc_miR-319g	XM_020372644.1:1-589	3	-1	1	25	509	533	UUAUUUUCCUUUUUUUCACUUCUUA	AUUGGAGUGAGAGAGAGGAAAAAAA	Cleavage		1
Cc_miR-319g	XM_020352073.1:1-235	3	-1	1	25	4	28	UUAUUUUCCUUUUUUUCACUUCUUA	GAGAGAGAGAGAGAGAGGAGAAUAA	Cleavage		1
Cc_miR-319g	XM_020352939.1:1-1821	3	-1	1	25	69	93	UUAUUUUCCUUUUUUUCACUUCUUA	UUCUUAGUAAGAAGAAGGAAAAUGG	Cleavage		1
Cc_miR-319i	XM_020348278.1:1-780	3	-1	1	20	326	345	UUCCUUUUUUUCACUUCUUA	UGAGAAGGGAAAAGAAGGGA	Cleavage		1
Cc_miR-319i	XM_020348277.1:1-778	3	-1	1	20	324	343	UUCCUUUUUUUCACUUCUUA	UGAGAAGGGAAAAGAAGGGA	Cleavage		1
Cc_miR-319i	XM_020381386.1:1-310	3	-1	1	20	130	149	UUCCUUUUUUUCACUUCUUA	UAAGAAGUGGGAAGGGGGGA	Cleavage		1
Cc_miR-319i	XM_020382847.1:966-2268	3	-1	1	20	1084	1103	UUCCUUUUUUUCACUUCUUA	AAAGAAGUGAGGAGAGGGAU	Cleavage		1
Cc_miR-319i	XM_020356771.1:1-498	3	-1	1	20	476	495	UUCCUUUUUUUCACUUCUUA	UUGGAAGUGAGGAAAAGGAG	Cleavage		1
Cc_miR-319i	XM_020353088.1:1-459	3	-1	1	20	203	222	UUCCUUUUUUUCACUUCUUA	UAACAAGUGACAAGAAGGAA	Translation		1
Cc_miR-319i	XM_020356767.1:1-439	3	-1	1	20	417	436	UUCCUUUUUUUCACUUCUUA	UUGGAAGUGAGGAAAAGGAG	Cleavage		1
Cc_miR-319i	XM_020356769.1:1-411	3	-1	1	20	389	408	UUCCUUUUUUUCACUUCUUA	UUGGAAGUGAGGAAAAGGAG	Cleavage		1
Cc_miR-319i	XM_020358434.1:1-399	3	-1	1	20	15	34	UUCCUUUUUUUCACUUCUUA	UGAGUGGUGAAGGAAAGGAA	Cleavage		1
Cc_miR-319i	XM_020356768.1:1-395	3	-1	1	20	373	392	UUCCUUUUUUUCACUUCUUA	UUGGAAGUGAGGAAAAGGAG	Cleavage		1
Cc_miR-319i	XM_020356770.1:1-381	3	-1	1	20	359	378	UUCCUUUUUUUCACUUCUUA	UUGGAAGUGAGGAAAAGGAG	Cleavage		1
Cc_miR-319i	XM_020358433.1:1-314	3	-1	1	20	33	52	UUCCUUUUUUUCACUUCUUA	UGAGUGGUGAAGGAAAGGAA	Cleavage		1
Cc_miR-319i	XM_020373791.1:1-1138	3	-1	1	20	224	243	UUCCUUUUUUUCACUUCUUA	AAAGAAGUUAAAAAAAGAAA	Cleavage		1
Cc_miR-319i	XM_020384966.1:1-500	3	-1	1	20	47	66	UUCCUUUUUUUCACUUCUUA	GAGGAAGUGGAAAGAGGGAC	Cleavage		2
Cc_miR-319i	XM_020384965.1:1-499	3	-1	1	20	46	65	UUCCUUUUUUUCACUUCUUA	GAGGAAGUGGAAAGAGGGAC	Cleavage		2
Cc_miR-319i	XM_020348410.1:1-189	3	-1	1	20	44	63	UUCCUUUUUUUCACUUCUUA	UUGGAAGAGAAAAAAAGGAA	Cleavage		1
Cc_miR-319i	XM_020367023.1:1-222	3	-1	1	20	156	175	UUCCUUUUUUUCACUUCUUA	GGAGGAGGGAAGAAAAGGAA	Cleavage		1
Cc_miR-319i	XM_020370608.1:1-845	3	-1	1	20	256	275	UUCCUUUUUUUCACUUCUUA	GAAGAAAUGAGAAAAAGGGU	Cleavage		1
Cc_miR-319i	XM_020370846.1:1-147	3	-1	1	20	62	81	UUCCUUUUUUUCACUUCUUA	AGAGAAGAGAAGAGAAGGAA	Cleavage		1
Cc_miR-319i	XM_020381667.1:1-215	3	-1	1	20	2	21	UUCCUUUUUUUCACUUCUUA	UAGAAAAUGAAAAAAAGGGA	Cleavage		1
Cc_miR-319i	XM_020374847.1:997-1666	3	-1	1	20	104	123	UUCCUUUUUUUCACUUCUUA	GAAUAAGUGAAGAAAAUGAA	Cleavage		1
Cc_miR-319i	XM_020371578.1:1-70	3	-1	1	20	42	61	UUCCUUUUUUUCACUUCUUA	AAAGGAGAGAGAGAAAGGAA	Cleavage		1
Cc_miR-319i	XM_020350098.1:1-175	3	-1	1	20	56	75	UUCCUUUUUUUCACUUCUUA	AAAAAAGUGAAAGAAAGAAA	Cleavage		1
Cc_miR-319i	XM_020379685.1:1-243	3	-1	1	20	98	117	UUCCUUUUUUUCACUUCUUA	UAAAACCUGAAAAAAAGGAA	Cleavage		1
Cc_miR-319k	XM_020377218.1:1-284	3	-1	1	23	235	257	UUGCUGGGGAAGAAUAAGGCCAA	UUGUUCUUGUUCUUCCUCUGCAA	Cleavage		1
Cc_miR-319k	XM_020377220.1:1-288	3	-1	1	23	239	261	UUGCUGGGGAAGAAUAAGGCCAA	UUGUUCUUGUUCUUCCUCUGCAA	Cleavage		1
Cc_miR-319k	XM_020357607.1:1-201	3	-1	1	23	146	168	UUGCUGGGGAAGAAUAAGGCCAA	CUGUUUUUGUUUUUCUCUAGCAA	Cleavage		1
Cc_miR-319k	XM_020357605.1:1-217	3	-1	1	23	146	168	UUGCUGGGGAAGAAUAAGGCCAA	CUGUUUUUGUUUUUCUCUAGCAA	Cleavage		1
Cc_miR-319k	XM_020357606.1:1-233	3	-1	1	23	162	184	UUGCUGGGGAAGAAUAAGGCCAA	CUGUUUUUGUUUUUCUCUAGCAA	Cleavage		1
Cc_miR-319k	XM_020360929.1:1-263	3	-1	1	23	63	85	UUGCUGGGGAAGAAUAAGGCCAA	AAUUUCUUGUUUUUCUUCGGCAA	Cleavage		1
Cc_miR-319k	XM_020350406.1:1-115	3	-1	1	23	81	103	UUGCUGGGGAAGAAUAAGGCCAA	UUCUUCUUCUUCUUCUCCAGUGA	Cleavage		1
Cc_miR-319k	XM_020362134.1:1-173	3	-1	1	23	65	87	UUGCUGGGGAAGAAUAAGGCCAA	AUCUUCUUCUUCUUCUUCAGUAA	Cleavage		1
Cc_miR-319k	XM_020375073.1:1-607	3	-1	1	23	434	456	UUGCUGGGGAAGAAUAAGGCCAA	CCUACCUUUUUCUUCUCCAACAA	Cleavage		1
Cc_miR-319k	XM_020375070.1:1-652	3	-1	1	23	435	457	UUGCUGGGGAAGAAUAAGGCCAA	CCUACCUUUUUCUUCUCCAACAA	Cleavage		1
Cc_miR-319l	XM_020381386.1:1-310	3	-1	1	22	129	150	UUUCCUUUUUUUCACUUCUUAU	AUAAGAAGUGGGAAGGGGGGAA	Cleavage		1
Cc_miR-319l	XR_002238700.1:1-2791	3	-1	1	22	470	491	UUUCCUUUUUUUCACUUCUUAU	GAAAGAGGUGAGAAAAAGAAAG	Cleavage		1
Cc_miR-319l	XR_002238701.1:1-2169	3	-1	1	22	470	491	UUUCCUUUUUUUCACUUCUUAU	GAAAGAGGUGAGAAAAAGAAAG	Cleavage		1
Cc_miR-319l	XM_020357419.1:1-162	3	-1	1	22	51	72	UUUCCUUUUUUUCACUUCUUAU	GUGAGAAGUGAGAAGAGAGAAA	Cleavage		2
Cc_miR-319l	XR_002238702.1:1-1889	3	-1	1	22	470	491	UUUCCUUUUUUUCACUUCUUAU	GAAAGAGGUGAGAAAAAGAAAG	Cleavage		1
Cc_miR-319l	XM_020353088.1:1-459	3	-1	1	22	202	223	UUUCCUUUUUUUCACUUCUUAU	UUAACAAGUGACAAGAAGGAAA	Translation		1
Cc_miR-319l	XM_020373791.1:1-1138	3	-1	1	22	223	244	UUUCCUUUUUUUCACUUCUUAU	CAAAGAAGUUAAAAAAAGAAAA	Cleavage		1
Cc_miR-319l	XM_020379685.1:1-243	3	-1	1	22	97	118	UUUCCUUUUUUUCACUUCUUAU	AUAAAACCUGAAAAAAAGGAAA	Cleavage		1
Cc_miR-319l	XR_002241372.1:1-1438	3	-1	1	22	1005	1026	UUUCCUUUUUUUCACUUCUUAU	AACAGAAGUGGAGAAAGGAAAA	Cleavage		1
Cc_miR-319l	XM_020348665.1:1-447	3	-1	1	22	347	368	UUUCCUUUUUUUCACUUCUUAU	CUGCUAAGUGGAAAAAAGGAGA	Cleavage		1
Cc_miR-319l	XM_020356311.1:1-237	3	-1	1	22	117	138	UUUCCUUUUUUUCACUUCUUAU	AGAGGAAGAGAGGAAGAGGAAA	Cleavage		1
Cc_miR-319l	XM_020358297.1:1-237	3	-1	1	22	117	138	UUUCCUUUUUUUCACUUCUUAU	AGAGGAAGAGAGGAAGAGGAAA	Cleavage		1
Cc_miR-319l	XR_002241373.1:1-1363	3	-1	1	22	1005	1026	UUUCCUUUUUUUCACUUCUUAU	AACAGAAGUGGAGAAAGGAAAA	Cleavage		1
Cc_miR-319l	XR_002240540.1:1-1285	3	-1	1	22	732	753	UUUCCUUUUUUUCACUUCUUAU	CAUAGGAGUGAGAAGAAAGAAA	Cleavage		2
Cc_miR-319l	XR_002240539.1:1-1285	3	-1	1	22	732	753	UUUCCUUUUUUUCACUUCUUAU	CAUAGGAGUGAGAAGAAAGAAA	Cleavage		2
Cc_miR-319l	XM_020350098.1:1-175	3	-1	1	22	55	76	UUUCCUUUUUUUCACUUCUUAU	AAAAAAAGUGAAAGAAAGAAAA	Cleavage		2
Cc_miR-319l	XM_020372642.1:1-606	3	-1	1	22	525	546	UUUCCUUUUUUUCACUUCUUAU	GAUUGGAGUGAGAGAGAGGAAA	Cleavage		1
Cc_miR-319l	XM_020372643.1:1-605	3	-1	1	22	524	545	UUUCCUUUUUUUCACUUCUUAU	GAUUGGAGUGAGAGAGAGGAAA	Cleavage		1
Cc_miR-319l	XM_020372644.1:1-589	3	-1	1	22	508	529	UUUCCUUUUUUUCACUUCUUAU	GAUUGGAGUGAGAGAGAGGAAA	Cleavage		1
Cc_miR-319l	XM_020383128.1:1-1039	3	-1	1	22	998	1019	UUUCCUUUUUUUCACUUCUUAU	AACAGAAGUGGAGAAAGGAAAA	Cleavage		1
Cc_miR-319l	XM_020383130.1:1-995	3	-1	1	22	954	975	UUUCCUUUUUUUCACUUCUUAU	AACAGAAGUGGAGAAAGGAAAA	Cleavage		1
Cc_miR-319l	XM_020357830.1:1-160	3	-1	1	22	101	122	UUUCCUUUUUUUCACUUCUUAU	AGAAGAAGAGAAAAAAAGAAGA	Cleavage		1
Cc_miR-319l	XM_020373342.1:466-894	3	-1	1	22	207	228	UUUCCUUUUUUUCACUUCUUAU	CUGAGCAGAGAGAAGAAGGAAA	Cleavage		1
Cc_miR-319l	XM_020381539.1:1-141	3	-1	1	22	72	93	UUUCCUUUUUUUCACUUCUUAU	GAAAGAAGAGAGAGAGAGGGAA	Cleavage		1
Cc_miR-319l	XM_020365475.1:1-463	3	-1	1	22	422	443	UUUCCUUUUUUUCACUUCUUAU	AACAGAAGUGGAGAAAGGAAAA	Cleavage		1
Cc_miR-319l	XM_020371578.1:1-70	3	-1	1	22	41	62	UUUCCUUUUUUUCACUUCUUAU	AAAAGGAGAGAGAGAAAGGAAG	Cleavage		1
Cc_miR-319l	XM_020356756.1:1-119	3	-1	1	22	30	51	UUUCCUUUUUUUCACUUCUUAU	UUUGGAAGUGAAUAGAAGGGAA	Translation		1
Cc_miR-319l	XM_020368384.1:1-348	3	-1	1	22	100	121	UUUCCUUUUUUUCACUUCUUAU	UAGAGAAGGGAAGGGAAGGGAA	Cleavage		1
Cc_miR-319l	XM_020368385.1:1-312	3	-1	1	22	69	90	UUUCCUUUUUUUCACUUCUUAU	UAGAGAAGGGAAGGGAAGGGAA	Cleavage		1
Cc_miR-319x	XM_020367257.1:1-433	3	-1	1	24	322	345	UAGCAUAUGGAAGGGAAAGUGAUA	CGAUUCUUUUCCCUCCAUAUGCUU	Cleavage		1
Cc_miR-319x	XM_020361589.1:473-880	3	-1	1	24	172	195	UAGCAUAUGGAAGGGAAAGUGAUA	UGGAUUUAUUCCUUUCAUGUGCUA	Cleavage		1
Cc_miR-319y	XM_020362655.1:1-281	3	-1	1	24	231	254	UAGCAUCAUCAAGAUUCACAUGCA	AUUCUGUUAGAUUUGAUGAUGCUA	Cleavage		1
Cc_miR-319y	XM_020382301.1:1-211	3	-1	1	24	156	179	UAGCAUCAUCAAGAUUCACAUGCA	UUACCAUUAAUCUUGGUGAUGUUA	Cleavage		1
Cc_miR-319y	XM_020382302.1:1-320	3	-1	1	24	265	288	UAGCAUCAUCAAGAUUCACAUGCA	UUACCAUUAAUCUUGGUGAUGUUA	Cleavage		1
Cc_miR-390n	XM_020372510.1:1-269	3	-1	1	20	19	38	UCCACAGCUUUCUUGAACUG	UAGUUUGAGAAGGCUCUGGA	Cleavage		1
Cc_miR-390q	XM_020379461.1:1-77	3	-1	1	19	19	37	UCCUCAUAAGCCUUCUGAC	GUCAGAGGGUUUAUGGUGA	Cleavage		1
Cc_miR-393f	XM_020379461.1:1-77	3	-1	1	21	19	39	UCUCCUCAUAAGCCUUCUGAC	GUCAGAGGGUUUAUGGUGAGA	Cleavage		1
Cc_miR-393o	XM_020348297.1:1-85	3	-1	1	21	55	75	UGAAAUUGAGACUGAGAUUGU	ACAAUCUCAAUCUCAAUCUCA	Cleavage		1
Cc_miR-393o	XM_020360533.1:1-133	3	-1	1	21	72	92	UGAAAUUGAGACUGAGAUUGU	UCAAUUUCACUUUCAAUUUCG	Cleavage		1
Cc_miR-393o	XM_020354474.1:470-661	3	-1	1	21	171	191	UGAAAUUGAGACUGAGAUUGU	UCAAUUUCAAUUUUAAUUUCA	Cleavage		2
Cc_miR-393o	XM_020354474.1:470-661	3	-1	1	21	147	167	UGAAAUUGAGACUGAGAUUGU	GAAAUCUCAAUUUUAAUUUUA	Cleavage		2
Cc_miR-393o	XM_020370959.1:1-252	3	-1	1	21	128	148	UGAAAUUGAGACUGAGAUUGU	UCAAUCUCAAUCUCAAUCUCA	Cleavage		2
Cc_miR-393o	XM_020370958.1:1-252	3	-1	1	21	128	148	UGAAAUUGAGACUGAGAUUGU	UCAAUCUCAAUCUCAAUCUCA	Cleavage		2
Cc_miR-393o	XM_020360223.1:1-272	3	-1	1	21	116	136	UGAAAUUGAGACUGAGAUUGU	CUUAUCUUAGUUUUAGUUUCA	Cleavage		1
Cc_miR-393o	XM_020359856.1:1-404	3	-1	1	21	311	331	UGAAAUUGAGACUGAGAUUGU	CAGAUCUCAGUCUCAGUCUCG	Cleavage		1
Cc_miR-393o	XM_020372760.1:1-474	3	-1	1	21	309	329	UGAAAUUGAGACUGAGAUUGU	GGAAUCUCAGACCCAAUUUCA	Translation		1
Cc_miR-394g	XM_020368622.1:1-333	3	-1	1	21	226	246	UGACAGAAGUAUAGAGAGCAC	AUAUUUUCUAUGUUUCUGUCA	Cleavage		1
Cc_miR-394g	XR_002238639.1:1-884	3	-1	1	21	706	726	UGACAGAAGUAUAGAGAGCAC	UAGAUCUUUAUGCUUUUGUUA	Cleavage		1
Cc_miR-394g	XR_002238638.1:1-986	3	-1	1	21	808	828	UGACAGAAGUAUAGAGAGCAC	UAGAUCUUUAUGCUUUUGUUA	Cleavage		1
Cc_miR-395b	XM_020355548.1:1-97	3	-1	1	22	61	82	UGAGGAAUGAUAGGGCAAAUCU	AGAAUUUCCUUAUCAUUUCUCA	Cleavage		1
Cc_miR-395b	XM_020355033.1:1-625	3	-1	1	22	42	63	UGAGGAAUGAUAGGGCAAAUCU	GCCUUAGCUCUAUCAUUCAUCA	Cleavage		1
Cc_miR-395b	XM_020355018.1:1-643	3	-1	1	22	42	63	UGAGGAAUGAUAGGGCAAAUCU	GCCUUAGCUCUAUCAUUCAUCA	Cleavage		1
Cc_miR-395b	XM_020355041.1:1-688	3	-1	1	22	42	63	UGAGGAAUGAUAGGGCAAAUCU	GCCUUAGCUCUAUCAUUCAUCA	Cleavage		1
Cc_miR-395b	XM_020355026.1:1-758	3	-1	1	22	42	63	UGAGGAAUGAUAGGGCAAAUCU	GCCUUAGCUCUAUCAUUCAUCA	Cleavage		1
Cc_miR-395b	XM_020355010.1:1-786	3	-1	1	22	42	63	UGAGGAAUGAUAGGGCAAAUCU	GCCUUAGCUCUAUCAUUCAUCA	Cleavage		1
Cc_miR-396a	XM_020351606.1:1-576	3	-1	1	20	406	425	UGAGGGGAAUGAAGCCUGGU	ACUAAGCUUCAUUCCUCUCU	Cleavage		1
Cc_miR-396a	XM_020384126.1:1-254	3	-1	1	20	32	51	UGAGGGGAAUGAAGCCUGGU	UUCAGGUUUCGUUUUUCUCA	Cleavage		1
Cc_miR-396a	XM_020372623.1:1-440	3	-1	1	20	326	345	UGAGGGGAAUGAAGCCUGGU	ACCACCCUUUAUUCCUCUCA	Cleavage		1
Cc_miR-396b	XM_020372623.1:1-440	3	-1	1	22	328	349	UGAGUGAGGGGAAUGAAGCCUG	CACCCUUUAUUCCUCUCACUCU	Cleavage		1
Cc_miR-396b	XM_020351606.1:1-576	3	-1	1	22	408	429	UGAGUGAGGGGAAUGAAGCCUG	UAAGCUUCAUUCCUCUCUCUCC	Cleavage		1
Cc_miR-396b	XM_020370397.1:1-138	3	-1	1	22	46	67	UGAGUGAGGGGAAUGAAGCCUG	AUGCUUUCAUUCCCCUCCCUCA	Cleavage		1
Cc_miR-396b	XM_020370398.1:1-138	3	-1	1	22	46	67	UGAGUGAGGGGAAUGAAGCCUG	AUGCUUUCAUUCCCCUCCCUCA	Cleavage		1
Cc_miR-396b	XM_020363831.1:1-171	3	-1	1	22	35	56	UGAGUGAGGGGAAUGAAGCCUG	AUUGCUUCAUUCCCUUCUCUCC	Cleavage		1
Cc_miR-396b	XM_020368185.1:1-356	3	-1	1	22	192	213	UGAGUGAGGGGAAUGAAGCCUG	GGUGUUUCAUUUCCUUCACCCA	Cleavage		1
Cc_miR-396b	XM_020346525.1:1-175	3	-1	1	22	101	122	UGAGUGAGGGGAAUGAAGCCUG	UUCGCUUCCUUCUCCUCAUUCU	Cleavage		1
Cc_miR-396b	XM_020346528.1:1-175	3	-1	1	22	101	122	UGAGUGAGGGGAAUGAAGCCUG	UUCGCUUCCUUCUCCUCAUUCU	Cleavage		1
Cc_miR-396b	XM_020357452.1:1-99	3	-1	1	20	1	20	UGAGUGAGGGGAAUGAAGCC	CGCCACAUUCCUCUCAUUCA	Cleavage		1
Cc_miR-396b	XM_020361058.1:1-107	3	-1	1	22	81	102	UGAGUGAGGGGAAUGAAGCCUG	GUAGUUCAAUUCCCCUCGCUCA	Cleavage		1
Cc_miR-396b	XM_020361059.1:1-107	3	-1	1	22	81	102	UGAGUGAGGGGAAUGAAGCCUG	GUAGUUCAAUUCCCCUCGCUCA	Cleavage		1
Cc_miR-396b	XM_020361056.1:1-107	3	-1	1	22	81	102	UGAGUGAGGGGAAUGAAGCCUG	GUAGUUCAAUUCCCCUCGCUCA	Cleavage		1
Cc_miR-396d	XM_020384403.1:1-1200	3	-1	1	21	1056	1076	UGAUGGGAAUGUUGUUUGGCU	AACUCAACAACAUUCUUAUUA	Cleavage		1
Cc_miR-396g	XM_020384291.1:1-194	3	-1	1	24	1	24	UGAUUCUUCAACAUCAGUCGGUUC	GAGUUAGCUUGUGUUGAAGAAUCA	Cleavage		1
Cc_miR-396h	XM_020358929.1:1589-1831	3	-1	1	20	97	116	UGAUUGAGUGCAGCAUUGAU	UCCAAUGCUGUGCUCAAUCU	Cleavage		1
Cc_miR-396h	XM_020376666.1:1-170	3	-1	1	20	1	20	UGAUUGAGUGCAGCAUUGAU	GUUGAUAUUGUACUCAAUCA	Cleavage		1
Cc_miR-396h	XM_020376667.1:1-170	3	-1	1	20	1	20	UGAUUGAGUGCAGCAUUGAU	GUUGAUAUUGUACUCAAUCA	Cleavage		1
Cc_miR-396h	XM_020352357.1:1-652	3	-1	1	20	187	206	UGAUUGAGUGCAGCAUUGAU	GUUAUUGCUGCACACAAUCA	Cleavage		1
Cc_miR-396h	XM_020360259.1:415-1280	3	-1	1	20	787	806	UGAUUGAGUGCAGCAUUGAU	UUCAAUACUGCACUCAAAUA	Cleavage		1
Cc_miR-396m	XM_020363086.1:1-124	3	-1	1	19	60	78	UGGAGAAGCAGGGCACGUG	CACGUGCCUUGUUAUUCCA	Cleavage		1
Cc_miR-396p	XM_020359236.1:1-196	3	-1	1	23	122	144	UGGAUCUAAGAAUGAAUAGAUGG	CUCUCAACUCAUUCUUAGAUCUG	Cleavage		1
Cc_miR-396p	XM_020359237.1:1-196	3	-1	1	23	122	144	UGGAUCUAAGAAUGAAUAGAUGG	CUCUCAACUCAUUCUUAGAUCUG	Cleavage		1
Cc_miR-396y	XM_020362070.1:1-176	3	-1	1	19	103	121	UGGCUGGGGGGAAUGAAGC	UCUUCAUUCUUCUCAGCCG	Cleavage		1
Cc_miR-408a	XM_020359060.1:1-754	3	-1	1	24	681	704	UGUCUUAAGAAAGUAUGAGUCUAA	UACUACUACUACUUUUUUGAGACA	Cleavage		1
Cc_miR-408a	XM_020359061.1:1-767	3	-1	1	24	694	717	UGUCUUAAGAAAGUAUGAGUCUAA	UACUACUACUACUUUUUUGAGACA	Cleavage		1
Cc_miR-408c	XM_020358240.1:1-329	3	-1	1	24	282	305	UGUUUAGGUUCGUGCUUAUUUCUU	AACGUGUAAAUGCGAAUCUAAACA	Cleavage		1
Cc_miR-408f	XM_020372320.1:144-983	3	-1	1	20	395	414	UUAGCUGCUGACUCAUUCAU	AUGAAGGAGUCGGUGGCUGA	Cleavage		1
Cc_miR-4995b	XM_020379549.1:1-393	3	-1	1	19	109	127	UUAUAUAAGAGAGAAUAUG	CAUGUUUUUUUUUGUGUAA	Cleavage		1
Cc_miR-4995b	XR_002239958.1:741-2830	3	-1	1	19	902	920	UUAUAUAAGAGAGAAUAUG	UAUAUUUUUUUUUAUAUAU	Cleavage		1
Cc_miR-4995b	XR_002239966.1:741-2854	3	-1	1	19	902	920	UUAUAUAAGAGAGAAUAUG	UAUAUUUUUUUUUAUAUAU	Cleavage		1
Cc_miR-4995b	XM_020379550.1:1-797	3	-1	1	19	108	126	UUAUAUAAGAGAGAAUAUG	CAUGUUUUUUUUUGUGUAA	Cleavage		1
Cc_miR-4995b	XM_020361747.1:1-82	3	-1	1	19	7	25	UUAUAUAAGAGAGAAUAUG	UAGAAUUUCUCUUAUAUAA	Cleavage		1
Cc_miR-4995b	XM_020348435.1:1-1055	3	-1	1	19	436	454	UUAUAUAAGAGAGAAUAUG	CUUUUUUUUUCUUAUAUAA	Cleavage		1
Cc_miR-530a	XM_020379549.1:1-393	3	-1	1	20	108	127	UUAUAUAAGAGAGAAUAUGA	ACAUGUUUUUUUUUGUGUAA	Cleavage		1
Cc_miR-530a	XR_002239958.1:741-2830	3	-1	1	20	901	920	UUAUAUAAGAGAGAAUAUGA	AUAUAUUUUUUUUUAUAUAU	Cleavage		1
Cc_miR-530a	XR_002239966.1:741-2854	3	-1	1	20	901	920	UUAUAUAAGAGAGAAUAUGA	AUAUAUUUUUUUUUAUAUAU	Cleavage		1
Cc_miR-530a	XM_020379550.1:1-797	3	-1	1	20	107	126	UUAUAUAAGAGAGAAUAUGA	ACAUGUUUUUUUUUGUGUAA	Cleavage		1
Cc_miR-530a	XM_020361747.1:1-82	3	-1	1	20	6	25	UUAUAUAAGAGAGAAUAUGA	AUAGAAUUUCUCUUAUAUAA	Cleavage		1
Cc_miR-530a	XM_020348435.1:1-1055	3	-1	1	20	435	454	UUAUAUAAGAGAGAAUAUGA	ACUUUUUUUUUCUUAUAUAA	Cleavage		1
Cc_miR-6182a	XM_020364480.1:307-983	3	-1	1	22	463	486	UUCUUGAGUGGAGU--UGAACAUG	UGUGUUCAGGAUUCCACUCAAGAA	Cleavage		1
Cc_miR-6182a	XM_020380010.1:1-416	3	-1	1	22	254	275	UUCUUGAGUGGAGUUGAACAUG	UGCCAUCAACUCUAUUCAAGAA	Cleavage		1
Cc_miR-8005a	XR_002238886.1:1-345	3	-1	1	21	192	212	UUGACAGAAGAGAGUGAGCAC	AAGCUUGCUUUUUUCUGUCAC	Cleavage		1
Cc_miR-8005a	XR_002238887.1:1-345	3	-1	1	21	192	212	UUGACAGAAGAGAGUGAGCAC	AAGCUUGCUUUUUUCUGUCAC	Cleavage		1
Cc_miR-8005a	XM_020349130.1:1-345	3	-1	1	21	192	212	UUGACAGAAGAGAGUGAGCAC	AAGCUUGCUUUUUUCUGUCAC	Cleavage		1
Cc_miR-8005a	XM_020377263.1:1-192	3	-1	1	21	62	82	UUGACAGAAGAGAGUGAGCAC	UCUCUCUCUCUCUUCUGUCAC	Cleavage		1
Cc_miR-8005a	XM_020346430.1:1-264	3	-1	1	21	110	130	UUGACAGAAGAGAGUGAGCAC	AAUCACAUUCUUUUCUGUCAA	Cleavage		1
Cc_miR-8175a	XM_020359218.1:225-1376	3	-1	1	21	280	300	UUGAGGGGAAUGAAGCCUGGU	UGGAGGUUUCAUUUUCCUCAG	Cleavage		1
Cc_miR-8175c	XR_002239736.1:137-1061	3	-1	1	20	57	76	UUGGAGAAGCAGGGCACGUG	CACGUGCUCUCCUUUUCCAG	Translation		1
Cc_miR-8175c	XR_002239737.1:137-1108	3	-1	1	20	57	76	UUGGAGAAGCAGGGCACGUG	CACGUGCUCUCCUUUUCCAG	Translation		1
Cc_miR-8175c	XM_020380547.1:1-254	3	-1	1	20	121	140	UUGGAGAAGCAGGGCACGUG	GAUGUGCCUUACUUUUCCAA	Translation		1
Cc_miR-9730d	XR_002241292.1:1-1283	3	-1	1	22	969	990	UUGUGAGCUAUGUUUUGCAAGG	GGUUGUGGAACAUGGCUCACAC	Cleavage		2
Cc_miR-9730d	XR_002241291.1:1-1283	3	-1	1	22	969	990	UUGUGAGCUAUGUUUUGCAAGG	GGUUGUGGAACAUGGCUCACAC	Cleavage		2
Cc_miR-9730d	XR_002241288.1:1-1283	3	-1	1	22	969	990	UUGUGAGCUAUGUUUUGCAAGG	GGUUGUGGAACAUGGCUCACAC	Cleavage		2
Cc_miR-9730d	XR_002241290.1:1-1283	3	-1	1	22	969	990	UUGUGAGCUAUGUUUUGCAAGG	GGUUGUGGAACAUGGCUCACAC	Cleavage		2
Cc_miR-9730d	XR_002241289.1:1-1910	3	-1	1	22	969	990	UUGUGAGCUAUGUUUUGCAAGG	GGUUGUGGAACAUGGCUCACAC	Cleavage		2
Cc_miR-9730d	XR_002241287.1:1-1910	3	-1	1	22	969	990	UUGUGAGCUAUGUUUUGCAAGG	GGUUGUGGAACAUGGCUCACAC	Cleavage		2
Cc_miR-9756b	XM_020379103.1:1-453	3	-1	1	23	404	426	UUUCUUGACAUUGCUUGUUGCUU	CAUAAACAGGCCAUGUCAAGGGA	Cleavage		1
Cc_miR-9756b	XM_020379091.1:1-373	3	-1	1	23	324	346	UUUCUUGACAUUGCUUGUUGCUU	CAUAAACAGGCCAUGUCAAGGGA	Cleavage		1
Cc_miR-9756c	XM_020350723.1:315-1186	3	-1	1	22	553	574	UUUGAGCUGAGUAUUUAUUGUG	UAUAAUAAAUACUUGUCUUAAA	Cleavage		1
Cc_miR-9756d	XM_020347975.1:1-385	3	-1	1	22	87	108	UUUGAGGGGAAUGAAGCCUGGU	CCUAGGUUUUAUUCCUCUCGAC	Cleavage		1
Cc_miR-9756d	XM_020363337.1:1-253	3	-1	1	22	87	108	UUUGAGGGGAAUGAAGCCUGGU	GCAAGGUUUCGUUUCCCUCAUA	Cleavage		1
Cc_miR-9756d	XM_020363336.1:1-253	3	-1	1	22	87	108	UUUGAGGGGAAUGAAGCCUGGU	GCAAGGUUUCGUUUCCCUCAUA	Cleavage		1
Cc_miR-9756d	XM_020367010.1:1-116	3	-1	1	22	71	92	UUUGAGGGGAAUGAAGCCUGGU	CCUAAACUUCAUUUCCUUCAAA	Cleavage		1
Cc_miR-9756d	XM_020359218.1:225-1376	3	-1	1	22	280	301	UUUGAGGGGAAUGAAGCCUGGU	UGGAGGUUUCAUUUUCCUCAGU	Cleavage		1
Cc_miR-9756d	XM_020357412.1:1-52	3	-1	1	20	1	20	UUUGAGGGGAAUGAAGCCUG	AGGUCUUCAUUCCUUUCAAG	Cleavage		1
Cc_miR-053a	XM_020376707.1:1-456	3.5	-1	1	20	425	444	AAAAACAUGAUUGAGUGCAG	AAGAACUCAUUCAUGUUUUU	Translation		1
Cc_miR-053a	XM_020373696.1:1-530	3.5	-1	1	20	58	77	AAAAACAUGAUUGAGUGCAG	AUGCUCUCAUUCAUGUUUUA	Translation		1
Cc_miR-053a	XM_020355394.1:1-170	3.5	-1	1	20	143	162	AAAAACAUGAUUGAGUGCAG	AUUCAAUCAGUUGUGUUUUU	Cleavage		1
Cc_miR-10921a	XM_020347975.1:1-385	3.5	-1	1	23	87	109	UUUUGAGGGGAAUGAAGCCUGGU	CCUAGGUUUUAUUCCUCUCGACA	Cleavage		1
Cc_miR-10921a	XM_020366667.1:1-310	3.5	-1	1	23	99	121	UUUUGAGGGGAAUGAAGCCUGGU	CUCAGCCUUCAUUUCAUUCAAAA	Cleavage		1
Cc_miR-10921a	XM_020367271.1:1-167	3.5	-1	1	23	70	92	UUUUGAGGGGAAUGAAGCCUGGU	UCUUCCCUUCAUUUCCCUUGAAA	Cleavage		1
Cc_miR-10921a	XM_020358269.1:434-1959	3.5	-1	1	23	469	491	UUUUGAGGGGAAUGAAGCCUGGU	CCCCGGCUGCAUUCCCCUCCAGG	Cleavage		1
Cc_miR-10921a	XM_020351361.1:1-484	3.5	-1	1	23	21	43	UUUUGAGGGGAAUGAAGCCUGGU	AUUCACUUUCAUUCUUCUCAAAA	Cleavage		1
Cc_miR-10921a	XM_020351362.1:1-484	3.5	-1	1	23	21	43	UUUUGAGGGGAAUGAAGCCUGGU	AUUCACUUUCAUUCUUCUCAAAA	Cleavage		1
Cc_miR-10921a	XM_020352279.1:1-477	3.5	-1	1	23	391	413	UUUUGAGGGGAAUGAAGCCUGGU	UCUUAGCUUCAUUCUGCUCAAAG	Cleavage		1
Cc_miR-1310b	XM_020356606.1:1-301	3.5	-1	1	21	194	214	AAAAAUAGCUUCUCAGAUGAU	AAUAAUAGGGAAGCUAUUUUU	Cleavage		1
Cc_miR-1310c	XR_002239130.1:1-1364	3.5	-1	1	19	203	221	AAAAUAUUUGUACAUGAUU	AAUUGUGUGUGAGUGUUUU	Cleavage		2
Cc_miR-1310c	XR_002239131.1:1-1373	3.5	-1	1	19	203	221	AAAAUAUUUGUACAUGAUU	AAUUGUGUGUGAGUGUUUU	Cleavage		2
Cc_miR-1310c	XR_002239128.1:1-1379	3.5	-1	1	19	203	221	AAAAUAUUUGUACAUGAUU	AAUUGUGUGUGAGUGUUUU	Cleavage		2
Cc_miR-1310c	XR_002239129.1:1-1388	3.5	-1	1	19	203	221	AAAAUAUUUGUACAUGAUU	AAUUGUGUGUGAGUGUUUU	Cleavage		2
Cc_miR-1310c	XR_002239127.1:1-1394	3.5	-1	1	19	203	221	AAAAUAUUUGUACAUGAUU	AAUUGUGUGUGAGUGUUUU	Cleavage		2
Cc_miR-1310c	XR_002239124.1:1-1398	3.5	-1	1	19	203	221	AAAAUAUUUGUACAUGAUU	AAUUGUGUGUGAGUGUUUU	Cleavage		2
Cc_miR-1310c	XR_002239125.1:1-1402	3.5	-1	1	19	203	221	AAAAUAUUUGUACAUGAUU	AAUUGUGUGUGAGUGUUUU	Cleavage		2
Cc_miR-1310c	XR_002239126.1:1-1403	3.5	-1	1	19	203	221	AAAAUAUUUGUACAUGAUU	AAUUGUGUGUGAGUGUUUU	Cleavage		2
Cc_miR-1310c	XR_002239123.1:1-1477	3.5	-1	1	19	203	221	AAAAUAUUUGUACAUGAUU	AAUUGUGUGUGAGUGUUUU	Cleavage		2
Cc_miR-1310c	XR_002239136.1:1-935	3.5	-1	1	19	203	221	AAAAUAUUUGUACAUGAUU	AAUUGUGUGUGAGUGUUUU	Cleavage		1
Cc_miR-1310c	XR_002239135.1:1-977	3.5	-1	1	19	203	221	AAAAUAUUUGUACAUGAUU	AAUUGUGUGUGAGUGUUUU	Cleavage		1
Cc_miR-1310c	XR_002239134.1:1-992	3.5	-1	1	19	203	221	AAAAUAUUUGUACAUGAUU	AAUUGUGUGUGAGUGUUUU	Cleavage		1
Cc_miR-1310c	XR_002239133.1:1-1001	3.5	-1	1	19	203	221	AAAAUAUUUGUACAUGAUU	AAUUGUGUGUGAGUGUUUU	Cleavage		1
Cc_miR-1310c	XR_002239132.1:1-1090	3.5	-1	1	19	203	221	AAAAUAUUUGUACAUGAUU	AAUUGUGUGUGAGUGUUUU	Cleavage		1
Cc_miR-1310c	XM_020371397.1:1-386	3.5	-1	1	19	286	304	AAAAUAUUUGUACAUGAUU	AAGUAUGUGGAAAUAUUUU	Translation		1
Cc_miR-1310c	XM_020352374.1:1-812	3.5	-1	1	19	699	717	AAAAUAUUUGUACAUGAUU	AAGUAUGUGGAAAUAUUUU	Translation		1
Cc_miR-1310c	XM_020376465.1:1-539	3.5	-1	1	19	510	527	AAAAUAUUUGUACAUGAUU	CAUUA-GUACAAAUAUUUU	Cleavage		1
Cc_miR-1310d	XR_002240507.1:1-1200	3.5	-1	1	25	697	721	AAAGAUUCUAAGACGUGCGUCUUGC	AACCCUUGUAUUUCUUGGAGUCUUU	Cleavage		1
Cc_miR-1310d	XR_002240506.1:1-1224	3.5	-1	1	25	721	745	AAAGAUUCUAAGACGUGCGUCUUGC	AACCCUUGUAUUUCUUGGAGUCUUU	Cleavage		1
Cc_miR-1310d	XR_002240499.1:1-1231	3.5	-1	1	25	728	752	AAAGAUUCUAAGACGUGCGUCUUGC	AACCCUUGUAUUUCUUGGAGUCUUU	Cleavage		1
Cc_miR-1310d	XR_002240502.1:1-1231	3.5	-1	1	25	728	752	AAAGAUUCUAAGACGUGCGUCUUGC	AACCCUUGUAUUUCUUGGAGUCUUU	Cleavage		1
Cc_miR-1310d	XR_002240500.1:1-1231	3.5	-1	1	25	728	752	AAAGAUUCUAAGACGUGCGUCUUGC	AACCCUUGUAUUUCUUGGAGUCUUU	Cleavage		1
Cc_miR-1310d	XR_002240501.1:1-1231	3.5	-1	1	25	728	752	AAAGAUUCUAAGACGUGCGUCUUGC	AACCCUUGUAUUUCUUGGAGUCUUU	Cleavage		1
Cc_miR-1310d	XR_002240505.1:1-1231	3.5	-1	1	25	728	752	AAAGAUUCUAAGACGUGCGUCUUGC	AACCCUUGUAUUUCUUGGAGUCUUU	Cleavage		1
Cc_miR-1310d	XR_002240504.1:1-1350	3.5	-1	1	25	847	871	AAAGAUUCUAAGACGUGCGUCUUGC	AACCCUUGUAUUUCUUGGAGUCUUU	Cleavage		1
Cc_miR-1310d	XR_002240503.1:1-3167	3.5	-1	1	25	728	752	AAAGAUUCUAAGACGUGCGUCUUGC	AACCCUUGUAUUUCUUGGAGUCUUU	Cleavage		1
Cc_miR-1507a	XM_020362391.1:1-320	3.5	-1	1	23	152	174	AAAUUCAAGUAAGAAGAUUAAAA	UUUCAAUCUUUUAAGUUGAAUUU	Translation		1
Cc_miR-1507a	XM_020384379.1:1-151	3.5	-1	1	23	11	33	AAAUUCAAGUAAGAAGAUUAAAA	GAGAAAUUUUCUUCUUUGGGUUU	Translation		1
Cc_miR-1507a	XR_002240904.1:1-545	3.5	-1	1	23	312	334	AAAUUCAAGUAAGAAGAUUAAAA	GGAUAAUUUGCUUGCCUGAAUUU	Cleavage		1
Cc_miR-1507a	XR_002240905.1:1-548	3.5	-1	1	23	312	334	AAAUUCAAGUAAGAAGAUUAAAA	GGAUAAUUUGCUUGCCUGAAUUU	Cleavage		1
Cc_miR-1507a	XM_020352264.1:1-286	3.5	-1	1	23	76	98	AAAUUCAAGUAAGAAGAUUAAAA	AAAGGAUUUUUUUCUUUGAAUUU	Translation		1
Cc_miR-1507a	XM_020364011.1:1-516	3.5	-1	1	23	211	233	AAAUUCAAGUAAGAAGAUUAAAA	CGCAAAUUUUCCUGUUUGGAUUU	Cleavage		1
Cc_miR-1512a	XM_020360944.1:1-221	3.5	-1	1	25	63	87	AACAGGAAAAGGUGUUGUUGAGAUG	AGAAACAACGUCACAUUUUCUUGUU	Translation		1
Cc_miR-1512a	XM_020357737.1:1-236	3.5	-1	1	25	23	47	AACAGGAAAAGGUGUUGUUGAGAUG	CUAUAAAAUAACAUCUUUUUUCGUU	Cleavage		1
Cc_miR-1512c	XM_020384612.1:1-514	3.5	-1	1	22	381	402	AAGAUCAUCACAUCAUGCAUAU	AUGUGGAUGGUGUGAUGAAUUU	Cleavage		1
Cc_miR-1512c	XR_002241138.1:1-2890	3.5	-1	1	22	1295	1316	AAGAUCAUCACAUCAUGCAUAU	UCAUCCAUGAUUUGGUGAUUUU	Translation		3
Cc_miR-1512c	XR_002241133.1:1-2928	3.5	-1	1	22	1295	1316	AAGAUCAUCACAUCAUGCAUAU	UCAUCCAUGAUUUGGUGAUUUU	Translation		3
Cc_miR-1512c	XR_002241134.1:1-2935	3.5	-1	1	22	1212	1233	AAGAUCAUCACAUCAUGCAUAU	UCAUCCAUGAUUUGGUGAUUUU	Translation		3
Cc_miR-1512c	XR_002241137.1:1-2945	3.5	-1	1	22	1295	1316	AAGAUCAUCACAUCAUGCAUAU	UCAUCCAUGAUUUGGUGAUUUU	Translation		3
Cc_miR-1512c	XR_002241132.1:1-3018	3.5	-1	1	22	1295	1316	AAGAUCAUCACAUCAUGCAUAU	UCAUCCAUGAUUUGGUGAUUUU	Translation		3
Cc_miR-156ac	XM_020370024.1:1-188	3.5	-1	1	22	45	66	AGAAUGAAGGAGCUUCCCUCAG	CUCAUGCAAGCUCCUCCAUUCU	Cleavage		1
Cc_miR-156ac	XM_020347278.1:737-1118	3.5	-1	1	22	7	28	AGAAUGAAGGAGCUUCCCUCAG	UCGAUGGUGGCUCCUUUAUUUU	Cleavage		1
Cc_miR-156ac	XM_020348809.1:1-727	3.5	-1	1	22	313	334	AGAAUGAAGGAGCUUCCCUCAG	GCCAGAGAUGCUCCAUCAUUCU	Cleavage		1
Cc_miR-156ac	XM_020348808.1:1-758	3.5	-1	1	22	344	365	AGAAUGAAGGAGCUUCCCUCAG	GCCAGAGAUGCUCCAUCAUUCU	Cleavage		1
Cc_miR-156ac	XM_020348810.1:1-758	3.5	-1	1	22	344	365	AGAAUGAAGGAGCUUCCCUCAG	GCCAGAGAUGCUCCAUCAUUCU	Cleavage		1
Cc_miR-156ae	XM_020350009.1:1-443	3.5	-1	1	25	111	135	AGAGAAGGAAUCUAAGAGCUAGUGA	CUCCUAGAUUUUAGAUUUUUUUUUU	Cleavage		1
Cc_miR-156ae	XM_020371181.1:1-339	3.5	-1	1	25	182	206	AGAGAAGGAAUCUAAGAGCUAGUGA	UGGUUUGUUUUUAUAUUUCUUCUUU	Cleavage		1
Cc_miR-156ae	XM_020372522.1:1670-2817	3.5	-1	1	25	323	347	AGAGAAGGAAUCUAAGAGCUAGUGA	UAUCUUGCUCUUUGAUUCUUUCUUC	Cleavage		1
Cc_miR-156ae	XM_020357070.1:1-430	3.5	-1	1	25	399	422	AGAGAAGGAAUCUAAGAGCUAGUGA	AACAAAGCUUUUAGAUUC-UUCUCU	Cleavage		1
Cc_miR-156ae	XM_020357069.1:1-431	3.5	-1	1	25	400	423	AGAGAAGGAAUCUAAGAGCUAGUGA	AACAAAGCUUUUAGAUUC-UUCUCU	Cleavage		1
Cc_miR-156ae	XM_020346717.1:1-234	3.5	-1	1	25	205	229	AGAGAAGGAAUCUAAGAGCUAGUGA	CUGCAUGCUCUUCAAUUCUUUCUCU	Cleavage		1
Cc_miR-156ag	XM_020377828.1:764-1511	3.5	-1	1	24	538	561	AGAGAUUAGACAAUUGAAUAGUAU	UUGCCACUCUGUUGUCUAAUCUCG	Cleavage		1
Cc_miR-156ag	XM_020373369.1:1-291	3.5	-1	1	24	56	79	AGAGAUUAGACAAUUGAAUAGUAU	UAGAGUGUUAAUUGUUUAGUCUCU	Cleavage		1
Cc_miR-156ag	XM_020364280.1:1-375	3.5	-1	1	24	155	178	AGAGAUUAGACAAUUGAAUAGUAU	UUUUUGAUUUAUUGUCUAGUCUCU	Cleavage		1
Cc_miR-156ag	XM_020362324.1:1-431	3.5	-1	1	24	164	187	AGAGAUUAGACAAUUGAAUAGUAU	CUUUUAUUUUUUUGUCUAAUUUUU	Cleavage		1
Cc_miR-156ag	XM_020348834.1:1-316	3.5	-1	1	24	84	107	AGAGAUUAGACAAUUGAAUAGUAU	GUUGAAUUGAAUUUUCUAAUCUCA	Translation		1
Cc_miR-156ag	XM_020348835.1:1-316	3.5	-1	1	24	84	107	AGAGAUUAGACAAUUGAAUAGUAU	GUUGAAUUGAAUUUUCUAAUCUCA	Translation		1
Cc_miR-156ag	XM_020348836.1:1-317	3.5	-1	1	24	85	108	AGAGAUUAGACAAUUGAAUAGUAU	GUUGAAUUGAAUUUUCUAAUCUCA	Translation		1
Cc_miR-156ag	XM_020383913.1:1-837	3.5	-1	1	24	77	100	AGAGAUUAGACAAUUGAAUAGUAU	AAUGUAUUCUUUUGUCUGGUUUCU	Cleavage		1
Cc_miR-156ag	XM_020383917.1:1-837	3.5	-1	1	24	77	100	AGAGAUUAGACAAUUGAAUAGUAU	AAUGUAUUCUUUUGUCUGGUUUCU	Cleavage		1
Cc_miR-156ag	XR_002241450.1:1-837	3.5	-1	1	24	77	100	AGAGAUUAGACAAUUGAAUAGUAU	AAUGUAUUCUUUUGUCUGGUUUCU	Cleavage		1
Cc_miR-156aj	XM_020349131.1:1-109	3.5	-1	1	19	60	78	AGAGGCUGACAGAAGAGAG	CUCUCUUCUUUUAACCUCU	Translation		1
Cc_miR-156aj	XM_020346857.1:1-119	3.5	-1	1	19	55	73	AGAGGCUGACAGAAGAGAG	CUCUUUUCUCUUAGUUUCU	Translation		1
Cc_miR-156aj	XM_020384673.1:1-667	3.5	-1	1	19	257	275	AGAGGCUGACAGAAGAGAG	CUUUCUUUUGUCGGUCUUC	Cleavage		1
Cc_miR-156aj	XM_020356663.1:1-445	3.5	-1	1	19	233	251	AGAGGCUGACAGAAGAGAG	UUCUUUUUUGUUGGUUUCU	Cleavage		1
Cc_miR-156aj	XM_020356664.1:1-448	3.5	-1	1	19	234	252	AGAGGCUGACAGAAGAGAG	UUCUUUUUUGUUGGUUUCU	Cleavage		1
Cc_miR-156aj	XM_020356665.1:1-448	3.5	-1	1	19	231	249	AGAGGCUGACAGAAGAGAG	UUCUUUUUUGUUGGUUUCU	Cleavage		1
Cc_miR-156aj	XM_020356662.1:1-450	3.5	-1	1	19	233	251	AGAGGCUGACAGAAGAGAG	UUCUUUUUUGUUGGUUUCU	Cleavage		1
Cc_miR-156aj	XM_020367565.1:1-520	3.5	-1	1	19	341	359	AGAGGCUGACAGAAGAGAG	UUUCUUUUUGUUAGCCUCU	Cleavage		1
Cc_miR-156aj	XM_020367573.1:1-529	3.5	-1	1	19	350	368	AGAGGCUGACAGAAGAGAG	UUUCUUUUUGUUAGCCUCU	Cleavage		1
Cc_miR-156aj	XM_020374038.1:495-1364	3.5	-1	1	19	122	140	AGAGGCUGACAGAAGAGAG	CACUCUUUUCUCAGUCUCU	Translation		2
Cc_miR-156am	XM_020348929.1:1-213	3.5	-1	1	25	51	74	AGAUGAAGAUUACAAGAAGCUACGG	UUGUGGCUUCUUGUGAUCU-CAUCU	Cleavage		1
Cc_miR-156am	XM_020348930.1:1-213	3.5	-1	1	25	51	74	AGAUGAAGAUUACAAGAAGCUACGG	UUGUGGCUUCUUGUGAUCU-CAUCU	Cleavage		1
Cc_miR-156am	XM_020377348.1:872-1656	3.5	-1	1	25	733	757	AGAUGAAGAUUACAAGAAGCUACGG	AAAUAGCUUUUUGUGAUCUUUUUUU	Cleavage		1
Cc_miR-156am	XM_020354605.1:1-370	3.5	-1	1	25	269	293	AGAUGAAGAUUACAAGAAGCUACGG	UUGAAUCUUUUUGUGAUAUUUGUCU	Cleavage		1
Cc_miR-156am	XM_020354606.1:1-379	3.5	-1	1	25	278	302	AGAUGAAGAUUACAAGAAGCUACGG	UUGAAUCUUUUUGUGAUAUUUGUCU	Cleavage		1
Cc_miR-156am	XM_020364763.1:1-1218	3.5	-1	1	25	715	739	AGAUGAAGAUUACAAGAAGCUACGG	UGAUAAUUUCUUGUCAUCUUCAUUC	Translation		1
Cc_miR-156am	XM_020382518.1:1-52	3.5	-1	1	25	8	32	AGAUGAAGAUUACAAGAAGCUACGG	AAUUCUCUUUUUGUUAUCUUCGUCA	Translation		1
Cc_miR-156am	XM_020379383.1:1-619	3.5	-1	1	25	300	324	AGAUGAAGAUUACAAGAAGCUACGG	ACUGGGCAUUUUGUGAUCGUCAUCU	Cleavage		2
Cc_miR-156am	XM_020379384.1:1-621	3.5	-1	1	25	302	326	AGAUGAAGAUUACAAGAAGCUACGG	ACUGGGCAUUUUGUGAUCGUCAUCU	Cleavage		2
Cc_miR-156am	XM_020357448.1:827-959	3.5	-1	1	25	42	66	AGAUGAAGAUUACAAGAAGCUACGG	UGAACGUCUUUUGUAAUCUGCAUCU	Cleavage		1
Cc_miR-156am	XM_020357447.1:779-911	3.5	-1	1	25	42	66	AGAUGAAGAUUACAAGAAGCUACGG	UGAACGUCUUUUGUAAUCUGCAUCU	Cleavage		1
Cc_miR-156am	XM_020358547.1:1-287	3.5	-1	1	25	68	92	AGAUGAAGAUUACAAGAAGCUACGG	AUACCAUUUCUUGUGGUCUAUAUCU	Cleavage		1
Cc_miR-156am	XM_020346872.1:1-332	3.5	-1	1	25	26	50	AGAUGAAGAUUACAAGAAGCUACGG	GCAACACUCCUUGUGAUAUUCAUUU	Cleavage		1
Cc_miR-156am	XM_020377501.1:1-882	3.5	-1	1	25	154	178	AGAUGAAGAUUACAAGAAGCUACGG	UCCACUUUUUAUGUGAUUUUCAUUU	Cleavage		1
Cc_miR-156ao	XM_020356629.1:1-295	3.5	-1	1	21	102	122	AGAUGGGAAGGAAGGUGGUGA	UCACCACCAUCCUUCCCUUUU	Cleavage		1
Cc_miR-156ao	XM_020351411.1:1-368	3.5	-1	1	21	44	64	AGAUGGGAAGGAAGGUGGUGA	UCUCCACCUUCCUUUUCAUUC	Cleavage		1
Cc_miR-156ao	XM_020367607.1:1-575	3.5	-1	1	21	400	420	AGAUGGGAAGGAAGGUGGUGA	UCAUAACCUUCCUUCUCAUUG	Cleavage		1
Cc_miR-156ao	XM_020367608.1:1-575	3.5	-1	1	21	400	420	AGAUGGGAAGGAAGGUGGUGA	UCAUAACCUUCCUUCUCAUUG	Cleavage		1
Cc_miR-156ao	XM_020353481.1:1-349	3.5	-1	1	21	116	136	AGAUGGGAAGGAAGGUGGUGA	UCCCCAUCUUCCUUCUCCUCU	Cleavage		1
Cc_miR-156ao	XM_020353054.1:1958-2538	3.5	-1	1	21	78	98	AGAUGGGAAGGAAGGUGGUGA	UUGCUAUCUUUUUUUCCAUUU	Cleavage		1
Cc_miR-156ao	XM_020380024.1:1-259	3.5	-1	1	21	230	250	AGAUGGGAAGGAAGGUGGUGA	CCAUCACUUUCUCUCUCAUCU	Cleavage		2
Cc_miR-156ao	XM_020380025.1:1-265	3.5	-1	1	21	236	256	AGAUGGGAAGGAAGGUGGUGA	CCAUCACUUUCUCUCUCAUCU	Cleavage		2
Cc_miR-156ao	XM_020383461.1:1-281	3.5	-1	1	21	86	105	AGAUGGGAAGGAAGGUGGUGA	UCACC-CCUUCCUUCCUAUCC	Cleavage		1
Cc_miR-156ao	XM_020363211.1:1-428	3.5	-1	1	21	155	175	AGAUGGGAAGGAAGGUGGUGA	ACACUAUGUUCUUUCCCAUCA	Cleavage		1
Cc_miR-156ao	XM_020371358.1:1-105	3.5	-1	1	21	34	54	AGAUGGGAAGGAAGGUGGUGA	GUACCACCUUGCUUCCUACCU	Translation		1
Cc_miR-156ao	XM_020351854.1:1-246	3.5	-1	1	21	74	94	AGAUGGGAAGGAAGGUGGUGA	ACGCCUCCUUCCUUCCUACCU	Cleavage		1
Cc_miR-156ao	XM_020351853.1:1-246	3.5	-1	1	21	74	94	AGAUGGGAAGGAAGGUGGUGA	ACGCCUCCUUCCUUCCUACCU	Cleavage		1
Cc_miR-156ao	XM_020348703.1:1-529	3.5	-1	1	21	59	79	AGAUGGGAAGGAAGGUGGUGA	CUACCGUCUUCUUUUCCUUCU	Cleavage		2
Cc_miR-156ao	XM_020371906.1:1-112	3.5	-1	1	19	1	19	AGAUGGGAAGGAAGGUGGU	CUCACUUCCCUUCCCAUCU	Cleavage		1
Cc_miR-156ao	XM_020371905.1:1-168	3.5	-1	1	21	15	35	AGAUGGGAAGGAAGGUGGUGA	AUCUCACUUCCCUUCCCAUCU	Cleavage		1
Cc_miR-156ao	XM_020374711.1:1-180	3.5	-1	1	21	49	69	AGAUGGGAAGGAAGGUGGUGA	CAUCCACCUUUCUUCCUUUCU	Cleavage		1
Cc_miR-156ao	XM_020374710.1:1-180	3.5	-1	1	21	49	69	AGAUGGGAAGGAAGGUGGUGA	CAUCCACCUUUCUUCCUUUCU	Cleavage		1
Cc_miR-156ao	XM_020375185.1:1-294	3.5	-1	1	21	121	141	AGAUGGGAAGGAAGGUGGUGA	CUUCCAUUUUCUUUCUCGUCU	Cleavage		1
Cc_miR-156ao	XM_020375186.1:1-294	3.5	-1	1	21	121	141	AGAUGGGAAGGAAGGUGGUGA	CUUCCAUUUUCUUUCUCGUCU	Cleavage		1
Cc_miR-156ao	XM_020372607.1:1-311	3.5	-1	1	21	262	282	AGAUGGGAAGGAAGGUGGUGA	UAACCACUUUUCUUCUCUUUU	Cleavage		1
Cc_miR-156ao	XM_020372611.1:1-313	3.5	-1	1	21	264	284	AGAUGGGAAGGAAGGUGGUGA	UAACCACUUUUCUUCUCUUUU	Cleavage		1
Cc_miR-156ao	XM_020368945.1:1-243	3.5	-1	1	21	80	100	AGAUGGGAAGGAAGGUGGUGA	AAACCAUUAUUUUUCCCAUCU	Cleavage		1
Cc_miR-156ao	XM_020368943.1:1-249	3.5	-1	1	21	80	100	AGAUGGGAAGGAAGGUGGUGA	AAACCAUUAUUUUUCCCAUCU	Cleavage		1
Cc_miR-156ao	XM_020368944.1:1-291	3.5	-1	1	21	80	100	AGAUGGGAAGGAAGGUGGUGA	AAACCAUUAUUUUUCCCAUCU	Cleavage		1
Cc_miR-156ao	XM_020368942.1:1-332	3.5	-1	1	21	82	102	AGAUGGGAAGGAAGGUGGUGA	AAACCAUUAUUUUUCCCAUCU	Cleavage		1
Cc_miR-156ao	XM_020364783.1:1-106	3.5	-1	1	21	55	75	AGAUGGGAAGGAAGGUGGUGA	GUACCCUUUUCUUUUCCAUUU	Cleavage		1
Cc_miR-156ao	XM_020366291.1:1-174	3.5	-1	1	21	17	37	AGAUGGGAAGGAAGGUGGUGA	AUACCCCUUUCCUUUUUAUUU	Cleavage		1
Cc_miR-156ao	XM_020380299.1:151-1311	3.5	-1	1	21	1082	1102	AGAUGGGAAGGAAGGUGGUGA	CUACCUUCUUCCUUUCCUUCU	Cleavage		1
Cc_miR-156ap	XM_020366196.1:1-426	3.5	-1	1	19	25	43	AGCAUAAGCCAUAUAUAUU	CUUAAAUAUGGUUUAUGCU	Cleavage		1
Cc_miR-156ap	XM_020353366.1:1-332	3.5	-1	1	19	153	171	AGCAUAAGCCAUAUAUAUU	AACAAACAUGGCUUAUGCU	Cleavage		2
Cc_miR-156ar	XM_020359358.1:1-1596	3.5	-1	1	19	1328	1346	AGCAUCAUCAAGAUUCUCA	UGGGAAUGUUGUUGAUGCU	Cleavage		1
Cc_miR-156ar	XM_020353838.1:1-1651	3.5	-1	1	19	1505	1523	AGCAUCAUCAAGAUUCUCA	UGAUGAUAUUGAUGAUGUU	Cleavage		1
Cc_miR-156c	XM_020368271.1:1-421	3.5	-1	1	24	380	403	AAGUGAAGCUGCCAGCAUGAUCUA	UGUUUCAUGUUGGUGGCUUAAUUU	Cleavage		1
Cc_miR-156c	XM_020375393.1:479-1818	3.5	-1	1	24	1163	1186	AAGUGAAGCUGCCAGCAUGAUCUA	UUCUUAAUGUUGGCGGCUUUGUUU	Cleavage		1
Cc_miR-156d	XM_020349019.1:1-340	3.5	-1	1	22	181	202	AAUAUUGUCGUUAUUGUAAUUC	CGAUGAUGAUGAUGACGAUAUU	Cleavage		1
Cc_miR-156e	XR_002241139.1:1-2803	3.5	-1	1	21	2449	2469	AAUGAAAAGUUUAGGGUUUAG	UGAAGUCUUAAAUUUUUCUUU	Cleavage		2
Cc_miR-156e	XM_020358357.1:1-219	3.5	-1	1	21	116	136	AAUGAAAAGUUUAGGGUUUAG	UCUUAUUCUAAAUUUUUCAUU	Cleavage		1
Cc_miR-156e	XM_020358356.1:1-225	3.5	-1	1	21	116	136	AAUGAAAAGUUUAGGGUUUAG	UCUUAUUCUAAAUUUUUCAUU	Cleavage		1
Cc_miR-156e	XM_020358355.1:1-326	3.5	-1	1	21	116	136	AAUGAAAAGUUUAGGGUUUAG	UCUUAUUCUAAAUUUUUCAUU	Cleavage		1
Cc_miR-156e	XM_020358358.1:1-334	3.5	-1	1	21	118	138	AAUGAAAAGUUUAGGGUUUAG	UCUUAUUCUAAAUUUUUCAUU	Cleavage		1
Cc_miR-156e	XM_020358353.1:1-334	3.5	-1	1	21	118	138	AAUGAAAAGUUUAGGGUUUAG	UCUUAUUCUAAAUUUUUCAUU	Cleavage		1
Cc_miR-156e	XR_002241136.1:1-2825	3.5	-1	1	21	1756	1776	AAUGAAAAGUUUAGGGUUUAG	UGAAGUCUUAAAUUUUUCUUU	Cleavage		2
Cc_miR-156e	XR_002241138.1:1-2890	3.5	-1	1	21	1949	1969	AAUGAAAAGUUUAGGGUUUAG	UGAAGUCUUAAAUUUUUCUUU	Cleavage		2
Cc_miR-156e	XR_002241135.1:1-2908	3.5	-1	1	21	1839	1859	AAUGAAAAGUUUAGGGUUUAG	UGAAGUCUUAAAUUUUUCUUU	Cleavage		2
Cc_miR-156e	XR_002241133.1:1-2928	3.5	-1	1	21	1949	1969	AAUGAAAAGUUUAGGGUUUAG	UGAAGUCUUAAAUUUUUCUUU	Cleavage		2
Cc_miR-156e	XR_002241134.1:1-2935	3.5	-1	1	21	1866	1886	AAUGAAAAGUUUAGGGUUUAG	UGAAGUCUUAAAUUUUUCUUU	Cleavage		2
Cc_miR-156e	XR_002241137.1:1-2945	3.5	-1	1	21	1949	1969	AAUGAAAAGUUUAGGGUUUAG	UGAAGUCUUAAAUUUUUCUUU	Cleavage		2
Cc_miR-156e	XR_002241132.1:1-3018	3.5	-1	1	21	1949	1969	AAUGAAAAGUUUAGGGUUUAG	UGAAGUCUUAAAUUUUUCUUU	Cleavage		2
Cc_miR-156e	XM_020358354.1:1-449	3.5	-1	1	21	116	136	AAUGAAAAGUUUAGGGUUUAG	UCUUAUUCUAAAUUUUUCAUU	Cleavage		1
Cc_miR-156e	XM_020365014.1:1-235	3.5	-1	1	21	116	136	AAUGAAAAGUUUAGGGUUUAG	GAAAACCCUAAAAUUUUUGUG	Cleavage		1
Cc_miR-156e	XR_002240704.1:1-287	3.5	-1	1	21	12	32	AAUGAAAAGUUUAGGGUUUAG	UGAAACCUUUGAUUUUUUAUU	Cleavage		1
Cc_miR-156e	XM_020370567.1:1-287	3.5	-1	1	21	12	32	AAUGAAAAGUUUAGGGUUUAG	UGAAACCUUUGAUUUUUUAUU	Cleavage		1
Cc_miR-156e	XM_020370568.1:1-287	3.5	-1	1	21	12	32	AAUGAAAAGUUUAGGGUUUAG	UGAAACCUUUGAUUUUUUAUU	Cleavage		1
Cc_miR-156e	XM_020370566.1:1-287	3.5	-1	1	21	12	32	AAUGAAAAGUUUAGGGUUUAG	UGAAACCUUUGAUUUUUUAUU	Cleavage		1
Cc_miR-156e	XM_020363654.1:1-484	3.5	-1	1	21	306	326	AAUGAAAAGUUUAGGGUUUAG	AAAAACCCUAAAAAUUUCGUU	Cleavage		1
Cc_miR-156e	XM_020358550.1:1-550	3.5	-1	1	21	492	512	AAUGAAAAGUUUAGGGUUUAG	GAAAACCCUUAAUUUUUCUUU	Cleavage		1
Cc_miR-156e	XM_020360190.1:1-351	3.5	-1	1	21	214	233	AAUGAAAAGUUUAGGGUUUAG	GAAAACCCUAGACUUU-CAUU	Cleavage		1
Cc_miR-156g	XM_020346760.1:1-236	3.5	-1	1	19	26	44	AAUGGAGGAAUUUGAAUUA	UAAUUCAAAGUCGUUCAUU	Translation		1
Cc_miR-156g	XM_020346758.1:1-244	3.5	-1	1	19	41	59	AAUGGAGGAAUUUGAAUUA	UAAUUCAAAGUCGUUCAUU	Translation		1
Cc_miR-156g	XM_020384192.1:1-321	3.5	-1	1	19	145	163	AAUGGAGGAAUUUGAAUUA	AAUUUCAAAUUUUUUCAUU	Cleavage		1
Cc_miR-156g	XM_020356938.1:1-392	3.5	-1	1	19	204	222	AAUGGAGGAAUUUGAAUUA	UAUUUCAAUUUUCUCUAUU	Translation		1
Cc_miR-156g	XM_020385013.1:1-448	3.5	-1	1	19	378	396	AAUGGAGGAAUUUGAAUUA	UAAUCUGAGUUCUUCUAUU	Cleavage		1
Cc_miR-156g	XM_020382527.1:1-703	3.5	-1	1	19	595	613	AAUGGAGGAAUUUGAAUUA	UAAAUCAAAUUCCCUUAUU	Cleavage		1
Cc_miR-156g	XM_020377670.1:1-173	3.5	-1	1	19	25	43	AAUGGAGGAAUUUGAAUUA	CAAUAAAAGUUCCUCCAUU	Cleavage		1
Cc_miR-156g	XM_020366204.1:1-272	3.5	-1	1	19	210	228	AAUGGAGGAAUUUGAAUUA	UUAUCCAAGUUCCUUUAUU	Cleavage		1
Cc_miR-156g	XM_020366205.1:1-276	3.5	-1	1	19	210	228	AAUGGAGGAAUUUGAAUUA	UUAUCCAAGUUCCUUUAUU	Cleavage		1
Cc_miR-156g	XM_020374313.1:1-287	3.5	-1	1	19	77	95	AAUGGAGGAAUUUGAAUUA	UACGUCGGAUUUCUCCAUU	Cleavage		1
Cc_miR-156g	XM_020366202.1:1-288	3.5	-1	1	19	210	228	AAUGGAGGAAUUUGAAUUA	UUAUCCAAGUUCCUUUAUU	Cleavage		1
Cc_miR-156g	XM_020366203.1:1-292	3.5	-1	1	19	210	228	AAUGGAGGAAUUUGAAUUA	UUAUCCAAGUUCCUUUAUU	Cleavage		1
Cc_miR-156g	XM_020374310.1:1-329	3.5	-1	1	19	77	95	AAUGGAGGAAUUUGAAUUA	UACGUCGGAUUUCUCCAUU	Cleavage		1
Cc_miR-156p	XM_020349490.1:1-561	3.5	-1	1	20	37	56	ACACUUCUAGGAGAGAAAAU	UUUUUUUCUCUUGGGAUUGU	Cleavage		1
Cc_miR-156r	XM_020381532.1:1269-1432	3.5	-1	1	25	19	43	ACAUAAUGCAGUAGUAGUGUUGAGA	CCUACGUACUACAACUGCAUCAUGU	Cleavage		1
Cc_miR-156r	XM_020346221.1:1-658	3.5	-1	1	25	524	548	ACAUAAUGCAGUAGUAGUGUUGAGA	GAGAACCACAACUACUGUAUUGUUU	Cleavage		1
Cc_miR-156t	XM_020374448.1:1-104	3.5	-1	1	19	9	27	ACCAGUAAUUUUUUCGGUU	AACCGCAACAGUUGCUGGU	Translation		1
Cc_miR-156t	XM_020357094.1:1-1071	3.5	-1	1	19	159	177	ACCAGUAAUUUUUUCGGUU	AAUUAAAAUAAUUACUGGU	Translation		1
Cc_miR-156u	XM_020368345.1:1-309	3.5	-1	1	25	263	286	ACCAUUGCACUCCAAAGCCGAUAUC	GAU-UUGAUUUUAGGGUGCAAUGGU	Cleavage		1
Cc_miR-156w	XM_020383461.1:1-281	3.5	-1	1	23	193	215	ACGGGCUUGGCGGAAUCAGCGGG	CUCUCUGAUUCCGCCAUUCUCGU	Cleavage		1
Cc_miR-156w	XM_020363183.1:1-281	3.5	-1	1	23	174	196	ACGGGCUUGGCGGAAUCAGCGGG	AUCACCGAUUCCGUCAAGUUCGG	Cleavage		1
Cc_miR-156w	XM_020363185.1:1-287	3.5	-1	1	23	174	196	ACGGGCUUGGCGGAAUCAGCGGG	AUCACCGAUUCCGUCAAGUUCGG	Cleavage		1
Cc_miR-156w	XM_020363184.1:1-317	3.5	-1	1	23	174	196	ACGGGCUUGGCGGAAUCAGCGGG	AUCACCGAUUCCGUCAAGUUCGG	Cleavage		1
Cc_miR-156w	XM_020363182.1:1-386	3.5	-1	1	23	174	196	ACGGGCUUGGCGGAAUCAGCGGG	AUCACCGAUUCCGUCAAGUUCGG	Cleavage		1
Cc_miR-156w	XM_020378941.1:1-310	3.5	-1	1	23	162	184	ACGGGCUUGGCGGAAUCAGCGGG	UCUUCUCAAUUUGUCAAGCCCGU	Cleavage		1
Cc_miR-156w	XM_020378942.1:1-310	3.5	-1	1	23	162	184	ACGGGCUUGGCGGAAUCAGCGGG	UCUUCUCAAUUUGUCAAGCCCGU	Cleavage		1
Cc_miR-156w	XM_020350590.1:1-150	3.5	-1	1	23	6	28	ACGGGCUUGGCGGAAUCAGCGGG	AGAUCUCACUCCGUCAAGCCCGA	Cleavage		1
Cc_miR-156w	XM_020350589.1:1-160	3.5	-1	1	23	6	28	ACGGGCUUGGCGGAAUCAGCGGG	AGAUCUCACUCCGUCAAGCCCGA	Cleavage		1
Cc_miR-156w	XM_020371108.1:1-229	3.5	-1	1	23	118	140	ACGGGCUUGGCGGAAUCAGCGGG	AGAUCUCACUCCGUCAAGCCCGA	Cleavage		1
Cc_miR-156y	XM_020354164.1:1-71	3.5	-1	1	24	39	62	ACUUCUUUUCACAAAUCUCAAAUU	UAGUUGUGAGUUGUGAGAAGAAGA	Cleavage		1
Cc_miR-156y	XM_020373113.1:1-71	3.5	-1	1	24	39	62	ACUUCUUUUCACAAAUCUCAAAUU	UAGUUGUGAGUUGUGAGAAGAAGA	Cleavage		1
Cc_miR-156y	XM_020371857.1:1-71	3.5	-1	1	24	39	62	ACUUCUUUUCACAAAUCUCAAAUU	UAGUUGUGAGUUGUGAGAAGAAGA	Cleavage		1
Cc_miR-156y	XM_020348759.1:1-904	3.5	-1	1	24	746	769	ACUUCUUUUCACAAAUCUCAAAUU	GUAGGGAGAUUUGUGGAAGGAAAC	Cleavage		1
Cc_miR-156y	XM_020348760.1:1-899	3.5	-1	1	24	746	769	ACUUCUUUUCACAAAUCUCAAAUU	GUAGGGAGAUUUGUGGAAGGAAAC	Cleavage		1
Cc_miR-160b	XM_020370264.1:1-350	3.5	-1	1	25	32	56	AGCUUUAUUUGCAAUUUGGUAAAAG	GGUAAUGCAAAUUGCGAAUGAAGUA	Cleavage		1
Cc_miR-160b	XM_020370266.1:1-352	3.5	-1	1	25	34	58	AGCUUUAUUUGCAAUUUGGUAAAAG	GGUAAUGCAAAUUGCGAAUGAAGUA	Cleavage		1
Cc_miR-160b	XM_020370267.1:1-352	3.5	-1	1	25	34	58	AGCUUUAUUUGCAAUUUGGUAAAAG	GGUAAUGCAAAUUGCGAAUGAAGUA	Cleavage		1
Cc_miR-160b	XR_002240489.1:1-354	3.5	-1	1	25	36	60	AGCUUUAUUUGCAAUUUGGUAAAAG	GGUAAUGCAAAUUGCGAAUGAAGUA	Cleavage		1
Cc_miR-160b	XM_020382673.1:1-214	3.5	-1	1	25	32	56	AGCUUUAUUUGCAAUUUGGUAAAAG	GAACAUCCAAACCGCAAGUGAAGCU	Cleavage		1
Cc_miR-160b	XM_020382674.1:1-214	3.5	-1	1	25	32	56	AGCUUUAUUUGCAAUUUGGUAAAAG	GAACAUCCAAACCGCAAGUGAAGCU	Cleavage		1
Cc_miR-160l	XM_020374720.1:1-206	3.5	-1	1	24	19	42	AGUUUAGGUGAGUUGAGUCAGGAU	AAAAAGAUUGAACUCAUCUAUACU	Cleavage		1
Cc_miR-160l	XM_020371175.1:1-421	3.5	-1	1	24	54	77	AGUUUAGGUGAGUUGAGUCAGGAU	AGAAGGACACAACUCAUCCGAACU	Cleavage		1
Cc_miR-160l	XM_020371176.1:1-494	3.5	-1	1	24	224	247	AGUUUAGGUGAGUUGAGUCAGGAU	AGAAGGACACAACUCAUCCGAACU	Cleavage		1
Cc_miR-160l	XM_020371179.1:1-591	3.5	-1	1	24	224	247	AGUUUAGGUGAGUUGAGUCAGGAU	AGAAGGACACAACUCAUCCGAACU	Cleavage		1
Cc_miR-160l	XM_020371174.1:1-591	3.5	-1	1	24	224	247	AGUUUAGGUGAGUUGAGUCAGGAU	AGAAGGACACAACUCAUCCGAACU	Cleavage		1
Cc_miR-160l	XM_020371177.1:1-591	3.5	-1	1	24	224	247	AGUUUAGGUGAGUUGAGUCAGGAU	AGAAGGACACAACUCAUCCGAACU	Cleavage		1
Cc_miR-160m	XM_020377005.1:1-153	3.5	-1	1	22	19	40	AGUAUAUGAGAAAGAAUUAAUG	AAUUAAUUUUUUCUGAUACACU	Cleavage		1
Cc_miR-160m	XM_020362499.1:764-1431	3.5	-1	1	22	209	230	AGUAUAUGAGAAAGAAUUAAUG	UAUAAAUUCUUUCUUAUAAAUU	Cleavage		1
Cc_miR-160m	XM_020348201.1:1-555	3.5	-1	1	22	453	474	AGUAUAUGAGAAAGAAUUAAUG	AAUUGUUGCUUUCUUAUAUAUU	Cleavage		1
Cc_miR-160m	XM_020348200.1:1-564	3.5	-1	1	22	462	483	AGUAUAUGAGAAAGAAUUAAUG	AAUUGUUGCUUUCUUAUAUAUU	Cleavage		1
Cc_miR-160m	XM_020351452.1:1-281	3.5	-1	1	22	177	198	AGUAUAUGAGAAAGAAUUAAUG	CUCUCUUUCUUUCUCAUAUGCU	Cleavage		1
Cc_miR-160m	XR_002241449.1:1-1549	3.5	-1	1	22	17	38	AGUAUAUGAGAAAGAAUUAAUG	AGUUAUUUUUUACUUAUAUACU	Translation		2
Cc_miR-160m	XM_020367279.1:1-277	3.5	-1	1	22	121	142	AGUAUAUGAGAAAGAAUUAAUG	UUCUAAUUCUUUUUCACAUGCA	Cleavage		1
Cc_miR-160m	XM_020368981.1:1-4916	3.5	-1	1	22	649	670	AGUAUAUGAGAAAGAAUUAAUG	GUUUUGUUAUUUCUCAUGUAUU	Cleavage		1
Cc_miR-160o	XM_020362789.1:1-850	3.5	-1	1	22	179	200	AGUGUUGAGAGGCGUGUGUUGA	GCAGUAUACGCCACUUAACACU	Translation		1
Cc_miR-160o	XM_020383079.1:1-57	3.5	-1	1	22	22	43	AGUGUUGAGAGGCGUGUGUUGA	CAAACUCACGCUUUUCAUCACU	Cleavage		1
Cc_miR-160o	XM_020383009.1:1-57	3.5	-1	1	22	22	43	AGUGUUGAGAGGCGUGUGUUGA	CAAACUCACGCUUUUCAUCACU	Cleavage		1
Cc_miR-160o	XM_020362899.1:1-536	3.5	-1	1	22	42	63	AGUGUUGAGAGGCGUGUGUUGA	GUCACACAUGGCUCUCAACUCU	Cleavage		1
Cc_miR-160o	XM_020359060.1:1-754	3.5	-1	1	22	130	150	AGUGUUGAGAGGCGUGUGUUGA	GUGACACG-GUCUCUCAACAUU	Cleavage		1
Cc_miR-160s	XM_020356660.1:1-202	3.5	-1	1	21	178	198	AGUUUCAGAAUAAUUAGGCAA	UUGUUCAAUUAUUUUGAAACC	Cleavage		1
Cc_miR-160s	XM_020384866.1:1-195	3.5	-1	1	21	116	136	AGUUUCAGAAUAAUUAGGCAA	CUGCCUAGUGAUUUUGGGACU	Cleavage		1
Cc_miR-160s	XM_020355315.1:1-129	3.5	-1	1	21	34	54	AGUUUCAGAAUAAUUAGGCAA	AAGCCCAAUUAUUUUGCAGCU	Cleavage		1
Cc_miR-162a	XM_020383659.1:1-272	3.5	-1	1	22	231	252	AUAAAUAGGAAAUGAGAAAUGG	CCAUUUCUCAUUUCUAAUUUCU	Cleavage		1
Cc_miR-162a	XM_020371264.1:1-259	3.5	-1	1	22	64	85	AUAAAUAGGAAAUGAGAAAUGG	UCAUUUCUCAUUUCUCAUUUCU	Cleavage		1
Cc_miR-162a	XM_020365126.1:1-533	3.5	-1	1	22	169	190	AUAAAUAGGAAAUGAGAAAUGG	UCAUUUCUCAUUUCUCAUUUCU	Cleavage		1
Cc_miR-162a	XM_020356950.1:1-430	3.5	-1	1	22	250	272	AUAAAUAG-GAAAUGAGAAAUGG	AUAUUUCUCAUUUUUCUAUUUAU	Cleavage		1
Cc_miR-162a	XM_020356949.1:1-438	3.5	-1	1	22	250	272	AUAAAUAG-GAAAUGAGAAAUGG	AUAUUUCUCAUUUUUCUAUUUAU	Cleavage		1
Cc_miR-162a	XM_020369796.1:308-602	3.5	-1	1	22	74	95	AUAAAUAGGAAAUGAGAAAUGG	CUGUUUUUCAUUUUUUGUUUUU	Cleavage		1
Cc_miR-162a	XM_020352324.1:1-370	3.5	-1	1	22	227	248	AUAAAUAGGAAAUGAGAAAUGG	UUAUUUUUUAUUUUUUAUUUUU	Cleavage		1
Cc_miR-162a	XM_020368336.1:1-153	3.5	-1	1	22	44	65	AUAAAUAGGAAAUGAGAAAUGG	GGAUUUCUUAUUUUCUAUUCAC	Cleavage		1
Cc_miR-162a	XM_020371834.1:553-878	3.5	-1	1	22	237	258	AUAAAUAGGAAAUGAGAAAUGG	ACAUUUCCCGUUUCUUAAUUAU	Cleavage		1
Cc_miR-162a	XM_020347302.1:1-471	3.5	-1	1	22	339	360	AUAAAUAGGAAAUGAGAAAUGG	CCUUUUUUUAUUUUUUAUUUUU	Cleavage		1
Cc_miR-162a	XM_020355640.1:1-289	3.5	-1	1	22	46	66	AUAAAUAGGAAAUGAGAAAUGG	CCUUUUCUUAUUUCCU-UUUAU	Cleavage		1
Cc_miR-162a	XM_020355645.1:1-289	3.5	-1	1	22	46	66	AUAAAUAGGAAAUGAGAAAUGG	CCUUUUCUUAUUUCCU-UUUAU	Cleavage		1
Cc_miR-162a	XM_020356600.1:1-505	3.5	-1	1	22	176	197	AUAAAUAGGAAAUGAGAAAUGG	AAAUUUCUCAUUUCUCCUUUAU	Cleavage		1
Cc_miR-162a	XM_020371565.1:1-254	3.5	-1	1	22	76	97	AUAAAUAGGAAAUGAGAAAUGG	AUAUUUAUUAUUUUCUAUAUAU	Cleavage		1
Cc_miR-162a	XM_020347819.1:1-459	3.5	-1	1	22	102	123	AUAAAUAGGAAAUGAGAAAUGG	CAAUUUCCCAUUUCCUAUUAAC	Cleavage		1
Cc_miR-162a	XM_020375682.1:1-310	3.5	-1	1	22	111	132	AUAAAUAGGAAAUGAGAAAUGG	UCCUUUCUCAUUUCCUUUUCGU	Cleavage		1
Cc_miR-162a	XM_020362552.1:548-943	3.5	-1	1	22	165	186	AUAAAUAGGAAAUGAGAAAUGG	CUCUUUUUCCUUUCCCAUUUAU	Cleavage		1
Cc_miR-162a	XM_020347585.1:862-1072	3.5	-1	1	22	188	209	AUAAAUAGGAAAUGAGAAAUGG	AUUCAUCUCAUUUCCUUUUUAU	Cleavage		1
Cc_miR-162a	XM_020360751.1:1-538	3.5	-1	1	22	258	279	AUAAAUAGGAAAUGAGAAAUGG	UCCUUUUUUAUUUUUUAUUUUU	Cleavage		1
Cc_miR-162a	XM_020349921.1:1-741	3.5	-1	1	22	331	352	AUAAAUAGGAAAUGAGAAAUGG	UCUUUUUUUAUUUUUUAUUUUU	Cleavage		1
Cc_miR-162a	XM_020372162.1:1-215	3.5	-1	1	22	103	124	AUAAAUAGGAAAUGAGAAAUGG	UUUAUUCUUAUUUGUUAUUUAU	Cleavage		1
Cc_miR-162a	XM_020371524.1:1-294	3.5	-1	1	22	191	212	AUAAAUAGGAAAUGAGAAAUGG	AUAUUUGCCAUUUCCUAUUUCU	Cleavage		1
Cc_miR-162a	XM_020363824.1:1-156	3.5	-1	1	22	64	85	AUAAAUAGGAAAUGAGAAAUGG	UUUUUUUUUAUUAUUUAUUUAU	Translation		1
Cc_miR-162a	XM_020364364.1:1-170	3.5	-1	1	22	129	150	AUAAAUAGGAAAUGAGAAAUGG	GUUUUUCUCGUUUUUCAUUUGU	Cleavage		1
Cc_miR-162a	XM_020379102.1:1-573	3.5	-1	1	22	233	254	AUAAAUAGGAAAUGAGAAAUGG	UUUUUUUUCUUUUCUUAUUUAA	Cleavage		2
Cc_miR-162a	XM_020362460.1:1-595	3.5	-1	1	22	446	467	AUAAAUAGGAAAUGAGAAAUGG	ACCUUUCUUAUUUCCUACUUUU	Cleavage		1
Cc_miR-162a	XM_020380929.1:1-167	3.5	-1	1	22	107	128	AUAAAUAGGAAAUGAGAAAUGG	GAGUUCUUCAUUUCUUUUUUAU	Cleavage		1
Cc_miR-162a	XM_020363605.1:1-388	3.5	-1	1	22	151	172	AUAAAUAGGAAAUGAGAAAUGG	UUUUUUUUUGUUUCCUUUUUGU	Cleavage		1
Cc_miR-162a	XM_020363603.1:1-388	3.5	-1	1	22	151	172	AUAAAUAGGAAAUGAGAAAUGG	UUUUUUUUUGUUUCCUUUUUGU	Cleavage		1
Cc_miR-162a	XM_020350386.1:1-897	3.5	-1	1	22	624	645	AUAAAUAGGAAAUGAGAAAUGG	AUCCUUCUCGUGUUCUAUUUAU	Translation		1
Cc_miR-162a	XM_020350383.1:1-901	3.5	-1	1	22	628	649	AUAAAUAGGAAAUGAGAAAUGG	AUCCUUCUCGUGUUCUAUUUAU	Translation		1
Cc_miR-162a	XM_020373444.1:1-406	3.5	-1	1	22	254	275	AUAAAUAGGAAAUGAGAAAUGG	UGCUUUCUCUUUUCCUUUUUGU	Cleavage		1
Cc_miR-162a	XM_020374514.1:1-424	3.5	-1	1	22	199	220	AUAAAUAGGAAAUGAGAAAUGG	UAUUUUUUUAUUUUUUAUUUUU	Cleavage		2
Cc_miR-162a	XM_020373342.1:466-894	3.5	-1	1	22	382	403	AUAAAUAGGAAAUGAGAAAUGG	GAUUUUUUUAUUUUUUAUUUUU	Cleavage		1
Cc_miR-162b	XR_002239405.1:840-2762	3.5	-1	1	21	654	674	AUAUUGAAAAAAAUCCAAGUC	GUUUUGGAAUUUUCUCAAUAU	Cleavage		1
Cc_miR-162b	XM_020381140.1:1-784	3.5	-1	1	21	99	119	AUAUUGAAAAAAAUCCAAGUC	AAUUUUUGUUUUUUUUAAUAU	Cleavage		1
Cc_miR-162b	XM_020350371.1:1-791	3.5	-1	1	21	106	126	AUAUUGAAAAAAAUCCAAGUC	AAUUUUUGUUUUUUUUAAUAU	Cleavage		1
Cc_miR-162b	XM_020381120.1:1-793	3.5	-1	1	21	99	119	AUAUUGAAAAAAAUCCAAGUC	AAUUUUUGUUUUUUUUAAUAU	Cleavage		1
Cc_miR-162b	XM_020350369.1:1-800	3.5	-1	1	21	106	126	AUAUUGAAAAAAAUCCAAGUC	AAUUUUUGUUUUUUUUAAUAU	Cleavage		1
Cc_miR-162b	XM_020381131.1:1-818	3.5	-1	1	21	99	119	AUAUUGAAAAAAAUCCAAGUC	AAUUUUUGUUUUUUUUAAUAU	Cleavage		1
Cc_miR-162b	XM_020350370.1:1-825	3.5	-1	1	21	106	126	AUAUUGAAAAAAAUCCAAGUC	AAUUUUUGUUUUUUUUAAUAU	Cleavage		1
Cc_miR-162b	XM_020374355.1:1-276	3.5	-1	1	21	5	25	AUAUUGAAAAAAAUCCAAGUC	AUUUUGGCUUUUGUUCAAUGU	Cleavage		1
Cc_miR-162b	XM_020352264.1:1-286	3.5	-1	1	21	88	108	AUAUUGAAAAAAAUCCAAGUC	UCUUUGAAUUUUUUUCAAAGU	Cleavage		1
Cc_miR-162b	XM_020351172.1:1-132	3.5	-1	1	21	30	50	AUAUUGAAAAAAAUCCAAGUC	ACCUAAGAUUUUGUUCAAUAU	Cleavage		1
Cc_miR-162h	XR_002240225.1:2663-3416	3.5	-1	1	21	565	585	AUAAUAGAUCAUUAAAGUAUU	GUUACCACAAUGGUCUAUUAU	Cleavage		1
Cc_miR-164a	XM_020367383.1:1-194	3.5	-1	1	21	147	167	AUAAUUUUGGAAAAGUGGUUU	GAUCCCCUUUUCCAAGGUUGU	Cleavage		1
Cc_miR-164a	XM_020367380.1:1-194	3.5	-1	1	21	147	167	AUAAUUUUGGAAAAGUGGUUU	GAUCCCCUUUUCCAAGGUUGU	Cleavage		1
Cc_miR-164a	XM_020355269.1:657-1321	3.5	-1	1	21	447	467	AUAAUUUUGGAAAAGUGGUUU	UAAUUAAUUUUCAAAAAUUAU	Cleavage		1
Cc_miR-164a	XM_020350114.1:1-1103	3.5	-1	1	21	346	366	AUAAUUUUGGAAAAGUGGUUU	UAACCCUUUUUUUGAAAUUGU	Cleavage		1
Cc_miR-164a	XM_020371788.1:1-195	3.5	-1	1	21	130	150	AUAAUUUUGGAAAAGUGGUUU	UGAUCCCUUUUCUGAAAUUAA	Cleavage		1
Cc_miR-164a	XM_020371787.1:1-198	3.5	-1	1	21	133	153	AUAAUUUUGGAAAAGUGGUUU	UGAUCCCUUUUCUGAAAUUAA	Cleavage		1
Cc_miR-164a	XM_020371790.1:1-200	3.5	-1	1	21	135	155	AUAAUUUUGGAAAAGUGGUUU	UGAUCCCUUUUCUGAAAUUAA	Cleavage		1
Cc_miR-164a	XM_020371789.1:1-203	3.5	-1	1	21	138	158	AUAAUUUUGGAAAAGUGGUUU	UGAUCCCUUUUCUGAAAUUAA	Cleavage		1
Cc_miR-164a	XM_020355136.1:1-169	3.5	-1	1	21	50	70	AUAAUUUUGGAAAAGUGGUUU	ACAACAUUUUUCCAGAAUUGG	Cleavage		1
Cc_miR-164a	XM_020372277.1:1-1464	3.5	-1	1	21	1331	1351	AUAAUUUUGGAAAAGUGGUUU	UUACUAUUUUUUCAAGGUUAA	Cleavage		1
Cc_miR-164a	XM_020360729.1:1-3271	3.5	-1	1	21	1171	1191	AUAAUUUUGGAAAAGUGGUUU	ACAUUGCUUUUACAAAAUUGU	Translation		1
Cc_miR-164a	XM_020360735.1:1-3341	3.5	-1	1	21	1241	1261	AUAAUUUUGGAAAAGUGGUUU	ACAUUGCUUUUACAAAAUUGU	Translation		1
Cc_miR-164a	XM_020360723.1:1-3411	3.5	-1	1	21	1311	1331	AUAAUUUUGGAAAAGUGGUUU	ACAUUGCUUUUACAAAAUUGU	Translation		1
Cc_miR-164a	XM_020360743.1:1-3426	3.5	-1	1	21	1311	1331	AUAAUUUUGGAAAAGUGGUUU	ACAUUGCUUUUACAAAAUUGU	Translation		1
Cc_miR-164c	XM_020370376.1:1-201	3.5	-1	1	22	26	47	AUAUCUUUGAAAACUCAAGUGA	UUUCUUGCAUUAUCAAAGAUAU	Translation		1
Cc_miR-164d	XM_020358691.1:1-232	3.5	-1	1	24	21	44	AUAUUGAGGCAAGUUAAUCCAUCC	GUGAAGGUUAAUUUAUUUCAAUAU	Translation		1
Cc_miR-164d	XM_020358682.1:1-263	3.5	-1	1	24	25	48	AUAUUGAGGCAAGUUAAUCCAUCC	GUGAAGGUUAAUUUAUUUCAAUAU	Translation		1
Cc_miR-164d	XM_020358700.1:1-315	3.5	-1	1	24	21	44	AUAUUGAGGCAAGUUAAUCCAUCC	GUGAAGGUUAAUUUAUUUCAAUAU	Translation		1
Cc_miR-164d	XM_020360454.1:302-683	3.5	-1	1	24	238	261	AUAUUGAGGCAAGUUAAUCCAUCC	UACCUGGUUGAUUUGCCUGGAUAU	Cleavage		1
Cc_miR-164d	XM_020383618.1:1-247	3.5	-1	1	24	165	188	AUAUUGAGGCAAGUUAAUCCAUCC	CUACAGAUAAAGUUGCCUCAAUAA	Cleavage		1
Cc_miR-164k	XR_002240128.1:236-724	3.5	-1	1	23	286	308	AUCGUUGGAUCAGGAGCACAGCA	UGUUGUACUGCUGAUCAAACGAU	Cleavage		1
Cc_miR-164k	XR_002240296.1:1-366	3.5	-1	1	23	243	265	AUCGUUGGAUCAGGAGCACAGCA	AGUGUUGCUCUUGAUCAAAUGAU	Cleavage		1
Cc_miR-164n	XR_002240928.1:419-816	3.5	-1	1	19	52	70	AUGACUGUGUCUGGUCAAU	AUUGGUCAGAUUCAGUUAU	Cleavage		1
Cc_miR-164n	XR_002240927.1:487-884	3.5	-1	1	19	52	70	AUGACUGUGUCUGGUCAAU	AUUGGUCAGAUUCAGUUAU	Cleavage		1
Cc_miR-164o	XM_020380971.1:1-505	3.5	-1	1	20	425	444	AUGAGAUGAUGCAGCAAGUU	CUUUUGUUGCAUCAUUUUGU	Cleavage		1
Cc_miR-164o	XM_020358575.1:1-116	3.5	-1	1	20	28	46	AUGAGAUGAUGCAGCAAGUU	AACUU-UUGCAUCAUCUCAG	Cleavage		1
Cc_miR-164o	XM_020359098.1:1-533	3.5	-1	1	20	63	82	AUGAGAUGAUGCAGCAAGUU	UACUUGUUGUGUCGUUUUGU	Cleavage		1
Cc_miR-164o	XM_020352542.1:1-1065	3.5	-1	1	20	39	58	AUGAGAUGAUGCAGCAAGUU	UACUUGUGGCAUCAUCGCAU	Cleavage		1
Cc_miR-166aa	XM_020370784.1:1-63	3.5	-1	1	22	8	29	CCACCUCCAUUAAAUUUGUUGU	CCUGCUACAUUAAUGGAGGUGG	Cleavage		1
Cc_miR-166ab	XM_020369996.1:1-85	3.5	-1	1	24	51	74	CCAGGGUCGUCCUGAGAAUACAUA	AGCACAUUCACAGAGCGACCUUGG	Translation		1
Cc_miR-166ab	XM_020369997.1:1-87	3.5	-1	1	24	53	76	CCAGGGUCGUCCUGAGAAUACAUA	AGCACAUUCACAGAGCGACCUUGG	Translation		1
Cc_miR-166af	XM_020352058.1:1-56	3.5	-1	1	24	26	49	CCGCAUCAUUCACUCAUUUGCUAA	AAGGUGAGUGGGUGGAAGAUGCGG	Cleavage		1
Cc_miR-166af	XM_020352057.1:1-56	3.5	-1	1	24	26	49	CCGCAUCAUUCACUCAUUUGCUAA	AAGGUGAGUGGGUGGAAGAUGCGG	Cleavage		1
Cc_miR-166af	XM_020365067.1:1-712	3.5	-1	1	24	53	76	CCGCAUCAUUCACUCAUUUGCUAA	UCUUCAAAUGUGUGAGAGGUGCGG	Cleavage		1
Cc_miR-166af	XM_020365068.1:1-615	3.5	-1	1	24	53	76	CCGCAUCAUUCACUCAUUUGCUAA	UCUUCAAAUGUGUGAGAGGUGCGG	Cleavage		1
Cc_miR-166an	XM_020367203.1:1-553	3.5	-1	1	22	37	58	CUCUCUCUCACACAUGGGUCUC	UUGGUUCGUGUGUGAGAGAAAG	Cleavage		1
Cc_miR-166an	XM_020367186.1:1-410	3.5	-1	1	22	37	58	CUCUCUCUCACACAUGGGUCUC	UUGGUUCGUGUGUGAGAGAAAG	Cleavage		1
Cc_miR-166an	XM_020367194.1:1-405	3.5	-1	1	22	37	58	CUCUCUCUCACACAUGGGUCUC	UUGGUUCGUGUGUGAGAGAAAG	Cleavage		1
Cc_miR-166an	XM_020357413.1:1-575	3.5	-1	1	22	194	215	CUCUCUCUCACACAUGGGUCUC	UGAGUUUAUGUGUAAGAGAGAG	Cleavage		1
Cc_miR-166an	XM_020351339.1:1-249	3.5	-1	1	22	211	233	CUCUCUCUCACACA-UGGGUCUC	AAUAUUUACUGUGUGAGAGAGAG	Cleavage		1
Cc_miR-166an	XM_020351338.1:1-246	3.5	-1	1	22	208	230	CUCUCUCUCACACA-UGGGUCUC	AAUAUUUACUGUGUGAGAGAGAG	Cleavage		1
Cc_miR-166an	XM_020351340.1:1-243	3.5	-1	1	22	205	227	CUCUCUCUCACACA-UGGGUCUC	AAUAUUUACUGUGUGAGAGAGAG	Cleavage		1
Cc_miR-166an	XM_020376998.1:1-204	3.5	-1	1	22	178	199	CUCUCUCUCACACAUGGGUCUC	AGAACCUGAGUGUGUGAGAGAG	Cleavage		1
Cc_miR-166an	XM_020349536.1:1-62	3.5	-1	1	22	36	57	CUCUCUCUCACACAUGGGUCUC	AGAACCUGAGUGUGUGAGAGAG	Cleavage		1
Cc_miR-166an	XM_020368297.1:1-131	3.5	-1	1	22	98	119	CUCUCUCUCACACAUGGGUCUC	CGAACACAGGUGAGAGAGAGAG	Translation		1
Cc_miR-166c	XM_020375805.1:1-210	3.5	-1	1	23	178	200	AUUCUAUUAUAUAUCUUUGAAAA	UUUAUAAAGAUAUAAAAUAGGAA	Cleavage		1
Cc_miR-166c	XM_020375811.1:1-228	3.5	-1	1	23	196	218	AUUCUAUUAUAUAUCUUUGAAAA	UUUAUAAAGAUAUAAAAUAGGAA	Cleavage		1
Cc_miR-166e	XM_020383253.1:1-1574	3.5	-1	1	25	771	795	AUUUAAUGUCACAUAAUGGUAGCUA	ACUUUUCUAUUUUGUUAUAUUAAAU	Translation		1
Cc_miR-166e	XR_002241394.1:1-1574	3.5	-1	1	25	771	795	AUUUAAUGUCACAUAAUGGUAGCUA	ACUUUUCUAUUUUGUUAUAUUAAAU	Translation		1
Cc_miR-166e	XM_020383254.1:1-1574	3.5	-1	1	25	771	795	AUUUAAUGUCACAUAAUGGUAGCUA	ACUUUUCUAUUUUGUUAUAUUAAAU	Translation		1
Cc_miR-166h	XM_020382528.1:1-749	3.5	-1	1	20	469	488	CAAAUUUUUCUAAACUUGUA	AACAAAUUUGGAAAAGUUGG	Cleavage		1
Cc_miR-166h	XM_020376735.1:1-670	3.5	-1	1	20	264	283	CAAAUUUUUCUAAACUUGUA	UGAAAAAUUAGAAAAAUUUG	Cleavage		1
Cc_miR-166n	XM_020359358.1:1-1596	3.5	-1	1	20	1328	1347	CAGCAUCAUCAAGAUUCUCA	UGGGAAUGUUGUUGAUGCUG	Cleavage		1
Cc_miR-166n	XM_020366407.1:560-1329	3.5	-1	1	20	206	225	CAGCAUCAUCAAGAUUCUCA	GGGCAAUUUUGAUGAGGCUG	Cleavage		1
Cc_miR-166o	XM_020352480.1:1-481	3.5	-1	1	21	187	207	CAGCCAAGGAUGACUUGCCGG	AGUUCAAGUCAUUUUUGGUUG	Cleavage		1
Cc_miR-166o	XM_020352485.1:1-481	3.5	-1	1	21	187	207	CAGCCAAGGAUGACUUGCCGG	AGUUCAAGUCAUUUUUGGUUG	Cleavage		1
Cc_miR-166o	XM_020368246.1:1-148	3.5	-1	1	21	88	108	CAGCCAAGGAUGACUUGCCGG	UCCUCAAUUCAUUCUUGGCUG	Cleavage		1
Cc_miR-166p	XM_020375132.1:1-110	3.5	-1	1	21	35	56	CAGCUGCACUUUGC-UUGGUUU	AGGCCAAAGCAAAGUGUAGUUG	Cleavage		1
Cc_miR-167h	XR_002238706.1:1-1418	3.5	-1	1	19	691	709	CUGAUGGAGCAUCAUCAAG	CUUGGUGGUGCUCCUUCAU	Cleavage		1
Cc_miR-167h	XR_002238708.1:1-1749	3.5	-1	1	19	606	624	CUGAUGGAGCAUCAUCAAG	CUUGGUGGUGCUCCUUCAU	Cleavage		1
Cc_miR-167h	XR_002238704.1:1-1834	3.5	-1	1	19	691	709	CUGAUGGAGCAUCAUCAAG	CUUGGUGGUGCUCCUUCAU	Cleavage		1
Cc_miR-167h	XR_002238705.1:1-1834	3.5	-1	1	19	691	709	CUGAUGGAGCAUCAUCAAG	CUUGGUGGUGCUCCUUCAU	Cleavage		1
Cc_miR-167l	XM_020361213.1:1-365	3.5	-1	1	23	81	103	CUUCCACAGCUUUCUUGAACUGC	AGAAUUCAAGGAAGUUUUGGAAU	Cleavage		1
Cc_miR-167l	XM_020362711.1:1-143	3.5	-1	1	23	109	131	CUUCCACAGCUUUCUUGAACUGC	AACUUUCAAGGAAGCUGUGUAUG	Cleavage		1
Cc_miR-167l	XM_020362710.1:1-420	3.5	-1	1	23	386	408	CUUCCACAGCUUUCUUGAACUGC	AACUUUCAAGGAAGCUGUGUAUG	Cleavage		1
Cc_miR-167l	XM_020365959.1:1-305	3.5	-1	1	23	47	69	CUUCCACAGCUUUCUUGAACUGC	GACCCUCAAAAAAGCUGUGGAUG	Cleavage		1
Cc_miR-167o	XM_020368046.1:1-265	3.5	-1	1	23	72	94	GAAAAGGUGUUGUUGAGAUGGGU	ACCCAUCCCAACAAUACCAUUUU	Cleavage		1
Cc_miR-167o	XM_020382698.1:1-577	3.5	-1	1	23	88	110	GAAAAGGUGUUGUUGAGAUGGGU	ACAUAUCUCAACAACUCUUUCUC	Cleavage		1
Cc_miR-167o	XM_020382697.1:1-580	3.5	-1	1	23	88	110	GAAAAGGUGUUGUUGAGAUGGGU	ACAUAUCUCAACAACUCUUUCUC	Cleavage		1
Cc_miR-167o	XM_020348098.1:1-230	3.5	-1	1	23	72	93	GAAAAGGUGUUGUUGAGAUGGGU	AUUGAUUUCAACAAC-CCUUUUC	Cleavage		1
Cc_miR-167o	XM_020349160.1:1-161	3.5	-1	1	23	30	52	GAAAAGGUGUUGUUGAGAUGGGU	UUUCAUACCAACAACACCUUCUC	Cleavage		2
Cc_miR-167o	XM_020349157.1:1-287	3.5	-1	1	23	30	52	GAAAAGGUGUUGUUGAGAUGGGU	UUUCAUACCAACAACACCUUCUC	Cleavage		2
Cc_miR-167o	XM_020349159.1:1-346	3.5	-1	1	23	30	52	GAAAAGGUGUUGUUGAGAUGGGU	UUUCAUACCAACAACACCUUCUC	Cleavage		2
Cc_miR-167o	XM_020349155.1:1-349	3.5	-1	1	23	30	52	GAAAAGGUGUUGUUGAGAUGGGU	UUUCAUACCAACAACACCUUCUC	Cleavage		2
Cc_miR-167o	XM_020349156.1:1-513	3.5	-1	1	23	30	52	GAAAAGGUGUUGUUGAGAUGGGU	UUUCAUACCAACAACACCUUCUC	Cleavage		2
Cc_miR-167o	XM_020381617.1:1-223	3.5	-1	1	23	30	52	GAAAAGGUGUUGUUGAGAUGGGU	UACAAUCUUAAUAACACUGUUUU	Cleavage		1
Cc_miR-167o	XM_020370002.1:1-453	3.5	-1	1	23	17	39	GAAAAGGUGUUGUUGAGAUGGGU	GGAUUUUUCAACAACACUUUGUC	Cleavage		1
Cc_miR-167o	XM_020370860.1:1-733	3.5	-1	1	23	339	361	GAAAAGGUGUUGUUGAGAUGGGU	CUUUAUCACUGCAACAUCUUUUU	Cleavage		1
Cc_miR-167o	XM_020366305.1:1-77	3.5	-1	1	23	28	50	GAAAAGGUGUUGUUGAGAUGGGU	GAAAGUCUUCACAACAUUUUUUU	Cleavage		1
Cc_miR-168a	XM_020359604.1:1-514	3.5	-1	1	24	152	175	GACACUAAUUUAAAUUAAGUUUAG	UUAUGGUUUUUUUAAAUUGGUGUC	Cleavage		1
Cc_miR-168c	XM_020372332.1:1-235	3.5	-1	1	23	147	169	GAGAGGGAGAGCGGUUUUUGGUA	CACCAAAGACUUUUUUCCCUCUC	Cleavage		1
Cc_miR-168c	XM_020349818.1:1-150	3.5	-1	1	23	7	29	GAGAGGGAGAGCGGUUUUUGGUA	GACUAAAGACCUCUUUCUUUCUC	Cleavage		2
Cc_miR-168c	XM_020364671.1:1-348	3.5	-1	1	23	56	78	GAGAGGGAGAGCGGUUUUUGGUA	AACCCAAAAUCUCUCUCUCUCUC	Cleavage		1
Cc_miR-168c	XM_020375396.1:1-361	3.5	-1	1	23	119	141	GAGAGGGAGAGCGGUUUUUGGUA	CACCACAAACCAUUCUCUCUCUC	Cleavage		1
Cc_miR-168c	XM_020375397.1:1-379	3.5	-1	1	23	119	141	GAGAGGGAGAGCGGUUUUUGGUA	CACCACAAACCAUUCUCUCUCUC	Cleavage		1
Cc_miR-168c	XM_020360602.1:1-478	3.5	-1	1	23	231	253	GAGAGGGAGAGCGGUUUUUGGUA	AACCAAAACUCUCUCUCUCUCUC	Cleavage		1
Cc_miR-168c	XM_020375712.1:1-795	3.5	-1	1	23	477	499	GAGAGGGAGAGCGGUUUUUGGUA	CACCAAAUGUUGUUUUCCCUCUC	Cleavage		1
Cc_miR-168c	XM_020368144.1:1-169	3.5	-1	1	23	54	76	GAGAGGGAGAGCGGUUUUUGGUA	UACUACAAAACGCUCUCCAUCUC	Cleavage		1
Cc_miR-168c	XM_020366317.1:1-366	3.5	-1	1	23	36	58	GAGAGGGAGAGCGGUUUUUGGUA	ACCCAAAAGUCUCUCUCUCUUUC	Cleavage		1
Cc_miR-168c	XM_020382149.1:1-274	3.5	-1	1	23	232	254	GAGAGGGAGAGCGGUUUUUGGUA	AACCAGAUCUCGCUCUCUCUCUC	Cleavage		1
Cc_miR-168c	XM_020366620.1:1-276	3.5	-1	1	23	90	112	GAGAGGGAGAGCGGUUUUUGGUA	AAUUAGAAGUCACUCUCUCUCUC	Cleavage		1
Cc_miR-168c	XM_020382150.1:1-282	3.5	-1	1	23	240	262	GAGAGGGAGAGCGGUUUUUGGUA	AACCAGAUCUCGCUCUCUCUCUC	Cleavage		1
Cc_miR-168c	XM_020359986.1:1-154	3.5	-1	1	23	81	103	GAGAGGGAGAGCGGUUUUUGGUA	ACCCAAAACCCUCUUUCUCUCUC	Cleavage		1
Cc_miR-168c	XM_020372316.1:1-365	3.5	-1	1	23	16	38	GAGAGGGAGAGCGGUUUUUGGUA	ACUCAAAAGCCUUUUUCUCUCUC	Cleavage		1
Cc_miR-168c	XM_020382085.1:1-125	3.5	-1	1	23	26	48	GAGAGGGAGAGCGGUUUUUGGUA	AAUUCAAAACCACUCUCUCUCUU	Cleavage		1
Cc_miR-168c	XM_020360687.1:1-364	3.5	-1	1	23	25	47	GAGAGGGAGAGCGGUUUUUGGUA	GAUAAAAAUUCUCUCUCUCUCUC	Cleavage		2
Cc_miR-168c	XM_020359960.1:1-3772	3.5	-1	1	23	62	84	GAGAGGGAGAGCGGUUUUUGGUA	UCUCAAACACCGCUCGUCCUUUC	Cleavage		1
Cc_miR-168c	XM_020368046.1:1-265	3.5	-1	1	23	194	216	GAGAGGGAGAGCGGUUUUUGGUA	AUUCAAACACCUCUUUCUCUCUC	Cleavage		2
Cc_miR-168c	XM_020370178.1:1-454	3.5	-1	1	23	134	156	GAGAGGGAGAGCGGUUUUUGGUA	CCCCUCAAACUGUUUUCCCUCUC	Cleavage		2
Cc_miR-168c	XM_020370179.1:1-469	3.5	-1	1	23	134	156	GAGAGGGAGAGCGGUUUUUGGUA	CCCCUCAAACUGUUUUCCCUCUC	Cleavage		2
Cc_miR-168c	XM_020369953.1:1-148	3.5	-1	1	23	66	88	GAGAGGGAGAGCGGUUUUUGGUA	UCUAUGUAACCGCUCUCUCUCUC	Cleavage		1
Cc_miR-168c	XM_020369952.1:1-151	3.5	-1	1	23	69	91	GAGAGGGAGAGCGGUUUUUGGUA	UCUAUGUAACCGCUCUCUCUCUC	Cleavage		1
Cc_miR-168c	XM_020384811.1:1-223	3.5	-1	1	23	103	125	GAGAGGGAGAGCGGUUUUUGGUA	CUCGUUCAACCGCUCUCUCUCUC	Cleavage		1
Cc_miR-168c	XM_020352226.1:1-413	3.5	-1	1	23	357	379	GAGAGGGAGAGCGGUUUUUGGUA	AGGUAGAAACCUCUCUCCUUCUA	Cleavage		1
Cc_miR-168c	XM_020365932.1:1-425	3.5	-1	1	23	147	169	GAGAGGGAGAGCGGUUUUUGGUA	AAACAAAAUCCUCUCUCUCUCUU	Cleavage		1
Cc_miR-168c	XM_020352225.1:1-431	3.5	-1	1	23	375	397	GAGAGGGAGAGCGGUUUUUGGUA	AGGUAGAAACCUCUCUCCUUCUA	Cleavage		1
Cc_miR-168c	XM_020352230.1:1-432	3.5	-1	1	23	376	398	GAGAGGGAGAGCGGUUUUUGGUA	AGGUAGAAACCUCUCUCCUUCUA	Cleavage		1
Cc_miR-168c	XM_020352227.1:1-465	3.5	-1	1	23	409	431	GAGAGGGAGAGCGGUUUUUGGUA	AGGUAGAAACCUCUCUCCUUCUA	Cleavage		1
Cc_miR-168c	XM_020379652.1:1-473	3.5	-1	1	23	96	118	GAGAGGGAGAGCGGUUUUUGGUA	AAACAAACACCUCUUUCUCUCUC	Cleavage		1
Cc_miR-168c	XM_020383309.1:1-489	3.5	-1	1	23	150	172	GAGAGGGAGAGCGGUUUUUGGUA	GAUGGAGAAUCUCUCUCUCUCUC	Cleavage		1
Cc_miR-168c	XM_020383317.1:1-489	3.5	-1	1	23	150	172	GAGAGGGAGAGCGGUUUUUGGUA	GAUGGAGAAUCUCUCUCUCUCUC	Cleavage		1
Cc_miR-168c	XM_020383326.1:1-489	3.5	-1	1	23	150	172	GAGAGGGAGAGCGGUUUUUGGUA	GAUGGAGAAUCUCUCUCUCUCUC	Cleavage		1
Cc_miR-168c	XM_020352229.1:1-513	3.5	-1	1	23	457	479	GAGAGGGAGAGCGGUUUUUGGUA	AGGUAGAAACCUCUCUCCUUCUA	Cleavage		1
Cc_miR-168k	XM_020381708.1:1-1002	3.5	-1	1	21	642	662	GAUCUAAGAAUGAAUAGAUGG	UUAUUUAUUUAUUUUUAAAUU	Cleavage		1
Cc_miR-168k	XM_020382588.1:1-336	3.5	-1	1	21	149	169	GAUCUAAGAAUGAAUAGAUGG	AUCCCUCUUCAUUCUUGGAUC	Cleavage		1
Cc_miR-168k	XM_020382587.1:1-336	3.5	-1	1	21	149	169	GAUCUAAGAAUGAAUAGAUGG	AUCCCUCUUCAUUCUUGGAUC	Cleavage		1
Cc_miR-169b	XM_020382301.1:1-211	3.5	-1	1	22	162	183	GAUGUAGCAUCAUCAAGAUUCA	UUAAUCUUGGUGAUGUUAAGUU	Cleavage		1
Cc_miR-169b	XM_020382302.1:1-320	3.5	-1	1	22	271	292	GAUGUAGCAUCAUCAAGAUUCA	UUAAUCUUGGUGAUGUUAAGUU	Cleavage		1
Cc_miR-169b	XM_020362655.1:1-281	3.5	-1	1	22	237	258	GAUGUAGCAUCAUCAAGAUUCA	UUAGAUUUGAUGAUGCUACCUC	Cleavage		1
Cc_miR-169b	XM_020353984.1:1-627	3.5	-1	1	22	218	239	GAUGUAGCAUCAUCAAGAUUCA	AAAAGCCUGAUGGUGCUGCGUC	Cleavage		1
Cc_miR-171j	XM_020357243.1:1-447	3.5	-1	1	25	342	366	GCUAGCUAGCUUUUUUAAAAGGGUC	UCUUCUGUUAAAGGUGCUAGCUAGC	Translation		1
Cc_miR-171j	XR_002238783.1:191-2099	3.5	-1	1	25	116	139	GCUAGCUAGCUUUUUUAAAAGGGUC	UAUUCCUUUAAAAAAGUU-GCUAGC	Cleavage		1
Cc_miR-171j	XM_020352955.1:1-363	3.5	-1	1	25	124	148	GCUAGCUAGCUUUUUUAAAAGGGUC	GUUUGUGUUAGUGGAGCUAGCUAGC	Cleavage		1
Cc_miR-171j	XM_020346356.1:1-1260	3.5	-1	1	25	569	593	GCUAGCUAGCUUUUUUAAAAGGGUC	GUAUAUAUAAAGGGAGCUAGCUAGC	Cleavage		1
Cc_miR-171j	XM_020354776.1:1-98	3.5	-1	1	25	55	79	GCUAGCUAGCUUUUUUAAAAGGGUC	GUAGUAUUGGAAGCAGCUAGCUAGC	Cleavage		1
Cc_miR-172ac	XM_020364864.1:1-1124	3.5	-1	1	24	753	776	UAGUAUGUUUUUAUUUUUAGCUUA	UAUGUUAAAAGUGAAAGCAUAUGA	Cleavage		1
Cc_miR-172ac	XM_020364862.1:1-1124	3.5	-1	1	24	753	776	UAGUAUGUUUUUAUUUUUAGCUUA	UAUGUUAAAAGUGAAAGCAUAUGA	Cleavage		1
Cc_miR-172ac	XM_020384704.1:1-754	3.5	-1	1	24	17	40	UAGUAUGUUUUUAUUUUUAGCUUA	AAAAUUAAGAAUAAAAGAAUACUU	Cleavage		1
Cc_miR-172ac	XM_020384705.1:1-447	3.5	-1	1	24	17	40	UAGUAUGUUUUUAUUUUUAGCUUA	AAAAUUAAGAAUAAAAGAAUACUU	Cleavage		1
Cc_miR-172ac	XM_020384706.1:1-425	3.5	-1	1	24	17	40	UAGUAUGUUUUUAUUUUUAGCUUA	AAAAUUAAGAAUAAAAGAAUACUU	Cleavage		1
Cc_miR-172ac	XM_020384709.1:1-408	3.5	-1	1	24	17	40	UAGUAUGUUUUUAUUUUUAGCUUA	AAAAUUAAGAAUAAAAGAAUACUU	Cleavage		1
Cc_miR-172ac	XM_020384708.1:1-399	3.5	-1	1	24	17	40	UAGUAUGUUUUUAUUUUUAGCUUA	AAAAUUAAGAAUAAAAGAAUACUU	Cleavage		1
Cc_miR-172ac	XM_020384710.1:1-245	3.5	-1	1	24	17	40	UAGUAUGUUUUUAUUUUUAGCUUA	AAAAUUAAGAAUAAAAGAAUACUU	Cleavage		1
Cc_miR-172ac	XM_020383950.1:1-451	3.5	-1	1	24	21	44	UAGUAUGUUUUUAUUUUUAGCUUA	AAACUUAAAAGUAAGAGUAGACUA	Cleavage		1
Cc_miR-172ac	XM_020380178.1:1-162	3.5	-1	1	24	48	71	UAGUAUGUUUUUAUUUUUAGCUUA	AAAAUUAGAAAUAAAAACAAAGUA	Cleavage		1
Cc_miR-172ac	XM_020382064.1:657-1295	3.5	-1	1	24	592	615	UAGUAUGUUUUUAUUUUUAGCUUA	CAAUGUAAAAAUAAAAAUAUAUAU	Cleavage		1
Cc_miR-172ac	XM_020358742.1:1-336	3.5	-1	1	24	213	236	UAGUAUGUUUUUAUUUUUAGCUUA	GAGAGUGAAAAUAAAAACAUAUAU	Cleavage		1
Cc_miR-172ac	XM_020358743.1:1-336	3.5	-1	1	24	213	236	UAGUAUGUUUUUAUUUUUAGCUUA	GAGAGUGAAAAUAAAAACAUAUAU	Cleavage		1
Cc_miR-172ac	XM_020358741.1:1-334	3.5	-1	1	24	211	234	UAGUAUGUUUUUAUUUUUAGCUUA	GAGAGUGAAAAUAAAAACAUAUAU	Cleavage		1
Cc_miR-172ac	XM_020358167.1:1-189	3.5	-1	1	20	1	20	UAGUAUGUUUUUAUUUUUAG	CUAAAAAUGAAAAAACACUA	Cleavage		1
Cc_miR-172ac	XM_020353172.1:1-406	3.5	-1	1	24	246	269	UAGUAUGUUUUUAUUUUUAGCUUA	CAAUAUAAAAAUAAAAAUACAUUU	Cleavage		1
Cc_miR-172ac	XM_020379742.1:1-689	3.5	-1	1	24	302	325	UAGUAUGUUUUUAUUUUUAGCUUA	GAAUGUAAAAAUAGAAACAAACCA	Cleavage		1
Cc_miR-172ac	XM_020382159.1:676-1361	3.5	-1	1	24	555	578	UAGUAUGUUUUUAUUUUUAGCUUA	AAAAAUAAAAAUAAAAAAAAAUUA	Cleavage		1
Cc_miR-172ac	XM_020379743.1:1-499	3.5	-1	1	24	302	325	UAGUAUGUUUUUAUUUUUAGCUUA	GAAUGUAAAAAUAGAAACAAACCA	Cleavage		1
Cc_miR-172ac	XM_020359059.1:1-1909	3.5	-1	1	24	1237	1260	UAGUAUGUUUUUAUUUUUAGCUUA	ACAAAAGAAAAUAAAGACAUACAA	Cleavage		1
Cc_miR-172ac	XM_020379829.1:1-361	3.5	-1	1	24	71	94	UAGUAUGUUUUUAUUUUUAGCUUA	UGGUGGAAAAAUAAAAAAAUGUUA	Cleavage		1
Cc_miR-172ac	XM_020357233.1:592-1816	3.5	-1	1	24	1008	1031	UAGUAUGUUUUUAUUUUUAGCUUA	ACAUAUAGAAAUAAACACAUACAA	Cleavage		1
Cc_miR-172ae	XM_020374355.1:1-276	3.5	-1	1	24	1	26	UAUAUUGAAAAAAAUCCAAG--UCCC	GGGAAUUUUGGCUUUUGUUCAAUGUG	Translation		1
Cc_miR-172ae	XM_020374923.1:1-667	3.5	-1	1	24	317	340	UAUAUUGAAAAAAAUCCAAGUCCC	AAAAUUUUCAUUUUUUUUAAUAUU	Cleavage		1
Cc_miR-172ae	XM_020352264.1:1-286	3.5	-1	1	24	86	109	UAUAUUGAAAAAAAUCCAAGUCCC	UUUCUUUGAAUUUUUUUCAAAGUG	Cleavage		1
Cc_miR-172ae	XM_020373729.1:1-571	3.5	-1	1	24	369	392	UAUAUUGAAAAAAAUCCAAGUCCC	GUAUUUUGGUUUUUUUUCGGUGUU	Cleavage		1
Cc_miR-172ae	XM_020373727.1:1-571	3.5	-1	1	24	369	392	UAUAUUGAAAAAAAUCCAAGUCCC	GUAUUUUGGUUUUUUUUCGGUGUU	Cleavage		1
Cc_miR-172ae	XM_020373731.1:1-571	3.5	-1	1	24	369	392	UAUAUUGAAAAAAAUCCAAGUCCC	GUAUUUUGGUUUUUUUUCGGUGUU	Cleavage		1
Cc_miR-172ae	XM_020373728.1:1-571	3.5	-1	1	24	369	392	UAUAUUGAAAAAAAUCCAAGUCCC	GUAUUUUGGUUUUUUUUCGGUGUU	Cleavage		1
Cc_miR-172ae	XR_002239405.1:840-2762	3.5	-1	1	24	652	675	UAUAUUGAAAAAAAUCCAAGUCCC	AUGUUUUGGAAUUUUCUCAAUAUC	Cleavage		1
Cc_miR-172ae	XM_020381722.1:1-265	3.5	-1	1	24	185	208	UAUAUUGAAAAAAAUCCAAGUCCC	CCAUUUUCCAUUUUUUUUAAUAUU	Cleavage		1
Cc_miR-172ag	XM_020346352.1:566-1437	3.5	-1	1	19	670	688	UAUUCAAACAUGUAUAUAA	UUAUAUAUAUGUUUAAGUU	Cleavage		1
Cc_miR-172ag	XM_020384347.1:714-970	3.5	-1	1	19	114	132	UAUUCAAACAUGUAUAUAA	UUAUAUAUAUGUUUCUAUA	Cleavage		1
Cc_miR-172ag	XR_002241050.1:305-1274	3.5	-1	1	19	172	190	UAUUCAAACAUGUAUAUAA	UUAUGUAUGUGUUUGUGUA	Cleavage		1
Cc_miR-172ag	XM_020371456.1:1465-1595	3.5	-1	1	19	52	70	UAUUCAAACAUGUAUAUAA	AUAUACACAAGUUUGAAUA	Translation		1
Cc_miR-172ag	XM_020380660.1:1-538	3.5	-1	1	19	319	337	UAUUCAAACAUGUAUAUAA	UUGUUUAUCUGUUUGAAUA	Translation		1
Cc_miR-172ag	XM_020380659.1:1-538	3.5	-1	1	19	319	337	UAUUCAAACAUGUAUAUAA	UUGUUUAUCUGUUUGAAUA	Translation		1
Cc_miR-172ah	XM_020378155.1:1-507	3.5	-1	1	22	75	96	UAUUUUAGUUCUAUAUGAUUUA	AAAAACAAGUAGAACUAAAAUU	Cleavage		1
Cc_miR-172ah	XM_020353801.1:1-222	3.5	-1	1	22	196	217	UAUUUUAGUUCUAUAUGAUUUA	AUUGACACAUAGAAUUAAAAUA	Cleavage		1
Cc_miR-172ah	XM_020362573.1:1-260	3.5	-1	1	22	116	137	UAUUUUAGUUCUAUAUGAUUUA	AUUUUCAGAUAGAGCUAAGGUA	Cleavage		1
Cc_miR-172ah	XM_020362574.1:1-257	3.5	-1	1	22	113	134	UAUUUUAGUUCUAUAUGAUUUA	AUUUUCAGAUAGAGCUAAGGUA	Cleavage		1
Cc_miR-172ai	XM_020367881.1:1-437	3.5	-1	1	25	405	429	UAUUUUCCUUUUUUUCACUUCUUAU	GUGGGAAGAGAGAGAGAGGGAGAUA	Cleavage		1
Cc_miR-172ai	XR_002241372.1:1-1438	3.5	-1	1	25	1005	1029	UAUUUUCCUUUUUUUCACUUCUUAU	AACAGAAGUGGAGAAAGGAAAAAUG	Cleavage		1
Cc_miR-172ai	XR_002241373.1:1-1363	3.5	-1	1	25	1005	1029	UAUUUUCCUUUUUUUCACUUCUUAU	AACAGAAGUGGAGAAAGGAAAAAUG	Cleavage		1
Cc_miR-172ai	XM_020346639.1:1-344	3.5	-1	1	25	86	110	UAUUUUCCUUUUUUUCACUUCUUAU	GGAAGAAAUGAAAAAGGGGAAAAAA	Cleavage		1
Cc_miR-172ai	XM_020383128.1:1-1039	3.5	-1	1	25	998	1022	UAUUUUCCUUUUUUUCACUUCUUAU	AACAGAAGUGGAGAAAGGAAAAAUG	Cleavage		1
Cc_miR-172ai	XM_020383130.1:1-995	3.5	-1	1	25	954	978	UAUUUUCCUUUUUUUCACUUCUUAU	AACAGAAGUGGAGAAAGGAAAAAUG	Cleavage		1
Cc_miR-172ai	XM_020365475.1:1-463	3.5	-1	1	25	422	446	UAUUUUCCUUUUUUUCACUUCUUAU	AACAGAAGUGGAGAAAGGAAAAAUG	Cleavage		1
Cc_miR-172ai	XM_020352270.1:1-897	3.5	-1	1	25	234	258	UAUUUUCCUUUUUUUCACUUCUUAU	UUAACAAGUGACAAGAAGGAGAAGA	Cleavage		1
Cc_miR-172ai	XM_020352271.1:1-874	3.5	-1	1	25	234	258	UAUUUUCCUUUUUUUCACUUCUUAU	UUAACAAGUGACAAGAAGGAGAAGA	Cleavage		1
Cc_miR-172ai	XM_020379685.1:1-243	3.5	-1	1	25	97	121	UAUUUUCCUUUUUUUCACUUCUUAU	AUAAAACCUGAAAAAAAGGAAAAAA	Cleavage		1
Cc_miR-172ai	XM_020352274.1:1-774	3.5	-1	1	25	234	258	UAUUUUCCUUUUUUUCACUUCUUAU	UUAACAAGUGACAAGAAGGAGAAGA	Cleavage		1
Cc_miR-172ai	XM_020352275.1:1-751	3.5	-1	1	25	234	258	UAUUUUCCUUUUUUUCACUUCUUAU	UUAACAAGUGACAAGAAGGAGAAGA	Cleavage		1
Cc_miR-172ai	XM_020376740.1:1-637	3.5	-1	1	25	7	31	UAUUUUCCUUUUUUUCACUUCUUAU	AUAGAGAGAGAGAAAAAGGAAGAAA	Cleavage		1
Cc_miR-172ai	XM_020371525.1:1-226	3.5	-1	1	25	161	185	UAUUUUCCUUUUUUUCACUUCUUAU	CUGAUAGUUGAAGAAAAGGAAGAUC	Cleavage		1
Cc_miR-172ai	XM_020371526.1:1-144	3.5	-1	1	25	79	103	UAUUUUCCUUUUUUUCACUUCUUAU	CUGAUAGUUGAAGAAAAGGAAGAUC	Cleavage		1
Cc_miR-172ai	XM_020372062.1:1-411	3.5	-1	1	25	10	34	UAUUUUCCUUUUUUUCACUUCUUAU	ACCGGAAGAGAAGAAAAUGAAAAUG	Cleavage		1
Cc_miR-172ai	XM_020384828.1:1-376	3.5	-1	1	25	34	58	UAUUUUCCUUUUUUUCACUUCUUAU	GUUGGAAGCAAGGAAAAGGAAGAUA	Cleavage		1
Cc_miR-172ai	XM_020361395.1:1-197	3.5	-1	1	25	31	55	UAUUUUCCUUUUUUUCACUUCUUAU	UUAAAAAGAAAAAAAAAGGAAUAUA	Cleavage		1
Cc_miR-172ai	XM_020349419.1:1-343	3.5	-1	1	25	238	262	UAUUUUCCUUUUUUUCACUUCUUAU	AAGAAAAGUGGAGAAAAGGAUAGUG	Cleavage		1
Cc_miR-172ai	XM_020349421.1:1-342	3.5	-1	1	25	237	261	UAUUUUCCUUUUUUUCACUUCUUAU	AAGAAAAGUGGAGAAAAGGAUAGUG	Cleavage		1
Cc_miR-172ai	XM_020349420.1:1-341	3.5	-1	1	25	236	260	UAUUUUCCUUUUUUUCACUUCUUAU	AAGAAAAGUGGAGAAAAGGAUAGUG	Cleavage		1
Cc_miR-172ai	XM_020349422.1:1-340	3.5	-1	1	25	235	259	UAUUUUCCUUUUUUUCACUUCUUAU	AAGAAAAGUGGAGAAAAGGAUAGUG	Cleavage		1
Cc_miR-172ai	XM_020349416.1:1-338	3.5	-1	1	25	233	257	UAUUUUCCUUUUUUUCACUUCUUAU	AAGAAAAGUGGAGAAAAGGAUAGUG	Cleavage		1
Cc_miR-172ai	XM_020349417.1:1-336	3.5	-1	1	25	231	255	UAUUUUCCUUUUUUUCACUUCUUAU	AAGAAAAGUGGAGAAAAGGAUAGUG	Cleavage		1
Cc_miR-172f	XM_020376570.1:1-93	3.5	-1	1	22	39	60	GGAUCUAAGAAUGAAUAGAUGG	CUCACUACUCAUUCUCAGAUCC	Cleavage		1
Cc_miR-172i	XM_020385070.1:1-105	3.5	-1	1	19	63	81	GGUCGGAGGUGAUGACAGA	GUUGUCAUCACCCUCGACC	Cleavage		1
Cc_miR-172i	XM_020379079.1:599-1048	3.5	-1	1	19	13	31	GGUCGGAGGUGAUGACAGA	UCUGUCUUCUCCUCCGGCC	Translation		1
Cc_miR-172l	XM_020385005.1:1-443	3.5	-1	1	22	178	199	GUGAGAAUGAGAGGAGGGAGAG	CUCUCUCUUCACUUAUUCUCAU	Cleavage		1
Cc_miR-172l	XM_020353060.1:150-1185	3.5	-1	1	22	129	150	GUGAGAAUGAGAGGAGGGAGAG	CUCUUCCUCCUCUCCUUCUCCC	Cleavage		1
Cc_miR-172l	XM_020356757.1:1-81	3.5	-1	1	22	35	56	GUGAGAAUGAGAGGAGGGAGAG	UUCUCUCUCCUCUCAAUCUCUC	Cleavage		1
Cc_miR-172l	XM_020363285.1:1-127	3.5	-1	1	22	61	82	GUGAGAAUGAGAGGAGGGAGAG	UUCUUCUUCCUCUUGUUCUCCC	Cleavage		1
Cc_miR-172l	XM_020363286.1:1-127	3.5	-1	1	22	61	82	GUGAGAAUGAGAGGAGGGAGAG	UUCUUCUUCCUCUUGUUCUCCC	Cleavage		1
Cc_miR-172l	XM_020374434.1:1-161	3.5	-1	1	22	93	114	GUGAGAAUGAGAGGAGGGAGAG	UUCUCUCUUCUCCCAUUCUUAU	Translation		1
Cc_miR-172l	XM_020384225.1:1-190	3.5	-1	1	22	120	141	GUGAGAAUGAGAGGAGGGAGAG	UUCUUCUUCUUCUUAUACUCAC	Cleavage		1
Cc_miR-172l	XM_020375659.1:1-223	3.5	-1	1	22	86	107	GUGAGAAUGAGAGGAGGGAGAG	UUCUCUCUCCUCUUGUUUCCAC	Cleavage		1
Cc_miR-172l	XM_020366017.1:1-239	3.5	-1	1	22	73	94	GUGAGAAUGAGAGGAGGGAGAG	UUCUUCUUCUUCUUCUUCUCAC	Cleavage		3
Cc_miR-172l	XM_020352668.1:1-263	3.5	-1	1	22	230	251	GUGAGAAUGAGAGGAGGGAGAG	UUCUUCUUCUUCUCAGUUUCAC	Cleavage		1
Cc_miR-172l	XM_020352934.1:1-294	3.5	-1	1	22	179	200	GUGAGAAUGAGAGGAGGGAGAG	CUCCCUCUCCUCUGAUUCUCGC	Cleavage		1
Cc_miR-172l	XM_020376872.1:1-343	3.5	-1	1	22	134	155	GUGAGAAUGAGAGGAGGGAGAG	UUUUUCCUCCUCUUUUUCUCAG	Cleavage		1
Cc_miR-172l	XM_020378295.1:1-375	3.5	-1	1	22	146	167	GUGAGAAUGAGAGGAGGGAGAG	AUCUCUCUCCUCUCUUUCUCUC	Cleavage		1
Cc_miR-172l	XM_020378294.1:1-873	3.5	-1	1	22	173	194	GUGAGAAUGAGAGGAGGGAGAG	AUCUCUCUCCUCUCUUUCUCUC	Cleavage		1
Cc_miR-172l	XM_020378293.1:1-836	3.5	-1	1	22	143	164	GUGAGAAUGAGAGGAGGGAGAG	AUCUCUCUCCUCUCUUUCUCUC	Cleavage		1
Cc_miR-172l	XM_020372097.1:1-604	3.5	-1	1	22	168	189	GUGAGAAUGAGAGGAGGGAGAG	UUUUCUCUCUUCUCUUUCUCAA	Cleavage		1
Cc_miR-172l	XM_020348114.1:365-1612	3.5	-1	1	22	29	50	GUGAGAAUGAGAGGAGGGAGAG	UUCUUCUACUUCUUAUUCUCGC	Cleavage		1
Cc_miR-172l	XM_020351245.1:1-362	3.5	-1	1	22	277	298	GUGAGAAUGAGAGGAGGGAGAG	UUCUCCUUGUUCUCAUUCUCCC	Cleavage		1
Cc_miR-172l	XM_020356642.1:1-645	3.5	-1	1	22	311	332	GUGAGAAUGAGAGGAGGGAGAG	UUUUCCCUCUUCUCCUUUUUAU	Cleavage		1
Cc_miR-172l	XM_020362038.1:1-132	3.5	-1	1	22	72	93	GUGAGAAUGAGAGGAGGGAGAG	AUUUCCUUUCUUUCAUUUUCUC	Cleavage		1
Cc_miR-172l	XM_020348794.1:1-183	3.5	-1	1	22	92	113	GUGAGAAUGAGAGGAGGGAGAG	CGCUUCCUUCCCUCAUUCUCAA	Cleavage		1
Cc_miR-172l	XM_020377625.1:1-76	3.5	-1	1	22	16	37	GUGAGAAUGAGAGGAGGGAGAG	CUUCCCCUGUUUUCAUUCUUAC	Cleavage		1
Cc_miR-172l	XM_020370850.1:1-127	3.5	-1	1	22	37	58	GUGAGAAUGAGAGGAGGGAGAG	UUUAUCCUUCUCUCACUCUCAC	Cleavage		1
Cc_miR-172l	XR_002240699.1:1-155	3.5	-1	1	22	31	52	GUGAGAAUGAGAGGAGGGAGAG	CACUUUCUUCUCUCAUUUCCAC	Cleavage		1
Cc_miR-172r	XM_020377058.1:1-906	3.5	-1	1	24	306	329	GUCAGGAUUGGGUAAUUUGCGCGC	UCUUUUAAGUUAUCUGGUUCUGAC	Cleavage		1
Cc_miR-172v	XM_020385011.1:1-188	3.5	-1	1	21	30	50	GUGUGGAAGAAUCUGUAAAGC	AACUUACAGAUUCUCCCAUGC	Cleavage		1
Cc_miR-172v	XM_020384787.1:1-188	3.5	-1	1	21	30	50	GUGUGGAAGAAUCUGUAAAGC	AACUUACAGAUUCUCCCAUGC	Cleavage		1
Cc_miR-172v	XM_020384859.1:1-188	3.5	-1	1	21	30	50	GUGUGGAAGAAUCUGUAAAGC	AACUUACAGAUUCUCCCAUGC	Cleavage		1
Cc_miR-172v	XM_020384934.1:1-188	3.5	-1	1	21	30	50	GUGUGGAAGAAUCUGUAAAGC	AACUUACAGAUUCUCCCAUGC	Cleavage		1
Cc_miR-172v	XM_020357548.1:1-220	3.5	-1	1	21	161	181	GUGUGGAAGAAUCUGUAAAGC	GUUUCCCAGAUUCUUCUGUAC	Cleavage		1
Cc_miR-172v	XM_020373711.1:1-255	3.5	-1	1	21	95	115	GUGUGGAAGAAUCUGUAAAGC	UUCUUGCAGGUUUUUCUACAU	Cleavage		1
Cc_miR-172v	XM_020370614.1:1-185	3.5	-1	1	21	124	144	GUGUGGAAGAAUCUGUAAAGC	ACUAUAAAGAUUCUUUCACGU	Cleavage		1
Cc_miR-172w	XM_020360957.1:1-1183	3.5	-1	1	21	5	25	GUGUUUGUGUGGAGGGUGAAA	GUUCACUCUUCACACAAUCAG	Cleavage		1
Cc_miR-172w	XM_020353337.1:1-361	3.5	-1	1	21	33	53	GUGUUUGUGUGGAGGGUGAAA	CUUCGUUCUCUAUAUAAAUAC	Cleavage		1
Cc_miR-172w	XM_020376179.1:1-109	3.5	-1	1	21	12	32	GUGUUUGUGUGGAGGGUGAAA	AUUCACUCUCUAUAUAACCAC	Cleavage		1
Cc_miR-172w	XM_020364054.1:1-376	3.5	-1	1	21	47	67	GUGUUUGUGUGGAGGGUGAAA	AUUCUUUCUCCAUGCAAACAU	Cleavage		1
Cc_miR-172w	XM_020376387.1:1-205	3.5	-1	1	21	3	23	GUGUUUGUGUGGAGGGUGAAA	GUUCACACUUCACAUGGAUAC	Cleavage		1
Cc_miR-172w	XM_020377448.1:1-77	3.5	-1	1	21	51	71	GUGUUUGUGUGGAGGGUGAAA	GUUCUUCCUUCAGACAAACAC	Cleavage		1
Cc_miR-172w	XM_020380137.1:1-319	3.5	-1	1	21	127	147	GUGUUUGUGUGGAGGGUGAAA	UGUCACCCUUCACACAAUCUC	Cleavage		1
Cc_miR-172w	XM_020375800.1:1-195	3.5	-1	1	21	7	27	GUGUUUGUGUGGAGGGUGAAA	UCUCACUUUCCGCGUAAAUGC	Cleavage		1
Cc_miR-172w	XM_020378701.1:1-135	3.5	-1	1	21	44	64	GUGUUUGUGUGGAGGGUGAAA	CAUCAUCCUCUAUAUAAUCAC	Cleavage		1
Cc_miR-172w	XM_020377582.1:1-81	3.5	-1	1	21	22	42	GUGUUUGUGUGGAGGGUGAAA	GAUUAUUCACUACACAAACAC	Cleavage		1
Cc_miR-172w	XM_020377583.1:1-81	3.5	-1	1	21	22	42	GUGUUUGUGUGGAGGGUGAAA	GAUUAUUCACUACACAAACAC	Cleavage		1
Cc_miR-172w	XM_020358354.1:1-449	3.5	-1	1	21	31	51	GUGUUUGUGUGGAGGGUGAAA	GUUUGCAGUCCACACGAACAC	Cleavage		1
Cc_miR-172w	XM_020358353.1:1-334	3.5	-1	1	21	33	53	GUGUUUGUGUGGAGGGUGAAA	GUUUGCAGUCCACACGAACAC	Cleavage		1
Cc_miR-172w	XM_020358358.1:1-334	3.5	-1	1	21	33	53	GUGUUUGUGUGGAGGGUGAAA	GUUUGCAGUCCACACGAACAC	Cleavage		1
Cc_miR-172w	XM_020358355.1:1-326	3.5	-1	1	21	31	51	GUGUUUGUGUGGAGGGUGAAA	GUUUGCAGUCCACACGAACAC	Cleavage		1
Cc_miR-172w	XM_020358356.1:1-225	3.5	-1	1	21	31	51	GUGUUUGUGUGGAGGGUGAAA	GUUUGCAGUCCACACGAACAC	Cleavage		1
Cc_miR-172w	XM_020358357.1:1-219	3.5	-1	1	21	31	51	GUGUUUGUGUGGAGGGUGAAA	GUUUGCAGUCCACACGAACAC	Cleavage		1
Cc_miR-172w	XM_020379972.1:1-711	3.5	-1	1	21	79	99	GUGUUUGUGUGGAGGGUGAAA	UCUCCCUCUCUACAUAGAUAC	Cleavage		1
Cc_miR-172w	XM_020379971.1:1-711	3.5	-1	1	21	79	99	GUGUUUGUGUGGAGGGUGAAA	UCUCCCUCUCUACAUAGAUAC	Cleavage		1
Cc_miR-172w	XM_020379973.1:1-711	3.5	-1	1	21	79	99	GUGUUUGUGUGGAGGGUGAAA	UCUCCCUCUCUACAUAGAUAC	Cleavage		1
Cc_miR-172w	XM_020379974.1:1-703	3.5	-1	1	21	79	99	GUGUUUGUGUGGAGGGUGAAA	UCUCCCUCUCUACAUAGAUAC	Cleavage		1
Cc_miR-172w	XM_020379976.1:1-608	3.5	-1	1	21	79	99	GUGUUUGUGUGGAGGGUGAAA	UCUCCCUCUCUACAUAGAUAC	Cleavage		1
Cc_miR-172w	XM_020352587.1:1-367	3.5	-1	1	21	29	49	GUGUUUGUGUGGAGGGUGAAA	CCUGAUCCUCCACAAAAACAU	Cleavage		1
Cc_miR-172z	XM_020381666.1:1-165	3.5	-1	1	24	101	124	GUUUGUAGCAGAGAAAAGUGUGAU	CUCACGCUUCUCUCUGCUGAAAAC	Cleavage		1
Cc_miR-172z	XM_020372251.1:309-1309	3.5	-1	1	24	813	836	GUUUGUAGCAGAGAAAAGUGUGAU	ACCCAAUUUUUUUCUGUUAUGGAU	Cleavage		1
Cc_miR-319a	XM_020381419.1:1-767	3.5	-1	1	25	57	78	UCUCUCUCUCUCACACAUGGGUCUC	GAGA---GUGUGUGAGGGAGAGAGG	Cleavage		1
Cc_miR-319a	XM_020382065.1:657-1546	3.5	-1	1	25	405	429	UCUCUCUCUCUCACACAUGGGUCUC	GGCUCCCAUGUAUGGGAGAGACAGG	Cleavage		1
Cc_miR-319a	XM_020382066.1:657-1525	3.5	-1	1	25	405	429	UCUCUCUCUCUCACACAUGGGUCUC	GGCUCCCAUGUAUGGGAGAGACAGG	Cleavage		1
Cc_miR-319a	XM_020382064.1:657-1295	3.5	-1	1	25	405	429	UCUCUCUCUCUCACACAUGGGUCUC	GGCUCCCAUGUAUGGGAGAGACAGG	Cleavage		1
Cc_miR-319a	XM_020370764.1:1-1148	3.5	-1	1	25	223	247	UCUCUCUCUCUCACACAUGGGUCUC	UGUGUUCAUGUGAGGGAGACAGAGA	Cleavage		1
Cc_miR-319a	XM_020362346.1:1-922	3.5	-1	1	25	60	84	UCUCUCUCUCUCACACAUGGGUCUC	ACGAUUAGAGAGUGAGAGAGAGAGA	Cleavage		1
Cc_miR-319a	XM_020365359.1:1-288	3.5	-1	1	25	249	273	UCUCUCUCUCUCACACAUGGGUCUC	GACGUCGAAGAGUGAGAGAGGGAGA	Cleavage		1
Cc_miR-319a	XM_020365358.1:1-287	3.5	-1	1	25	248	272	UCUCUCUCUCUCACACAUGGGUCUC	GACGUCGAAGAGUGAGAGAGGGAGA	Cleavage		1
Cc_miR-319a	XM_020365357.1:1-286	3.5	-1	1	25	247	271	UCUCUCUCUCUCACACAUGGGUCUC	GACGUCGAAGAGUGAGAGAGGGAGA	Cleavage		1
Cc_miR-319a	XM_020362347.1:1-398	3.5	-1	1	25	65	89	UCUCUCUCUCUCACACAUGGGUCUC	ACGAUUAGAGAGUGAGAGAGAGAGA	Cleavage		1
Cc_miR-319a	XM_020353600.1:1-99	3.5	-1	1	25	73	97	UCUCUCUCUCUCACACAUGGGUCUC	UGAAUUUGUGAGUGAGUGAGAGAGA	Cleavage		1
Cc_miR-319a	XM_020351093.1:1-499	3.5	-1	1	25	183	207	UCUCUCUCUCUCACACAUGGGUCUC	UAGUUUCAAGAGAGAGAGAGAGAGA	Cleavage		1
Cc_miR-319a	XM_020361834.1:1-499	3.5	-1	1	25	183	207	UCUCUCUCUCUCACACAUGGGUCUC	UAGUUUCAAGAGAGAGAGAGAGAGA	Cleavage		1
Cc_miR-319a	XM_020368001.1:1-376	3.5	-1	1	25	37	61	UCUCUCUCUCUCACACAUGGGUCUC	CUUCCCCAUUUCAGAGAGAGAGAGA	Cleavage		1
Cc_miR-319a	XM_020361636.1:1-336	3.5	-1	1	25	293	317	UCUCUCUCUCUCACACAUGGGUCUC	GAGGGACAAGAGAGAGAGAGAGAGA	Cleavage		1
Cc_miR-319a	XR_002239957.1:1-336	3.5	-1	1	25	293	317	UCUCUCUCUCUCACACAUGGGUCUC	GAGGGACAAGAGAGAGAGAGAGAGA	Cleavage		1
Cc_miR-319a	XM_020355562.1:1-102	3.5	-1	1	25	59	83	UCUCUCUCUCUCACACAUGGGUCUC	CGCGCGCGUGUGCGAGAAAGAGAGA	Cleavage		1
Cc_miR-319a	XM_020356289.1:1-60	3.5	-1	1	25	29	53	UCUCUCUCUCUCACACAUGGGUCUC	GGGUUUUAGAAGUGAGAGAGAGAGA	Cleavage		1
Cc_miR-319a	XM_020356296.1:1-428	3.5	-1	1	25	48	72	UCUCUCUCUCUCACACAUGGGUCUC	CUAGCAAGUGUGUGACAGAGAGGGA	Translation		1
Cc_miR-319a	XM_020354740.1:1-416	3.5	-1	1	25	64	88	UCUCUCUCUCUCACACAUGGGUCUC	CAAUUCCAUUAGAGAGAGAGAGAGA	Cleavage		1
Cc_miR-319a	XM_020381575.1:1-169	3.5	-1	1	25	20	44	UCUCUCUCUCUCACACAUGGGUCUC	AAGUUGUGUGUCUGAGAGUGAGAGA	Cleavage		2
Cc_miR-319a	XM_020368173.1:1-155	3.5	-1	1	25	119	143	UCUCUCUCUCUCACACAUGGGUCUC	GCCUCUCAUCAGAGAGAGAGAGAGA	Cleavage		1
Cc_miR-319ab	XM_020377204.1:1-248	3.5	-1	1	21	101	121	UAGCUGGUUCCCUCCGAAGUU	AACUUUAAAGGGAGCUAGCUA	Cleavage		1
Cc_miR-319ad	XR_002241003.1:1-267	3.5	-1	1	20	178	197	UAUCAGCUCAGCAGUUUUGU	AUGUGAUUGCUGAGUUGAUA	Cleavage		1
Cc_miR-319ad	XR_002241004.1:1-499	3.5	-1	1	20	178	197	UAUCAGCUCAGCAGUUUUGU	AUGUGAUUGCUGAGUUGAUA	Cleavage		1
Cc_miR-319ad	XR_002241002.1:1-970	3.5	-1	1	20	178	197	UAUCAGCUCAGCAGUUUUGU	AUGUGAUUGCUGAGUUGAUA	Cleavage		1
Cc_miR-319ad	XR_002240999.1:1-1044	3.5	-1	1	20	178	197	UAUCAGCUCAGCAGUUUUGU	AUGUGAUUGCUGAGUUGAUA	Cleavage		1
Cc_miR-319ad	XR_002240998.1:1-1044	3.5	-1	1	20	178	197	UAUCAGCUCAGCAGUUUUGU	AUGUGAUUGCUGAGUUGAUA	Cleavage		1
Cc_miR-319ad	XR_002241000.1:1-1044	3.5	-1	1	20	178	197	UAUCAGCUCAGCAGUUUUGU	AUGUGAUUGCUGAGUUGAUA	Cleavage		1
Cc_miR-319ad	XR_002241006.1:1-1135	3.5	-1	1	20	178	197	UAUCAGCUCAGCAGUUUUGU	AUGUGAUUGCUGAGUUGAUA	Cleavage		1
Cc_miR-319ai	XM_020370240.1:1-215	3.5	-1	1	19	18	36	UAUGGAAUGAGAGAGACAA	AGAUCUCUCUCAUUCUAUA	Cleavage		1
Cc_miR-319ai	XM_020370241.1:1-215	3.5	-1	1	19	18	36	UAUGGAAUGAGAGAGACAA	AGAUCUCUCUCAUUCUAUA	Cleavage		1
Cc_miR-319ai	XM_020380774.1:1-497	3.5	-1	1	19	140	158	UAUGGAAUGAGAGAGACAA	CUUUCUCUCUCAUUUCAUU	Cleavage		1
Cc_miR-319ai	XM_020380771.1:1-497	3.5	-1	1	19	140	158	UAUGGAAUGAGAGAGACAA	CUUUCUCUCUCAUUUCAUU	Cleavage		1
Cc_miR-319ai	XM_020380773.1:1-497	3.5	-1	1	19	140	158	UAUGGAAUGAGAGAGACAA	CUUUCUCUCUCAUUUCAUU	Cleavage		1
Cc_miR-319ai	XM_020357323.1:1-75	3.5	-1	1	19	8	26	UAUGGAAUGAGAGAGACAA	CUGCCUCUCUCAUUUUAUG	Cleavage		1
Cc_miR-319ai	XM_020378020.1:1-114	3.5	-1	1	19	31	50	UAUGGAAUGAGAGAG-ACAA	UUGUUCUCUCUCAUUACAUA	Cleavage		1
Cc_miR-319ai	XM_020378021.1:1-114	3.5	-1	1	19	31	50	UAUGGAAUGAGAGAG-ACAA	UUGUUCUCUCUCAUUACAUA	Cleavage		1
Cc_miR-319ai	XM_020367557.1:1-267	3.5	-1	1	19	36	54	UAUGGAAUGAGAGAGACAA	UUGUAUCCCUCAUUCCAUU	Cleavage		1
Cc_miR-319ai	XM_020369257.1:1-410	3.5	-1	1	19	23	41	UAUGGAAUGAGAGAGACAA	GUCUCUCUCUCAAUCCAUA	Cleavage		1
Cc_miR-319ai	XM_020372860.1:1-430	3.5	-1	1	19	65	83	UAUGGAAUGAGAGAGACAA	CUGUCCCUCUCAUUCCAAA	Cleavage		1
Cc_miR-319ai	XR_002240674.1:1-430	3.5	-1	1	19	65	83	UAUGGAAUGAGAGAGACAA	CUGUCCCUCUCAUUCCAAA	Cleavage		1
Cc_miR-319ai	XM_020357326.1:1-533	3.5	-1	1	19	446	464	UAUGGAAUGAGAGAGACAA	CUGCCUCUCUCAUUUUAUG	Cleavage		1
Cc_miR-319ai	XM_020351528.1:1-608	3.5	-1	1	19	400	418	UAUGGAAUGAGAGAGACAA	GUGGUUUUCUCAUUCCAUG	Cleavage		1
Cc_miR-319ai	XM_020351529.1:1-707	3.5	-1	1	19	499	517	UAUGGAAUGAGAGAGACAA	GUGGUUUUCUCAUUCCAUG	Cleavage		1
Cc_miR-319ai	XM_020372595.1:1-920	3.5	-1	1	19	696	714	UAUGGAAUGAGAGAGACAA	UUCUUUCUUUCAUUCUAUU	Cleavage		1
Cc_miR-319ai	XM_020362010.1:1-1346	3.5	-1	1	19	439	457	UAUGGAAUGAGAGAGACAA	GUGGCUCUCUCAUUUCGUG	Cleavage		1
Cc_miR-319ai	XM_020374740.1:1-140	3.5	-1	1	19	77	95	UAUGGAAUGAGAGAGACAA	UUUUCUCUCUCUUUUUAUA	Cleavage		1
Cc_miR-319ai	XM_020349978.1:1-189	3.5	-1	1	19	74	92	UAUGGAAUGAGAGAGACAA	UUCUCUCUUUCUUUUCAUA	Cleavage		1
Cc_miR-319ai	XM_020384313.1:1-233	3.5	-1	1	19	178	196	UAUGGAAUGAGAGAGACAA	UUCUUUCUUUCAUUCCUUA	Cleavage		1
Cc_miR-319ai	XM_020362533.1:1-424	3.5	-1	1	19	204	222	UAUGGAAUGAGAGAGACAA	UUAUCUUUUUUGUUCCAUG	Cleavage		1
Cc_miR-319ai	XM_020383684.1:1-577	3.5	-1	1	19	31	49	UAUGGAAUGAGAGAGACAA	UUCUCUCUCUCAUUCUUUG	Cleavage		1
Cc_miR-319ai	XM_020359622.1:1-580	3.5	-1	1	19	339	357	UAUGGAAUGAGAGAGACAA	UUUUCUCUCUUUUUUCAUA	Cleavage		1
Cc_miR-319ai	XM_020359621.1:1-586	3.5	-1	1	19	345	363	UAUGGAAUGAGAGAGACAA	UUUUCUCUCUUUUUUCAUA	Cleavage		1
Cc_miR-319ai	XM_020359620.1:1-592	3.5	-1	1	19	351	369	UAUGGAAUGAGAGAGACAA	UUUUCUCUCUUUUUUCAUA	Cleavage		1
Cc_miR-319ai	XM_020348601.1:1-752	3.5	-1	1	19	465	483	UAUGGAAUGAGAGAGACAA	UUUUCUUUGUCAUUCUAUA	Translation		1
Cc_miR-319ai	XM_020348602.1:1-755	3.5	-1	1	19	465	483	UAUGGAAUGAGAGAGACAA	UUUUCUUUGUCAUUCUAUA	Translation		1
Cc_miR-319ai	XM_020348604.1:1-783	3.5	-1	1	19	465	483	UAUGGAAUGAGAGAGACAA	UUUUCUUUGUCAUUCUAUA	Translation		1
Cc_miR-319ai	XM_020348605.1:1-786	3.5	-1	1	19	465	483	UAUGGAAUGAGAGAGACAA	UUUUCUUUGUCAUUCUAUA	Translation		1
Cc_miR-319aj	XM_020370240.1:1-215	3.5	-1	1	19	18	36	UAUGGAAUGAGAGAGACAA	AGAUCUCUCUCAUUCUAUA	Cleavage		1
Cc_miR-319aj	XM_020370241.1:1-215	3.5	-1	1	19	18	36	UAUGGAAUGAGAGAGACAA	AGAUCUCUCUCAUUCUAUA	Cleavage		1
Cc_miR-319aj	XM_020380774.1:1-497	3.5	-1	1	19	140	158	UAUGGAAUGAGAGAGACAA	CUUUCUCUCUCAUUUCAUU	Cleavage		1
Cc_miR-319aj	XM_020380771.1:1-497	3.5	-1	1	19	140	158	UAUGGAAUGAGAGAGACAA	CUUUCUCUCUCAUUUCAUU	Cleavage		1
Cc_miR-319aj	XM_020380773.1:1-497	3.5	-1	1	19	140	158	UAUGGAAUGAGAGAGACAA	CUUUCUCUCUCAUUUCAUU	Cleavage		1
Cc_miR-319aj	XM_020357323.1:1-75	3.5	-1	1	19	8	26	UAUGGAAUGAGAGAGACAA	CUGCCUCUCUCAUUUUAUG	Cleavage		1
Cc_miR-319aj	XM_020378020.1:1-114	3.5	-1	1	19	31	50	UAUGGAAUGAGAGAG-ACAA	UUGUUCUCUCUCAUUACAUA	Cleavage		1
Cc_miR-319aj	XM_020378021.1:1-114	3.5	-1	1	19	31	50	UAUGGAAUGAGAGAG-ACAA	UUGUUCUCUCUCAUUACAUA	Cleavage		1
Cc_miR-319aj	XM_020367557.1:1-267	3.5	-1	1	19	36	54	UAUGGAAUGAGAGAGACAA	UUGUAUCCCUCAUUCCAUU	Cleavage		1
Cc_miR-319aj	XM_020369257.1:1-410	3.5	-1	1	19	23	41	UAUGGAAUGAGAGAGACAA	GUCUCUCUCUCAAUCCAUA	Cleavage		1
Cc_miR-319aj	XM_020372860.1:1-430	3.5	-1	1	19	65	83	UAUGGAAUGAGAGAGACAA	CUGUCCCUCUCAUUCCAAA	Cleavage		1
Cc_miR-319aj	XR_002240674.1:1-430	3.5	-1	1	19	65	83	UAUGGAAUGAGAGAGACAA	CUGUCCCUCUCAUUCCAAA	Cleavage		1
Cc_miR-319aj	XM_020357326.1:1-533	3.5	-1	1	19	446	464	UAUGGAAUGAGAGAGACAA	CUGCCUCUCUCAUUUUAUG	Cleavage		1
Cc_miR-319aj	XM_020351528.1:1-608	3.5	-1	1	19	400	418	UAUGGAAUGAGAGAGACAA	GUGGUUUUCUCAUUCCAUG	Cleavage		1
Cc_miR-319aj	XM_020351529.1:1-707	3.5	-1	1	19	499	517	UAUGGAAUGAGAGAGACAA	GUGGUUUUCUCAUUCCAUG	Cleavage		1
Cc_miR-319aj	XM_020372595.1:1-920	3.5	-1	1	19	696	714	UAUGGAAUGAGAGAGACAA	UUCUUUCUUUCAUUCUAUU	Cleavage		1
Cc_miR-319aj	XM_020362010.1:1-1346	3.5	-1	1	19	439	457	UAUGGAAUGAGAGAGACAA	GUGGCUCUCUCAUUUCGUG	Cleavage		1
Cc_miR-319aj	XM_020374740.1:1-140	3.5	-1	1	19	77	95	UAUGGAAUGAGAGAGACAA	UUUUCUCUCUCUUUUUAUA	Cleavage		1
Cc_miR-319aj	XM_020349978.1:1-189	3.5	-1	1	19	74	92	UAUGGAAUGAGAGAGACAA	UUCUCUCUUUCUUUUCAUA	Cleavage		1
Cc_miR-319aj	XM_020384313.1:1-233	3.5	-1	1	19	178	196	UAUGGAAUGAGAGAGACAA	UUCUUUCUUUCAUUCCUUA	Cleavage		1
Cc_miR-319aj	XM_020362533.1:1-424	3.5	-1	1	19	204	222	UAUGGAAUGAGAGAGACAA	UUAUCUUUUUUGUUCCAUG	Cleavage		1
Cc_miR-319aj	XM_020383684.1:1-577	3.5	-1	1	19	31	49	UAUGGAAUGAGAGAGACAA	UUCUCUCUCUCAUUCUUUG	Cleavage		1
Cc_miR-319aj	XM_020359622.1:1-580	3.5	-1	1	19	339	357	UAUGGAAUGAGAGAGACAA	UUUUCUCUCUUUUUUCAUA	Cleavage		1
Cc_miR-319aj	XM_020359621.1:1-586	3.5	-1	1	19	345	363	UAUGGAAUGAGAGAGACAA	UUUUCUCUCUUUUUUCAUA	Cleavage		1
Cc_miR-319aj	XM_020359620.1:1-592	3.5	-1	1	19	351	369	UAUGGAAUGAGAGAGACAA	UUUUCUCUCUUUUUUCAUA	Cleavage		1
Cc_miR-319aj	XM_020348601.1:1-752	3.5	-1	1	19	465	483	UAUGGAAUGAGAGAGACAA	UUUUCUUUGUCAUUCUAUA	Translation		1
Cc_miR-319aj	XM_020348602.1:1-755	3.5	-1	1	19	465	483	UAUGGAAUGAGAGAGACAA	UUUUCUUUGUCAUUCUAUA	Translation		1
Cc_miR-319aj	XM_020348604.1:1-783	3.5	-1	1	19	465	483	UAUGGAAUGAGAGAGACAA	UUUUCUUUGUCAUUCUAUA	Translation		1
Cc_miR-319aj	XM_020348605.1:1-786	3.5	-1	1	19	465	483	UAUGGAAUGAGAGAGACAA	UUUUCUUUGUCAUUCUAUA	Translation		1
Cc_miR-319g	XM_020353088.1:1-459	3.5	-1	1	25	203	227	UUAUUUUCCUUUUUUUCACUUCUUA	UAACAAGUGACAAGAAGGAAAAAAG	Cleavage		1
Cc_miR-319g	XM_020354797.1:1-501	3.5	-1	1	25	370	394	UUAUUUUCCUUUUUUUCACUUCUUA	UCAGAGGAGAAGAAAAGGACAAUGA	Cleavage		1
Cc_miR-319g	XM_020352955.1:1-363	3.5	-1	1	25	331	355	UUAUUUUCCUUUUUUUCACUUCUUA	UAAGGUGAGAAGAAAAGGAGAAAAA	Cleavage		1
Cc_miR-319g	XM_020372062.1:1-411	3.5	-1	1	25	11	35	UUAUUUUCCUUUUUUUCACUUCUUA	CCGGAAGAGAAGAAAAUGAAAAUGA	Cleavage		1
Cc_miR-319g	XM_020348410.1:1-189	3.5	-1	1	25	44	68	UUAUUUUCCUUUUUUUCACUUCUUA	UUGGAAGAGAAAAAAAGGAAGAAAG	Cleavage		1
Cc_miR-319g	XM_020370499.1:1-464	3.5	-1	1	25	67	91	UUAUUUUCCUUUUUUUCACUUCUUA	UGCGGGGUGAGGAAGAGGAGAAGAA	Cleavage		2
Cc_miR-319g	XR_002239367.1:1-1830	3.5	-1	1	25	916	940	UUAUUUUCCUUUUUUUCACUUCUUA	UAAUUAGAGAAAAAAAAGGAAGUAA	Cleavage		1
Cc_miR-319g	XM_020371525.1:1-226	3.5	-1	1	25	162	186	UUAUUUUCCUUUUUUUCACUUCUUA	UGAUAGUUGAAGAAAAGGAAGAUCA	Cleavage		1
Cc_miR-319g	XM_020347295.1:370-2390	3.5	-1	1	25	1697	1721	UUAUUUUCCUUUUUUUCACUUCUUA	AGAUGGGUGAGAAGAAGAGGAAUAA	Cleavage		1
Cc_miR-319g	XR_002238616.1:388-2372	3.5	-1	1	25	120	144	UUAUUUUCCUUUUUUUCACUUCUUA	GAGCAAGUUCAAAAAAGGGAGAUAG	Cleavage		1
Cc_miR-319g	XM_020371526.1:1-144	3.5	-1	1	25	80	104	UUAUUUUCCUUUUUUUCACUUCUUA	UGAUAGUUGAAGAAAAGGAAGAUCA	Cleavage		1
Cc_miR-319g	XR_002238617.1:388-2262	3.5	-1	1	25	120	144	UUAUUUUCCUUUUUUUCACUUCUUA	GAGCAAGUUCAAAAAAGGGAGAUAG	Cleavage		1
Cc_miR-319g	XM_020378729.1:1-315	3.5	-1	1	25	198	222	UUAUUUUCCUUUUUUUCACUUCUUA	AAGGGAACUAAAAAAAGGGAAAUAA	Cleavage		1
Cc_miR-319g	XM_020378728.1:1-311	3.5	-1	1	25	194	218	UUAUUUUCCUUUUUUUCACUUCUUA	AAGGGAACUAAAAAAAGGGAAAUAA	Cleavage		1
Cc_miR-319g	XM_020374113.1:1-1566	3.5	-1	1	25	1376	1400	UUAUUUUCCUUUUUUUCACUUCUUA	AGUGGGAUGAGAAAAUGGGAAAUAA	Translation		1
Cc_miR-319g	XM_020381345.1:1-819	3.5	-1	1	25	91	115	UUAUUUUCCUUUUUUUCACUUCUUA	CAAAGAGAAAAGAAAAGGAAAAUGG	Cleavage		1
Cc_miR-319g	XM_020381347.1:1-797	3.5	-1	1	25	91	115	UUAUUUUCCUUUUUUUCACUUCUUA	CAAAGAGAAAAGAAAAGGAAAAUGG	Cleavage		1
Cc_miR-319g	XM_020385061.1:1-75	3.5	-1	1	25	37	61	UUAUUUUCCUUUUUUUCACUUCUUA	AAAGUAAAGGAAAAAAGGAAAAUAU	Cleavage		1
Cc_miR-319h	XR_002239368.1:434-1035	3.5	-1	1	25	543	567	UUCAUGUUGUGCAUGUUGGUCAAGG	CUUUUCACAACAUGUAGAAUAUGAA	Cleavage		1
Cc_miR-319h	XR_002240187.1:558-626	3.5	-1	1	25	44	68	UUCAUGUUGUGCAUGUUGGUCAAGG	UCAACCCUAACUUGUGUAAUAUGAA	Cleavage		1
Cc_miR-319i	XM_020348991.1:1-325	3.5	-1	1	20	135	154	UUCCUUUUUUUCACUUCUUA	AAAGAAGUGAAAGGAAGGCU	Cleavage		1
Cc_miR-319i	XM_020348992.1:1-259	3.5	-1	1	20	135	154	UUCCUUUUUUUCACUUCUUA	AAAGAAGUGAAAGGAAGGCU	Cleavage		1
Cc_miR-319i	XM_020361541.1:1-808	3.5	-1	1	20	740	759	UUCCUUUUUUUCACUUCUUA	UUCUAAGUGGAAAAAAGGAA	Cleavage		1
Cc_miR-319i	XM_020361458.1:1-808	3.5	-1	1	20	740	759	UUCCUUUUUUUCACUUCUUA	UUCUAAGUGGAAAAAAGGAA	Cleavage		1
Cc_miR-319i	XM_020357419.1:1-162	3.5	-1	1	20	52	71	UUCCUUUUUUUCACUUCUUA	UGAGAAGUGAGAAGAGAGAA	Cleavage		2
Cc_miR-319i	XM_020352270.1:1-897	3.5	-1	1	20	235	254	UUCCUUUUUUUCACUUCUUA	UAACAAGUGACAAGAAGGAG	Translation		1
Cc_miR-319i	XM_020352271.1:1-874	3.5	-1	1	20	235	254	UUCCUUUUUUUCACUUCUUA	UAACAAGUGACAAGAAGGAG	Translation		1
Cc_miR-319i	XM_020352274.1:1-774	3.5	-1	1	20	235	254	UUCCUUUUUUUCACUUCUUA	UAACAAGUGACAAGAAGGAG	Translation		1
Cc_miR-319i	XM_020352275.1:1-751	3.5	-1	1	20	235	254	UUCCUUUUUUUCACUUCUUA	UAACAAGUGACAAGAAGGAG	Translation		1
Cc_miR-319i	XM_020358782.1:1-996	3.5	-1	1	20	394	413	UUCCUUUUUUUCACUUCUUA	ACAGAAGUAAAAGAAGGGAA	Cleavage		1
Cc_miR-319i	XM_020358781.1:1-731	3.5	-1	1	20	394	413	UUCCUUUUUUUCACUUCUUA	ACAGAAGUAAAAGAAGGGAA	Cleavage		1
Cc_miR-319i	XM_020382257.1:1-75	3.5	-1	1	20	50	70	UUCCUU-UUUUUCACUUCUUA	GAAGAAGUGAGAAAGAAGGAA	Cleavage		1
Cc_miR-319i	XM_020365706.1:1-779	3.5	-1	1	20	391	410	UUCCUUUUUUUCACUUCUUA	AAAGGGGUGGAAAGAAAGAA	Cleavage		1
Cc_miR-319i	XM_020377488.1:1-212	3.5	-1	1	20	122	141	UUCCUUUUUUUCACUUCUUA	UAAAAAUUGAAGAGAGGGAA	Cleavage		1
Cc_miR-319i	XM_020366397.1:1-374	3.5	-1	1	20	344	363	UUCCUUUUUUUCACUUCUUA	AAAGAAGUGAGAGAGAGAGA	Cleavage		1
Cc_miR-319i	XR_002238866.1:1-173	3.5	-1	1	20	6	25	UUCCUUUUUUUCACUUCUUA	GUGGAGGUGAAAGAGAGGAG	Cleavage		1
Cc_miR-319i	XM_020366428.1:1-243	3.5	-1	1	20	22	41	UUCCUUUUUUUCACUUCUUA	AAAGAAGUGAAGAGAGAGAG	Cleavage		1
Cc_miR-319i	XM_020356311.1:1-237	3.5	-1	1	20	118	137	UUCCUUUUUUUCACUUCUUA	GAGGAAGAGAGGAAGAGGAA	Cleavage		1
Cc_miR-319i	XM_020358297.1:1-237	3.5	-1	1	20	118	137	UUCCUUUUUUUCACUUCUUA	GAGGAAGAGAGGAAGAGGAA	Cleavage		1
Cc_miR-319i	XM_020348367.1:1-218	3.5	-1	1	20	17	36	UUCCUUUUUUUCACUUCUUA	GAAGAGGGUAAAAAAAGGAA	Cleavage		2
Cc_miR-319i	XM_020348367.1:1-218	3.5	-1	1	20	85	104	UUCCUUUUUUUCACUUCUUA	AAAGGAGGGAGGAAGAGGAA	Cleavage		2
Cc_miR-319i	XM_020348365.1:1-218	3.5	-1	1	20	17	36	UUCCUUUUUUUCACUUCUUA	GAAGAGGGUAAAAAAAGGAA	Cleavage		2
Cc_miR-319i	XM_020348365.1:1-218	3.5	-1	1	20	85	104	UUCCUUUUUUUCACUUCUUA	AAAGGAGGGAGGAAGAGGAA	Cleavage		2
Cc_miR-319i	XM_020348366.1:1-218	3.5	-1	1	20	17	36	UUCCUUUUUUUCACUUCUUA	GAAGAGGGUAAAAAAAGGAA	Cleavage		2
Cc_miR-319i	XM_020348366.1:1-218	3.5	-1	1	20	85	104	UUCCUUUUUUUCACUUCUUA	AAAGGAGGGAGGAAGAGGAA	Cleavage		2
Cc_miR-319i	XM_020357830.1:1-160	3.5	-1	1	20	102	121	UUCCUUUUUUUCACUUCUUA	GAAGAAGAGAAAAAAAGAAG	Cleavage		1
Cc_miR-319i	XM_020347807.1:1-158	3.5	-1	1	20	118	137	UUCCUUUUUUUCACUUCUUA	GAGGAAGUGAGAAGAAGAAG	Cleavage		1
Cc_miR-319i	XM_020384570.1:1-147	3.5	-1	1	20	106	125	UUCCUUUUUUUCACUUCUUA	AAAGGAGAGAAGAAGAGGAG	Cleavage		1
Cc_miR-319i	XM_020353364.1:1-72	3.5	-1	1	20	50	69	UUCCUUUUUUUCACUUCUUA	GAAGAAGAGAAAAGAAGGGU	Cleavage		1
Cc_miR-319i	XM_020353363.1:1-72	3.5	-1	1	20	50	69	UUCCUUUUUUUCACUUCUUA	GAAGAAGAGAAAAGAAGGGU	Cleavage		1
Cc_miR-319i	XM_020381539.1:1-141	3.5	-1	1	20	73	92	UUCCUUUUUUUCACUUCUUA	AAAGAAGAGAGAGAGAGGGA	Cleavage		1
Cc_miR-319i	XM_020355252.1:1-119	3.5	-1	1	20	75	94	UUCCUUUUUUUCACUUCUUA	AGAGAAGAGAGAAGAGGGAA	Cleavage		1
Cc_miR-319i	XM_020371525.1:1-226	3.5	-1	1	20	162	181	UUCCUUUUUUUCACUUCUUA	UGAUAGUUGAAGAAAAGGAA	Cleavage		1
Cc_miR-319i	XM_020350370.1:1-825	3.5	-1	1	20	709	728	UUCCUUUUUUUCACUUCUUA	AAAGAAUUGAGUAAAAGGAG	Cleavage		1
Cc_miR-319i	XM_020381131.1:1-818	3.5	-1	1	20	702	721	UUCCUUUUUUUCACUUCUUA	AAAGAAUUGAGUAAAAGGAG	Cleavage		1
Cc_miR-319i	XM_020372029.1:1-816	3.5	-1	1	20	240	259	UUCCUUUUUUUCACUUCUUA	AAAGUGGUUAAAAAAAGGAG	Cleavage		1
Cc_miR-319i	XM_020372030.1:1-814	3.5	-1	1	20	238	257	UUCCUUUUUUUCACUUCUUA	AAAGUGGUUAAAAAAAGGAG	Cleavage		1
Cc_miR-319i	XM_020350369.1:1-800	3.5	-1	1	20	684	703	UUCCUUUUUUUCACUUCUUA	AAAGAAUUGAGUAAAAGGAG	Cleavage		1
Cc_miR-319i	XM_020381120.1:1-793	3.5	-1	1	20	677	696	UUCCUUUUUUUCACUUCUUA	AAAGAAUUGAGUAAAAGGAG	Cleavage		1
Cc_miR-319i	XM_020350371.1:1-791	3.5	-1	1	20	675	694	UUCCUUUUUUUCACUUCUUA	AAAGAAUUGAGUAAAAGGAG	Cleavage		1
Cc_miR-319i	XM_020381140.1:1-784	3.5	-1	1	20	668	687	UUCCUUUUUUUCACUUCUUA	AAAGAAUUGAGUAAAAGGAG	Cleavage		1
Cc_miR-319i	XM_020380958.1:1-386	3.5	-1	1	20	89	108	UUCCUUUUUUUCACUUCUUA	CCAAAAGUGGGAAAAGGGAA	Cleavage		1
Cc_miR-319i	XM_020349419.1:1-343	3.5	-1	1	20	239	258	UUCCUUUUUUUCACUUCUUA	AGAAAAGUGGAGAAAAGGAU	Cleavage		1
Cc_miR-319i	XM_020349421.1:1-342	3.5	-1	1	20	238	257	UUCCUUUUUUUCACUUCUUA	AGAAAAGUGGAGAAAAGGAU	Cleavage		1
Cc_miR-319i	XM_020349420.1:1-341	3.5	-1	1	20	237	256	UUCCUUUUUUUCACUUCUUA	AGAAAAGUGGAGAAAAGGAU	Cleavage		1
Cc_miR-319i	XM_020349422.1:1-340	3.5	-1	1	20	236	255	UUCCUUUUUUUCACUUCUUA	AGAAAAGUGGAGAAAAGGAU	Cleavage		1
Cc_miR-319i	XM_020349416.1:1-338	3.5	-1	1	20	234	253	UUCCUUUUUUUCACUUCUUA	AGAAAAGUGGAGAAAAGGAU	Cleavage		1
Cc_miR-319i	XM_020349417.1:1-336	3.5	-1	1	20	232	251	UUCCUUUUUUUCACUUCUUA	AGAAAAGUGGAGAAAAGGAU	Cleavage		1
Cc_miR-319i	XM_020371526.1:1-144	3.5	-1	1	20	80	99	UUCCUUUUUUUCACUUCUUA	UGAUAGUUGAAGAAAAGGAA	Cleavage		1
Cc_miR-319i	XM_020346845.1:1-547	3.5	-1	1	20	301	320	UUCCUUUUUUUCACUUCUUA	GAAGUAGUGAAAGAGAAGAA	Cleavage		1
Cc_miR-319i	XM_020346846.1:1-547	3.5	-1	1	20	301	320	UUCCUUUUUUUCACUUCUUA	GAAGUAGUGAAAGAGAAGAA	Cleavage		1
Cc_miR-319i	XM_020351055.1:1-520	3.5	-1	1	20	417	436	UUCCUUUUUUUCACUUCUUA	CAGGGUGUGAAAGGAAGGGA	Cleavage		1
Cc_miR-319i	XM_020378856.1:1-337	3.5	-1	1	20	216	235	UUCCUUUUUUUCACUUCUUA	AGAGGAUUGAGAAAGGGGAA	Cleavage		1
Cc_miR-319i	XM_020379800.1:1-325	3.5	-1	1	20	160	179	UUCCUUUUUUUCACUUCUUA	AAAGAAUUGAAAAAGAGUGA	Cleavage		1
Cc_miR-319k	XM_020369574.1:240-1809	3.5	-1	1	23	1482	1504	UUGCUGGGGAAGAAUAAGGCCAA	CAGUCCUUAUUCUUCCCCGGUUU	Cleavage		1
Cc_miR-319k	XM_020347740.1:1-157	3.5	-1	1	23	76	98	UUGCUGGGGAAGAAUAAGGCCAA	UCUCUUUUGUUCUUUUCCGGCGA	Cleavage		1
Cc_miR-319k	XM_020347739.1:1-157	3.5	-1	1	23	76	98	UUGCUGGGGAAGAAUAAGGCCAA	UCUCUUUUGUUCUUUUCCGGCGA	Cleavage		1
Cc_miR-319k	XM_020362975.1:1-118	3.5	-1	1	23	86	108	UUGCUGGGGAAGAAUAAGGCCAA	UCAACCUUUUUCUUCUCCACUAA	Cleavage		1
Cc_miR-319k	XM_020374585.1:1-379	3.5	-1	1	23	117	139	UUGCUGGGGAAGAAUAAGGCCAA	CGCCCUUUUUUCUUUCCCUGCAA	Cleavage		1
Cc_miR-319l	XM_020360043.1:1-1352	3.5	-1	1	22	26	47	UUUCCUUUUUUUCACUUCUUAU	AUGAGAAUUGAGAAGAAGUAAA	Cleavage		1
Cc_miR-319l	XM_020381476.1:1-135	3.5	-1	1	22	37	58	UUUCCUUUUUUUCACUUCUUAU	AUGAGAAGUGAGAAAUUGGAAA	Cleavage		1
Cc_miR-319l	XM_020381508.1:1-132	3.5	-1	1	22	34	55	UUUCCUUUUUUUCACUUCUUAU	AUGAGAAGUGAGAAAUUGGAAA	Cleavage		1
Cc_miR-319l	XM_020381485.1:1-131	3.5	-1	1	22	33	54	UUUCCUUUUUUUCACUUCUUAU	AUGAGAAGUGAGAAAUUGGAAA	Cleavage		1
Cc_miR-319l	XM_020381469.1:1-131	3.5	-1	1	22	33	54	UUUCCUUUUUUUCACUUCUUAU	AUGAGAAGUGAGAAAUUGGAAA	Cleavage		1
Cc_miR-319l	XM_020381502.1:1-128	3.5	-1	1	22	30	51	UUUCCUUUUUUUCACUUCUUAU	AUGAGAAGUGAGAAAUUGGAAA	Cleavage		1
Cc_miR-319l	XM_020381493.1:1-127	3.5	-1	1	22	29	50	UUUCCUUUUUUUCACUUCUUAU	AUGAGAAGUGAGAAAUUGGAAA	Cleavage		1
Cc_miR-319l	XM_020352270.1:1-897	3.5	-1	1	22	234	255	UUUCCUUUUUUUCACUUCUUAU	UUAACAAGUGACAAGAAGGAGA	Translation		1
Cc_miR-319l	XM_020352271.1:1-874	3.5	-1	1	22	234	255	UUUCCUUUUUUUCACUUCUUAU	UUAACAAGUGACAAGAAGGAGA	Translation		1
Cc_miR-319l	XM_020352274.1:1-774	3.5	-1	1	22	234	255	UUUCCUUUUUUUCACUUCUUAU	UUAACAAGUGACAAGAAGGAGA	Translation		1
Cc_miR-319l	XM_020352275.1:1-751	3.5	-1	1	22	234	255	UUUCCUUUUUUUCACUUCUUAU	UUAACAAGUGACAAGAAGGAGA	Translation		1
Cc_miR-319l	XM_020382257.1:1-75	3.5	-1	1	22	49	71	UUUCCUU-UUUUUCACUUCUUAU	UGAAGAAGUGAGAAAGAAGGAAA	Cleavage		1
Cc_miR-319l	XR_002240540.1:1-1285	3.5	-1	1	22	572	593	UUUCCUUUUUUUCACUUCUUAU	CAUAGGAGUGAGAGGAAAGAAA	Cleavage		2
Cc_miR-319l	XR_002240539.1:1-1285	3.5	-1	1	22	572	593	UUUCCUUUUUUUCACUUCUUAU	CAUAGGAGUGAGAGGAAAGAAA	Cleavage		2
[truncated: 9,791 more rows]

## Sheet: IDs_of_mRNAs_targated_by_miRNA
UTR_regions_of_3060mRNAs targeted by mirnas_mismatches allow 3.5
[truncated: 3,060 more rows]

[truncated: 2 more sheets: 3060_mRNA_description, TFs_targated_by_miRNA]
